# Supplementary material for: Single-cell multiomics sequencing reveals the functional regulatory landscape of early embryos
Source: Nat Commun. 2021 Feb 23;12:1247. doi: 10.1038/s41467-021-21409-8 (PMC7902657; doi:10.1038/s41467-021-21409-8)
Supplement: Supplementary file 4 — Supplementary Data 1 [file 41467_2021_21409_MOESM4_ESM.xlsx]

## Sheet: Sheet1
Name	Sequence (5'-3')
GAT27dT	GTGAGTGATGGTTGAGGATGTGTGGAGNNNNNTTTTTTTTTTTTTTTTTTTT
GAT27-5N3G	GTG AGT GAT GGT TGA GGA TGT GTG GAG NNNNN GGG
GAT27-5N3T	GTG AGT GAT GGT TGA GGA TGT GTG GAG NNNNN TTT
GAT21-6N3G	GAT GGT TGA GGA TGT GTG GAG NNNNNN GGG
GAT27-PCR	GTG AGT GAT GGT TGA GGA TGT GTG GAG
3NGAT24	NNN AGT GAT GGT TGA GGA TGT GTG GAG
BS-Oligo1-6N	CTACACGACGCTCTTCCGATCTNNNNNN
BS-Oligo2-6N	AGACGTGTGCTCTTCCGATCTNNNNNN
Universal PCR Primer	AATGATACGGCGACCACCGAGATCTACACTCTTTCCCTACACGACGCTCTTCCGATCT
Index Primers	CAAGCAGAAGACGGCATACGAGATNNNNNNGTGACTGGAGTTCAGACGTGTGCTCTTCCGATCT
