# Supplementary material for: Single-cell multiomics sequencing reveals the functional regulatory landscape of early embryos
Source: Nat Commun. 2021 Feb 23;12:1247. doi: 10.1038/s41467-021-21409-8 (PMC7902657; doi:10.1038/s41467-021-21409-8)
Supplement: Supplementary file 5 — Supplementary Data 2 [file 41467_2021_21409_MOESM5_ESM.xls]

## Sheet: Sample info
Sample	Stage/Lineage	QC RNA	QC DNA	Acc cluster	Genotype	Organism	Strains
Zygote1	Zygote	Passed	Passed	cluster_1	Normal	Mus musculus	129S1 X B6D2F1
Zygote2	Zygote	Passed	Passed	cluster_2	Parthenogenetic	Mus musculus	129S1 X B6D2F1
Zygote3	Zygote	Passed	Passed	cluster_2	Parthenogenetic	Mus musculus	129S1 X B6D2F1
Zygote4	Zygote	Passed	Failed	n.d.	Normal	Mus musculus	129S1 X B6D2F1
Zygote5	Zygote	Passed	Passed	cluster_1	Parthenogenetic	Mus musculus	129S1 X B6D2F1
Zygote6	Zygote	Passed	Passed	cluster_1	Normal	Mus musculus	129S1 X B6D2F1
Zygote7	Zygote	Passed	Passed	cluster_1	Normal	Mus musculus	129S1 X B6D2F1
Zygote8	Zygote	Passed	Passed	cluster_1	Normal	Mus musculus	129S1 X B6D2F1
Zygote9	Zygote	Passed	Passed	cluster_1	Normal	Mus musculus	129S1 X B6D2F1
Zygote10	Zygote	Passed	Passed	cluster_2	Parthenogenetic	Mus musculus	129S1 X B6D2F1
Zygote11	Zygote	Passed	Passed	cluster_2	Normal	Mus musculus	129S1 X B6D2F1
Zygote12	Zygote	Passed	Passed	cluster_1	Normal	Mus musculus	129S1 X B6D2F1
Zygote13	Zygote	Passed	Passed	cluster_2	Normal	Mus musculus	129S1 X B6D2F1
2cell_embryo1_1	2-cell	Passed	Passed	cluster_2	Parthenogenetic	Mus musculus	129S1 X B6D2F1
2cell_embryo1_2	2-cell	Passed	Passed	cluster_2	Parthenogenetic	Mus musculus	129S1 X B6D2F1
2cell_embryo2_1	2-cell	Passed	Failed	n.d.	Normal	Mus musculus	129S1 X B6D2F1
2cell_embryo2_2	2-cell	Passed	Passed	cluster_2	Normal	Mus musculus	129S1 X B6D2F1
2cell_embryo3_1	2-cell	Passed	Passed	cluster_1	Normal	Mus musculus	129S1 X B6D2F1
2cell_embryo3_2	2-cell	Passed	Failed	n.d.	Normal	Mus musculus	129S1 X B6D2F1
2cell_embryo4_1	2-cell	Passed	Failed	n.d.	Parthenogenetic	Mus musculus	129S1 X B6D2F1
2cell_embryo4_2	2-cell	Passed	Passed	cluster_1	Parthenogenetic	Mus musculus	129S1 X B6D2F1
2cell_embryo5_1	2-cell	Passed	Passed	cluster_1	Aneuploid	Mus musculus	129S1 X B6D2F1
2cell_embryo5_2	2-cell	Passed	Passed	cluster_1	Aneuploid	Mus musculus	129S1 X B6D2F1
2cell_embryo6_1	2-cell	Passed	Passed	cluster_1	Normal	Mus musculus	129S1 X B6D2F1
2cell_embryo6_2	2-cell	Passed	Passed	cluster_1	Normal	Mus musculus	129S1 X B6D2F1
2cell_embryo7_1	2-cell	Passed	Passed	cluster_1	Aneuploid	Mus musculus	129S1 X B6D2F1
2cell_embryo7_2	2-cell	Passed	Passed	cluster_1	Aneuploid	Mus musculus	129S1 X B6D2F1
2cell_embryo8_1	2-cell	Passed	Failed	n.d.	Normal	Mus musculus	129S1 X B6D2F1
2cell_embryo8_2	2-cell	Passed	Passed	cluster_1	Normal	Mus musculus	129S1 X B6D2F1
2cell_embryo9_1	2-cell	Passed	Passed	cluster_1	Normal	Mus musculus	129S1 X B6D2F1
2cell_embryo9_2	2-cell	Passed	Passed	cluster_1	Normal	Mus musculus	129S1 X B6D2F1
2cell_embryo10_1	2-cell	Passed	Passed	cluster_2	Normal	Mus musculus	129S1 X B6D2F1
2cell_embryo10_2	2-cell	Passed	Failed	n.d.	Normal	Mus musculus	129S1 X B6D2F1
2cell_embryo11_1	2-cell	Passed	Passed	cluster_1	Normal	Mus musculus	129S1 X B6D2F1
2cell_embryo11_2	2-cell	Passed	Passed	cluster_2	Normal	Mus musculus	129S1 X B6D2F1
2cell_embryo12_1	2-cell	Passed	Passed	cluster_1	Normal	Mus musculus	129S1 X B6D2F1
2cell_embryo12_2	2-cell	Passed	Passed	cluster_1	Normal	Mus musculus	129S1 X B6D2F1
4cell_embryo1_1	4-cell	Passed	Passed	cluster_2	Normal	Mus musculus	129S1 X B6D2F1
4cell_embryo1_2	4-cell	Passed	Passed	cluster_1	Normal	Mus musculus	129S1 X B6D2F1
4cell_embryo1_3	4-cell	Passed	Passed	cluster_2	Normal	Mus musculus	129S1 X B6D2F1
4cell_embryo1_4	4-cell	Passed	Passed	cluster_1	Normal	Mus musculus	129S1 X B6D2F1
4cell_embryo2_1	4-cell	Passed	Passed	cluster_1	Normal	Mus musculus	129S1 X B6D2F1
4cell_embryo2_2	4-cell	Passed	Passed	cluster_1	Normal	Mus musculus	129S1 X B6D2F1
4cell_embryo2_3	4-cell	Passed	Passed	cluster_2	Normal	Mus musculus	129S1 X B6D2F1
4cell_embryo2_4	4-cell	Passed	Passed	cluster_2	Normal	Mus musculus	129S1 X B6D2F1
4cell_embryo3_1	4-cell	Passed	Passed	cluster_2	Normal	Mus musculus	129S1 X B6D2F1
4cell_embryo3_2	4-cell	Passed	Passed	cluster_2	Normal	Mus musculus	129S1 X B6D2F1
4cell_embryo3_3	4-cell	Passed	Passed	cluster_1	Normal	Mus musculus	129S1 X B6D2F1
4cell_embryo3_4	4-cell	Passed	Passed	cluster_1	Normal	Mus musculus	129S1 X B6D2F1
4cell_embryo4_1	4-cell	Passed	Passed	cluster_2	Normal	Mus musculus	129S1 X B6D2F1
4cell_embryo4_2	4-cell	Passed	Passed	cluster_2	Normal	Mus musculus	129S1 X B6D2F1
4cell_embryo4_3	4-cell	Passed	Passed	cluster_2	Normal	Mus musculus	129S1 X B6D2F1
4cell_embryo4_4	4-cell	Passed	Passed	cluster_2	Normal	Mus musculus	129S1 X B6D2F1
4cell_embryo5_1	4-cell	Passed	Passed	cluster_2	Normal	Mus musculus	129S1 X B6D2F1
4cell_embryo5_2	4-cell	Passed	Passed	cluster_1	Normal	Mus musculus	129S1 X B6D2F1
4cell_embryo5_3	4-cell	Passed	Failed	n.d.	Normal	Mus musculus	129S1 X B6D2F1
4cell_embryo6_1	4-cell	Passed	Passed	cluster_1	Normal	Mus musculus	129S1 X B6D2F1
4cell_embryo6_2	4-cell	Passed	Passed	cluster_1	Normal	Mus musculus	129S1 X B6D2F1
4cell_embryo6_3	4-cell	Passed	Passed	cluster_1	Normal	Mus musculus	129S1 X B6D2F1
4cell_embryo6_4	4-cell	Passed	Passed	cluster_1	Normal	Mus musculus	129S1 X B6D2F1
4cell_embryo7_1	4-cell	Passed	Passed	cluster_1	Normal	Mus musculus	129S1 X B6D2F1
4cell_embryo7_2	4-cell	Passed	Passed	cluster_1	Normal	Mus musculus	129S1 X B6D2F1
4cell_embryo7_3	4-cell	Passed	Passed	cluster_1	Normal	Mus musculus	129S1 X B6D2F1
4cell_embryo7_4	4-cell	Passed	Passed	cluster_1	Normal	Mus musculus	129S1 X B6D2F1
4cell_embryo8_1	4-cell	Passed	Failed	n.d.	Normal	Mus musculus	129S1 X B6D2F1
4cell_embryo8_2	4-cell	Passed	Passed	cluster_1	Normal	Mus musculus	129S1 X B6D2F1
4cell_embryo8_3	4-cell	Passed	Passed	cluster_1	Normal	Mus musculus	129S1 X B6D2F1
4cell_embryo8_4	4-cell	Passed	Passed	cluster_2	Normal	Mus musculus	129S1 X B6D2F1
4cell_embryo9_1	4-cell	Passed	Passed	cluster_2	Aneuploid	Mus musculus	129S1 X B6D2F1
4cell_embryo9_2	4-cell	Passed	Passed	cluster_2	Aneuploid	Mus musculus	129S1 X B6D2F1
4cell_embryo9_3	4-cell	Passed	Passed	cluster_1	Aneuploid	Mus musculus	129S1 X B6D2F1
4cell_embryo9_4	4-cell	Passed	Passed	cluster_1	Aneuploid	Mus musculus	129S1 X B6D2F1
4cell_embryo10_1	4-cell	Passed	Passed	cluster_2	Normal	Mus musculus	129S1 X B6D2F1
4cell_embryo10_2	4-cell	Passed	Passed	cluster_1	Normal	Mus musculus	129S1 X B6D2F1
4cell_embryo10_3	4-cell	Passed	Passed	cluster_2	Normal	Mus musculus	129S1 X B6D2F1
4cell_embryo10_4	4-cell	Passed	Passed	cluster_1	Normal	Mus musculus	129S1 X B6D2F1
4cell_embryo11_1	4-cell	Passed	Passed	cluster_1	Normal	Mus musculus	129S1 X B6D2F1
4cell_embryo11_2	4-cell	Passed	Passed	cluster_1	Normal	Mus musculus	129S1 X B6D2F1
4cell_embryo11_3	4-cell	Passed	Passed	cluster_2	Normal	Mus musculus	129S1 X B6D2F1
4cell_embryo11_4	4-cell	Passed	Passed	cluster_2	Normal	Mus musculus	129S1 X B6D2F1
4cell_embryo12_1	4-cell	Passed	Passed	cluster_1	Parthenogenetic	Mus musculus	129S1 X B6D2F1
4cell_embryo12_2	4-cell	Passed	Passed	cluster_1	Parthenogenetic	Mus musculus	129S1 X B6D2F1
4cell_embryo12_3	4-cell	Passed	Passed	cluster_2	Parthenogenetic	Mus musculus	129S1 X B6D2F1
4cell_embryo12_4	4-cell	Passed	Passed	cluster_1	Parthenogenetic	Mus musculus	129S1 X B6D2F1
Late4cell_embryo1_1	Late 4-cell	Passed	Passed	cluster_1	Normal	Mus musculus	129S1 X B6D2F1
Late4cell_embryo1_2	Late 4-cell	Passed	Passed	cluster_1	Normal	Mus musculus	129S1 X B6D2F1
Late4cell_embryo1_3	Late 4-cell	Passed	Passed	cluster_1	Normal	Mus musculus	129S1 X B6D2F1
Late4cell_embryo1_4	Late 4-cell	Passed	Passed	cluster_1	Normal	Mus musculus	129S1 X B6D2F1
Late4cell_embryo2_1	Late 4-cell	Passed	Passed	cluster_1	Normal	Mus musculus	129S1 X B6D2F1
Late4cell_embryo2_2	Late 4-cell	Passed	Failed	n.d.	Normal	Mus musculus	129S1 X B6D2F1
Late4cell_embryo2_3	Late 4-cell	Passed	Passed	cluster_1	Normal	Mus musculus	129S1 X B6D2F1
Late4cell_embryo2_4	Late 4-cell	Passed	Passed	cluster_1	Normal	Mus musculus	129S1 X B6D2F1
Late4cell_embryo3_1	Late 4-cell	Passed	Passed	cluster_1	Normal	Mus musculus	129S1 X B6D2F1
Late4cell_embryo3_2	Late 4-cell	Passed	Passed	cluster_1	Normal	Mus musculus	129S1 X B6D2F1
Late4cell_embryo3_3	Late 4-cell	Passed	Passed	cluster_1	Normal	Mus musculus	129S1 X B6D2F1
Late4cell_embryo3_4	Late 4-cell	Passed	Passed	cluster_1	Normal	Mus musculus	129S1 X B6D2F1
Late4cell_embryo4_1	Late 4-cell	Passed	Failed	n.d.	Parthenogenetic	Mus musculus	129S1 X B6D2F1
Late4cell_embryo4_2	Late 4-cell	Passed	Passed	cluster_1	Parthenogenetic	Mus musculus	129S1 X B6D2F1
Late4cell_embryo4_3	Late 4-cell	Passed	Passed	cluster_1	Parthenogenetic	Mus musculus	129S1 X B6D2F1
Late4cell_embryo4_4	Late 4-cell	Passed	Passed	cluster_1	Parthenogenetic	Mus musculus	129S1 X B6D2F1
Late4cell_embryo5_1	Late 4-cell	Passed	Passed	cluster_1	Normal	Mus musculus	129S1 X B6D2F1
Late4cell_embryo5_2	Late 4-cell	Passed	Passed	cluster_2	Normal	Mus musculus	129S1 X B6D2F1
Late4cell_embryo5_3	Late 4-cell	Passed	Passed	cluster_2	Normal	Mus musculus	129S1 X B6D2F1
Late4cell_embryo5_4	Late 4-cell	Passed	Passed	cluster_2	Normal	Mus musculus	129S1 X B6D2F1
Late4cell_embryo6_1	Late 4-cell	Passed	Passed	cluster_1	Normal	Mus musculus	129S1 X B6D2F1
Late4cell_embryo6_2	Late 4-cell	Passed	Passed	cluster_1	Normal	Mus musculus	129S1 X B6D2F1
Late4cell_embryo6_3	Late 4-cell	Passed	Passed	cluster_1	Normal	Mus musculus	129S1 X B6D2F1
Late4cell_embryo6_4	Late 4-cell	Passed	Passed	cluster_1	Normal	Mus musculus	129S1 X B6D2F1
8cell_embryo1_1	8-cell	Passed	Passed	cluster_1	Normal	Mus musculus	129S1 X B6D2F1
8cell_embryo1_2	8-cell	Passed	Passed	cluster_1	Normal	Mus musculus	129S1 X B6D2F1
8cell_embryo1_3	8-cell	Passed	Passed	cluster_1	Normal	Mus musculus	129S1 X B6D2F1
8cell_embryo1_4	8-cell	Passed	Passed	cluster_1	Normal	Mus musculus	129S1 X B6D2F1
8cell_embryo1_5	8-cell	Passed	Passed	cluster_1	Normal	Mus musculus	129S1 X B6D2F1
8cell_embryo1_6	8-cell	Passed	Passed	cluster_1	Normal	Mus musculus	129S1 X B6D2F1
8cell_embryo1_7	8-cell	Passed	Passed	cluster_1	Normal	Mus musculus	129S1 X B6D2F1
8cell_embryo1_8	8-cell	Passed	Passed	cluster_1	Normal	Mus musculus	129S1 X B6D2F1
8cell_embryo2_1	8-cell	Passed	Passed	cluster_2	Normal	Mus musculus	129S1 X B6D2F1
8cell_embryo2_2	8-cell	Passed	Passed	cluster_2	Normal	Mus musculus	129S1 X B6D2F1
8cell_embryo2_3	8-cell	Passed	Passed	cluster_1	Aneuploid	Mus musculus	129S1 X B6D2F1
8cell_embryo2_4	8-cell	Passed	Passed	cluster_1	Aneuploid	Mus musculus	129S1 X B6D2F1
8cell_embryo2_5	8-cell	Passed	Passed	cluster_1	Normal	Mus musculus	129S1 X B6D2F1
8cell_embryo2_6	8-cell	Passed	Passed	cluster_1	Normal	Mus musculus	129S1 X B6D2F1
8cell_embryo2_7	8-cell	Passed	Passed	cluster_1	Normal	Mus musculus	129S1 X B6D2F1
8cell_embryo2_8	8-cell	Passed	Passed	cluster_1	Normal	Mus musculus	129S1 X B6D2F1
8cell_embryo3_1	8-cell	Passed	Passed	cluster_2	Parthenogenetic	Mus musculus	129S1 X B6D2F1
8cell_embryo3_2	8-cell	Passed	Passed	cluster_1	Parthenogenetic	Mus musculus	129S1 X B6D2F1
8cell_embryo3_3	8-cell	Passed	Failed	n.d.	Parthenogenetic	Mus musculus	129S1 X B6D2F1
8cell_embryo3_4	8-cell	Passed	Passed	cluster_1	Parthenogenetic	Mus musculus	129S1 X B6D2F1
8cell_embryo3_5	8-cell	Passed	Passed	cluster_1	Parthenogenetic	Mus musculus	129S1 X B6D2F1
8cell_embryo3_6	8-cell	Passed	Passed	cluster_1	Parthenogenetic	Mus musculus	129S1 X B6D2F1
8cell_embryo3_7	8-cell	Passed	Passed	cluster_1	Parthenogenetic	Mus musculus	129S1 X B6D2F1
8cell_embryo3_8	8-cell	Passed	Passed	cluster_1	Parthenogenetic	Mus musculus	129S1 X B6D2F1
8cell_embryo4_1	8-cell	Passed	Passed	cluster_1	Normal	Mus musculus	129S1 X B6D2F1
8cell_embryo4_2	8-cell	Passed	Passed	cluster_1	Normal	Mus musculus	129S1 X B6D2F1
8cell_embryo4_3	8-cell	Passed	Passed	cluster_1	Normal	Mus musculus	129S1 X B6D2F1
8cell_embryo4_4	8-cell	Passed	Passed	cluster_1	Normal	Mus musculus	129S1 X B6D2F1
8cell_embryo4_5	8-cell	Passed	Passed	cluster_1	Normal	Mus musculus	129S1 X B6D2F1
8cell_embryo4_6	8-cell	Passed	Passed	cluster_1	Normal	Mus musculus	129S1 X B6D2F1
8cell_embryo4_7	8-cell	Passed	Passed	cluster_1	Normal	Mus musculus	129S1 X B6D2F1
8cell_embryo4_8	8-cell	Passed	Passed	cluster_1	Normal	Mus musculus	129S1 X B6D2F1
16cell_embryo1_1	Morula	Passed	Passed	cluster_1	Normal	Mus musculus	129S1 X B6D2F1
16cell_embryo1_2	Morula	Passed	Passed	cluster_1	Normal	Mus musculus	129S1 X B6D2F1
16cell_embryo1_3	Morula	Passed	Passed	cluster_1	Normal	Mus musculus	129S1 X B6D2F1
16cell_embryo1_4	Morula	Passed	Passed	cluster_1	Normal	Mus musculus	129S1 X B6D2F1
16cell_embryo1_5	Morula	Passed	Passed	cluster_1	Normal	Mus musculus	129S1 X B6D2F1
16cell_embryo1_6	Morula	Passed	Passed	cluster_1	Normal	Mus musculus	129S1 X B6D2F1
16cell_embryo1_7	Morula	Passed	Passed	cluster_1	Normal	Mus musculus	129S1 X B6D2F1
16cell_embryo1_8	Morula	Passed	Passed	cluster_1	Normal	Mus musculus	129S1 X B6D2F1
16cell_embryo2_1	Morula	Passed	Passed	cluster_1	Normal	Mus musculus	129S1 X B6D2F1
16cell_embryo2_2	Morula	Passed	Passed	cluster_2	Aneuploid	Mus musculus	129S1 X B6D2F1
16cell_embryo2_3	Morula	Passed	Passed	cluster_1	Aneuploid	Mus musculus	129S1 X B6D2F1
16cell_embryo2_4	Morula	Passed	Passed	cluster_1	Normal	Mus musculus	129S1 X B6D2F1
16cell_embryo2_5	Morula	Passed	Passed	cluster_1	Aneuploid	Mus musculus	129S1 X B6D2F1
16cell_embryo2_6	Morula	Passed	Passed	cluster_1	Aneuploid	Mus musculus	129S1 X B6D2F1
16cell_embryo2_7	Morula	Passed	Passed	cluster_1	Normal	Mus musculus	129S1 X B6D2F1
16cell_embryo2_8	Morula	Passed	Passed	cluster_1	Normal	Mus musculus	129S1 X B6D2F1
16cell_embryo3_1	Morula	Passed	Passed	cluster_1	Aneuploid	Mus musculus	129S1 X B6D2F1
16cell_embryo3_2	Morula	Passed	Passed	cluster_2	Aneuploid	Mus musculus	129S1 X B6D2F1
16cell_embryo3_3	Morula	Passed	Passed	cluster_1	Normal	Mus musculus	129S1 X B6D2F1
16cell_embryo3_4	Morula	Passed	Passed	cluster_1	Normal	Mus musculus	129S1 X B6D2F1
16cell_embryo3_5	Morula	Passed	Passed	cluster_2	Normal	Mus musculus	129S1 X B6D2F1
16cell_embryo3_6	Morula	Passed	Passed	cluster_1	Aneuploid	Mus musculus	129S1 X B6D2F1
16cell_embryo3_7	Morula	Passed	Passed	cluster_1	Normal	Mus musculus	129S1 X B6D2F1
16cell_embryo3_8	Morula	Passed	Passed	cluster_1	Aneuploid	Mus musculus	129S1 X B6D2F1
32cell_embryo1_1	ICM	Passed	Passed	cluster_2	Normal	Mus musculus	129S1 X B6D2F1
32cell_embryo1_2	TE	Passed	Passed	cluster_1	Aneuploid	Mus musculus	129S1 X B6D2F1
32cell_embryo1_3	TE	Passed	Passed	cluster_2	Aneuploid	Mus musculus	129S1 X B6D2F1
32cell_embryo1_4	ICM	Passed	Passed	cluster_2	Aneuploid	Mus musculus	129S1 X B6D2F1
32cell_embryo1_5	ICM	Passed	Passed	cluster_1	Normal	Mus musculus	129S1 X B6D2F1
32cell_embryo1_6	ICM	Passed	Passed	cluster_1	Aneuploid	Mus musculus	129S1 X B6D2F1
32cell_embryo1_7	ICM	Passed	Passed	cluster_1	Normal	Mus musculus	129S1 X B6D2F1
32cell_embryo1_8	ICM	Passed	Passed	cluster_2	Aneuploid	Mus musculus	129S1 X B6D2F1
32cell_embryo2_1	TE	Passed	Passed	cluster_1	Aneuploid	Mus musculus	129S1 X B6D2F1
32cell_embryo2_2	Blastocyst	Failed	Passed	n.d.	n.d.	Mus musculus	129S1 X B6D2F1
32cell_embryo2_3	Blastocyst	Failed	Passed	n.d.	n.d.	Mus musculus	129S1 X B6D2F1
32cell_embryo2_4	TE	Passed	Passed	cluster_1	Aneuploid	Mus musculus	129S1 X B6D2F1
32cell_embryo2_5	TE	Passed	Passed	cluster_1	Normal	Mus musculus	129S1 X B6D2F1
32cell_embryo2_6	Blastocyst	Failed	Passed	n.d.	n.d.	Mus musculus	129S1 X B6D2F1
32cell_embryo2_7	TE	Passed	Passed	cluster_1	Normal	Mus musculus	129S1 X B6D2F1
32cell_embryo2_8	ICM	Passed	Passed	cluster_2	Normal	Mus musculus	129S1 X B6D2F1
32cell_embryo2_9	TE	Passed	Passed	cluster_1	Normal	Mus musculus	129S1 X B6D2F1
32cell_embryo2_10	TE	Passed	Passed	cluster_1	Normal	Mus musculus	129S1 X B6D2F1
32cell_embryo3_1	Blastocyst	Failed	Passed	n.d.	n.d.	Mus musculus	129S1 X B6D2F1
32cell_embryo3_2	ICM	Passed	Passed	cluster_1	Aneuploid	Mus musculus	129S1 X B6D2F1
32cell_embryo3_3	Blastocyst	Failed	Passed	n.d.	n.d.	Mus musculus	129S1 X B6D2F1
32cell_embryo3_4	ICM	Passed	Passed	cluster_1	Normal	Mus musculus	129S1 X B6D2F1
32cell_embryo4_1	TE	Passed	Passed	cluster_2	Normal	Mus musculus	129S1 X B6D2F1
32cell_embryo4_2	TE	Passed	Passed	cluster_2	Normal	Mus musculus	129S1 X B6D2F1
32cell_embryo4_3	ICM	Passed	Passed	cluster_1	Normal	Mus musculus	129S1 X B6D2F1
32cell_embryo4_4	ICM	Passed	Passed	cluster_2	Normal	Mus musculus	129S1 X B6D2F1
32cell_embryo4_5	ICM	Passed	Passed	cluster_2	Aneuploid	Mus musculus	129S1 X B6D2F1
32cell_embryo5_1	Blastocyst	Failed	Passed	n.d.	n.d.	Mus musculus	129S1 X B6D2F1
32cell_embryo5_2	Blastocyst	Failed	Passed	n.d.	n.d.	Mus musculus	129S1 X B6D2F1
32cell_embryo5_3	ICM	Passed	Passed	cluster_2	Normal	Mus musculus	129S1 X B6D2F1
32cell_embryo5_4	TE	Passed	Passed	cluster_2	Normal	Mus musculus	129S1 X B6D2F1
32cell_embryo5_5	ICM	Passed	Passed	cluster_2	Normal	Mus musculus	129S1 X B6D2F1
32cell_embryo6_1	TE	Passed	Passed	cluster_2	Aneuploid	Mus musculus	129S1 X B6D2F1
32cell_embryo6_2	ICM	Passed	Passed	cluster_1	Aneuploid	Mus musculus	129S1 X B6D2F1
32cell_embryo6_3	ICM	Passed	Passed	cluster_1	Normal	Mus musculus	129S1 X B6D2F1
32cell_embryo6_4	ICM	Passed	Passed	cluster_1	Normal	Mus musculus	129S1 X B6D2F1
32cell_embryo6_5	ICM	Passed	Passed	cluster_1	Normal	Mus musculus	129S1 X B6D2F1
32cell_embryo6_6	ICM	Passed	Passed	cluster_2	Aneuploid	Mus musculus	129S1 X B6D2F1
32cell_embryo6_7	ICM	Passed	Passed	cluster_1	Normal	Mus musculus	129S1 X B6D2F1
32cell_embryo6_8	ICM	Passed	Passed	cluster_2	Normal	Mus musculus	129S1 X B6D2F1
32cell_embryoMixed_1	ICM	Passed	Passed	cluster_1	Normal	Mus musculus	129S1 X B6D2F1
32cell_embryoMixed_2	ICM	Passed	Passed	cluster_1	Aneuploid	Mus musculus	129S1 X B6D2F1
32cell_embryoMixed_3	ICM	Passed	Passed	cluster_1	Aneuploid	Mus musculus	129S1 X B6D2F1
32cell_embryoMixed_4	ICM	Passed	Passed	cluster_2	Normal	Mus musculus	129S1 X B6D2F1
32cell_embryoMixed_5	ICM	Passed	Passed	cluster_2	Aneuploid	Mus musculus	129S1 X B6D2F1
32cell_embryoMixed_6	ICM	Passed	Passed	cluster_2	Aneuploid	Mus musculus	129S1 X B6D2F1
32cell_embryoMixed_7	ICM	Passed	Passed	cluster_2	Aneuploid	Mus musculus	129S1 X B6D2F1
32cell_embryoMixed_8	ICM	Passed	Passed	cluster_2	Normal	Mus musculus	129S1 X B6D2F1
32cell_embryoMixed_9	TE	Passed	Passed	cluster_2	Normal	Mus musculus	129S1 X B6D2F1
32cell_embryoMixed_10	ICM	Passed	Passed	cluster_2	Normal	Mus musculus	129S1 X B6D2F1
32cell_embryoMixed_11	TE	Passed	Passed	cluster_2	Normal	Mus musculus	129S1 X B6D2F1
32cell_embryoMixed_12	ICM	Passed	Passed	cluster_2	Aneuploid	Mus musculus	129S1 X B6D2F1
32cell_embryoMixed_13	ICM	Passed	Passed	cluster_2	Aneuploid	Mus musculus	129S1 X B6D2F1
32cell_embryoMixed_14	ICM	Passed	Passed	cluster_1	Normal	Mus musculus	129S1 X B6D2F1
32cell_embryoMixed_15	ICM	Passed	Passed	cluster_2	Aneuploid	Mus musculus	129S1 X B6D2F1
32cell_embryoMixed_16	ICM	Passed	Passed	cluster_1	Aneuploid	Mus musculus	129S1 X B6D2F1
32cell_embryoMixed_17	TE	Passed	Passed	cluster_2	Normal	Mus musculus	129S1 X B6D2F1
32cell_embryoMixed_18	TE	Passed	Passed	cluster_1	Normal	Mus musculus	129S1 X B6D2F1
32cell_embryoMixed_19	TE	Passed	Passed	cluster_1	Normal	Mus musculus	129S1 X B6D2F1
32cell_embryoMixed_20	TE	Passed	Passed	cluster_2	Normal	Mus musculus	129S1 X B6D2F1
32cell_embryoMixed_21	TE	Passed	Passed	cluster_1	Normal	Mus musculus	129S1 X B6D2F1
32cell_embryoMixed_22	TE	Passed	Passed	cluster_2	Normal	Mus musculus	129S1 X B6D2F1
32cell_embryoMixed_23	ICM	Passed	Passed	cluster_2	Normal	Mus musculus	129S1 X B6D2F1
32cell_embryoMixed_24	TE	Passed	Passed	cluster_1	Aneuploid	Mus musculus	129S1 X B6D2F1
32cell_embryoMixed_25	Blastocyst	Failed	Passed	n.d.	n.d.	Mus musculus	129S1 X B6D2F1
Note: Four samples with quality control failure in both RNA and DNA data are not included here.

## Sheet: RNA sample reads info
Sample	Library name	Stage/Lineage	RawReads	RawBases	CleanReads	CleanBases	MappedReads	Mapping ratio（%）
Zygote1	Zygote1_split1	Zygote	29841610	4476241500	29161458	4074567258	23279316	79.83
Zygote1	Zygote1_split2	Zygote	31721584	4758237600	30614422	4274847710	23927392	78.16
Zygote2	Zygote2_split1	Zygote	21711118	3256667700	20721502	2836630096	14350747	69.26
Zygote2	Zygote2_split2	Zygote	21814238	3272135700	20559902	2795061398	13506098	65.69
Zygote3	Zygote3_split1	Zygote	33202422	4980363300	32371332	4538748559	26239719	81.06
Zygote3	Zygote3_split2	Zygote	31175520	4676328000	30234740	4237419635	24026491	79.47
Zygote4	Zygote4_split1	Zygote	29886294	4482944100	28940294	4040582931	22719414	78.5
Zygote4	Zygote4_split2	Zygote	31588020	4738203000	30503242	4281889353	23079049	75.66
Zygote5	Zygote5_split1	Zygote	44365772	6654865800	43393092	5782976343	32231928	74.28
Zygote5	Zygote5_split2	Zygote	42757356	6413603400	41727542	5707253967	32265395	77.32
Zygote6	Zygote6_split1	Zygote	39516842	5927526300	38432952	5178039249	28064185	73.02
Zygote6	Zygote6_split2	Zygote	37811180	5671677000	36874842	4985302303	27499536	74.58
Zygote7	Zygote7_split1	Zygote	34392056	5158808400	33697554	4589907854	25913779	76.9
Zygote7	Zygote7_split2	Zygote	33338224	5000733600	32668698	4482863277	25636922	78.48
Zygote8	Zygote8_split1	Zygote	32228010	4834201500	30731118	4188299324	22979211	74.78
Zygote8	Zygote8_split2	Zygote	31308636	4696295400	30111630	4064357998	21820601	72.47
Zygote9	Zygote9_split1	Zygote	36510396	5476559400	35183094	4759562976	25575721	72.69
Zygote9	Zygote9_split2	Zygote	35932148	5389822200	34481598	4718973291	26016168	75.45
Zygote10	Zygote10_split1	Zygote	26985484	4047822600	25916858	3515139832	19567105	75.5
Zygote10	Zygote10_split2	Zygote	23508338	3526250700	22480916	3062729323	17079471	75.97
Zygote11	Zygote11_split1	Zygote	20431628	3064744200	18897792	2278749796	9462620	50.07
Zygote11	Zygote11_split2	Zygote	20830284	3124542600	19611470	2417142544	10381968	52.94
Zygote12	Zygote12_split1	Zygote	25112960	3766944000	24322552	3346294707	19137026	78.68
Zygote12	Zygote12_split2	Zygote	30512686	4576902900	29524894	4017922480	22431401	75.97
Zygote13	Zygote13_split1	Zygote	25655856	3848378400	24569378	3343191945	18335901	74.63
Zygote13	Zygote13_split2	Zygote	25677400	3851610000	24662436	3344417146	18322024	74.29
2cell_embryo1_1	2cell_embryo1_1_split1	2-cell	43075682	6461352300	42137566	5680474717	30375193	72.09
2cell_embryo1_1	2cell_embryo1_1_split2	2-cell	28288980	4243347000	27515328	3741137719	19308901	70.18
2cell_embryo1_2	2cell_embryo1_2_split1	2-cell	40701574	6105236100	39946844	5258822300	27900168	69.84
2cell_embryo1_2	2cell_embryo1_2_split2	2-cell	41947864	6292179600	40815420	5406359713	27996709	68.59
2cell_embryo2_1	2cell_embryo2_1_split1	2-cell	47025868	7053880200	45707786	6104716289	31547134	69.02
2cell_embryo2_1	2cell_embryo2_1_split2	2-cell	43489422	6523413300	42649528	5753830878	30346206	71.15
2cell_embryo2_2	2cell_embryo2_2_split1	2-cell	39468890	5920333500	38456438	5104400605	25763698	66.99
2cell_embryo2_2	2cell_embryo2_2_split2	2-cell	38981122	5847168300	37895604	5042538342	25737642	67.92
2cell_embryo3_1	2cell_embryo3_1_split1	2-cell	26779020	4016853000	25564076	3425386553	18535218	72.5
2cell_embryo3_1	2cell_embryo3_1_split2	2-cell	22360096	3354014400	21554858	2911215014	16078415	74.59
2cell_embryo3_2	2cell_embryo3_2_split1	2-cell	24279776	3641966400	23114968	3085066096	16227855	70.2
2cell_embryo3_2	2cell_embryo3_2_split2	2-cell	25904304	3885645600	24889678	3350572646	17781718	71.44
2cell_embryo4_1	2cell_embryo4_1_split1	2-cell	23898546	3584781900	23065538	3093973068	16515512	71.6
2cell_embryo4_1	2cell_embryo4_1_split2	2-cell	24760300	3714045000	23857496	3188639505	16914240	70.9
2cell_embryo4_2	2cell_embryo4_2_split1	2-cell	27251456	4087718400	26262682	3533329335	19260137	73.34
2cell_embryo4_2	2cell_embryo4_2_split2	2-cell	27077366	4061604900	25779266	3433209337	17903062	69.45
2cell_embryo5_1	2cell_embryo5_1_split1	2-cell	22509370	3376405500	21762650	2921454972	15772989	72.48
2cell_embryo5_1	2cell_embryo5_1_split2	2-cell	24807410	3721111500	23745804	3165397011	16472368	69.37
2cell_embryo5_2	2cell_embryo5_2_split1	2-cell	31220896	4683134400	30059988	4082112158	22880969	76.12
2cell_embryo5_2	2cell_embryo5_2_split2	2-cell	30218948	4532842200	29216056	3963362222	21948025	75.12
2cell_embryo6_1	2cell_embryo6_1_split1	2-cell	32396356	4859453400	31477530	4246569349	23012401	73.11
2cell_embryo6_1	2cell_embryo6_1_split2	2-cell	35778818	5366822700	34153042	4645163356	25075010	73.42
2cell_embryo6_2	2cell_embryo6_2_split1	2-cell	36046190	5406928500	35023490	4696189272	25289444	72.21
2cell_embryo6_2	2cell_embryo6_2_split2	2-cell	37567974	5635196100	36381992	4837529715	25370342	69.73
2cell_embryo7_1	2cell_embryo7_1_split1	2-cell	27278570	4091785500	25826268	3443611940	17954803	69.52
2cell_embryo7_1	2cell_embryo7_1_split2	2-cell	27366706	4105005900	25890890	3481956399	18544182	71.62
2cell_embryo7_2	2cell_embryo7_2_split1	2-cell	21832200	3274830000	20736688	2795204012	15028165	72.47
2cell_embryo7_2	2cell_embryo7_2_split2	2-cell	21264026	3189603900	20217938	2701315900	14280380	70.63
2cell_embryo8_1	2cell_embryo8_1_split1	2-cell	22909934	3436490100	21895164	2958623013	15647528	71.47
2cell_embryo8_1	2cell_embryo8_1_split2	2-cell	26319148	3947872200	25085876	3364452278	17757878	70.79
2cell_embryo8_2	2cell_embryo8_2_split1	2-cell	21456486	3218472900	20534436	2789396717	15435680	75.17
2cell_embryo8_2	2cell_embryo8_2_split2	2-cell	22356278	3353441700	21351832	2895417136	15939105	74.65
2cell_embryo9_1	2cell_embryo9_1_split1	2-cell	20309916	3046487400	19555134	2589564388	13803508	70.59
2cell_embryo9_1	2cell_embryo9_1_split2	2-cell	23256862	3488529300	22207060	3000495364	16524882	74.41
2cell_embryo9_2	2cell_embryo9_2_split1	2-cell	21053316	3157997400	19696902	2533534434	12635370	64.15
2cell_embryo9_2	2cell_embryo9_2_split2	2-cell	20764174	3114626100	19709102	2678933854	14825172	75.22
2cell_embryo10_1	2cell_embryo10_1_split1	2-cell	20227886	3034182900	19466784	2658131669	14243765	73.17
2cell_embryo10_1	2cell_embryo10_1_split2	2-cell	21549736	3232460400	20647046	2831812697	15333398	74.26
2cell_embryo10_2	2cell_embryo10_2_split1	2-cell	20088262	3013239300	19308622	2644361926	14101500	73.03
2cell_embryo10_2	2cell_embryo10_2_split2	2-cell	22844756	3426713400	22016908	3024932004	16192639	73.55
2cell_embryo11_1	2cell_embryo11_1_split1	2-cell	20074938	3011240700	19223826	2626068424	14149893	73.61
2cell_embryo11_1	2cell_embryo11_1_split2	2-cell	19965466	2994819900	19076840	2610319165	14173367	74.3
2cell_embryo11_2	2cell_embryo11_2_split1	2-cell	20914796	3137219400	20234948	2778343998	15410469	76.16
2cell_embryo11_2	2cell_embryo11_2_split2	2-cell	20978996	3146849400	20138738	2763712195	14951626	74.24
2cell_embryo12_1	2cell_embryo12_1_split1	2-cell	25615272	3842290800	24679958	3322758932	17967188	72.8
2cell_embryo12_1	2cell_embryo12_1_split2	2-cell	21227180	3184077000	20392262	2786752564	15186572	74.47
2cell_embryo12_2	2cell_embryo12_2_split1	2-cell	34016664	5102499600	32663232	4426296295	23735813	72.67
2cell_embryo12_2	2cell_embryo12_2_split2	2-cell	34146966	5122044900	32703510	4452078009	23718005	72.52
4cell_embryo1_1	4cell_embryo1_1_split1	4-cell	29186418	4377962700	27592248	3717867565	19823868	71.85
4cell_embryo1_1	4cell_embryo1_1_split2	4-cell	30821592	4623238800	29185902	3971738045	21470798	73.57
4cell_embryo1_2	4cell_embryo1_2_split1	4-cell	34693892	5204083800	32653802	4408114720	23654671	72.44
4cell_embryo1_2	4cell_embryo1_2_split2	4-cell	31071184	4660677600	29260380	3975526069	21491584	73.45
4cell_embryo1_3	4cell_embryo1_3_split1	4-cell	20324320	3048648000	18942488	2527351999	13048779	68.89
4cell_embryo1_3	4cell_embryo1_3_split2	4-cell	19700018	2955002700	18649236	2537801595	13766375	73.82
4cell_embryo1_4	4cell_embryo1_4_split1	4-cell	20985554	3147833100	19669498	2610457254	13442153	68.34
4cell_embryo1_4	4cell_embryo1_4_split2	4-cell	24374846	3656226900	23167672	3137825106	16882662	72.87
4cell_embryo2_1	4cell_embryo2_1_split1	4-cell	21184234	3177635100	19999942	2707195992	14583676	72.92
4cell_embryo2_1	4cell_embryo2_1_split2	4-cell	22234320	3335148000	21065706	2866193144	15440064	73.29
4cell_embryo2_2	4cell_embryo2_2_split1	4-cell	21573132	3235969800	20387534	2760134206	14750879	72.35
4cell_embryo2_2	4cell_embryo2_2_split2	4-cell	20556184	3083427600	19397082	2644927877	14201370	73.21
4cell_embryo2_3	4cell_embryo2_3_split1	4-cell	19367086	2905062900	18052764	2428871730	12502704	69.26
4cell_embryo2_3	4cell_embryo2_3_split2	4-cell	17670794	2650619100	16549440	2238138069	11659017	70.45
4cell_embryo2_4	4cell_embryo2_4_split1	4-cell	29457762	4418664300	27733410	3765072601	20047635	72.29
4cell_embryo2_4	4cell_embryo2_4_split2	4-cell	24453874	3668081100	23289100	3185544287	17241942	74.03
4cell_embryo3_1	4cell_embryo3_1_split1	4-cell	25509662	3826449300	24123386	3280180076	17732724	73.51
4cell_embryo3_1	4cell_embryo3_1_split2	4-cell	25354594	3803189100	23781674	3240469121	17316400	72.81
4cell_embryo3_2	4cell_embryo3_2_split1	4-cell	26774826	4016223900	25292818	3402430862	18107723	71.59
4cell_embryo3_2	4cell_embryo3_2_split2	4-cell	29356564	4403484600	27506150	3715696447	19694533	71.6
4cell_embryo3_3	4cell_embryo3_3_split1	4-cell	25936916	3890537400	24498506	3295215053	17532109	71.56
4cell_embryo3_3	4cell_embryo3_3_split2	4-cell	32839880	4925982000	30956448	4208876273	22498067	72.68
4cell_embryo3_4	4cell_embryo3_4_split1	4-cell	27894886	4184232900	26040722	3465145649	17627365	67.69
4cell_embryo3_4	4cell_embryo3_4_split2	4-cell	29816452	4472467800	27945238	3677518382	18612278	66.6
4cell_embryo4_1	4cell_embryo4_1_split1	4-cell	31936952	4790542800	30265578	4106298577	22788032	75.29
4cell_embryo4_1	4cell_embryo4_1_split2	4-cell	33507402	5026110300	31216294	4141096884	21882061	70.1
4cell_embryo4_2	4cell_embryo4_2_split1	4-cell	43074478	6461171700	40347914	5324971443	28728150	71.2
4cell_embryo4_2	4cell_embryo4_2_split2	4-cell	38048676	5707301400	35317518	4620007812	24187415	68.49
4cell_embryo4_3	4cell_embryo4_3_split1	4-cell	49338194	7400729100	46245846	6197509163	33660422	72.79
4cell_embryo4_3	4cell_embryo4_3_split2	4-cell	37933026	5689953900	35466146	4761321341	25866274	72.93
4cell_embryo4_4	4cell_embryo4_4_split1	4-cell	39069604	5860440600	36410934	4859191903	26149886	71.82
4cell_embryo4_4	4cell_embryo4_4_split2	4-cell	48255442	7238316300	45557268	6037467432	32944051	72.31
4cell_embryo5_1	4cell_embryo5_1_split1	4-cell	42623222	6393483300	39901102	5292578044	28846697	72.3
4cell_embryo5_1	4cell_embryo5_1_split2	4-cell	44440634	6666095100	42134702	5535452436	30005038	71.21
4cell_embryo5_2	4cell_embryo5_2_split1	4-cell	17359852	2603977800	16221864	2140491417	11446327	70.56
4cell_embryo5_2	4cell_embryo5_2_split2	4-cell	19271064	2890659600	17890352	2303700643	12098421	67.63
4cell_embryo5_3	4cell_embryo5_3_split1	4-cell	23405512	3510826800	22080116	2873507098	15354985	69.54
4cell_embryo5_3	4cell_embryo5_3_split2	4-cell	18154080	2723112000	16910184	2269117410	12175816	72
4cell_embryo6_1	4cell_embryo6_1_split1	4-cell	20318758	3047813700	18946374	2485161792	13410842	70.78
4cell_embryo6_1	4cell_embryo6_1_split2	4-cell	15096542	2264481300	13994500	1806913187	9462088	67.61
4cell_embryo6_2	4cell_embryo6_2_split1	4-cell	20377468	3056620200	19003722	2542008233	13794317	72.59
4cell_embryo6_2	4cell_embryo6_2_split2	4-cell	14933444	2240016600	13925326	1846397474	9917327	71.22
4cell_embryo6_3	4cell_embryo6_3_split1	4-cell	32590248	4888537200	30856562	4148831687	22182163	71.89
4cell_embryo6_3	4cell_embryo6_3_split2	4-cell	32364284	4854642600	30625562	4079277943	21561075	70.4
4cell_embryo6_4	4cell_embryo6_4_split1	4-cell	33832154	5074823100	31976514	4205668722	22118643	69.17
4cell_embryo6_4	4cell_embryo6_4_split2	4-cell	32799162	4919874300	31047002	4155864380	22068157	71.08
4cell_embryo7_1	4cell_embryo7_1_split1	4-cell	27030800	4054620000	25663930	3484720669	18499396	72.08
4cell_embryo7_1	4cell_embryo7_1_split2	4-cell	33334926	5000238900	31870964	4340559639	23659917	74.24
4cell_embryo7_2	4cell_embryo7_2_split1	4-cell	33312834	4996925100	31513946	4221845405	21620271	68.61
4cell_embryo7_2	4cell_embryo7_2_split2	4-cell	29067742	4360161300	27530018	3700009354	18623632	67.65
4cell_embryo7_3	4cell_embryo7_3_split1	4-cell	27850426	4177563900	26358372	3560275188	18464429	70.05
4cell_embryo7_3	4cell_embryo7_3_split2	4-cell	30847268	4627090200	29306626	3949965053	20625042	70.38
4cell_embryo7_4	4cell_embryo7_4_split1	4-cell	34534806	5180220900	32823702	4463173708	23623929	71.97
4cell_embryo7_4	4cell_embryo7_4_split2	4-cell	28927202	4339080300	27553698	3772283163	20256328	73.52
4cell_embryo8_1	4cell_embryo8_1_split1	4-cell	19429690	2914453500	18604296	2540600131	13002744	69.89
4cell_embryo8_1	4cell_embryo8_1_split2	4-cell	15622180	2343327000	14982260	2051195876	10684308	71.31
4cell_embryo8_2	4cell_embryo8_2_split1	4-cell	15244814	2286722100	14524094	1992878363	10758640	74.07
4cell_embryo8_2	4cell_embryo8_2_split2	4-cell	15758002	2363700300	15016000	2041379689	10769189	71.72
4cell_embryo8_3	4cell_embryo8_3_split1	4-cell	13877516	2081627400	13184608	1778101596	9525621	72.25
4cell_embryo8_3	4cell_embryo8_3_split2	4-cell	17096636	2564495400	16342158	2208151419	12000951	73.44
4cell_embryo8_4	4cell_embryo8_4_split1	4-cell	14751778	2212766700	14091812	1927899748	10554625	74.9
4cell_embryo8_4	4cell_embryo8_4_split2	4-cell	17779502	2666925300	17027596	2336315871	12830434	75.35
4cell_embryo9_1	4cell_embryo9_1_split1	4-cell	14039402	2105910300	13424616	1827934949	10023348	74.66
4cell_embryo9_1	4cell_embryo9_1_split2	4-cell	17794096	2669114400	16991766	2297523280	12369957	72.8
4cell_embryo9_2	4cell_embryo9_2_split1	4-cell	48311884	7246782600	46102962	6271560980	33724433	73.15
4cell_embryo9_2	4cell_embryo9_2_split2	4-cell	37171550	5575732500	35254578	4785711201	25086726	71.16
4cell_embryo9_3	4cell_embryo9_3_split1	4-cell	36996482	5549472300	35215516	4790511650	25432558	72.22
4cell_embryo9_3	4cell_embryo9_3_split2	4-cell	40587998	6088199700	38586980	5175977437	27354833	70.89
4cell_embryo9_4	4cell_embryo9_4_split1	4-cell	40772842	6115926300	38712034	5239258472	27243818	70.38
4cell_embryo9_4	4cell_embryo9_4_split2	4-cell	39090816	5863622400	37038902	5024120719	26302859	71.01
4cell_embryo10_1	4cell_embryo10_1_split1	4-cell	42615084	6392262600	40720740	5399460074	28332529	69.58
4cell_embryo10_1	4cell_embryo10_1_split2	4-cell	42950000	6442500000	41116378	5606600628	30915247	75.19
4cell_embryo10_2	4cell_embryo10_2_split1	4-cell	36590150	5488522500	34869596	4748856463	25688138	73.67
4cell_embryo10_2	4cell_embryo10_2_split2	4-cell	37471364	5620704600	35570358	4859348381	26205606	73.67
4cell_embryo10_3	4cell_embryo10_3_split1	4-cell	16314912	2447236800	15572296	2105670026	11598177	74.48
4cell_embryo10_3	4cell_embryo10_3_split2	4-cell	20067082	3010062300	19066330	2563202518	13979170	73.32
4cell_embryo10_4	4cell_embryo10_4_split1	4-cell	19590804	2938620600	18565724	2517136126	14023886	75.54
4cell_embryo10_4	4cell_embryo10_4_split2	4-cell	16472864	2470929600	15617326	2128081866	11832983	75.77
4cell_embryo11_1	4cell_embryo11_1_split1	4-cell	17415474	2612321100	16448722	2188178724	11588639	70.45
4cell_embryo11_1	4cell_embryo11_1_split2	4-cell	20176092	3026413800	19208572	2593340658	14156152	73.7
4cell_embryo11_2	4cell_embryo11_2_split1	4-cell	19424778	2913716700	18372972	2470211866	13375193	72.8
4cell_embryo11_2	4cell_embryo11_2_split2	4-cell	18801616	2820242400	17769952	2390302142	12822843	72.16
4cell_embryo11_3	4cell_embryo11_3_split1	4-cell	15478700	2321805000	14722456	2006779022	11032395	74.94
4cell_embryo11_3	4cell_embryo11_3_split2	4-cell	20375548	3056332200	19402016	2475274580	13103624	67.54
4cell_embryo11_4	4cell_embryo11_4_split1	4-cell	20627974	3094196100	19400660	2564089311	12992101	66.97
4cell_embryo11_4	4cell_embryo11_4_split2	4-cell	25689244	3853386600	24370816	3242941325	16646620	68.31
4cell_embryo12_1	4cell_embryo12_1_split1	4-cell	24683888	3702583200	23390986	3134404165	15050990	64.35
4cell_embryo12_1	4cell_embryo12_1_split2	4-cell	25665614	3849842100	24344458	3223585471	15219860	62.52
4cell_embryo12_2	4cell_embryo12_2_split1	4-cell	28418560	4262784000	27149252	3632758606	19862744	73.16
4cell_embryo12_2	4cell_embryo12_2_split2	4-cell	25515952	3827392800	24240294	3186634667	16808455	69.34
4cell_embryo12_3	4cell_embryo12_3_split1	4-cell	29943156	4491473400	28561582	3807436610	20531268	71.88
4cell_embryo12_3	4cell_embryo12_3_split2	4-cell	24167698	3625154700	22947998	3084204283	16604622	72.36
4cell_embryo12_4	4cell_embryo12_4_split1	4-cell	26000312	3900046800	24717046	3328980899	18253451	73.85
4cell_embryo12_4	4cell_embryo12_4_split2	4-cell	26155302	3923295300	24876946	3281789925	17343417	69.72
Late4cell_embryo1_1	Late4cell_embryo1_1_split1	Late 4-cell	18279930	2741989500	16834940	2331379851	13082929	77.71
Late4cell_embryo1_1	Late4cell_embryo1_1_split2	Late 4-cell	24667830	3700174500	22772030	3148905888	17658605	77.55
Late4cell_embryo1_2	Late4cell_embryo1_2_split1	Late 4-cell	18406894	2761034100	16824830	2328252604	12985226	77.18
Late4cell_embryo1_2	Late4cell_embryo1_2_split2	Late 4-cell	20011230	3001684500	18423300	2549750998	14093610	76.5
Late4cell_embryo1_3	Late4cell_embryo1_3_split1	Late 4-cell	18188918	2728337700	16714144	2308613541	12597104	75.37
Late4cell_embryo1_3	Late4cell_embryo1_3_split2	Late 4-cell	17086538	2562980700	15788594	2165597614	11599414	73.47
Late4cell_embryo1_4	Late4cell_embryo1_4_split1	Late 4-cell	21805240	3270786000	19797544	2736772560	15232307	76.94
Late4cell_embryo1_4	Late4cell_embryo1_4_split2	Late 4-cell	19698278	2954741700	18025158	2495694097	13766466	76.37
Late4cell_embryo2_1	Late4cell_embryo2_1_split1	Late 4-cell	22748952	3412342800	20671360	2849530398	15618362	75.56
Late4cell_embryo2_1	Late4cell_embryo2_1_split2	Late 4-cell	31153964	4673094600	28401150	3929889263	21902541	77.12
Late4cell_embryo2_2	Late4cell_embryo2_2_split1	Late 4-cell	21363454	3204518100	19393788	2655816498	13858192	71.46
Late4cell_embryo2_2	Late4cell_embryo2_2_split2	Late 4-cell	23080962	3462144300	20927966	2889376509	15965689	76.29
Late4cell_embryo2_3	Late4cell_embryo2_3_split1	Late 4-cell	26709624	4006443600	24446602	3372049383	18854911	77.13
Late4cell_embryo2_3	Late4cell_embryo2_3_split2	Late 4-cell	27298244	4094736600	24685424	3393328892	16587266	67.19
Late4cell_embryo2_4	Late4cell_embryo2_4_split1	Late 4-cell	20789916	3118487400	18627304	2551580003	13723728	73.68
Late4cell_embryo2_4	Late4cell_embryo2_4_split2	Late 4-cell	24408192	3661228800	21889342	3008752197	16399776	74.92
Late4cell_embryo3_1	Late4cell_embryo3_1_split1	Late 4-cell	20798452	3119767800	19074820	2633063605	14683092	76.98
Late4cell_embryo3_1	Late4cell_embryo3_1_split2	Late 4-cell	28408136	4261220400	26251642	3631022036	20508409	78.12
Late4cell_embryo3_2	Late4cell_embryo3_2_split1	Late 4-cell	21756608	3263491200	19777772	2723474191	14892152	75.3
Late4cell_embryo3_2	Late4cell_embryo3_2_split2	Late 4-cell	27097206	4064580900	24479972	3369950939	18538003	75.73
Late4cell_embryo3_3	Late4cell_embryo3_3_split1	Late 4-cell	22325490	3348823500	20327184	2796167732	15044440	74.01
Late4cell_embryo3_3	Late4cell_embryo3_3_split2	Late 4-cell	25888582	3883287300	23512884	3247231529	18010960	76.6
Late4cell_embryo3_4	Late4cell_embryo3_4_split1	Late 4-cell	26238600	3935790000	23979728	3301921674	18014025	75.12
Late4cell_embryo3_4	Late4cell_embryo3_4_split2	Late 4-cell	22731318	3409697700	20642988	2859765690	16027205	77.64
Late4cell_embryo4_1	Late4cell_embryo4_1_split1	Late 4-cell	25411408	3811711200	23190308	3171799575	16653568	71.81
Late4cell_embryo4_1	Late4cell_embryo4_1_split2	Late 4-cell	20431938	3064790700	18539008	2550869648	13600769	73.36
Late4cell_embryo4_2	Late4cell_embryo4_2_split1	Late 4-cell	27160484	4074072600	25103042	3463724289	18709579	74.53
Late4cell_embryo4_2	Late4cell_embryo4_2_split2	Late 4-cell	23804406	3570660900	21906526	3024407607	16426711	74.99
Late4cell_embryo4_3	Late4cell_embryo4_3_split1	Late 4-cell	23093524	3464028600	21085996	2907008707	15609817	74.03
Late4cell_embryo4_3	Late4cell_embryo4_3_split2	Late 4-cell	27156636	4073495400	24939978	3436865854	18395365	73.76
Late4cell_embryo4_4	Late4cell_embryo4_4_split1	Late 4-cell	27147382	4072107300	24664088	3395808777	17013514	68.98
Late4cell_embryo4_4	Late4cell_embryo4_4_split2	Late 4-cell	22167070	3325060500	20120038	2769688611	14873885	73.93
Late4cell_embryo5_1	Late4cell_embryo5_1_split1	Late 4-cell	19327844	2899176600	17838252	2471918793	13906368	77.96
Late4cell_embryo5_1	Late4cell_embryo5_1_split2	Late 4-cell	22048870	3307330500	20755944	2892666936	16679062	80.36
Late4cell_embryo5_2	Late4cell_embryo5_2_split1	Late 4-cell	23778690	3566803500	22171698	3071102199	17120858	77.22
Late4cell_embryo5_2	Late4cell_embryo5_2_split2	Late 4-cell	21681962	3252294300	20373826	2835025245	16364970	80.32
Late4cell_embryo5_3	Late4cell_embryo5_3_split1	Late 4-cell	25502282	3825342300	23580420	3275702043	18135267	76.91
Late4cell_embryo5_3	Late4cell_embryo5_3_split2	Late 4-cell	25714540	3857181000	24128618	3340232984	18382522	76.19
Late4cell_embryo5_4	Late4cell_embryo5_4_split1	Late 4-cell	19645302	2946795300	18028078	2500498580	13757698	76.31
Late4cell_embryo5_4	Late4cell_embryo5_4_split2	Late 4-cell	21775032	3266254800	20198106	2809292962	15463061	76.56
Late4cell_embryo6_1	Late4cell_embryo6_1_split1	Late 4-cell	21556456	3233468400	19923358	2763046776	15566773	78.13
Late4cell_embryo6_1	Late4cell_embryo6_1_split2	Late 4-cell	19093294	2863994100	17773452	2473082641	14157087	79.65
Late4cell_embryo6_2	Late4cell_embryo6_2_split1	Late 4-cell	18124062	2718609300	16683286	2311926144	12894840	77.29
Late4cell_embryo6_2	Late4cell_embryo6_2_split2	Late 4-cell	28055518	4208327700	26149668	3642056666	20805757	79.56
Late4cell_embryo6_3	Late4cell_embryo6_3_split1	Late 4-cell	26199028	3929854200	24184082	3345686835	18118192	74.92
Late4cell_embryo6_3	Late4cell_embryo6_3_split2	Late 4-cell	24317572	3647635800	22477618	3092045847	16731132	74.43
Late4cell_embryo6_4	Late4cell_embryo6_4_split1	Late 4-cell	19474180	2921127000	17874400	2473495866	13619606	76.2
Late4cell_embryo6_4	Late4cell_embryo6_4_split2	Late 4-cell	21773166	3265974900	20322234	2828455994	16167267	79.55
8cell_embryo1_1	8cell_embryo1_1_split1	8-cell	33274846	4991226900	32193896	4345765999	24255815	75.34
8cell_embryo1_1	8cell_embryo1_1_split2	8-cell	30504022	4575603300	29783728	4085487800	23670543	79.47
8cell_embryo1_2	8cell_embryo1_2_split1	8-cell	34248252	5137237800	33183136	4483332429	25022340	75.41
8cell_embryo1_2	8cell_embryo1_2_split2	8-cell	34196848	5129527200	33255586	4511861097	25595542	76.97
8cell_embryo1_3	8cell_embryo1_3_split1	8-cell	32412584	4861887600	31361056	4237128846	23714759	75.62
8cell_embryo1_3	8cell_embryo1_3_split2	8-cell	32198344	4829751600	31376530	4293768146	24740035	78.85
8cell_embryo1_4	8cell_embryo1_4_split1	8-cell	34247400	5137110000	33102724	4489176475	25119393	75.88
8cell_embryo1_4	8cell_embryo1_4_split2	8-cell	33570008	5035501200	32576026	4432814586	25340787	77.79
8cell_embryo1_5	8cell_embryo1_5_split1	8-cell	28094426	4214163900	26993278	3633792066	20213360	74.88
8cell_embryo1_5	8cell_embryo1_5_split2	8-cell	28708508	4306276200	27709010	3746565974	20967732	75.67
8cell_embryo1_6	8cell_embryo1_6_split1	8-cell	29770892	4465633800	28918894	3909942911	21920969	75.8
8cell_embryo1_6	8cell_embryo1_6_split2	8-cell	32773458	4916018700	31831662	4354267010	24966775	78.43
8cell_embryo1_7	8cell_embryo1_7_split1	8-cell	27603278	4140491700	26572098	3627118936	20477640	77.06
8cell_embryo1_7	8cell_embryo1_7_split2	8-cell	28178954	4226843100	27180380	3708217137	21000780	77.26
8cell_embryo1_8	8cell_embryo1_8_split1	8-cell	29722514	4458377100	28738056	3871984091	21299703	74.12
8cell_embryo1_8	8cell_embryo1_8_split2	8-cell	31416438	4712465700	30671068	4164746732	23799252	77.6
8cell_embryo2_1	8cell_embryo2_1_split1	8-cell	36954632	5543194800	34983686	4677269584	25504785	72.9
8cell_embryo2_1	8cell_embryo2_1_split2	8-cell	39614696	5942204400	37494744	5033912721	27749529	74.01
8cell_embryo2_2	8cell_embryo2_2_split1	8-cell	41549168	6232375200	39335720	5293183844	29354578	74.63
8cell_embryo2_2	8cell_embryo2_2_split2	8-cell	35048834	5257325100	33229292	4516283348	25441591	76.56
8cell_embryo2_3	8cell_embryo2_3_split1	8-cell	35240886	5286132900	33161988	4437954064	24598352	74.18
8cell_embryo2_3	8cell_embryo2_3_split2	8-cell	31861160	4779174000	30110034	4074740508	22847874	75.88
8cell_embryo2_4	8cell_embryo2_4_split1	8-cell	36362046	5454306900	34405756	4627319185	25543783	74.24
8cell_embryo2_4	8cell_embryo2_4_split2	8-cell	38285588	5742838200	36457694	4931840651	27248870	74.74
8cell_embryo2_5	8cell_embryo2_5_split1	8-cell	50066876	7510031400	47175820	6236674567	33794977	71.64
8cell_embryo2_5	8cell_embryo2_5_split2	8-cell	39171202	5875680300	36982748	5001533034	27941952	75.55
8cell_embryo2_6	8cell_embryo2_6_split1	8-cell	34182580	5127387000	32366682	4388565951	24604796	76.02
8cell_embryo2_6	8cell_embryo2_6_split2	8-cell	33919900	5087985000	32020066	4338766055	24019806	75.01
8cell_embryo2_7	8cell_embryo2_7_split1	8-cell	35386386	5307957900	33626958	4447431189	23821460	70.84
8cell_embryo2_7	8cell_embryo2_7_split2	8-cell	32146604	4821990600	30335314	3948646336	21076398	69.48
8cell_embryo2_8	8cell_embryo2_8_split1	8-cell	35287676	5293151400	33247830	4378356346	23508474	70.71
8cell_embryo2_8	8cell_embryo2_8_split2	8-cell	38235678	5735351700	36155708	4783152632	25793521	71.34
8cell_embryo3_1	8cell_embryo3_1_split1	8-cell	32485258	4872788700	31120948	4158409073	22809055	73.29
8cell_embryo3_1	8cell_embryo3_1_split2	8-cell	34213150	5131972500	32811774	4274095555	22914358	69.84
8cell_embryo3_2	8cell_embryo3_2_split1	8-cell	32122588	4818388200	30700318	4126559625	22910968	74.63
8cell_embryo3_2	8cell_embryo3_2_split2	8-cell	30331826	4549773900	28928242	3907622442	21903310	75.72
8cell_embryo3_3	8cell_embryo3_3_split1	8-cell	27101964	4065294600	25816306	3478114240	19118142	74.05
8cell_embryo3_3	8cell_embryo3_3_split2	8-cell	29221056	4383158400	28014398	3725455433	20040948	71.54
8cell_embryo3_4	8cell_embryo3_4_split1	8-cell	24373816	3656072400	23454300	3186796452	18055425	76.98
8cell_embryo3_4	8cell_embryo3_4_split2	8-cell	25541522	3831228300	24512540	3332079955	18859053	76.94
8cell_embryo3_5	8cell_embryo3_5_split1	8-cell	24289052	3643357800	23058482	3101290912	17035972	73.88
8cell_embryo3_5	8cell_embryo3_5_split2	8-cell	29699098	4454864700	28269096	3784373067	20660723	73.09
8cell_embryo3_6	8cell_embryo3_6_split1	8-cell	27003738	4050560700	25811774	3456855549	18896927	73.21
8cell_embryo3_6	8cell_embryo3_6_split2	8-cell	28165092	4224763800	26917608	3590677949	19508311	72.47
8cell_embryo3_7	8cell_embryo3_7_split1	8-cell	27888442	4183266300	26418306	3529546859	19096025	72.28
8cell_embryo3_7	8cell_embryo3_7_split2	8-cell	32398302	4859745300	30751116	4112630284	22514694	73.22
8cell_embryo3_8	8cell_embryo3_8_split1	8-cell	26229496	3934424400	24913680	3327598288	17907968	71.88
8cell_embryo3_8	8cell_embryo3_8_split2	8-cell	26411626	3961743900	25150368	3359774370	18276335	72.67
8cell_embryo4_1	8cell_embryo4_1_split1	8-cell	27216216	4082432400	26053636	3449877294	18929052	72.65
8cell_embryo4_1	8cell_embryo4_1_split2	8-cell	28649584	4297437600	27317594	3711749603	20952901	76.7
8cell_embryo4_2	8cell_embryo4_2_split1	8-cell	28858650	4328797500	27745010	3704669884	20431917	73.64
8cell_embryo4_2	8cell_embryo4_2_split2	8-cell	29062016	4359302400	27853950	3783846521	21296932	76.46
8cell_embryo4_3	8cell_embryo4_3_split1	8-cell	28791640	4318746000	27592792	3701445589	20648875	74.83
8cell_embryo4_3	8cell_embryo4_3_split2	8-cell	28890698	4333604700	27619902	3757590030	21302198	77.13
8cell_embryo4_4	8cell_embryo4_4_split1	8-cell	27085584	4062837600	25736636	3483310702	19507683	75.8
8cell_embryo4_4	8cell_embryo4_4_split2	8-cell	33206042	4980906300	31647704	4185924909	22307468	70.49
8cell_embryo4_5	8cell_embryo4_5_split1	8-cell	33820400	5073060000	32025752	4276921514	23556054	73.55
8cell_embryo4_5	8cell_embryo4_5_split2	8-cell	34273596	5141039400	32403594	4287417162	23310857	71.94
8cell_embryo4_6	8cell_embryo4_6_split1	8-cell	35391344	5308701600	33758166	4555912870	25534735	75.64
8cell_embryo4_6	8cell_embryo4_6_split2	8-cell	33690434	5053565100	32080008	4316980419	23804796	74.2
8cell_embryo4_7	8cell_embryo4_7_split1	8-cell	41278394	6191759100	39326916	5136271145	28133701	71.54
8cell_embryo4_7	8cell_embryo4_7_split2	8-cell	31063636	4659545400	29336636	3955187322	21994359	74.97
8cell_embryo4_8	8cell_embryo4_8_split1	8-cell	36066498	5409974700	34396308	4626768752	25739634	74.83
8cell_embryo4_8	8cell_embryo4_8_split2	8-cell	35371448	5305717200	33776608	4559314283	25405308	75.22
16cell_embryo1_1	16cell_embryo1_1_split1	Morula	28474876	4271231400	27549816	3789259377	21624965	78.49
16cell_embryo1_1	16cell_embryo1_1_split2	Morula	30796624	4619493600	29642960	4067288449	23092130	77.9
16cell_embryo1_2	16cell_embryo1_2_split1	Morula	31142170	4671325500	29995584	4099080013	22907908	76.37
16cell_embryo1_2	16cell_embryo1_2_split2	Morula	29991404	4498710600	28725650	3930670707	22028613	76.69
16cell_embryo1_3	16cell_embryo1_3_split1	Morula	30145376	4521806400	28957828	3952400536	22116135	76.37
16cell_embryo1_3	16cell_embryo1_3_split2	Morula	35237676	5285651400	33935654	4642245371	26117046	76.96
16cell_embryo1_4	16cell_embryo1_4_split1	Morula	31750804	4762620600	30471332	4152326582	23157517	76
16cell_embryo1_4	16cell_embryo1_4_split2	Morula	30921038	4638155700	29849450	4059142258	22418375	75.1
16cell_embryo1_5	16cell_embryo1_5_split1	Morula	27313806	4097070900	26013004	3456694436	17707190	68.07
16cell_embryo1_5	16cell_embryo1_5_split2	Morula	26998934	4049840100	25604010	3428668044	17616051	68.8
16cell_embryo1_6	16cell_embryo1_6_split1	Morula	45543970	6831595500	43888530	6003345309	33988584	77.44
16cell_embryo1_6	16cell_embryo1_6_split2	Morula	33572072	5035810800	32263442	4422086847	25041229	77.61
16cell_embryo1_7	16cell_embryo1_7_split1	Morula	36975744	5546361600	35461248	4858639664	27502445	77.56
16cell_embryo1_7	16cell_embryo1_7_split2	Morula	36282600	5442390000	34911034	4790975433	27379231	78.43
16cell_embryo1_8	16cell_embryo1_8_split1	Morula	37643008	5646451200	36292800	4996473260	28765172	79.26
16cell_embryo1_8	16cell_embryo1_8_split2	Morula	37268032	5590204800	35800964	4916916381	28167685	78.68
16cell_embryo2_1	16cell_embryo2_1_split1	Morula	32432318	4864847700	30670824	4148645883	23758202	77.46
16cell_embryo2_1	16cell_embryo2_1_split2	Morula	39309132	5896369800	37341538	5023357102	28676552	76.8
16cell_embryo2_2	16cell_embryo2_2_split1	Morula	47507828	7126174200	46753734	6342589436	37405981	80.01
16cell_embryo2_2	16cell_embryo2_2_split2	Morula	41995392	6299308800	39578902	5356101350	30192044	76.28
16cell_embryo2_3	16cell_embryo2_3_split1	Morula	37374638	5606195700	35305506	4793632600	27742893	78.58
16cell_embryo2_3	16cell_embryo2_3_split2	Morula	30979322	4646898300	29298880	4019171106	23382841	79.81
16cell_embryo2_4	16cell_embryo2_4_split1	Morula	41712116	6256817400	39541494	5337975385	30331373	76.71
16cell_embryo2_4	16cell_embryo2_4_split2	Morula	38165318	5724797700	35953152	4919048797	28361087	78.88
16cell_embryo2_5	16cell_embryo2_5_split1	Morula	51148724	7672308600	48985132	6561260616	37712469	76.99
16cell_embryo2_5	16cell_embryo2_5_split2	Morula	42079560	6311934000	40133296	5440534354	31361407	78.14
16cell_embryo2_6	16cell_embryo2_6_split1	Morula	43548634	6532295100	41457502	5625050824	32304116	77.92
16cell_embryo2_6	16cell_embryo2_6_split2	Morula	36191370	5428705500	34313722	4714748012	27447388	79.99
16cell_embryo2_7	16cell_embryo2_7_split1	Morula	33164950	4974742500	31999430	4390709922	25504980	79.7
16cell_embryo2_7	16cell_embryo2_7_split2	Morula	27753762	4163064300	26742882	3697251858	21681199	81.07
16cell_embryo2_8	16cell_embryo2_8_split1	Morula	29882136	4482320400	28675922	3947607120	22827200	79.6
16cell_embryo2_8	16cell_embryo2_8_split2	Morula	34324394	5148659100	33106360	4547879751	26165202	79.03
16cell_embryo3_1	16cell_embryo3_1_split1	Morula	28519890	4277983500	27449398	3788958286	22032595	80.27
16cell_embryo3_1	16cell_embryo3_1_split2	Morula	34330344	5149551600	33163928	4533292401	25970665	78.31
16cell_embryo3_2	16cell_embryo3_2_split1	Morula	34679250	5201887500	33325876	4548691823	25804373	77.43
16cell_embryo3_2	16cell_embryo3_2_split2	Morula	29542546	4431381900	28386824	3921152464	22763553	80.19
16cell_embryo3_3	16cell_embryo3_3_split1	Morula	33669654	5050448100	32455646	4430423646	25117212	77.39
16cell_embryo3_3	16cell_embryo3_3_split2	Morula	38005712	5700856800	36830286	5074771831	29317725	79.6
16cell_embryo3_4	16cell_embryo3_4_split1	Morula	26423110	3963466500	25132560	3407967230	18687089	74.35
16cell_embryo3_4	16cell_embryo3_4_split2	Morula	29340550	4401082500	28126382	3840944072	21326312	75.82
16cell_embryo3_5	16cell_embryo3_5_split1	Morula	26100128	3915019200	25165552	3449959574	19872368	78.97
16cell_embryo3_5	16cell_embryo3_5_split2	Morula	33514164	5027124600	32450380	4447882472	25482627	78.53
16cell_embryo3_6	16cell_embryo3_6_split1	Morula	31080830	4662124500	29740652	3987391698	22104344	74.32
16cell_embryo3_6	16cell_embryo3_6_split2	Morula	28691440	4303716000	27602690	3810565168	21857098	79.18
16cell_embryo3_7	16cell_embryo3_7_split1	Morula	28057684	4208652600	26963192	3615495607	19484589	72.26
16cell_embryo3_7	16cell_embryo3_7_split2	Morula	32734634	4910195100	31372258	4223602540	22935658	73.11
16cell_embryo3_8	16cell_embryo3_8_split1	Morula	31394546	4709181900	29908250	4086566403	22892389	76.54
16cell_embryo3_8	16cell_embryo3_8_split2	Morula	33079692	4961953800	31578004	4325072427	24440341	77.4
32cell_embryo1_1	32cell_embryo1_1_split1	ICM	26229328	3934399200	23814154	3196710121	17536572	73.64
32cell_embryo1_1	32cell_embryo1_1_split2	ICM	28407806	4261170900	25794338	3487283445	19394886	75.19
32cell_embryo1_2	32cell_embryo1_2_split1	TE	28895128	4334269200	26079080	3475505573	18858600	72.31
32cell_embryo1_2	32cell_embryo1_2_split2	TE	29024722	4353708300	26372168	3530278812	19447208	73.74
32cell_embryo1_3	32cell_embryo1_3_split1	TE	23454182	3518127300	21187194	2849739267	15770923	74.44
32cell_embryo1_3	32cell_embryo1_3_split2	TE	26008128	3901219200	24281376	3268985895	18677800	76.92
32cell_embryo1_4	32cell_embryo1_4_split1	ICM	21845584	3276837600	19835944	2663321487	14726693	74.24
32cell_embryo1_4	32cell_embryo1_4_split2	ICM	20744140	3111621000	18774036	2562194774	14551162	77.51
32cell_embryo1_5	32cell_embryo1_5_split1	ICM	20657418	3098612700	18716482	2515314964	13725904	73.34
32cell_embryo1_5	32cell_embryo1_5_split2	ICM	24766190	3714928500	22274788	2992468752	16353574	73.42
32cell_embryo1_6	32cell_embryo1_6_split1	ICM	20923362	3138504300	18727216	2520736979	13799405	73.69
32cell_embryo1_6	32cell_embryo1_6_split2	ICM	20817596	3122639400	18655104	2511767203	13743517	73.67
32cell_embryo1_7	32cell_embryo1_7_split1	ICM	22597288	3389593200	20452772	2764786281	15417716	75.38
32cell_embryo1_7	32cell_embryo1_7_split2	ICM	22120254	3318038100	19919360	2696407806	14989011	75.25
32cell_embryo1_8	32cell_embryo1_8_split1	ICM	23366200	3504930000	20851696	2800670543	15152886	72.67
32cell_embryo1_8	32cell_embryo1_8_split2	ICM	23852334	3577850100	21217330	2847205236	15379444	72.49
32cell_embryo2_1	32cell_embryo2_1_split1	TE	24951742	3742761300	23070028	3134046040	17696264	76.71
32cell_embryo2_1	32cell_embryo2_1_split2	TE	29585100	4437765000	27190404	3690040487	20498560	75.39
32cell_embryo2_4	32cell_embryo2_4_split1	TE	28491954	4273793100	26267066	3560965698	19815460	75.44
32cell_embryo2_4	32cell_embryo2_4_split2	TE	26425690	3963853500	24376672	3290008057	18099912	74.25
32cell_embryo2_5	32cell_embryo2_5_split1	TE	32047126	4807068900	29581120	3967212618	21864583	73.91
32cell_embryo2_5	32cell_embryo2_5_split2	TE	24628216	3694232400	22650324	3066902914	16990568	75.01
32cell_embryo2_7	32cell_embryo2_7_split1	TE	26484314	3972647100	25115016	3410026466	19461443	77.49
32cell_embryo2_7	32cell_embryo2_7_split2	TE	22367272	3355090800	21159572	2874980137	16352568	77.28
32cell_embryo2_8	32cell_embryo2_8_split1	ICM	27108694	4066304100	25031364	3410897543	19083843	76.24
32cell_embryo2_8	32cell_embryo2_8_split2	ICM	25932170	3889825500	23985722	3265462052	18222654	75.97
32cell_embryo2_9	32cell_embryo2_9_split1	TE	26639710	3995956500	24217540	3254225068	17745430	73.28
32cell_embryo2_9	32cell_embryo2_9_split2	TE	32829420	4924413000	30081190	4031700414	22132223	73.57
32cell_embryo2_10	32cell_embryo2_10_split1	TE	34508178	5176226700	31510484	4252792015	23626143	74.98
32cell_embryo2_10	32cell_embryo2_10_split2	TE	31280224	4692033600	28788996	3904238408	21984535	76.36
32cell_embryo3_2	32cell_embryo3_2_split2	ICM	28816696	4322504400	26496576	3561945440	19708252	74.38
32cell_embryo3_4	32cell_embryo3_4_split1	ICM	30991610	4648741500	28481580	3879100115	22033096	77.36
32cell_embryo3_4	32cell_embryo3_4_split2	ICM	32003070	4800460500	29358154	4004423774	22685925	77.27
32cell_embryo4_1	32cell_embryo4_1	TE	18382224	2757333600	17450602	2423200979	14107489	80.84
32cell_embryo4_2	32cell_embryo4_2	TE	12399822	1859973300	11602616	1592329696	8899131	76.7
32cell_embryo4_3	32cell_embryo4_3	ICM	11563756	1734563400	10797624	1490771092	8326804	77.12
32cell_embryo4_4	32cell_embryo4_4	ICM	10129870	1519480500	9462874	1294878189	7003711	74.01
32cell_embryo4_5	32cell_embryo4_5	ICM	13269994	1990499100	12555602	1720123555	9408285	74.93
32cell_embryo5_3	32cell_embryo5_3	ICM	16820428	2523064200	15903822	2205782505	12556895	78.96
32cell_embryo5_4	32cell_embryo5_4	TE	14819276	2222891400	14006918	1934376225	11071751	79.04
32cell_embryo5_5	32cell_embryo5_5	ICM	16326690	2449003500	15531924	2141162099	12210645	78.62
32cell_embryo6_1	32cell_embryo6_1	TE	17499634	2624945100	16451478	2268017769	12900291	78.41
32cell_embryo6_2	32cell_embryo6_2	ICM	12520908	1878136200	11634740	1600380992	8872442	76.26
32cell_embryo6_3	32cell_embryo6_3	ICM	12483016	1872452400	11561554	1582063096	8438053	72.98
32cell_embryo6_4	32cell_embryo6_4	ICM	17751658	2662748700	16689774	2279473575	12863574	77.07
32cell_embryo6_5	32cell_embryo6_5	ICM	15449620	2317443000	14460014	1977313169	10973212	75.89
32cell_embryo6_6	32cell_embryo6_6	ICM	14194522	2129178300	13102598	1785430960	9726836	74.24
32cell_embryo6_7	32cell_embryo6_7	ICM	19553738	2933060700	18378292	2548115405	14508479	78.94
32cell_embryo6_8	32cell_embryo6_8	ICM	17775588	2666338200	16694326	2318874193	12963424	77.65
32cell_embryoMixed_1	32cell_embryoMixed_1	ICM	13361672	2004250800	12385992	1695393847	9344307	75.44
32cell_embryoMixed_2	32cell_embryoMixed_2	ICM	16085062	2412759300	15106422	2071120349	11462859	75.88
32cell_embryoMixed_3	32cell_embryoMixed_3	ICM	11113280	1666992000	10485050	1426024564	7906949	75.41
32cell_embryoMixed_4	32cell_embryoMixed_4	ICM	16412640	2461896000	15404180	2113345667	11813634	76.69
32cell_embryoMixed_5	32cell_embryoMixed_5	ICM	17480998	2622149700	16487130	2265440285	12747540	77.32
32cell_embryoMixed_6	32cell_embryoMixed_6	ICM	14216440	2132466000	13315444	1825804498	9833999	73.85
32cell_embryoMixed_7	32cell_embryoMixed_7	ICM	14355666	2153349900	13528556	1847844002	10263448	75.87
32cell_embryoMixed_8	32cell_embryoMixed_8	ICM	13981538	2097230700	13089078	1799989626	10135043	77.43
32cell_embryoMixed_9	32cell_embryoMixed_9	TE	12019974	1802996100	11232922	1550156912	8739842	77.81
32cell_embryoMixed_10	32cell_embryoMixed_10	ICM	15646478	2346971700	14652090	2009660726	11083569	75.64
32cell_embryoMixed_11	32cell_embryoMixed_11	TE	17046926	2557038900	16021322	2208658284	12350355	77.09
32cell_embryoMixed_12	32cell_embryoMixed_12	ICM	12434676	1865201400	11681650	1604179018	8882237	76.04
32cell_embryoMixed_13	32cell_embryoMixed_13	ICM	12992982	1948947300	12166684	1681340959	9448595	77.66
32cell_embryoMixed_14	32cell_embryoMixed_14	ICM	22327968	3349195200	21009322	2879926195	16221150	77.21
32cell_embryoMixed_15	32cell_embryoMixed_15	ICM	13641392	2046208800	12638844	1727091572	9436397	74.66
32cell_embryoMixed_16	32cell_embryoMixed_16	ICM	16819612	2522941800	15790996	2168892693	12156437	76.98
32cell_embryoMixed_17	32cell_embryoMixed_17	TE	15526706	2329005900	14599768	2014870972	11044464	75.65
32cell_embryoMixed_18	32cell_embryoMixed_18	TE	17879742	2681961300	16725476	2278507859	12694570	75.9
32cell_embryoMixed_19	32cell_embryoMixed_19	TE	20645274	3096791100	19477550	2689009635	15306483	78.59
32cell_embryoMixed_20	32cell_embryoMixed_20	TE	18433080	2764962000	17232548	2381529770	13320264	77.3
32cell_embryoMixed_21	32cell_embryoMixed_21	TE	12482792	1872418800	11608496	1586636842	8857908	76.31
32cell_embryoMixed_22	32cell_embryoMixed_22	TE	10201322	1530198300	9432784	1291677892	7100933	75.28
32cell_embryoMixed_23	32cell_embryoMixed_23	ICM	13962402	2094360300	13001846	1780340114	9808638	75.44
32cell_embryoMixed_24	32cell_embryoMixed_24	TE	8880500	1332075000	8291870	1132097094	6233165	75.17

## Sheet: NOME sample reads info
Sample	Stage/Lineage	Total raw reads	Total raw base	Total reads after trimming	Total bases after trimming	Unique mapped reads of mm9	Unique mapped reads of lambda DNA	Total unique mapped reads	Mapping ratio（%）	Mapped reads of mm9 after deduplication	Mapped reads of chrM after deduplication	Mapped reads of mm9 (exclude chrM) after deduplication	Mapped reads of lambda DNA after deduplication	Bisulfite Conversion Rate（%）
Zygote1	Zygote	88941218	13341182700	86537635	11461845931	30224827	89766	30314593	35.03	15609595	18279	15591316	89761	98.02
Zygote2	Zygote	98564898	14784734700	94213139	12118486903	22797561	52568	22850129	24.25	6607302	16877	6590425	52566	98.7
Zygote3	Zygote	133132900	19969935000	127934310	16620320687	43231406	261208	43492614	34	13204959	17934	13187025	261200	98.34
Zygote5	Zygote	71823412	10773511800	68965394	9056853093	27323191	37666	27360857	39.67	17933952	16586	17917366	37666	98.43
Zygote6	Zygote	66134756	9920213400	63531723	8297979449	22865875	11526	22877401	36.01	15146253	14721	15131532	11526	98.59
Zygote7	Zygote	80316078	12047411700	76758648	10003802817	22367722	60334	22428056	29.22	14118189	17868	14100321	60332	98.14
Zygote8	Zygote	51474580	7721187000	50296469	6649137853	18711248	2116	18713364	37.21	11328445	16815	11311630	2116	98.36
Zygote9	Zygote	62200262	9330039300	60596526	7917811809	23350372	2102	23352474	38.54	14629724	18002	14611722	2102	98.59
Zygote10	Zygote	56676326	8501448900	55016396	7148001182	15719326	4415	15723741	28.58	8921578	15766	8905812	4415	98.56
Zygote11	Zygote	56712872	8506930800	55449494	7319896727	14791858	1895	14793753	26.68	9718958	17050	9701908	1893	98.59
Zygote12	Zygote	61009932	9151489800	59704821	7942606433	21982067	2325	21984392	36.82	13888511	14932	13873579	2325	98.8
Zygote13	Zygote	73896398	11084459700	72224991	9624462478	20993207	2287	20995494	29.07	13416603	17406	13399197	2287	98.39
2cell_embryo1_1	2-cell	48230884	7234632600	46533134	6013690040	18381156	9383	18390539	39.52	10052536	15115	10037421	9383	98.57
2cell_embryo1_2	2-cell	56190934	8428640100	54152344	6996880046	18921913	19419	18941332	34.98	10950630	15353	10935277	19417	98.8
2cell_embryo2_2	2-cell	53305556	7995833400	51340249	6648623541	20145349	11201	20156550	39.26	13319954	13484	13306470	11201	98.94
2cell_embryo3_1	2-cell	69534860	10430229000	67631931	8880650102	25940309	6770	25947079	38.37	16981151	18288	16962863	6770	98.66
2cell_embryo4_2	2-cell	52185352	7827802800	50207960	6500025557	19667605	12378	19679983	39.2	10323171	17625	10305546	12378	98.73
2cell_embryo5_1	2-cell	56716730	8507509500	54940959	7150624533	22118982	92446	22211428	40.43	14790928	14468	14776460	92444	98.44
2cell_embryo5_2	2-cell	66842540	10026381000	65104989	8546579413	27481903	24052	27505955	42.25	17677252	18319	17658933	24052	98.56
2cell_embryo6_1	2-cell	64307946	9646191900	62362902	8152704509	27054640	7219	27061859	43.39	17160522	13005	17147517	7219	99.23
2cell_embryo6_2	2-cell	77607582	11641137300	75372601	9876863740	21162646	3726	21166372	28.08	14027852	14854	14012998	3724	99.11
2cell_embryo7_1	2-cell	60741146	9111171900	59341831	7820352249	13897155	63893	13961048	23.53	9527492	15718	9511774	63891	98.75
2cell_embryo7_2	2-cell	53388398	8008259700	51982127	6793293909	19884511	2711	19887222	38.26	13242367	17187	13225180	2711	98.9
2cell_embryo8_2	2-cell	63466788	9520018200	61116693	7878155703	21834081	3309	21837390	35.73	14438584	17304	14421280	3309	98.87
2cell_embryo9_1	2-cell	70363954	10554593100	67763029	8725688014	25075012	3770	25078782	37.01	16792374	17215	16775159	3770	99.15
2cell_embryo9_2	2-cell	58686784	8803017600	56858809	7371740902	15538950	7069	15546019	27.34	10487197	19409	10467788	7069	99.03
2cell_embryo10_1	2-cell	52993948	7949092200	51122461	6575633566	17516457	3105	17519562	34.27	11951735	13967	11937768	3105	99.23
2cell_embryo11_1	2-cell	61415980	9212397000	59204911	7650787624	13622455	2221	13624676	23.01	9854227	12792	9841435	2221	99.07
2cell_embryo11_2	2-cell	58341386	8751207900	56232780	7189049268	18393310	3139	18396449	32.71	12835512	12768	12822744	3139	99.14
2cell_embryo12_1	2-cell	46207142	6931071300	44596101	5775025024	18082939	5358	18088297	40.56	10928660	16128	10912532	5358	99.03
2cell_embryo12_2	2-cell	64048960	9607344000	61707465	8026277870	15108888	2162	15111050	24.49	10688099	15591	10672508	2162	99.25
4cell_embryo1_1	4-cell	60670116	9100517400	59065225	7770090580	6669258	1079	6670337	11.29	4594051	9749	4584302	1079	98.35
4cell_embryo1_2	4-cell	60812138	9121820700	59129302	7765646119	9917677	13038	9930715	16.79	6597511	13240	6584271	13038	97.12
4cell_embryo1_3	4-cell	49763942	7464591300	48214508	6303049735	7150675	3746	7154421	14.84	5085618	12749	5072869	3746	97.58
4cell_embryo1_4	4-cell	59379548	8906932200	57901510	7605823092	5204088	529	5204617	8.99	3817921	11273	3806648	529	98.21
4cell_embryo2_1	4-cell	53070124	7960518600	51740182	6820062604	14019613	2043	14021656	27.1	9654964	14030	9640934	2043	98.1
4cell_embryo2_2	4-cell	57029754	8554463100	54680388	7009366136	17565690	4753	17570443	32.13	9956972	12473	9944499	4753	98.69
4cell_embryo2_3	4-cell	50495156	7574273400	48895603	6330239651	15530810	2950	15533760	31.77	9429437	14472	9414965	2950	98.4
4cell_embryo2_4	4-cell	69557060	10433559000	67343918	8782173509	20510046	4143	20514189	30.46	12317646	15940	12301706	4143	98.48
4cell_embryo3_1	4-cell	59184630	8877694500	57657434	7549831426	8078868	1709	8080577	14.01	5360891	13126	5347765	1709	98.79
4cell_embryo3_2	4-cell	55595056	8339258400	53696290	6937889761	18368837	4380	18373217	34.22	10538423	14672	10523751	4380	98.33
4cell_embryo3_3	4-cell	54539054	8180858100	52577348	6765659710	19210299	3970	19214269	36.54	11511705	13430	11498275	3970	98.44
4cell_embryo3_4	4-cell	58276974	8741546100	56335997	7281185206	20018501	4420	20022921	35.54	12015251	14800	12000451	4420	98.32
4cell_embryo4_1	4-cell	55938208	8390731200	53803564	6914424907	14561728	9653	14571381	27.08	8544228	13502	8530726	9653	97.87
4cell_embryo4_2	4-cell	57698864	8654829600	55576562	7165095342	16096952	4045	16100997	28.97	8870677	13940	8856737	4045	98.62
4cell_embryo4_3	4-cell	55442920	8316438000	53420893	6842066362	19359007	107029	19466036	36.44	10936360	13372	10922988	107027	96.66
4cell_embryo4_4	4-cell	59573026	8935953900	57736221	7512815923	8243149	2652	8245801	14.28	5088610	12511	5076099	2652	98.8
4cell_embryo5_1	4-cell	54675114	8201267100	53133402	6923979183	20939570	7165	20946735	39.42	10873769	18326	10855443	7165	98.39
4cell_embryo5_2	4-cell	53836478	8075471700	52202247	6822756759	18505206	10189	18515395	35.47	11079974	15369	11064605	10189	97.9
4cell_embryo6_1	4-cell	53424622	8013693300	51846183	6749489304	11715305	11188	11726493	22.62	8379997	12569	8367428	11187	98.05
4cell_embryo6_2	4-cell	53672548	8050882200	51526145	6569983571	16308053	10888	16318941	31.67	8949974	16656	8933318	10888	98.13
4cell_embryo6_3	4-cell	46348102	6952215300	44741685	5743577316	17406911	24808	17431719	38.96	11078722	14540	11064182	24808	97.79
4cell_embryo6_4	4-cell	46332088	6949813200	44671969	5761815076	16434987	18814	16453801	36.83	11090741	14571	11076170	18809	97.03
4cell_embryo7_1	4-cell	50674470	7601170500	48826585	6264365066	15054929	8563	15063492	30.85	10511091	13843	10497248	8563	97.56
4cell_embryo7_2	4-cell	61791524	9268728600	60125659	7908825446	14293112	6204	14299316	23.78	8877149	12980	8864169	6204	98.27
4cell_embryo7_3	4-cell	50741160	7611174000	48820338	6292496735	16982480	7520	16990000	34.8	11662419	13584	11648835	7518	97.8
4cell_embryo7_4	4-cell	57067504	8560125600	55305234	7187321034	9444121	10301	9454422	17.09	6966731	11988	6954743	10299	98.64
4cell_embryo8_2	4-cell	44519852	6677977800	43022514	5548906992	11554650	9877	11564527	26.88	7586507	12463	7574044	9877	97.71
4cell_embryo8_3	4-cell	58311672	8746750800	55830920	7202443907	18543511	8157	18551668	33.23	10280026	13572	10266454	8157	98.07
4cell_embryo8_4	4-cell	55372264	8305839600	53107358	6900822149	18079824	11602	18091426	34.07	11360498	12435	11348063	11602	98.03
4cell_embryo9_1	4-cell	58991330	8848699500	56048385	7151405089	18738742	9163	18747905	33.45	10210159	14455	10195704	9163	98.32
4cell_embryo9_2	4-cell	53128826	7969323900	50861763	6569337239	12680087	5739	12685826	24.94	7917341	13192	7904149	5739	98.4
4cell_embryo9_3	4-cell	58631284	8794692600	56108711	7258790492	15778597	7134	15785731	28.13	9467166	12538	9454628	7132	98.03
4cell_embryo9_4	4-cell	60896702	9134505300	58489815	7609978812	13754474	8240	13762714	23.53	8365649	13343	8352306	8240	97.82
4cell_embryo10_1	4-cell	70021230	10503184500	67269654	8726380444	24887912	9210	24897122	37.01	13305876	12861	13293015	9210	98.51
4cell_embryo10_2	4-cell	52175168	7826275200	50186469	6430682289	17138669	20588	17159257	34.19	10707451	13329	10694122	20588	96.62
4cell_embryo10_3	4-cell	52880294	7932044100	50670714	6490192949	11345302	5061	11350363	22.4	7205997	9442	7196555	5061	98.31
4cell_embryo10_4	4-cell	52318946	7847841900	50259416	6490789641	13941800	29857	13971657	27.8	8697562	11920	8685642	29857	96.76
4cell_embryo11_1	4-cell	55845098	8376764700	53571552	6928329540	15624029	6414	15630443	29.18	8934871	13288	8921583	6411	98.03
4cell_embryo11_2	4-cell	56345404	8451810600	54076795	6909755962	14577578	4959	14582537	26.97	9319636	13870	9305766	4959	98.42
4cell_embryo11_3	4-cell	82608532	12391279800	79412892	10255018093	23501624	11304	23512928	29.61	11365682	12907	11352775	11304	97.91
4cell_embryo11_4	4-cell	64552396	9682859400	61863643	7889008744	18170428	7520	18177948	29.38	9972414	12637	9959777	7520	98.08
4cell_embryo12_1	4-cell	62987986	9448197900	60225489	7696065655	21434315	9801	21444116	35.61	10799071	14044	10785027	9801	97.93
4cell_embryo12_2	4-cell	57570296	8635544400	55373262	7175976152	10007947	4616	10012563	18.08	6490565	12236	6478329	4616	97.8
4cell_embryo12_3	4-cell	59894498	8984174700	57835859	7571856705	12190264	5763	12196027	21.09	7277871	12783	7265088	5763	98.14
4cell_embryo12_4	4-cell	56375830	8456374500	54321366	6959465866	20608932	13427	20622359	37.96	10474275	12753	10461522	13426	97.81
Late4cell_embryo1_1	Late 4-cell	64053318	9607997700	61514935	8010902689	23918273	908696	24826969	40.36	15481920	13708	15468212	908653	99.05
Late4cell_embryo1_2	Late 4-cell	52027268	7804090200	50283044	6629134192	21145177	745650	21890827	43.54	13763831	12820	13751011	745623	99.07
Late4cell_embryo1_3	Late 4-cell	55864850	8379727500	53357735	6888413993	21052651	874333	21926984	41.09	13513267	12719	13500548	874310	98.9
Late4cell_embryo1_4	Late 4-cell	57915062	8687259300	55133974	7149702035	13413864	486446	13900310	25.21	9572492	12070	9560422	486427	98.99
Late4cell_embryo2_1	Late 4-cell	56888760	8533314000	54366638	7020603720	21270519	957553	22228072	40.89	13311215	14582	13296633	957525	99.11
Late4cell_embryo2_3	Late 4-cell	61164398	9174659700	58117413	7504813658	20402968	1134857	21537825	37.06	12107806	15044	12092762	1134830	98.96
Late4cell_embryo2_4	Late 4-cell	57240484	8586072600	54815053	7120588345	21349847	804658	22154505	40.42	14503737	14319	14489418	804643	99.1
Late4cell_embryo3_1	Late 4-cell	58506014	8775902100	56306800	7376768072	6748713	786737	7535450	13.38	5015435	11390	5004045	786719	98.87
Late4cell_embryo3_2	Late 4-cell	57764824	8664723600	55812030	7340630351	12908051	661411	13569462	24.31	9499089	12575	9486514	661394	98.77
Late4cell_embryo3_3	Late 4-cell	49672522	7450878300	47781585	6244843342	11201964	449226	11651190	24.38	7957781	12460	7945321	449210	99.06
Late4cell_embryo3_4	Late 4-cell	107910330	16186549500	103522284	13516646464	27948758	1078793	29027551	28.04	17738839	14242	17724597	1078772	98.9
Late4cell_embryo4_2	Late 4-cell	40526366	6078954900	38298481	4823664300	10738547	1193426	11931973	31.16	6414673	14171	6400502	1193388	98.82
Late4cell_embryo4_3	Late 4-cell	34437688	5165653200	32489635	4074180862	9397588	943568	10341156	31.83	5789392	14703	5774689	943544	99.03
Late4cell_embryo4_4	Late 4-cell	37798994	5669849100	35944785	4563129354	11633158	1222329	12855487	35.76	6995866	14415	6981451	1222295	99.02
Late4cell_embryo5_1	Late 4-cell	203768934	30565340100	196439436	25776731168	24853853	2561449	27415302	13.96	13352276	13073	13339203	2561365	99.09
Late4cell_embryo5_2	Late 4-cell	29313884	4397082600	28360072	3705257300	6919792	519983	7439775	26.23	5381735	8205	5373530	519961	99.15
Late4cell_embryo5_3	Late 4-cell	43363688	6504553200	41558577	5405795311	10802434	382142	11184576	26.91	7954522	8894	7945628	382132	99.06
Late4cell_embryo5_4	Late 4-cell	45236880	6785532000	43864547	5786269032	13345845	490482	13836327	31.54	9367391	7740	9359651	490469	98.8
Late4cell_embryo6_1	Late 4-cell	43920464	6588069600	42183596	5472660977	8551688	335298	8886986	21.07	6341403	9971	6331432	335288	98.75
Late4cell_embryo6_2	Late 4-cell	43492524	6523878600	42230249	5558535538	12612132	486229	13098361	31.02	9319990	10914	9309076	486218	99.09
Late4cell_embryo6_3	Late 4-cell	85683258	12852488700	79765152	9950907747	2523614	84152	2607766	3.27	2145236	6165	2139071	84151	99.03
Late4cell_embryo6_4	Late 4-cell	46504762	6975714300	44944554	5890713082	10605711	493207	11098918	24.69	7858318	11826	7846492	493183	99.05
8cell_embryo1_1	8-cell	52575644	7886346600	51301739	6769214313	19293171	3319	19296490	37.61	11319337	12909	11306428	3318	98.83
8cell_embryo1_2	8-cell	56167498	8425124700	54321216	7116760829	21837281	14224	21851505	40.23	13887359	10937	13876422	14224	98.42
8cell_embryo1_3	8-cell	50981586	7647237900	48603540	6173884471	5217965	6582	5224547	10.75	2737396	12308	2725088	6580	98.88
8cell_embryo1_4	8-cell	49483614	7422542100	46896396	5934931638	10576306	7557	10583863	22.57	4693459	12682	4680777	7557	99.15
8cell_embryo1_5	8-cell	47272160	7090824000	45693878	5958593320	9861902	4226	9866128	21.59	6300658	12336	6288322	4226	99.01
8cell_embryo1_6	8-cell	61534826	9230223900	59634572	7843490941	7436756	8039	7444795	12.48	4899663	11905	4887758	8039	98.63
8cell_embryo1_7	8-cell	48283722	7242558300	46580799	6046149938	3162179	3662	3165841	6.8	2098021	10890	2087131	3662	98.79
8cell_embryo1_8	8-cell	52953714	7943057100	49505515	6203940833	14331831	10270	14342101	28.97	7407638	13391	7394247	10270	98.72
8cell_embryo2_1	8-cell	58354054	8753108100	56192051	7251011221	15777448	9194	15786642	28.09	10226489	13005	10213484	9193	98.61
8cell_embryo2_2	8-cell	61805650	9270847500	59664672	7793582057	20903070	7406	20910476	35.05	11226436	13220	11213216	7406	98
8cell_embryo2_3	8-cell	52462206	7869330900	50642041	6616041628	16180604	32044	16212648	32.01	10824175	12602	10811573	32043	97.54
8cell_embryo2_4	8-cell	56784702	8517705300	54956517	7131958401	11364374	4684	11369058	20.69	7939112	12030	7927082	4684	97.97
8cell_embryo2_5	8-cell	62257002	9338550300	60101496	7824151171	7832216	2813	7835029	13.04	5611692	11367	5600325	2813	98.52
8cell_embryo2_6	8-cell	62083060	9312459000	60252910	7839124086	16162377	4644	16167021	26.83	10827870	12531	10815339	4644	98.27
8cell_embryo2_7	8-cell	55748700	8362305000	54340438	7093700036	9420672	4553	9425225	17.34	6631700	11013	6620687	4553	98.44
8cell_embryo2_8	8-cell	62114770	9317215500	60074189	7778916982	15394820	5311	15400131	25.64	9516071	11817	9504254	5311	98.27
8cell_embryo3_1	8-cell	53887890	8083183500	52206761	6825685774	14238139	60198	14298337	27.39	7550825	11158	7539667	60195	97.76
8cell_embryo3_2	8-cell	50568258	7585238700	48656525	6247649886	9722310	11199	9733509	20	5799756	12453	5787303	11199	97.81
8cell_embryo3_4	8-cell	65868264	9880239600	63643874	8318998822	15936381	8618	15944999	25.05	7939241	12606	7926635	8616	98.25
8cell_embryo3_5	8-cell	57851236	8677685400	55627366	7203169874	14266922	56943	14323865	25.75	7359937	13638	7346299	56934	97.17
8cell_embryo3_6	8-cell	54854134	8228120100	52772614	6743868604	9951110	6224	9957334	18.87	6291720	11568	6280152	6222	97.96
8cell_embryo3_7	8-cell	50826318	7623947700	49164341	6422097363	12371869	7753	12379622	25.18	7067301	13400	7053901	7753	98.4
8cell_embryo3_8	8-cell	71944314	10791647100	69668572	9107563195	4545634	3632	4549266	6.53	3259803	11101	3248702	3632	97.44
8cell_embryo4_1	8-cell	62698234	9404735100	60393708	7724624238	17223410	4749	17228159	28.53	11740993	13598	11727395	4749	98.34
8cell_embryo4_2	8-cell	56939868	8540980200	54806559	7019426490	19139907	5668	19145575	34.93	13000385	13646	12986739	5668	97.86
8cell_embryo4_3	8-cell	56046672	8407000800	54114821	6991157209	16258427	5780	16264207	30.05	11441759	12233	11429526	5780	98.68
8cell_embryo4_4	8-cell	60612708	9091906200	58637335	7592476952	18279366	4162	18283528	31.18	12554330	12538	12541792	4162	98.05
8cell_embryo4_5	8-cell	54796040	8219406000	52942737	6881200115	20354508	4693	20359201	38.46	13336763	12359	13324404	4693	98.35
8cell_embryo4_6	8-cell	59432266	8914839900	57585218	7458300249	9097362	15604	9112966	15.83	6516413	10797	6505616	15604	96.81
8cell_embryo4_7	8-cell	56702636	8505395400	55221325	7172154536	16099388	4853	16104241	29.16	7123341	10290	7113051	4853	98.31
8cell_embryo4_8	8-cell	54856374	8228456100	52699613	6788812437	13333863	11052	13344915	25.32	9704862	11466	9693396	11051	97.37
16cell_embryo1_1	Morula	73297204	10994580600	71564402	9435777049	13717039	2938	13719977	19.17	8330421	9325	8321096	2938	98.79
16cell_embryo1_2	Morula	58407818	8761172700	56810017	7463478588	10748599	6914	10755513	18.93	7488946	6979	7481967	6914	98.86
16cell_embryo1_3	Morula	55850944	8377641600	54129004	7094425874	20213316	3897	20217213	37.35	13016997	9941	13007056	3897	98.9
16cell_embryo1_4	Morula	56992822	8548923300	55250702	7194799554	16596674	27493	16624167	30.09	10504846	9349	10495497	27486	98.7
16cell_embryo1_5	Morula	59001134	8850170100	57271136	7473648488	22473119	39961	22513080	39.31	13498838	10391	13488447	39961	98.76
16cell_embryo1_6	Morula	54675028	8201254200	52948647	6864945397	14535511	3194	14538705	27.46	9229865	10572	9219293	3194	99.12
16cell_embryo1_7	Morula	57671466	8650719900	55850283	7234675897	20779542	4685	20784227	37.21	12711817	12275	12699542	4685	98.81
16cell_embryo1_8	Morula	58733884	8810082600	56751154	7374674253	18378453	2818	18381271	32.39	11197379	11188	11186191	2818	98.46
16cell_embryo2_1	Morula	54615698	8192354700	52771065	6911183035	21756889	4736	21761625	41.24	12592889	7059	12585830	4736	98.25
16cell_embryo2_2	Morula	68896234	10334435100	67023216	8839481932	28419975	5803	28425778	42.41	16924162	11785	16912377	5803	97.89
16cell_embryo2_3	Morula	59315504	8897325600	57805008	7659315943	8144234	1489	8145723	14.09	6307924	9058	6298866	1489	98.47
16cell_embryo2_4	Morula	58105630	8715844500	56507156	7450932411	22647676	30145	22677821	40.13	15016579	10759	15005820	30143	96.84
16cell_embryo2_5	Morula	68418236	10262735400	66429077	8747123979	16428602	4778	16433380	24.74	11651446	8508	11642938	4778	97.8
16cell_embryo2_6	Morula	53073166	7960974900	51662184	6810799031	16501407	3596	16505003	31.95	11697557	7643	11689914	3596	98.01
16cell_embryo2_7	Morula	64735166	9710274900	62919105	8301312232	21007835	4177	21012012	33.4	14464493	10151	14454342	4177	97.98
16cell_embryo2_8	Morula	53497584	8024637600	52211032	6910609906	18104552	10120	18114672	34.7	12830235	10593	12819642	10120	97.94
16cell_embryo3_1	Morula	59452192	8917828800	57756906	7600719767	8158461	8380	8166841	14.14	6128084	7002	6121082	8380	97.29
16cell_embryo3_2	Morula	51099756	7664963400	49082926	6387158439	18342936	3226	18346162	37.38	12180598	11263	12169335	3226	97.89
16cell_embryo3_3	Morula	56294700	8444205000	54829797	7229984248	21704979	3948	21708927	39.59	14474359	10915	14463444	3948	98.03
16cell_embryo3_4	Morula	58781274	8817191100	57189762	7547360006	24534106	4443	24538549	42.91	16364526	10428	16354098	4439	98.07
16cell_embryo3_5	Morula	56869016	8530352400	55427143	7325015612	20339100	4486	20343586	36.7	13615752	8908	13606844	4486	97.54
16cell_embryo3_6	Morula	56569544	8485431600	55006225	7243918739	23144624	3888	23148512	42.08	15277997	10841	15267156	3888	98.22
16cell_embryo3_7	Morula	54932682	8239902300	53575424	7077011374	15675330	4350	15679680	29.27	10392307	8892	10383415	4346	98.19
16cell_embryo3_8	Morula	62186472	9327970800	60709894	8014826212	7362651	2062	7364713	12.13	5639976	7799	5632177	2062	98.51
32cell_embryo1_1	ICM	41202172	6180325800	40254693	5290252298	14156152	116154	14272306	35.46	11642937	3910	11639027	116148	98.93
32cell_embryo1_2	TE	42887510	6433126500	41397687	5384470336	9898048	257092	10155140	24.53	7873486	4297	7869189	257089	98.93
32cell_embryo1_3	TE	36882992	5532448800	35668154	4641000982	12924280	301084	13225364	37.08	10111907	6965	10104942	301077	98.73
32cell_embryo1_4	ICM	37079064	5561859600	35999658	4694624366	11630169	263622	11893791	33.04	9017137	2466	9014671	263618	98.86
32cell_embryo1_5	ICM	38863966	5829594900	37339255	4815317871	13774555	508295	14282850	38.25	10417724	2959	10414765	508280	98.88
32cell_embryo1_6	ICM	43611606	6541740900	41981924	5447060424	15672966	385951	16058917	38.25	11692360	4286	11688074	385930	98.93
32cell_embryo1_7	ICM	39828688	5974303200	38435077	4996200105	14131609	342034	14473643	37.66	11030383	4431	11025952	342021	98.95
32cell_embryo1_8	ICM	37728586	5659287900	36497332	4760113356	12235487	333620	12569107	34.44	9340713	4755	9335958	333608	99.03
32cell_embryo2_1	TE	36107812	5416171800	34495516	4419454896	10612435	377304	10989739	31.86	7432612	3878	7428734	377295	98.81
32cell_embryo2_2	Blastocyst	32754814	4913222100	30579690	3797087111	3726461	870942	4597403	15.03	2237734	4733	2233001	870918	98.67
32cell_embryo2_3	Blastocyst	30972526	4645878900	28998410	3609541138	4948850	520383	5469233	18.86	3136544	4021	3132523	520363	98.97
32cell_embryo2_4	TE	34287176	5143076400	32706063	4181429240	9362086	430606	9792692	29.94	6486069	3734	6482335	430585	98.71
32cell_embryo2_5	TE	31611410	4741711500	30370178	3932507426	9575788	401022	9976810	32.85	6762823	4681	6758142	401008	98.79
32cell_embryo2_6	Blastocyst	35265088	5289763200	33316495	4222718492	3342933	569443	3912376	11.74	2337351	3246	2334105	569424	98.67
32cell_embryo2_7	TE	37666090	5649913500	35565873	4476250107	8639741	378981	9018722	25.36	5796183	4343	5791840	378966	98.88
32cell_embryo2_8	ICM	46394792	6959218800	44378687	5649378083	2514156	51573	2565729	5.78	2131426	1239	2130187	51572	98.8
32cell_embryo2_9	TE	39221016	5883152400	37571805	4849269493	9786921	342543	10129464	26.96	7016227	4451	7011776	342533	98.8
32cell_embryo2_10	TE	41123756	6168563400	39641786	5143255506	14269513	374309	14643822	36.94	11024674	7120	11017554	374303	98.57
32cell_embryo3_1	Blastocyst	33213044	4981956600	31119129	3873296472	5974834	415326	6390160	20.53	3552239	5835	3546404	415310	98.92
32cell_embryo3_2	ICM	37568832	5635324800	35952810	4614781291	10275361	557902	10833263	30.13	7256322	4071	7252251	557883	98.99
32cell_embryo3_3	Blastocyst	40713274	6106991100	37809164	4643180336	4087689	1409441	5497130	14.54	2385426	5370	2380056	1409372	98.94
32cell_embryo3_4	ICM	42411150	6361672500	40882700	5313117725	17411384	78261	17489645	42.78	14777796	5066	14772730	78260	98.87
32cell_embryo4_1	TE	54619654	8192948100	53430544	7073143066	19384864	3543447	22928311	42.91	13422948	7213	13415735	3543410	99.33
32cell_embryo4_2	TE	78959722	11843958300	77183898	10180188690	15444807	4513703	19958510	25.86	9369350	5192	9364158	4513658	99.37
32cell_embryo4_3	ICM	74264510	11139676500	72396709	9558898366	24924620	5633661	30558281	42.21	16586405	6913	16579492	5633572	99.27
32cell_embryo4_4	ICM	68648060	10297209000	67214545	8910731131	25321559	4720566	30042125	44.7	14664896	3588	14661308	4720507	99.36
32cell_embryo4_5	ICM	55461532	8319229800	53834464	7080143767	17727071	3712383	21439454	39.82	10942134	3288	10938846	3712340	99.34
32cell_embryo5_1	Blastocyst	64563188	9684478200	62198446	8109987818	12917355	4546368	17463723	28.08	7001076	6748	6994328	4546325	99.35
32cell_embryo5_2	Blastocyst	53328930	7999339500	51315951	6686062688	14674432	6317327	20991759	40.91	8299286	10254	8289032	6317268	99.32
32cell_embryo5_3	ICM	61107508	9166126200	59386285	7815792732	19671930	6286202	25958132	43.71	13087078	5111	13081967	6286126	99.02
32cell_embryo5_4	TE	57292064	8593809600	55713359	7350392225	16704406	3213314	19917720	35.75	10173673	3936	10169737	3213283	99.35
32cell_embryo5_5	ICM	67422690	10113403500	65721282	8649177640	22813044	5522616	28335660	43.11	13795897	5810	13790087	5522574	99.39
32cell_embryo6_1	TE	70924898	10638734700	69409436	9204726771	22816347	3993812	26810159	38.63	14091311	6921	14084390	3993764	99.39
32cell_embryo6_2	ICM	76392872	11458930800	74662776	9897609601	26535812	3557335	30093147	40.31	18318295	7447	18310848	3557281	99.39
32cell_embryo6_3	ICM	54198550	8129782500	51992867	6755762697	12466951	3971533	16438484	31.62	7808430	5340	7803090	3971493	99.39
32cell_embryo6_4	ICM	60229660	9034449000	58229243	7626489001	18146951	3351577	21498528	36.92	12007297	6724	12000573	3351524	99.37
32cell_embryo6_5	ICM	54492382	8173857300	52728464	6905385582	16479655	3577738	20057393	38.04	10924691	5241	10919450	3577697	99.42
32cell_embryo6_6	ICM	58093102	8713965300	56538312	7425385747	9426287	2990265	12416552	21.96	6227211	7207	6220004	2990245	99.39
32cell_embryo6_7	ICM	78842002	11826300300	76548239	10090790944	24566878	8681448	33248326	43.43	15782073	5613	15776460	8681324	99.11
32cell_embryo6_8	ICM	63007180	9451077000	61190622	8065769078	22341314	4688613	27029927	44.17	14908953	7459	14901494	4688551	99.35
32cell_embryoMixed_1	ICM	62366488	9354973200	61013500	8068548371	21675152	4157695	25832847	42.34	14278852	6015	14272837	4157652	99.34
32cell_embryoMixed_2	ICM	59147998	8872199700	57787064	7628311668	20136375	3723286	23859661	41.29	13797715	5080	13792635	3723249	99.38
32cell_embryoMixed_3	ICM	83545498	12531824700	81054319	10589578390	5786488	1169354	6955842	8.58	4649014	2257	4646757	1169343	99.33
32cell_embryoMixed_4	ICM	58037922	8705688300	56578078	7450994479	21268991	4139413	25408404	44.91	12985710	5155	12980555	4139344	99.39
32cell_embryoMixed_5	ICM	63876440	9581466000	62337394	8217555450	22629578	3345866	25975444	41.67	15369614	3929	15365685	3345836	99.41
32cell_embryoMixed_6	ICM	59720022	8958003300	58287202	7696432912	22837059	3933467	26770526	45.93	15408879	4882	15403997	3933402	99.33
32cell_embryoMixed_7	ICM	54655850	8198377500	52402943	6819023279	16611838	3235650	19847488	37.87	12023284	4507	12018777	3235630	99.31
32cell_embryoMixed_8	ICM	66702508	10005376200	64734119	8499960456	22548499	4011382	26559881	41.03	15528033	6001	15522032	4011317	99.32
32cell_embryoMixed_9	TE	56099518	8414927700	54588752	7205765087	19871857	3610013	23481870	43.02	13669299	8009	13661290	3609965	99.36
32cell_embryoMixed_10	ICM	60437656	9065648400	59140667	7851218942	19692298	3924442	23616740	39.93	13090418	3014	13087404	3924394	99.37
32cell_embryoMixed_11	TE	62156216	9323432400	60848561	8086781504	20817911	3579186	24397097	40.09	13519483	6736	13512747	3579153	99.41
32cell_embryoMixed_12	ICM	59969896	8995484400	58036991	7637928675	18849626	3238867	22088493	38.06	13097024	5065	13091959	3238828	99.38
32cell_embryoMixed_13	ICM	56094288	8414143200	54199476	7108159515	16625484	3858981	20484465	37.79	11472965	4773	11468192	3858930	99.22
32cell_embryoMixed_14	ICM	68520522	10278078300	65869890	8608594306	21785823	3647111	25432934	38.61	14160075	4961	14155114	3647082	99.38
32cell_embryoMixed_15	ICM	56044862	8406729300	54205785	7125990406	17796284	3652989	21449273	39.57	11848035	4888	11843147	3652950	99.32
32cell_embryoMixed_16	ICM	65307238	9796085700	63896834	8480908832	23781909	3303086	27084995	42.39	16876855	6059	16870796	3303032	99.3
32cell_embryoMixed_17	TE	61743094	9261464100	60075315	7918063485	18629791	3260878	21890669	36.44	12318905	6619	12312286	3260822	99.4
32cell_embryoMixed_18	TE	72930716	10939607400	71143593	9406289411	24914042	3284982	28199024	39.64	15777136	8572	15768564	3284949	99.42
32cell_embryoMixed_19	TE	81732296	12259844400	79716551	10558675985	26753711	4550548	31304259	39.27	17178983	8945	17170038	4550511	99.37
32cell_embryoMixed_20	TE	69214304	10382145600	67595161	8947682902	23324943	4135014	27459957	40.62	15135440	8854	15126586	4134989	99.4
32cell_embryoMixed_21	TE	65545172	9831775800	63746564	8406361418	10531869	2079548	12611417	19.78	8078604	6850	8071754	2079525	99.33
32cell_embryoMixed_22	TE	55258630	8288794500	53587301	7053378269	13982425	5268624	19251049	35.92	8798990	6201	8792789	5268561	99.31
32cell_embryoMixed_23	ICM	64830676	9724601400	62742213	8240170589	18798993	4019165	22818158	36.37	12093011	4792	12088219	4019120	99.36
32cell_embryoMixed_24	TE	72776412	10916461800	70515282	9285572938	21224798	7716580	28941378	41.04	13961654	7109	13954545	7716486	99.1
32cell_embryoMixed_25	Blastocyst	80899036	12134855400	79139956	10507943982	25838115	6465987	32304102	40.82	15506106	4209	15501897	6465915	99.19

## Sheet: BS sample reads info
Sample	Stage	Total raw reads	Total raw base	Total reads after trimming	Total bases after trimming	Unique mapped reads of mm9	Unique mapped reads of lambda DNA	Total unique mapped reads	Mapping ratio（%）	Mapped reads of mm9 after deduplication	Mapped reads of chrM after deduplication	Mapped reads of mm9 (exclude chrM) after deduplication	Mapped reads of lambda DNA after deduplication	Bisulfite Conversion Rate (%)
FITC_4cell_embryo1_1	4-cell	13972586	2095887900	13696828	1816752537	5071424	748745	5820169	42.49	3288695	16923	3271772	748733	99.58
FITC_4cell_embryo1_2	4-cell	18982364	2847354600	18610636	2474929193	7300659	887244	8187903	44	4380232	17732	4362500	887233	99.57
FITC_4cell_embryo1_3	4-cell	28154238	4223135700	27580901	3659104747	8524615	1055373	9579988	34.73	5218186	19077	5199109	1055358	99.58
FITC_4cell_embryo1_4	4-cell	16623018	2493452700	16312032	2168261790	6404885	842526	7247411	44.43	4183688	18197	4165491	842511	99.58
FITC_4cell_embryo2_1	4-cell	16511188	2476678200	16135929	2132125562	5643706	847414	6491120	40.23	3297653	18093	3279560	847405	99.59
FITC_4cell_embryo2_2	4-cell	18393106	2758965900	17937923	2368358337	6434945	1198417	7633362	42.55	3694275	17397	3676878	1198400	99.59
FITC_4cell_embryo2_3	4-cell	13865618	2079842700	13526048	1785745478	5099738	545911	5645649	41.74	2693692	19472	2674220	545907	99.6
FITC_4cell_embryo2_4	4-cell	15803600	2370540000	15493270	2057753346	6097662	639334	6736996	43.48	3649691	19537	3630154	639332	99.52
FITC_4cell_embryo3_1	4-cell	19232878	2884931700	18767243	2478418231	6003901	799280	6803181	36.25	3161069	18467	3142602	799280	99.58
FITC_4cell_embryo3_2	4-cell	22616168	3392425200	22127840	2935325678	7190437	962687	8153124	36.85	4281785	18975	4262810	962674	99.57
FITC_4cell_embryo3_3	4-cell	18680772	2802115800	18235095	2404349545	6875767	631784	7507551	41.17	3718320	20565	3697755	631782	99.57
FITC_4cell_embryo3_4	4-cell	16234716	2435207400	15867086	2098527924	6190942	848544	7039486	44.37	3690505	19378	3671127	848533	99.59
FITC_8cell_embryo1_1	8-cell	19598062	2939709300	19222501	2558129819	7156447	870463	8026910	41.76	4983307	14634	4968673	870450	99.4
FITC_8cell_embryo1_2	8-cell	14962220	2244333000	14685376	1954704903	5460049	539448	5999497	40.85	4012691	14910	3997781	539441	99.39
FITC_8cell_embryo1_3	8-cell	20871664	3130749600	20504627	2732035336	7869517	788780	8658297	42.23	5615890	15404	5600486	788769	99.41
FITC_8cell_embryo1_4	8-cell	23562570	3534385500	23125584	3071531994	4100351	378073	4478424	19.37	2854789	14190	2840599	378065	99.42
FITC_8cell_embryo1_5	8-cell	19768824	2965323600	19402214	2577201906	7068053	644349	7712402	39.75	4496583	16123	4480460	644335	99.38
FITC_8cell_embryo1_6	8-cell	16938464	2540769600	16609484	2207899748	5892305	502522	6394827	38.5	4189984	17414	4172570	502509	99.39
FITC_8cell_embryo1_7	8-cell	35038866	5255829900	34481387	4608683766	13056698	985179	14041877	40.72	8173053	17719	8155334	985161	99.28
FITC_8cell_embryo2_1	8-cell	16721152	2508172800	16141502	2115846833	4891528	1403049	6294577	39	3828730	10914	3817816	1403036	99.46
FITC_8cell_embryo2_2	8-cell	23062158	3459323700	22116724	2889031253	6651555	1864853	8516408	38.51	5216084	11354	5204730	1864832	99.42
FITC_8cell_embryo2_3	8-cell	17150686	2572602900	16573030	2166780993	4778967	1348177	6127144	36.97	3831814	11676	3820138	1348163	99.44
FITC_8cell_embryo2_4	8-cell	25842572	3876385800	24790880	3230263579	7483735	1792793	9276528	37.42	5831771	12499	5819272	1792771	99.44
FITC_8cell_embryo2_5	8-cell	20095308	3014296200	19405106	2552142426	5330707	1468616	6799323	35.04	4283279	10430	4272849	1468601	99.44
FITC_8cell_embryo2_6	8-cell	21757534	3263630100	20937665	2737940558	6997106	1512747	8509853	40.64	5542199	12925	5529274	1512733	99.42
FITC_8cell_embryo2_7	8-cell	21668296	3250244400	20999516	2765959139	7339335	1493074	8832409	42.06	5835144	15570	5819574	1493063	99.43

## Sheet: Nome sample WCG &GCH coverage 
Sample	Stage/Lineage	Total unique WCG covered (1×)	Total unique WCG covered (3×)	Total unique GCH covered (1×)	Total unique GCH covered (3×)	WCG% covered (1×)	WCG% covered (3×)	GCH% covered (1×)	GCH% covered (3×)
Zygote1	Zygote	4715246	783586	42287801	5755302	21.36	3.55	21.12	2.88
Zygote2	Zygote	1729019	354287	15591341	2621074	7.83	1.6	7.79	1.31
Zygote3	Zygote	3195522	788861	28549661	5198669	14.48	3.57	14.26	2.6
Zygote5	Zygote	5371071	1076800	48051315	7717565	24.33	4.88	24	3.86
Zygote6	Zygote	4659339	770230	41510709	6795812	21.11	3.49	20.74	3.39
Zygote7	Zygote	4258728	783428	37884469	7092122	19.29	3.55	18.92	3.54
Zygote8	Zygote	4004584	535385	35768167	4131271	18.14	2.43	17.87	2.06
Zygote9	Zygote	4856117	694112	43505560	6626550	22	3.14	21.73	3.31
Zygote10	Zygote	2922384	472217	26084161	2107038	13.24	2.14	13.03	1.05
Zygote11	Zygote	3689761	386222	33130970	2385786	16.71	1.75	16.55	1.19
Zygote12	Zygote	4845619	615286	43609093	5181845	21.95	2.79	21.78	2.59
Zygote13	Zygote	4859194	561251	43593654	3485276	22.01	2.54	21.78	1.74
2cell_embryo1_1	2-cell	2861276	536729	25665850	3753603	12.96	2.43	12.82	1.88
2cell_embryo1_2	2-cell	3340566	582970	29918188	4809300	15.13	2.64	14.95	2.4
2cell_embryo2_2	2-cell	4265551	658869	38101431	4932641	19.32	2.98	19.03	2.46
2cell_embryo3_1	2-cell	5347462	863986	47928039	9470214	24.22	3.91	23.94	4.73
2cell_embryo4_2	2-cell	3177112	540856	28554428	5740910	14.39	2.45	14.26	2.87
2cell_embryo5_1	2-cell	4618121	758654	41489816	6296046	20.92	3.44	20.73	3.15
2cell_embryo5_2	2-cell	5463342	922734	49264855	8964045	24.75	4.18	24.61	4.48
2cell_embryo6_1	2-cell	5196639	868589	46682753	7668342	23.54	3.93	23.32	3.83
2cell_embryo6_2	2-cell	4552767	683099	40783593	6330208	20.62	3.09	20.37	3.16
2cell_embryo7_1	2-cell	3552233	430839	31586417	5192979	16.09	1.95	15.78	2.59
2cell_embryo7_2	2-cell	4327743	633172	38949986	7690662	19.6	2.87	19.46	3.84
2cell_embryo8_2	2-cell	4850165	717384	43531157	8734727	21.97	3.25	21.75	4.36
2cell_embryo9_1	2-cell	5376441	819823	48429825	9053549	24.35	3.71	24.19	4.52
2cell_embryo9_2	2-cell	4008915	439826	35941454	4873842	18.16	1.99	17.95	2.43
2cell_embryo10_1	2-cell	4174817	524468	37493414	4776177	18.91	2.38	18.73	2.39
2cell_embryo11_1	2-cell	3695026	426594	33005997	3867845	16.74	1.93	16.49	1.93
2cell_embryo11_2	2-cell	4265791	610138	38251025	5298964	19.32	2.76	19.11	2.65
2cell_embryo12_1	2-cell	3564807	467990	32391223	5577152	16.15	2.12	16.18	2.79
2cell_embryo12_2	2-cell	3870966	471908	34744738	4803997	17.54	2.14	17.36	2.4
4cell_embryo1_1	4-cell	1750020	161668	15599278	1056661	7.93	0.73	7.79	0.53
4cell_embryo1_2	4-cell	2364444	261944	21119967	2301994	10.71	1.19	10.55	1.15
4cell_embryo1_3	4-cell	2065879	185836	18136832	1047419	9.36	0.84	9.06	0.52
4cell_embryo1_4	4-cell	1594042	130194	13908702	1023669	7.22	0.59	6.95	0.51
4cell_embryo2_1	4-cell	3423385	502474	30131191	3734025	15.51	2.28	15.05	1.87
4cell_embryo2_2	4-cell	2898679	594700	25555733	4637999	13.13	2.69	12.77	2.32
4cell_embryo2_3	4-cell	3147267	458009	27909136	2105905	14.26	2.07	13.94	1.05
4cell_embryo2_4	4-cell	3775389	661091	33463879	4116683	17.1	2.99	16.72	2.06
4cell_embryo3_1	4-cell	1966078	212490	17503214	1445613	8.91	0.96	8.74	0.72
4cell_embryo3_2	4-cell	3243787	452554	29072636	3102712	14.69	2.05	14.52	1.55
4cell_embryo3_3	4-cell	3507109	552038	31377179	5180100	15.89	2.5	15.67	2.59
4cell_embryo3_4	4-cell	3619978	556992	32417054	5212976	16.4	2.52	16.19	2.6
4cell_embryo4_1	4-cell	2682189	413327	23908239	2195504	12.15	1.87	11.94	1.1
4cell_embryo4_2	4-cell	2658401	414580	23832943	2364344	12.04	1.88	11.91	1.18
4cell_embryo4_3	4-cell	3199224	529845	28710973	3142530	14.49	2.4	14.34	1.57
4cell_embryo4_4	4-cell	1734362	228635	15427455	1316622	7.86	1.04	7.71	0.66
4cell_embryo5_1	4-cell	3180191	521237	28586304	3288121	14.41	2.36	14.28	1.64
4cell_embryo5_2	4-cell	3454282	525434	31061971	5209204	15.65	2.38	15.52	2.6
4cell_embryo6_1	4-cell	3016692	416006	26484994	3266860	13.67	1.88	13.23	1.63
4cell_embryo6_2	4-cell	2567690	484336	22522357	4274834	11.63	2.19	11.25	2.14
4cell_embryo6_3	4-cell	3464366	600329	30525692	5415815	15.69	2.72	15.25	2.71
4cell_embryo6_4	4-cell	3657203	575644	32201622	4759297	16.57	2.61	16.09	2.38
4cell_embryo7_1	4-cell	3705956	489180	32755598	2945233	16.79	2.22	16.36	1.47
4cell_embryo7_2	4-cell	3160469	418742	27897668	2833366	14.32	1.9	13.94	1.42
4cell_embryo7_3	4-cell	4053634	572417	35797247	4030568	18.36	2.59	17.88	2.01
4cell_embryo7_4	4-cell	2822282	291045	24780515	2149936	12.78	1.32	12.38	1.07
4cell_embryo8_2	4-cell	2685456	311505	24052853	2450974	12.16	1.41	12.02	1.22
4cell_embryo8_3	4-cell	3494318	506061	30955672	3686271	15.83	2.29	15.46	1.84
4cell_embryo8_4	4-cell	3839484	500956	34280373	2806934	17.39	2.27	17.12	1.4
4cell_embryo9_1	4-cell	3397690	397012	30531639	2532761	15.39	1.8	15.25	1.27
4cell_embryo9_2	4-cell	2870684	281011	25775781	2067634	13	1.27	12.88	1.03
4cell_embryo9_3	4-cell	3239642	377466	29112774	3536595	14.68	1.71	14.54	1.77
4cell_embryo9_4	4-cell	3037460	306764	27325907	3021590	13.76	1.39	13.65	1.51
4cell_embryo10_1	4-cell	4317293	682747	38101243	3302711	19.56	3.09	19.03	1.65
4cell_embryo10_2	4-cell	3510376	539430	30900157	3250216	15.9	2.44	15.44	1.62
4cell_embryo10_3	4-cell	2676753	349106	23353400	2001774	12.13	1.58	11.67	1
4cell_embryo10_4	4-cell	3141592	416525	27619376	2627035	14.23	1.89	13.8	1.31
4cell_embryo11_1	4-cell	2981078	438746	26587254	3492893	13.5	1.99	13.28	1.74
4cell_embryo11_2	4-cell	3031374	463442	27080799	3791364	13.73	2.1	13.53	1.89
4cell_embryo11_3	4-cell	3560112	520447	31942780	2753444	16.13	2.36	15.96	1.38
4cell_embryo11_4	4-cell	3186915	447040	28609843	2255245	14.44	2.03	14.29	1.13
4cell_embryo12_1	4-cell	3468467	533191	31092499	3384849	15.71	2.42	15.53	1.69
4cell_embryo12_2	4-cell	2396062	282561	21416305	2013703	10.85	1.28	10.7	1.01
4cell_embryo12_3	4-cell	2691913	326486	23968633	2233272	12.19	1.48	11.97	1.12
4cell_embryo12_4	4-cell	3273063	535677	29284794	3747675	14.83	2.43	14.63	1.87
Late4cell_embryo1_1	Late 4-cell	4897373	703746	44034601	4415690	22.18	3.19	22	2.21
Late4cell_embryo1_2	Late 4-cell	4573810	636179	41036322	3506905	20.72	2.88	20.5	1.75
Late4cell_embryo1_3	Late 4-cell	4257622	661833	37990302	3610517	19.29	3	18.98	1.8
Late4cell_embryo1_4	Late 4-cell	3529533	413688	31331447	2716237	15.99	1.87	15.65	1.36
Late4cell_embryo2_1	Late 4-cell	4257501	672064	37946085	5380094	19.29	3.04	18.96	2.69
Late4cell_embryo2_3	Late 4-cell	3671656	661757	32514042	4992201	16.63	3	16.24	2.49
Late4cell_embryo2_4	Late 4-cell	4790028	693026	42556812	3254192	21.7	3.14	21.26	1.63
Late4cell_embryo3_1	Late 4-cell	2439835	127652	21418610	459242	11.05	0.58	10.7	0.23
Late4cell_embryo3_2	Late 4-cell	3628543	395972	32010743	1882068	16.44	1.79	15.99	0.94
Late4cell_embryo3_3	Late 4-cell	3154991	343278	27710578	2540357	14.29	1.56	13.84	1.27
Late4cell_embryo3_4	Late 4-cell	5551778	976346	48997966	6433035	25.15	4.42	24.48	3.21
Late4cell_embryo4_2	Late 4-cell	2200897	299041	19514868	2081488	9.97	1.35	9.75	1.04
Late4cell_embryo4_3	Late 4-cell	2076227	262120	18339240	1677361	9.41	1.19	9.16	0.84
Late4cell_embryo4_4	Late 4-cell	2333179	324268	20743546	1907820	10.57	1.47	10.36	0.95
Late4cell_embryo5_1	Late 4-cell	4579795	591182	41215675	3931591	20.75	2.68	20.59	1.96
Late4cell_embryo5_2	Late 4-cell	2328206	136543	20846822	321558	10.55	0.62	10.41	0.16
Late4cell_embryo5_3	Late 4-cell	3139087	283284	28198679	1382442	14.22	1.28	14.09	0.69
Late4cell_embryo5_4	Late 4-cell	3547861	342912	31954660	1694898	16.07	1.55	15.96	0.85
Late4cell_embryo6_1	Late 4-cell	2545738	222862	22645487	1086125	11.53	1.01	11.31	0.54
Late4cell_embryo6_2	Late 4-cell	3589207	376577	32054099	2760099	16.26	1.71	16.01	1.38
Late4cell_embryo6_3	Late 4-cell	1039639	35582	9152991	271806	4.71	0.16	4.57	0.14
Late4cell_embryo6_4	Late 4-cell	3103691	301971	27643302	1943506	14.06	1.37	13.81	0.97
8cell_embryo1_1	8-cell	3741088	586833	32913596	3694866	16.95	2.66	16.44	1.85
8cell_embryo1_2	8-cell	4416992	778562	38992958	7117692	20.01	3.53	19.48	3.56
8cell_embryo1_3	8-cell	840601	142156	7431722	1084002	3.81	0.64	3.71	0.54
8cell_embryo1_4	8-cell	1229184	254267	10885061	1835995	5.57	1.15	5.44	0.92
8cell_embryo1_5	8-cell	2201206	317012	19274701	2127373	9.97	1.44	9.63	1.06
8cell_embryo1_6	8-cell	1762381	233676	15461544	1411392	7.98	1.06	7.72	0.71
8cell_embryo1_7	8-cell	762417	91762	6731632	637603	3.45	0.42	3.36	0.32
8cell_embryo1_8	8-cell	2134671	401867	18685460	2724590	9.67	1.82	9.33	1.36
8cell_embryo2_1	8-cell	3447413	471642	30549285	2867486	15.62	2.14	15.26	1.43
8cell_embryo2_2	8-cell	3563188	524900	31726486	2971423	16.14	2.38	15.85	1.48
8cell_embryo2_3	8-cell	3820619	525081	33662612	3247352	17.31	2.38	16.82	1.62
8cell_embryo2_4	8-cell	2893585	382007	25366637	2623810	13.11	1.73	12.67	1.31
8cell_embryo2_5	8-cell	2376450	204646	20798283	1423481	10.77	0.93	10.39	0.71
8cell_embryo2_6	8-cell	3726000	543871	32735517	3990877	16.88	2.46	16.35	1.99
8cell_embryo2_7	8-cell	2506768	253892	22425936	2186839	11.36	1.15	11.2	1.09
8cell_embryo2_8	8-cell	3217785	407366	28843039	3406922	14.58	1.85	14.41	1.7
8cell_embryo3_1	8-cell	2453617	381546	21769538	2275046	11.11	1.73	10.87	1.14
8cell_embryo3_2	8-cell	2071012	271650	18320391	1702099	9.38	1.23	9.15	0.85
8cell_embryo3_4	8-cell	2587769	406997	22814738	3252208	11.72	1.84	11.4	1.62
8cell_embryo3_5	8-cell	2402775	386399	21223149	2194611	10.88	1.75	10.6	1.1
8cell_embryo3_6	8-cell	2181690	313085	19294160	2216187	9.88	1.42	9.64	1.11
8cell_embryo3_7	8-cell	2491537	349556	21973358	2295742	11.29	1.58	10.98	1.15
8cell_embryo3_8	8-cell	1401202	116362	12242703	783615	6.35	0.53	6.12	0.39
8cell_embryo4_1	8-cell	3992874	620869	35049206	4479364	18.09	2.81	17.51	2.24
8cell_embryo4_2	8-cell	4412334	680152	38856156	5368033	19.99	3.08	19.41	2.68
8cell_embryo4_3	8-cell	4064407	566499	35796251	3918968	18.41	2.57	17.88	1.96
8cell_embryo4_4	8-cell	4355957	638632	38384280	4444421	19.73	2.89	19.17	2.22
8cell_embryo4_5	8-cell	4411875	721046	38788863	5042904	19.99	3.27	19.38	2.52
8cell_embryo4_6	8-cell	2621273	271340	22929819	2085183	11.87	1.23	11.45	1.04
8cell_embryo4_7	8-cell	2582283	387896	22269588	2664246	11.7	1.76	11.12	1.33
8cell_embryo4_8	8-cell	3575894	468840	31380602	3393952	16.2	2.12	15.68	1.7
16cell_embryo1_1	Morula	2904022	428005	25657054	2969101	13.15	1.94	12.82	1.48
16cell_embryo1_2	Morula	2854511	406102	24928523	2497083	12.93	1.84	12.45	1.25
16cell_embryo1_3	Morula	4211300	817380	36920324	5175005	19.08	3.7	18.44	2.59
16cell_embryo1_4	Morula	3440253	578332	30342213	3074167	15.58	2.62	15.16	1.54
16cell_embryo1_5	Morula	4047238	823438	35728808	5654462	18.33	3.73	17.85	2.82
16cell_embryo1_6	Morula	3058899	519742	26951622	3263499	13.86	2.35	13.46	1.63
16cell_embryo1_7	Morula	3845410	750725	34038470	5802594	17.42	3.4	17	2.9
16cell_embryo1_8	Morula	3507619	614483	31304728	5278299	15.89	2.78	15.64	2.64
16cell_embryo2_1	Morula	3843301	636637	34357432	4085439	17.41	2.88	17.16	2.04
16cell_embryo2_2	Morula	4952444	945233	43778099	4823416	22.43	4.28	21.87	2.41
16cell_embryo2_3	Morula	2660178	225301	23659659	1485032	12.05	1.02	11.82	0.74
16cell_embryo2_4	Morula	4641172	827683	41376567	5540510	21.02	3.75	20.67	2.77
16cell_embryo2_5	Morula	4176750	554883	37001418	3745980	18.92	2.51	18.48	1.87
16cell_embryo2_6	Morula	4026883	576269	35625225	3463533	18.24	2.61	17.8	1.73
16cell_embryo2_7	Morula	4821148	747902	43026877	4814472	21.84	3.39	21.49	2.41
16cell_embryo2_8	Morula	4395859	671051	39070543	4439621	19.91	3.04	19.52	2.22
16cell_embryo3_1	Morula	2557559	236113	22331859	1430497	11.59	1.07	11.16	0.71
16cell_embryo3_2	Morula	4075858	611421	35847072	3276625	18.46	2.77	17.91	1.64
16cell_embryo3_3	Morula	4690575	742764	41511211	5584280	21.25	3.36	20.74	2.79
16cell_embryo3_4	Morula	5158222	816631	45876196	5403861	23.37	3.7	22.92	2.7
16cell_embryo3_5	Morula	4461602	684587	39470945	4747006	20.21	3.1	19.72	2.37
16cell_embryo3_6	Morula	4872975	820038	42949028	6048934	22.07	3.71	21.45	3.02
16cell_embryo3_7	Morula	3690344	541755	32262190	4352965	16.72	2.45	16.12	2.17
16cell_embryo3_8	Morula	2369781	203507	20818906	1408160	10.73	0.92	10.4	0.7
32cell_embryo1_1	ICM	4431791	597664	39275547	2143967	20.08	2.71	19.62	1.07
32cell_embryo1_2	TE	3118279	398466	27553313	1825213	14.13	1.81	13.76	0.91
32cell_embryo1_3	TE	3623986	568435	32097656	2576506	16.42	2.57	16.03	1.29
32cell_embryo1_4	ICM	3343813	501906	29636467	2868131	15.15	2.27	14.8	1.43
32cell_embryo1_5	ICM	3572018	635528	31287619	3330147	16.18	2.88	15.63	1.66
32cell_embryo1_6	ICM	3985143	704912	35256106	3888453	18.05	3.19	17.61	1.94
32cell_embryo1_7	ICM	3987289	581343	35520625	3442764	18.06	2.63	17.74	1.72
32cell_embryo1_8	ICM	3392833	512116	30173708	2529455	15.37	2.32	15.07	1.26
32cell_embryo2_1	TE	2542814	465008	22246812	2129909	11.52	2.11	11.11	1.06
32cell_embryo2_2	Blastocyst	658803	136105	5801587	682141	2.98	0.62	2.9	0.34
32cell_embryo2_3	Blastocyst	1018195	189461	8859877	923980	4.61	0.86	4.43	0.46
32cell_embryo2_4	TE	2170631	424125	18958142	2158096	9.83	1.92	9.47	1.08
32cell_embryo2_5	TE	2340023	390251	20733028	2051265	10.6	1.77	10.36	1.02
32cell_embryo2_6	Blastocyst	819473	147722	7027375	732533	3.71	0.67	3.51	0.37
32cell_embryo2_7	TE	1858338	398462	16174353	2179055	8.42	1.8	8.08	1.09
32cell_embryo2_8	ICM	981548	45747	8533298	254390	4.45	0.21	4.26	0.13
32cell_embryo2_9	TE	2500158	462323	21686092	2232602	11.33	2.09	10.83	1.12
32cell_embryo2_10	TE	3815184	657730	33931262	4702703	17.28	2.98	16.95	2.35
32cell_embryo3_1	Blastocyst	1029876	107821	9218749	1333234	4.67	0.49	4.61	0.67
32cell_embryo3_2	ICM	2402045	426687	21273509	2674174	10.88	1.93	10.63	1.34
32cell_embryo3_3	Blastocyst	671168	123334	5932179	592192	3.04	0.56	2.96	0.3
32cell_embryo3_4	ICM	5583415	846897	49038625	4438131	25.29	3.84	24.5	2.22
32cell_embryo4_1	TE	4619292	811657	41084288	2111066	20.92	3.68	20.52	1.05
32cell_embryo4_2	TE	3139018	604841	27796702	2529079	14.22	2.74	13.89	1.26
32cell_embryo4_3	ICM	5306488	1111550	46900140	4570369	24.04	5.04	23.43	2.28
32cell_embryo4_4	ICM	4465360	954872	39501955	2745462	20.23	4.33	19.73	1.37
32cell_embryo4_5	ICM	3677084	530576	32919402	655871	16.66	2.4	16.44	0.33
32cell_embryo5_1	Blastocyst	2272221	270284	20480473	993304	10.29	1.22	10.23	0.5
32cell_embryo5_2	Blastocyst	2703372	315090	24414919	503567	12.25	1.43	12.2	0.25
32cell_embryo5_3	ICM	4292518	779756	38140391	2848625	19.44	3.53	19.05	1.42
32cell_embryo5_4	TE	3310535	615237	29427962	1964675	15	2.79	14.7	0.98
32cell_embryo5_5	ICM	4388208	892370	38468254	2296175	19.88	4.04	19.22	1.15
32cell_embryo6_1	TE	4500819	849325	39963901	2568137	20.39	3.85	19.96	1.28
32cell_embryo6_2	ICM	5724052	1039211	51453200	6323705	25.93	4.71	25.7	3.16
32cell_embryo6_3	ICM	2635448	375838	23551688	1589705	11.94	1.7	11.77	0.79
32cell_embryo6_4	ICM	3966049	650800	35147960	2533184	17.97	2.95	17.56	1.27
32cell_embryo6_5	ICM	3739890	586561	32882869	1841636	16.94	2.66	16.43	0.92
32cell_embryo6_6	ICM	2217184	289470	19696801	1118701	10.04	1.31	9.84	0.56
32cell_embryo6_7	ICM	4971981	947726	44054109	2874525	22.52	4.29	22.01	1.44
32cell_embryo6_8	ICM	4879280	833866	43191939	2610184	22.1	3.78	21.58	1.3
32cell_embryoMixed_1	ICM	4681841	884438	41482964	3555180	21.21	4.01	20.72	1.78
32cell_embryoMixed_2	ICM	4524547	831701	39966930	3639963	20.5	3.77	19.97	1.82
32cell_embryoMixed_3	ICM	2045757	169389	17978754	715706	9.27	0.77	8.98	0.36
32cell_embryoMixed_4	ICM	4011963	832883	35475862	2756025	18.17	3.77	17.72	1.38
32cell_embryoMixed_5	ICM	4937708	1001982	43783977	5448208	22.37	4.54	21.87	2.72
32cell_embryoMixed_6	ICM	4999737	959506	44518841	3548422	22.65	4.35	22.24	1.77
32cell_embryoMixed_7	ICM	4226721	633118	37535250	1426431	19.15	2.87	18.75	0.71
32cell_embryoMixed_8	ICM	4999317	903741	44751704	3133637	22.65	4.09	22.36	1.57
32cell_embryoMixed_9	TE	4626316	796106	41237313	1891119	20.96	3.61	20.6	0.94
32cell_embryoMixed_10	ICM	4436325	651467	39553545	1557799	20.1	2.95	19.76	0.78
32cell_embryoMixed_11	TE	4368557	837229	39104579	2682920	19.79	3.79	19.53	1.34
32cell_embryoMixed_12	ICM	4454493	629779	40042818	1232827	20.18	2.85	20	0.62
32cell_embryoMixed_13	ICM	3977043	590819	35689386	1552933	18.02	2.68	17.83	0.78
32cell_embryoMixed_14	ICM	4582488	905094	40437701	3273991	20.76	4.1	20.2	1.64
32cell_embryoMixed_15	ICM	3977529	632028	35600012	1561387	18.02	2.86	17.78	0.78
32cell_embryoMixed_16	ICM	5609711	987345	50049120	4098017	25.41	4.47	25	2.05
32cell_embryoMixed_17	TE	4123407	729643	36813948	1963968	18.68	3.31	18.39	0.98
32cell_embryoMixed_18	TE	4882466	1057935	43596621	5894058	22.12	4.79	21.78	2.94
32cell_embryoMixed_19	TE	5303467	1130464	47394840	4187660	24.02	5.12	23.68	2.09
32cell_embryoMixed_20	TE	4843660	950336	43083933	3208873	21.94	4.3	21.52	1.6
32cell_embryoMixed_21	TE	3169848	382673	28184117	1195788	14.36	1.73	14.08	0.6
32cell_embryoMixed_22	TE	2959700	519096	26409108	2096568	13.41	2.35	13.19	1.05
32cell_embryoMixed_23	ICM	3990445	690125	35588811	1328696	18.08	3.13	17.78	0.66
32cell_embryoMixed_24	TE	4469888	970347	39168142	4959181	20.25	4.4	19.57	2.48
32cell_embryoMixed_25	Blastocyst	4678783	967025	41972628	2464765	21.19	4.38	20.97	1.23

## Sheet: BS sample WCG  coverage 
Sample	Stage	Total unique WCG covered (1×)	Total unique WCG covered (3×)	WCG% covered (1×)	WCG% covered (3×)
FITC_4cell_embryo1_1	4-cell	1341180	153609	6.08	0.7
FITC_4cell_embryo1_2	4-cell	1660748	211327	7.52	0.96
FITC_4cell_embryo1_3	4-cell	1925192	259428	8.72	1.18
FITC_4cell_embryo1_4	4-cell	1698650	189240	7.69	0.86
FITC_4cell_embryo2_1	4-cell	1243210	156751	5.63	0.71
FITC_4cell_embryo2_2	4-cell	1298668	180817	5.88	0.82
FITC_4cell_embryo2_3	4-cell	964986	123060	4.37	0.56
FITC_4cell_embryo2_4	4-cell	1407887	162678	6.38	0.74
FITC_4cell_embryo3_1	4-cell	1082682	149484	4.9	0.68
FITC_4cell_embryo3_2	4-cell	1579446	200243	7.15	0.91
FITC_4cell_embryo3_3	4-cell	1329076	189198	6.02	0.86
FITC_4cell_embryo3_4	4-cell	1414890	164228	6.41	0.74
FITC_8cell_embryo1_1	8-cell	2042813	273163	9.25	1.24
FITC_8cell_embryo1_2	8-cell	1727812	199847	7.83	0.91
FITC_8cell_embryo1_3	8-cell	2396723	273675	10.86	1.24
FITC_8cell_embryo1_4	8-cell	1192103	125099	5.4	0.57
FITC_8cell_embryo1_5	8-cell	1632399	242408	7.39	1.1
FITC_8cell_embryo1_6	8-cell	1674242	199540	7.58	0.9
FITC_8cell_embryo1_7	8-cell	2918124	451080	13.22	2.04
FITC_8cell_embryo2_1	8-cell	1787015	148576	8.1	0.67
FITC_8cell_embryo2_2	8-cell	2363263	245712	10.71	1.11
FITC_8cell_embryo2_3	8-cell	1826014	139001	8.27	0.63
FITC_8cell_embryo2_4	8-cell	2617906	242206	11.86	1.1
FITC_8cell_embryo2_5	8-cell	2068007	171171	9.37	0.78
FITC_8cell_embryo2_6	8-cell	2506648	213810	11.35	0.97
FITC_8cell_embryo2_7	8-cell	2651832	205591	12.01	0.93
