# Supplementary material for: Single-cell multiomics sequencing reveals the functional regulatory landscape of early embryos
Source: Nat Commun. 2021 Feb 23;12:1247. doi: 10.1038/s41467-021-21409-8 (PMC7902657; doi:10.1038/s41467-021-21409-8)
Supplement: Supplementary file 6 — Supplementary Data 3 [file 41467_2021_21409_MOESM6_ESM.xls]

## Sheet: ZGA genes
ens_ID	symbol	baseMean	log2FoldChange	P value	FDR
ENSMUSG00000037071	Scd1	525.713	8.77474	5.14771e-166	2.27555e-162
ENSMUSG00000053334	Ficd	1247.69	7.6107	2.19231e-157	6.46075e-154
ENSMUSG00000046312	AI464131	839.4	7.56539	2.76671e-153	6.98872e-150
ENSMUSG00000029188	Slc34a2	5585.98	8.39854	3.57238e-151	7.89584e-148
ENSMUSG00000047139	Cd24a	924.812	8.7805	1.00585e-150	1.97615e-147
ENSMUSG00000031060	Rbm10	925.709	7.25706	3.14057e-138	3.96655e-135
ENSMUSG00000049791	Fzd4	559.436	8.05432	4.22198e-136	4.97687e-133
ENSMUSG00000070902	Zfp352	1271.59	8.69846	8.88927e-134	9.82375e-131
ENSMUSG00000041920	Slc16a6	981.344	6.88572	1.01349e-132	9.43189e-130
ENSMUSG00000030847	Bag3	372.002	7.83878	3.38095e-128	2.71736e-125
ENSMUSG00000062309	Rpp25	785.19	8.28828	3.96969e-126	3.05183e-123
ENSMUSG00000060181	Slc35e3	375.88	7.45374	1.7781e-124	1.25761e-121
ENSMUSG00000003444	Med29	870.152	5.99124	2.63744e-121	1.66555e-118
ENSMUSG00000024843	Chka	598.216	6.32567	4.47941e-120	2.64016e-117
ENSMUSG00000017400	Stac2	1170.83	9.33263	5.75986e-120	3.28535e-117
ENSMUSG00000021477	Ctsl	720.44	8.8978	6.82982e-120	3.7739e-117
ENSMUSG00000051367	Six1	486.383	6.27994	1.16434e-117	6.05526e-115
ENSMUSG00000081478	AA623943	356.766	6.73269	1.28649e-116	6.49933e-114
ENSMUSG00000081593	Gm11841	744.477	8.31364	1.12018e-115	5.50196e-113
ENSMUSG00000028893	Sesn2	3923.35	6.25229	1.89747e-115	9.06785e-113
ENSMUSG00000022178	Jub	444.754	8.07658	1.40064e-114	6.5174e-112
ENSMUSG00000032469	Dbr1	286.696	5.24955	6.21508e-114	2.81782e-111
ENSMUSG00000027087	Itgav	249.606	5.75497	1.97535e-113	8.73202e-111
ENSMUSG00000046574	Prr12	1044.36	5.18796	2.0968e-112	8.62224e-110
ENSMUSG00000005125	Ndrg1	523.584	8.04401	1.54466e-110	6.06948e-108
ENSMUSG00000022905	Kpna1	886.951	8.25302	2.4676e-110	9.48522e-108
ENSMUSG00000025027	Xpnpep1	695.909	6.53466	4.13722e-110	1.52405e-107
ENSMUSG00000055485	9830001H06Rik	358.323	7.53644	8.3571e-109	2.84173e-106
ENSMUSG00000025856	Pdgfa	419.149	5.54678	3.70471e-107	1.21309e-104
ENSMUSG00000025880	Smad7	812.068	7.82472	9.63392e-107	3.04191e-104
ENSMUSG00000004044	Ptrf	758.422	5.45284	4.82687e-106	1.49735e-103
ENSMUSG00000022114	Spry2	196.486	7.12266	4.3907e-105	1.33856e-102
ENSMUSG00000082264	Gm12799	206.636	8.04374	7.97672e-105	2.39058e-102
ENSMUSG00000034382	AI661453	800.845	5.72084	4.93681e-104	1.40279e-101
ENSMUSG00000081402	Gm15455	1214.68	8.3209	1.00206e-103	2.76849e-101
ENSMUSG00000031932	Gpr83	475.581	6.70665	3.05273e-103	8.30436e-101
ENSMUSG00000020700	Map3k3	599.972	7.16366	2.90547e-102	7.78402e-100
ENSMUSG00000037894	H2afz	1471.53	4.97089	7.0847e-102	1.81553e-99
ENSMUSG00000000275	Trim25	248.223	7.43611	2.59606e-101	6.55764e-99
ENSMUSG00000049300	Prmt6	906.69	8.0963	6.6059e-101	1.64515e-98
ENSMUSG00000049657	Zbtb5	645.739	6.57354	8.67476e-101	2.13038e-98
ENSMUSG00000001288	Rarg	408.316	5.27887	1.42616e-100	3.45444e-98
ENSMUSG00000002068	Ccne1	820.872	5.57272	3.28218e-100	7.63626e-98
ENSMUSG00000025764	Phf17	245.145	7.98412	1.29161e-99	2.92797e-97
ENSMUSG00000071646	Mta2	2067.41	6.91062	2.58513e-99	5.78612e-97
ENSMUSG00000074804	AU015228	976.387	6.05414	4.55198e-99	1.0061e-96
ENSMUSG00000074502	Ubtfl1	646.482	9.04316	6.36825e-99	1.39016e-96
ENSMUSG00000052477	C130026I21Rik	465.968	4.81239	7.47821e-99	1.61256e-96
ENSMUSG00000005148	Klf5	320.472	7.4932	9.63379e-99	2.05235e-96
ENSMUSG00000042207	Kdm5b	2431.12	6.47302	1.06189e-98	2.23529e-96
ENSMUSG00000043008	Klhl6	173.008	5.83216	1.44648e-98	3.00902e-96
ENSMUSG00000041346	Wrap53	236.124	7.70092	7.0208e-98	1.4107e-95
ENSMUSG00000041064	Pif1	472.142	3.4116	7.00546e-98	1.4107e-95
ENSMUSG00000083246	Gm11839	718.901	9.77844	9.5907e-98	1.90543e-95
ENSMUSG00000030779	Rbbp6	2451.29	4.24881	9.84717e-97	1.91338e-94
ENSMUSG00000018604	Tbx3	2285.76	4.42509	1.45886e-96	2.80386e-94
ENSMUSG00000028882	Ppp1r8	704.493	4.63643	1.53027e-96	2.90949e-94
ENSMUSG00000024640	Psat1	524.255	7.80441	3.65145e-96	6.86861e-94
ENSMUSG00000001918	Slc1a5	355.336	8.09151	6.70483e-96	1.24795e-93
ENSMUSG00000030055	Rab43	873.457	5.69829	9.15768e-96	1.68673e-93
ENSMUSG00000031578	Mak16	239.368	7.97741	5.1235e-95	9.33955e-93
ENSMUSG00000000581	C1d	250.028	6.93178	7.86881e-94	1.41976e-91
ENSMUSG00000029447	Cct6a	268.747	6.08705	1.24323e-93	2.22049e-91
ENSMUSG00000031765	Mt1	1569.78	7.96234	1.73384e-93	3.06578e-91
ENSMUSG00000027079	Clp1	293.152	6.93806	1.86211e-93	3.25998e-91
ENSMUSG00000027227	Sord	200.102	5.38837	2.07337e-93	3.59424e-91
ENSMUSG00000061878	Sphk1	492.017	7.65482	4.74784e-93	7.91993e-91
ENSMUSG00000090637	Gm6189	437.453	7.55674	5.65054e-93	9.33766e-91
ENSMUSG00000081753	Gm12626	338.591	7.40037	9.9913e-93	1.6358e-90
ENSMUSG00000023982	Guca1a	362.815	9.57158	2.37328e-92	3.84994e-90
ENSMUSG00000020882	Cacnb1	116.892	6.83776	5.5936e-92	8.99146e-90
ENSMUSG00000041220	Elovl6	508.812	7.94383	2.92062e-91	4.65247e-89
ENSMUSG00000005374	Tbl2	290.69	4.63405	8.58496e-91	1.34336e-88
ENSMUSG00000008976	Gabpa	683.156	8.17178	8.70937e-91	1.35087e-88
ENSMUSG00000007892	Rplp1	1238.69	5.00033	9.62945e-91	1.48059e-88
ENSMUSG00000046957	Spz1	235.014	7.88815	1.19931e-90	1.8125e-88
ENSMUSG00000028800	Hdac1	411.914	4.10792	2.16179e-89	3.13318e-87
ENSMUSG00000028330	Ncbp1	620.631	5.55079	3.33201e-89	4.78996e-87
ENSMUSG00000047473	Zfp30	259.523	7.76759	1.05849e-88	1.50938e-86
ENSMUSG00000028413	B4galt1	202.551	5.32513	1.06888e-88	1.51199e-86
ENSMUSG00000060675	Pla2g16	184.562	6.63199	6.84322e-88	9.37999e-86
ENSMUSG00000026816	Gtf3c5	800.687	6.30235	1.2958e-87	1.74904e-85
ENSMUSG00000023036	Pcdhgc5	267.712	6.26091	1.77204e-87	2.37373e-85
ENSMUSG00000032515	Csrnp1	1320.79	3.75146	3.31364e-87	4.4054e-85
ENSMUSG00000046785	Epm2aip1	173.501	8.2526	3.64442e-87	4.809e-85
ENSMUSG00000073393	B230354K17Rik	195.298	4.82059	1.17111e-86	1.5115e-84
ENSMUSG00000000594	Gm2a	1151.39	7.85863	3.32331e-86	4.22754e-84
ENSMUSG00000038987	1700019L03Rik	118.701	6.82764	3.70819e-86	4.65023e-84
ENSMUSG00000074863	Gm5665	131.097	5.84549	3.95308e-86	4.92242e-84
ENSMUSG00000085062	4933404O12Rik	96.4636	6.03613	5.3804e-86	6.65289e-84
ENSMUSG00000022283	Pabpc1	1396.38	5.33438	6.1143e-86	7.405e-84
ENSMUSG00000045005	Fzd5	419.592	6.92693	1.08524e-85	1.30539e-83
ENSMUSG00000052253	Zfp622	467.214	8.87275	1.15065e-85	1.36795e-83
ENSMUSG00000058005	Tdpoz3	275.329	9.22536	1.15272e-85	1.36795e-83
ENSMUSG00000067274	Rplp0	2241.93	3.15407	1.94197e-85	2.27404e-83
ENSMUSG00000057706	Mex3b	1218.98	5.17749	2.07865e-85	2.41808e-83
ENSMUSG00000050721	Plekho2	253.058	6.34443	4.76092e-85	5.46641e-83
ENSMUSG00000058028	Zscan5b	893.75	7.08171	7.25614e-85	8.27761e-83
ENSMUSG00000066772	Obox3	497.543	8.24921	8.22911e-85	9.32738e-83
ENSMUSG00000034424	Gcsh	704.615	7.08112	3.77068e-84	4.2467e-82
ENSMUSG00000047146	Tet1	549.858	4.48263	1.76722e-83	1.953e-81
ENSMUSG00000026819	Slc25a25	668.538	4.76078	2.87645e-83	3.15909e-81
ENSMUSG00000060214	Gm8203	297.096	5.04382	3.72519e-83	3.99654e-81
ENSMUSG00000079470	Utp14b	775.845	4.70866	3.72938e-83	3.99654e-81
ENSMUSG00000054321	Taf4b	1260.08	2.55233	4.9702e-83	5.29416e-81
ENSMUSG00000081586	Gm11544	468.428	8.87613	9.37393e-83	9.92514e-81
ENSMUSG00000018906	P4ha2	311.119	6.40759	1.12448e-82	1.18352e-80
ENSMUSG00000075610	Tmem92-ps	766.13	6.26992	1.20973e-82	1.2657e-80
ENSMUSG00000011263	Exoc3l2	2338.56	9.39808	1.32648e-82	1.37969e-80
ENSMUSG00000041037	Irgq	453.654	7.95352	1.40013e-82	1.44778e-80
ENSMUSG00000000561	Wdr77	520.362	8.07957	1.70941e-82	1.75731e-80
ENSMUSG00000001827	Folr1	336.182	8.75018	1.77449e-82	1.81367e-80
ENSMUSG00000061983	Rps12	471.918	3.60585	2.03565e-82	2.06864e-80
ENSMUSG00000014905	Dnajb9	1275.41	5.09809	2.11036e-82	2.13231e-80
ENSMUSG00000046435	Gm13078	351.63	7.38866	2.41697e-82	2.42823e-80
ENSMUSG00000034667	Xpot	249.505	7.79913	2.46037e-82	2.45786e-80
ENSMUSG00000060477	Irak2	186.355	6.75496	5.80156e-82	5.7309e-80
ENSMUSG00000090013	Gm6507	538.286	8.3578	1.47353e-81	1.4395e-79
ENSMUSG00000004394	Tmed4	176.457	5.34963	1.53693e-81	1.49318e-79
ENSMUSG00000008730	Hipk1	2220.69	6.82868	2.95386e-81	2.82325e-79
ENSMUSG00000083227	Gm11546	231.847	9.23548	1.52638e-80	1.44329e-78
ENSMUSG00000027660	Skil	186.382	8.81716	1.79448e-80	1.68777e-78
ENSMUSG00000030744	Rps3	349.759	5.40082	3.30992e-80	3.08032e-78
ENSMUSG00000043998	Mgat2	319.38	5.65973	4.65658e-80	4.31087e-78
ENSMUSG00000025508	Rplp2	982.736	3.02167	6.46916e-80	5.95769e-78
ENSMUSG00000031508	Ankrd10	730.87	6.52661	9.32634e-80	8.54447e-78
ENSMUSG00000038235	F11r	147.889	5.22904	2.70096e-79	2.46178e-77
ENSMUSG00000041598	Cdc42ep4	207.687	5.54498	4.18003e-79	3.75184e-77
ENSMUSG00000012429	2810021B07Rik	118.488	6.54998	8.43215e-79	7.53016e-77
ENSMUSG00000052310	Slc39a1	252.923	5.23952	1.28155e-78	1.13871e-76
ENSMUSG00000008384	Sertad1	491.816	6.2721	1.31883e-78	1.16598e-76
ENSMUSG00000029246	Ppat	355.63	6.24587	1.4991e-78	1.31876e-76
ENSMUSG00000074364	Ehd2	267.041	7.33813	1.72363e-78	1.50878e-76
ENSMUSG00000059498	Fcgr3	221.377	6.66816	2.3905e-78	2.08221e-76
ENSMUSG00000053208	Kat2b-ps	274.31	6.80435	5.6895e-78	4.93146e-76
ENSMUSG00000020534	Shmt1	209.672	5.59855	7.31326e-78	6.30795e-76
ENSMUSG00000026473	Glul	1758.99	5.20431	8.84687e-78	7.55702e-76
ENSMUSG00000003970	Rpl8	865.815	4.03382	1.36437e-77	1.15429e-75
ENSMUSG00000035201	B020004J07Rik	397.578	7.82473	2.20448e-77	1.85617e-75
ENSMUSG00000059634	Gm11942	382.261	6.20696	4.52232e-77	3.75416e-75
ENSMUSG00000059995	Atxn7l3	343.914	8.21811	1.26045e-76	1.03182e-74
ENSMUSG00000037315	Phf16	329.943	6.9083	5.06781e-76	4.12945e-74
ENSMUSG00000031504	Rab20	259.852	8.40188	5.13207e-76	4.16263e-74
ENSMUSG00000032643	Fhl3	160.971	7.05609	6.78394e-76	5.44862e-74
ENSMUSG00000029108	Pcdh7	279.249	9.40732	9.99555e-76	7.86867e-74
ENSMUSG00000030741	Spns1	731.692	5.40733	1.00127e-75	7.86867e-74
ENSMUSG00000028172	Tacr3	166.859	8.79362	1.49896e-75	1.17277e-73
ENSMUSG00000032423	Syncrip	248.618	4.95395	3.49998e-75	2.71432e-73
ENSMUSG00000018433	Nol11	368.808	6.11359	4.41508e-75	3.37954e-73
ENSMUSG00000047044	D030056L22Rik	168.929	6.36188	7.38403e-75	5.62778e-73
ENSMUSG00000033020	Polr2f	1087.87	2.70732	1.11812e-74	8.48524e-73
ENSMUSG00000060019	Gm10073	182.603	5.3596	1.12734e-74	8.51861e-73
ENSMUSG00000027947	Il6ra	364.359	5.82729	3.42634e-74	2.57646e-72
ENSMUSG00000068879	Gm5773	352.774	10.3482	5.24995e-74	3.91686e-72
ENSMUSG00000050667	Gm12612	252.674	8.96745	1.3122e-73	9.74886e-72
ENSMUSG00000024790	Sac3d1	191.482	5.43636	1.49832e-73	1.1085e-71
ENSMUSG00000092576	Gm7235	249.515	10.1608	1.57907e-73	1.16338e-71
ENSMUSG00000036002	B230312A22Rik	846.664	3.40542	1.64234e-73	1.20497e-71
ENSMUSG00000049957	Ccdc137	155.183	6.90789	3.85533e-73	2.80535e-71
ENSMUSG00000079455	Gm16026	1518.31	4.1726	7.21874e-73	5.14685e-71
ENSMUSG00000086598	Gm13718	391.08	8.31649	1.61049e-72	1.13907e-70
ENSMUSG00000081472	Gm12620	295.672	9.85448	3.98236e-72	2.77229e-70
ENSMUSG00000048039	Isg20l2	231.015	7.08489	7.49233e-72	5.19527e-70
ENSMUSG00000041939	Mvk	171.486	5.94572	7.80944e-72	5.39401e-70
ENSMUSG00000027651	Rprd1b	478.381	5.88103	1.41282e-71	9.72044e-70
ENSMUSG00000051786	Tubgcp6	173.566	5.57748	1.90039e-71	1.30243e-69
ENSMUSG00000039130	Zc3hc1	287.466	7.30044	2.13954e-71	1.46067e-69
ENSMUSG00000081434	Gm14165	174.296	4.34552	2.55e-71	1.72755e-69
ENSMUSG00000078625	Gm12789	341.256	9.57584	2.68788e-71	1.81401e-69
ENSMUSG00000053746	Ptrh1	133.309	6.85199	5.35745e-71	3.56129e-69
ENSMUSG00000026274	Pask	201.114	2.96552	5.41882e-71	3.5886e-69
ENSMUSG00000039224	D1Pas1	170.072	6.81969	7.13982e-71	4.71069e-69
ENSMUSG00000044887	Gm4766	272.942	8.79153	1.15489e-70	7.56323e-69
ENSMUSG00000013415	Igf2bp1	306.985	5.5935	1.20521e-70	7.86369e-69
ENSMUSG00000059839	Zfp874b	123.45	6.78458	1.6759e-70	1.08946e-68
ENSMUSG00000051223	Bzw1	919.858	3.96313	1.70603e-70	1.10498e-68
ENSMUSG00000028101	Pias3	346.474	4.27847	2.22911e-70	1.43328e-68
ENSMUSG00000037638	Zbtb42	220.866	7.43731	2.81633e-70	1.79777e-68
ENSMUSG00000030401	Rtn2	174.528	8.40132	4.95404e-70	3.13969e-68
ENSMUSG00000020973	1110034A24Rik	201.693	5.42026	5.02891e-70	3.17576e-68
ENSMUSG00000050288	Fzd2	251.835	7.4347	5.34059e-70	3.36058e-68
ENSMUSG00000038279	Nop2	864.325	4.85968	5.41389e-70	3.39463e-68
ENSMUSG00000020358	Hnrnpab	573.259	2.94743	1.18018e-69	7.32207e-68
ENSMUSG00000020052	Ascl1	211.466	7.35691	1.20746e-69	7.46517e-68
ENSMUSG00000050017	Pitpnb	146.309	6.43514	1.7884e-69	1.098e-67
ENSMUSG00000038496	Slc19a3	581.757	6.90692	2.13011e-69	1.30327e-67
ENSMUSG00000042677	Zc3h12a	313.644	7.8841	2.2112e-69	1.34822e-67
ENSMUSG00000034391	Fbxo15	1197.79	5.24326	2.33017e-69	1.41588e-67
ENSMUSG00000037814	Larp1b	552.35	5.73644	3.24484e-69	1.9582e-67
ENSMUSG00000023905	Tnfrsf12a	262.69	6.94511	5.93638e-69	3.57031e-67
ENSMUSG00000024232	Bambi	232.547	5.84793	6.52895e-69	3.91339e-67
ENSMUSG00000047714	Ppp1r2	149.967	4.63766	9.26735e-69	5.53599e-67
ENSMUSG00000032212	Sltm	301.985	4.44027	1.65941e-68	9.84621e-67
ENSMUSG00000024900	Cpt1a	201.55	4.88333	1.66819e-68	9.8652e-67
ENSMUSG00000037905	Bri3bp	170.598	7.62535	1.68384e-68	9.92454e-67
ENSMUSG00000057561	Eif1a	112.307	6.66625	2.09356e-68	1.22984e-66
ENSMUSG00000052415	Tchh	276.455	8.15917	2.26073e-68	1.32365e-66
ENSMUSG00000070867	Gm12824	153.16	9.10001	3.91506e-68	2.28469e-66
ENSMUSG00000055874	Foxi3	252.069	8.10312	4.26618e-68	2.4814e-66
ENSMUSG00000012535	Tnpo3	802.852	5.43661	4.30031e-68	2.49305e-66
ENSMUSG00000023755	Rhebl1	167.884	2.94919	4.44931e-68	2.571e-66
ENSMUSG00000025351	Cd63	341.837	7.88097	5.57301e-68	3.20983e-66
ENSMUSG00000089893	Gm9141	215.685	9.20076	1.536e-67	8.73299e-66
ENSMUSG00000036781	Rps27l	995.244	2.68836	1.6148e-67	9.15156e-66
ENSMUSG00000033039	Micall1	163.42	6.24353	2.32969e-67	1.3119e-65
ENSMUSG00000025816	Sec61a2	90.9539	7.34932	2.46029e-67	1.38104e-65
ENSMUSG00000069862	Gm10279	103.366	4.13339	5.17128e-67	2.87543e-65
ENSMUSG00000073600	Gm1614	363.882	4.50767	7.63954e-67	4.23456e-65
ENSMUSG00000039841	Zfp800	192.821	5.69417	9.51159e-67	5.23937e-65
ENSMUSG00000024827	Gldc	576.045	6.02997	1.10993e-66	6.07612e-65
ENSMUSG00000059824	Dbp	244.931	7.21826	1.49783e-66	8.14913e-65
ENSMUSG00000001785	Pwp1	153.72	4.47504	2.61539e-66	1.41579e-64
ENSMUSG00000054766	Set	1050.32	4.8631	2.61827e-66	1.41579e-64
ENSMUSG00000053560	Ier2	272.419	5.70195	2.72492e-66	1.46896e-64
ENSMUSG00000046818	Ddit4l	241.893	4.8516	2.75895e-66	1.48279e-64
ENSMUSG00000053470	Kdm3a	769.53	4.56471	3.00743e-66	1.61143e-64
ENSMUSG00000084903	Gm16624	77.2611	6.68954	3.74587e-66	2.00104e-64
ENSMUSG00000032715	Trib3	269.278	5.54	4.51246e-66	2.40329e-64
ENSMUSG00000024837	Dmrt1	203.432	6.55567	4.87065e-66	2.58627e-64
ENSMUSG00000038150	Ormdl3	161.617	6.62418	6.21662e-66	3.29109e-64
ENSMUSG00000055407	Mtap6	193.523	7.08979	7.15875e-66	3.77854e-64
ENSMUSG00000026568	Brp44	425.381	4.18409	8.40257e-66	4.40873e-64
ENSMUSG00000034429	Zfp707	897.812	5.816	8.56308e-66	4.47965e-64
ENSMUSG00000038745	Nlrp6	207.122	8.57051	9.3002e-66	4.85092e-64
ENSMUSG00000008167	Fbxw9	147.973	4.29622	1.21232e-65	6.30478e-64
ENSMUSG00000011837	Snapc2	573.995	5.77282	1.85587e-65	9.62333e-64
ENSMUSG00000031107	Rbmx2	279.642	4.99814	1.86477e-65	9.6412e-64
ENSMUSG00000023906	Cldn6	162.37	8.63226	2.08137e-65	1.07297e-63
ENSMUSG00000035666	Gtf3c4	427.51	4.70291	2.10981e-65	1.08447e-63
ENSMUSG00000084034	Gm12617	397.344	9.04281	2.50725e-65	1.28502e-63
ENSMUSG00000037761	Actr5	141.265	4.79151	2.58409e-65	1.32058e-63
ENSMUSG00000031988	Vps26b	106.554	4.60011	2.63517e-65	1.3428e-63
ENSMUSG00000005251	Ripk4	211.687	5.92225	4.5274e-65	2.2938e-63
ENSMUSG00000023505	Cdca3	1369.97	2.00801	5.32096e-65	2.68049e-63
ENSMUSG00000072905	Gm5662	147.812	6.03677	6.06587e-65	3.04707e-63
ENSMUSG00000042063	Zfp386	66.0761	4.85158	6.86474e-65	3.43859e-63
ENSMUSG00000032518	Rpsa	473.491	6.17458	6.91921e-65	3.45609e-63
ENSMUSG00000081885	Gm13231	56.213	5.43445	7.64365e-65	3.80718e-63
ENSMUSG00000021806	Nid2	230.63	6.02686	8.73584e-65	4.33897e-63
ENSMUSG00000036646	Man1b1	181.194	5.01705	8.76595e-65	4.34172e-63
ENSMUSG00000085704	4921531C22Rik	100.49	4.31236	9.0429e-65	4.46638e-63
ENSMUSG00000049676	Catsperg1	170.131	6.91662	9.13078e-65	4.49723e-63
ENSMUSG00000082195	Gm13034	114.232	5.35941	1.01147e-64	4.96801e-63
ENSMUSG00000026317	Cln8	176.131	5.44721	1.02716e-64	5.03109e-63
ENSMUSG00000059316	Slc27a4	158.64	4.52825	1.1114e-64	5.42867e-63
ENSMUSG00000060499	Rpl10l	183.89	6.09381	1.11641e-64	5.43814e-63
ENSMUSG00000000838	Fmr1	249.166	2.84475	1.61502e-64	7.80238e-63
ENSMUSG00000046593	Tmem215	137.647	6.95251	1.79768e-64	8.66119e-63
ENSMUSG00000031568	Rwdd4a	233.322	3.94892	3.49547e-64	1.67499e-62
ENSMUSG00000085477	Gm13335	56.4334	6.12914	4.19712e-64	2.00577e-62
ENSMUSG00000030683	Sez6l2	85.9326	5.41856	4.8736e-64	2.32277e-62
ENSMUSG00000009555	Cdk9	698.021	3.93669	5.42033e-64	2.57641e-62
ENSMUSG00000024774	Ankrd22	162.539	5.00984	6.6701e-64	3.15349e-62
ENSMUSG00000042699	Dhx9	635.262	4.41869	7.66889e-64	3.61603e-62
ENSMUSG00000071415	Rpl23	448.687	5.07973	9.03141e-64	4.24716e-62
ENSMUSG00000029464	Gpn3	247.075	4.9235	1.69313e-63	7.89918e-62
ENSMUSG00000027364	Usp50	178.819	3.74208	2.99821e-63	1.39145e-61
ENSMUSG00000003153	Slc2a3	105.612	5.82542	3.48069e-63	1.61114e-61
ENSMUSG00000028397	Kdm4c	132.22	5.77628	4.14273e-63	1.91258e-61
ENSMUSG00000090862	Rps13	378.188	4.52216	4.3507e-63	1.99816e-61
ENSMUSG00000034807	Glt25d1	98.7789	5.17158	5.70516e-63	2.61343e-61
ENSMUSG00000031432	Prps1	978.819	7.43255	7.43729e-63	3.38062e-61
ENSMUSG00000035293	G2e3	226.378	5.01078	9.0713e-63	4.11279e-61
ENSMUSG00000044201	Cdc25c	330.357	4.82184	1.04516e-62	4.71442e-61
ENSMUSG00000052423	B4galt3	443.636	4.86786	1.09837e-62	4.94182e-61
ENSMUSG00000020135	Apc2	1245.09	6.57905	1.13498e-62	5.09358e-61
ENSMUSG00000040952	Rps19	236.159	6.22589	1.21237e-62	5.4271e-61
ENSMUSG00000091018	Rplp2-ps1	356.232	2.74678	1.9596e-62	8.70596e-61
ENSMUSG00000029401	Rilpl2	196.092	7.82277	3.96895e-62	1.75448e-60
ENSMUSG00000091761	Gm4349	208.615	3.89614	4.43039e-62	1.95357e-60
ENSMUSG00000001138	Cnnm3	283.679	4.30468	6.0728e-62	2.67113e-60
ENSMUSG00000071636	Rimbp3	74.7647	6.44333	7.8993e-62	3.45731e-60
ENSMUSG00000049517	Rps23	324.483	4.78791	1.09477e-61	4.77969e-60
ENSMUSG00000062116	Zfp954	127.127	5.95528	1.50314e-61	6.54642e-60
ENSMUSG00000029586	4933411G11Rik	177.653	7.53445	2.6108e-61	1.12871e-59
ENSMUSG00000025869	Nop16	245.891	9.76145	2.66491e-61	1.14929e-59
ENSMUSG00000062369	Dub1a	406.408	8.19831	3.36638e-61	1.44828e-59
ENSMUSG00000026247	Ecel1	183.165	7.20708	4.18563e-61	1.79636e-59
ENSMUSG00000042903	Foxo4	246.779	6.093	4.53443e-61	1.94135e-59
ENSMUSG00000029394	Cdk2ap1	321.666	5.85958	4.93149e-61	2.10625e-59
ENSMUSG00000025134	Thoc4	391.974	4.22057	7.93575e-61	3.38121e-59
ENSMUSG00000044707	Ccnjl	95.8706	6.57927	8.30725e-61	3.53098e-59
ENSMUSG00000037405	Icam1	104.897	7.63199	1.34258e-60	5.67932e-59
ENSMUSG00000075701	H47	506.318	9.19595	1.4492e-60	6.11568e-59
ENSMUSG00000033819	Ppp1r16a	90.356	6.99813	2.22939e-60	9.36344e-59
ENSMUSG00000060261	Gtf2i	168.888	5.13489	2.42224e-60	1.01493e-58
ENSMUSG00000056116	H2-T22	92.1382	7.39214	2.49622e-60	1.04346e-58
ENSMUSG00000033430	Terf2ip	201.162	4.37262	2.99874e-60	1.25056e-58
ENSMUSG00000033863	Klf9	182.5	5.64495	3.4843e-60	1.44963e-58
ENSMUSG00000038777	Sema6c	139.746	8.0204	3.55258e-60	1.47457e-58
ENSMUSG00000030180	Kdm5a	308.907	4.59441	3.99326e-60	1.6536e-58
ENSMUSG00000078713	Tomm5	111.269	8.32285	5.40083e-60	2.23125e-58
ENSMUSG00000074024	4632427E13Rik	53.6824	5.76518	5.48424e-60	2.25517e-58
ENSMUSG00000021264	Yy1	323.792	4.25786	5.64754e-60	2.31693e-58
ENSMUSG00000026942	Traf2	93.1342	6.12174	6.73098e-60	2.74866e-58
ENSMUSG00000032123	Dpagt1	141.393	4.14598	7.77709e-60	3.16854e-58
ENSMUSG00000082925	Gm13135	66.9498	4.56002	1.47673e-59	5.97518e-58
ENSMUSG00000032332	Col12a1	161.244	7.38794	1.58154e-59	6.3701e-58
ENSMUSG00000070348	Ccnd1	425.163	5.1117	1.7561e-59	7.05712e-58
ENSMUSG00000004455	Ppp1cc	616.089	3.05254	2.36404e-59	9.47868e-58
ENSMUSG00000082454	Gm12183	260.31	4.54713	2.87568e-59	1.1504e-57
ENSMUSG00000062867	Impdh2	331.781	5.06307	3.09846e-59	1.23673e-57
ENSMUSG00000041583	Obox6	632.686	8.38241	3.28227e-59	1.30714e-57
ENSMUSG00000062081	Gm6055	256.72	6.47288	3.45316e-59	1.37211e-57
ENSMUSG00000048895	Cdk5r1	188.652	6.45023	4.49571e-59	1.78236e-57
ENSMUSG00000020330	Hmmr	323.296	3.85283	4.73712e-59	1.87387e-57
ENSMUSG00000057497	Fam136a	101.043	6.74197	4.8543e-59	1.91593e-57
ENSMUSG00000091647	Gm4971	417.589	8.3331	6.56665e-59	2.586e-57
ENSMUSG00000048371	Pdp2	737.371	4.48299	7.08525e-59	2.77786e-57
ENSMUSG00000068252	Apol7b	139.93	8.54492	8.51077e-59	3.32937e-57
ENSMUSG00000029072	Tas1r3	118.247	6.42929	9.83553e-59	3.83066e-57
ENSMUSG00000031490	Eif4ebp1	179.242	4.65447	1.05926e-58	4.09843e-57
ENSMUSG00000048878	Hexim1	454.622	6.52031	1.1616e-58	4.48459e-57
ENSMUSG00000026791	Slc2a8	142.613	5.69564	1.21577e-58	4.68348e-57
ENSMUSG00000075032	Hist1h3i	416.524	5.91001	1.5192e-58	5.83969e-57
ENSMUSG00000036737	Oxsr1	173.627	4.23826	1.56542e-58	6.00428e-57
ENSMUSG00000074501	Gm5612	630.77	8.05354	2.05846e-58	7.87827e-57
ENSMUSG00000079162	Trim43b	421.444	8.60565	2.1032e-58	8.03213e-57
ENSMUSG00000025630	Hprt	504.134	2.32139	2.75593e-58	1.04571e-56
ENSMUSG00000024953	Prdx5	384.001	2.71988	3.54013e-58	1.3404e-56
ENSMUSG00000020526	Znhit3	196.503	5.70437	4.60891e-58	1.73763e-56
ENSMUSG00000020190	Mknk2	1419.75	2.75906	4.82144e-58	1.81389e-56
ENSMUSG00000026107	Obfc2a	203.158	4.34405	5.03027e-58	1.88843e-56
ENSMUSG00000023953	Polh	206.669	4.72263	1.12669e-57	4.19415e-56
ENSMUSG00000060256	Tdpoz4	207.396	10.6687	1.20429e-57	4.47359e-56
ENSMUSG00000086048	Drr1	43.2473	5.83493	1.30095e-57	4.81243e-56
ENSMUSG00000075269	Bex6	90.3133	7.13411	1.53518e-57	5.66702e-56
ENSMUSG00000090268	Gm5286	138.95	4.52003	1.76052e-57	6.48532e-56
ENSMUSG00000051159	Cited1	445.388	6.7156	2.29968e-57	8.41884e-56
ENSMUSG00000020493	Prr11	222.335	4.80299	2.39898e-57	8.76422e-56
ENSMUSG00000025353	Ormdl2	76.5432	3.33311	2.50617e-57	9.13691e-56
ENSMUSG00000043557	Mdga1	192.593	8.68338	3.74767e-57	1.35237e-55
ENSMUSG00000028233	Tgs1	265.74	4.583	4.23705e-57	1.52586e-55
ENSMUSG00000031709	Tbc1d9	224.068	8.03112	6.13344e-57	2.19983e-55
ENSMUSG00000046997	Spsb4	205.243	5.50206	6.61186e-57	2.36662e-55
ENSMUSG00000010760	Phlda2	298.767	4.00738	8.63008e-57	3.07655e-55
ENSMUSG00000032171	Pin1	214.355	6.07485	9.95497e-57	3.53461e-55
ENSMUSG00000066141	Gm11232	153.813	7.26676	1.13284e-56	4.01422e-55
ENSMUSG00000000301	Pemt	362.381	3.69545	1.3677e-56	4.83672e-55
ENSMUSG00000027423	Snx5	144.791	3.85274	2.62613e-56	9.26851e-55
ENSMUSG00000062353	Gm15772	91.6938	5.5975	2.93402e-56	1.03345e-54
ENSMUSG00000062794	Zfp599	384.01	9.02553	2.98964e-56	1.05095e-54
ENSMUSG00000059070	Rpl18	627.186	3.80143	3.29709e-56	1.15673e-54
ENSMUSG00000026227	2810459M11Rik	90.0306	10.1311	4.17517e-56	1.459e-54
ENSMUSG00000007338	Mrpl49	115.852	4.36397	4.25777e-56	1.48493e-54
ENSMUSG00000061207	Stk19	91.2464	4.70817	4.68802e-56	1.63176e-54
ENSMUSG00000030826	Bcat2	94.0158	4.51142	5.88561e-56	2.04458e-54
ENSMUSG00000059970	Hspa2	602.436	4.26704	6.96747e-56	2.41566e-54
ENSMUSG00000078768	Zfp566	133.932	4.53627	1.10878e-55	3.82918e-54
ENSMUSG00000020460	Rps27a	181.385	5.13922	1.16303e-55	4.00873e-54
ENSMUSG00000004359	Spic	225.277	6.97352	1.32465e-55	4.55689e-54
ENSMUSG00000047143	Dmrta2	158.428	9.674	1.48147e-55	5.07662e-54
ENSMUSG00000025838	Pramel6	157.143	8.97586	1.68944e-55	5.76694e-54
ENSMUSG00000029578	Wipi2	674.912	3.161	1.71034e-55	5.82701e-54
ENSMUSG00000024805	Pcgf5	137.002	4.31083	1.85241e-55	6.29891e-54
ENSMUSG00000022797	Tfrc	392.351	5.095	2.02979e-55	6.88882e-54
ENSMUSG00000031668	Eif2ak3	196.423	3.29684	2.73558e-55	9.24866e-54
ENSMUSG00000025289	Prdx4	153.854	7.19141	2.86906e-55	9.68144e-54
ENSMUSG00000053360	F730035P03Rik	97.0197	8.10989	3.3485e-55	1.12777e-53
ENSMUSG00000028992	Nmnat1	157.551	4.09409	3.83557e-55	1.28692e-53
ENSMUSG00000070291	Ddx43	62.7478	8.15496	4.19067e-55	1.4034e-53
ENSMUSG00000047123	Ticam1	80.1295	5.95655	4.8858e-55	1.63001e-53
ENSMUSG00000032648	Pygm	85.6904	8.43474	5.16811e-55	1.72095e-53
ENSMUSG00000069310	Hist1h3c	293.428	5.65129	5.262e-55	1.74892e-53
ENSMUSG00000010362	Rdm1	121.229	5.46859	5.46192e-55	1.81196e-53
ENSMUSG00000024462	Gabbr1	101.406	7.59502	5.63505e-55	1.8659e-53
ENSMUSG00000048732	Klhl11	746.972	4.31757	6.13036e-55	2.02233e-53
ENSMUSG00000033054	Npat	1190	2.33155	6.95065e-55	2.28867e-53
ENSMUSG00000063406	Tmed5	390.181	4.45425	8.18989e-55	2.6917e-53
ENSMUSG00000070618	BC080695	121.566	5.98392	1.05673e-54	3.44744e-53
ENSMUSG00000034917	Tjp3	112.764	5.71204	1.06667e-54	3.47345e-53
ENSMUSG00000070946	Gm428	169.36	5.78007	1.33004e-54	4.30729e-53
ENSMUSG00000020064	Herc4	141.069	3.65834	1.40822e-54	4.55212e-53
ENSMUSG00000085403	Gm13068	152.05	9.99565	1.59621e-54	5.15041e-53
ENSMUSG00000024014	Pim1	670.676	3.45029	1.84607e-54	5.94576e-53
ENSMUSG00000027811	4930579G24Rik	107.755	6.27685	1.86569e-54	5.99801e-53
ENSMUSG00000060782	Gm8994	249.713	6.571	2.34338e-54	7.52008e-53
ENSMUSG00000054568	Dub1	238.315	6.4337	2.39691e-54	7.67794e-53
ENSMUSG00000038354	Ankrd35	151.036	5.14301	2.44435e-54	7.81573e-53
ENSMUSG00000018846	Pank3	886.451	4.18817	3.05555e-54	9.7524e-53
ENSMUSG00000085829	Gm4285	148.896	6.61401	3.75644e-54	1.19678e-52
ENSMUSG00000038750	Omt2b	3832.65	2.22065	4.10767e-54	1.30633e-52
ENSMUSG00000082100	Glns-ps1	62.6169	5.37969	4.86323e-54	1.54107e-52
ENSMUSG00000028668	Tceb3	2451.08	3.56899	6.72087e-54	2.12211e-52
ENSMUSG00000053693	Mast1	89.5332	6.52595	7.27731e-54	2.29371e-52
ENSMUSG00000044341	Gm5601	125.953	3.33675	9.07702e-54	2.84574e-52
ENSMUSG00000090443	Gm16478	116.472	10.0599	9.42495e-54	2.94959e-52
ENSMUSG00000038886	Man2a2	216.821	4.26624	1.16241e-53	3.62501e-52
ENSMUSG00000066362	Rps13-ps1	112.777	6.34086	1.24015e-53	3.86061e-52
ENSMUSG00000067889	Spnb3	122.423	4.11092	1.68683e-53	5.24191e-52
ENSMUSG00000025915	Sgk3	71.0909	5.68265	1.71882e-53	5.33195e-52
ENSMUSG00000046691	Chtf8	283.036	5.38191	2.22972e-53	6.90471e-52
ENSMUSG00000057321	Dub2a	103.882	6.74043	4.99921e-53	1.53199e-51
ENSMUSG00000057278	Snrpg	359.588	2.46067	6.27981e-53	1.9211e-51
ENSMUSG00000034509	Mad2l1bp	1431.16	3.58132	6.41959e-53	1.96047e-51
ENSMUSG00000060550	H2-Q7	206.682	6.28517	7.78149e-53	2.3682e-51
ENSMUSG00000036775	Decr2	118.743	4.68463	7.84033e-53	2.38201e-51
ENSMUSG00000028878	Fam76a	89.4015	4.90796	8.27104e-53	2.50855e-51
ENSMUSG00000055493	Epm2a	253.572	6.95246	8.60713e-53	2.60602e-51
ENSMUSG00000074432	Gm4858	126.725	8.28759	9.63616e-53	2.90267e-51
ENSMUSG00000025040	Fundc1	323.236	4.84977	1.03015e-52	3.09255e-51
ENSMUSG00000030800	Prss8	142.162	3.44561	1.11859e-52	3.35236e-51
ENSMUSG00000090693	Trim43c	123.878	6.57753	1.14942e-52	3.43312e-51
ENSMUSG00000074272	Ceacam1	130.195	7.48823	1.18219e-52	3.52505e-51
ENSMUSG00000023047	Amhr2	147.925	8.69334	1.19167e-52	3.54731e-51
ENSMUSG00000060519	Tor3a	180.568	5.17301	1.30084e-52	3.8658e-51
ENSMUSG00000039001	Rps21	430.001	4.31918	1.31656e-52	3.90595e-51
ENSMUSG00000016624	Phf21b	219.425	5.39777	1.32905e-52	3.93638e-51
ENSMUSG00000092341	Malat1	376.511	3.98194	1.33763e-52	3.95518e-51
ENSMUSG00000039244	E130309D02Rik	598.644	5.12662	1.51133e-52	4.46131e-51
ENSMUSG00000026103	Gls	150.987	5.15561	1.53393e-52	4.5205e-51
ENSMUSG00000023964	Calcr	105.301	7.64084	2.42416e-52	7.0967e-51
ENSMUSG00000033174	Mgll	410.895	7.76785	3.05942e-52	8.92684e-51
ENSMUSG00000035885	Cox8a	2100.21	2.3465	3.70285e-52	1.07865e-50
ENSMUSG00000081754	Gm12623	266.629	9.38839	4.53582e-52	1.31479e-50
ENSMUSG00000071286	Ankrd57	265.196	8.75023	5.68909e-52	1.6437e-50
ENSMUSG00000049969	Plekhf2	129.676	5.16641	7.54053e-52	2.16799e-50
ENSMUSG00000051811	Cox6b2	310.1	2.46652	1.11332e-51	3.18541e-50
ENSMUSG00000039741	Bahcc1	625.029	4.71008	1.30484e-51	3.72733e-50
ENSMUSG00000023861	Brp44l	178.957	2.9996	1.32692e-51	3.78429e-50
ENSMUSG00000067847	Romo1	678.167	2.53569	1.60708e-51	4.56955e-50
ENSMUSG00000022351	Sqle	936.153	2.81736	1.81605e-51	5.14604e-50
ENSMUSG00000034781	Gna11	219.266	3.69213	2.34543e-51	6.62489e-50
ENSMUSG00000030110	Ret	102.801	7.81682	2.45257e-51	6.91649e-50
ENSMUSG00000007039	Ddah2	152.995	9.77148	2.55109e-51	7.17145e-50
ENSMUSG00000058976	Usp17l5	437.844	5.82766	2.57658e-51	7.2316e-50
ENSMUSG00000047749	Zc3hav1l	75.58	5.5838	2.80622e-51	7.86363e-50
ENSMUSG00000083489	Gm11784	53.3792	6.15964	4.88527e-51	1.36248e-49
ENSMUSG00000047215	Rpl9	142.465	7.03434	5.02263e-51	1.39859e-49
ENSMUSG00000045394	Epcam	129.058	6.45966	5.30114e-51	1.4715e-49
ENSMUSG00000049792	Bag5	352.958	4.68578	5.63845e-51	1.56268e-49
ENSMUSG00000004446	Bid	79.5071	4.30235	7.73064e-51	2.13917e-49
ENSMUSG00000029559	2210016L21Rik	55.0117	5.00245	7.92192e-51	2.18868e-49
ENSMUSG00000025283	Sat1	164.427	4.21295	8.02604e-51	2.21398e-49
ENSMUSG00000038095	Sbno1	1721.11	3.60752	9.04634e-51	2.49155e-49
ENSMUSG00000091524	2610020C07Rik	47.6715	5.1199	1.08135e-50	2.9644e-49
ENSMUSG00000079034	Gm8300	155.315	9.19141	1.38655e-50	3.7952e-49
ENSMUSG00000020359	Agxt2l2	307.267	3.20742	1.47331e-50	4.02644e-49
ENSMUSG00000020923	Ubtf	1022.53	3.82313	1.48013e-50	4.03883e-49
ENSMUSG00000058006	Mdn1	833.23	6.58218	1.55198e-50	4.22836e-49
ENSMUSG00000022519	Srl	140.923	2.29271	1.60434e-50	4.36431e-49
ENSMUSG00000074817	Papolb	53.821	7.41134	1.74841e-50	4.74162e-49
ENSMUSG00000071014	Ndufb6	167.696	2.57353	1.75172e-50	4.74332e-49
ENSMUSG00000039813	Tbc1d2	226.752	4.96279	2.04231e-50	5.51329e-49
ENSMUSG00000048661	Lemd3	164.351	5.01784	2.26855e-50	6.11471e-49
ENSMUSG00000061787	Rps17	192.401	5.70621	2.30359e-50	6.1997e-49
ENSMUSG00000058600	Rpl30	184.54	3.43693	2.38077e-50	6.38797e-49
ENSMUSG00000034216	Vps18	89.7646	5.87566	2.65815e-50	7.12141e-49
ENSMUSG00000089716	Gm6264	216.009	2.19158	2.97279e-50	7.95234e-49
ENSMUSG00000057572	Zbtb8os	44.7592	4.64195	3.07082e-50	8.20216e-49
ENSMUSG00000029366	Dck	124.091	5.10428	3.21354e-50	8.5704e-49
ENSMUSG00000040836	Gpr161	163.961	6.48557	3.74235e-50	9.96569e-49
ENSMUSG00000040822	1700123O20Rik	100.726	5.87431	4.06029e-50	1.07961e-48
ENSMUSG00000036208	BC027231	321.572	4.44602	4.39067e-50	1.1657e-48
ENSMUSG00000026433	Rab7l1	136.15	4.76227	4.50531e-50	1.19435e-48
ENSMUSG00000032788	Pdxk	1492.34	7.88792	5.15812e-50	1.36332e-48
ENSMUSG00000056300	Gm13247	173.746	4.06252	6.09449e-50	1.6084e-48
ENSMUSG00000006589	Aprt	203.603	5.08373	7.83216e-50	2.06084e-48
ENSMUSG00000073771	Btbd19	118.969	4.94876	8.98507e-50	2.35718e-48
ENSMUSG00000085214	0610005C13Rik	112.457	8.52448	9.55661e-50	2.4997e-48
ENSMUSG00000058773	Hist1h1b	197.982	6.39412	9.72723e-50	2.54057e-48
ENSMUSG00000023243	Kcnk5	299.044	4.02149	1.01631e-49	2.65049e-48
ENSMUSG00000063021	Hist1h2ak	264.084	6.65361	1.03184e-49	2.68705e-48
ENSMUSG00000027298	Tyro3	95.8548	5.22786	1.28337e-49	3.33224e-48
ENSMUSG00000063856	Gpx1	554.026	3.93081	1.33001e-49	3.44826e-48
ENSMUSG00000040363	Bcor	1982.93	4.78542	1.4139e-49	3.66041e-48
ENSMUSG00000073716	Gm13241	102.375	3.51588	1.91787e-49	4.95062e-48
ENSMUSG00000016526	Dyrk3	251.47	4.50817	2.40929e-49	6.19577e-48
ENSMUSG00000030116	Mfap5	40.727	5.49935	2.41075e-49	6.19577e-48
ENSMUSG00000055069	Rab39	101.899	8.99545	2.77699e-49	7.10603e-48
ENSMUSG00000023882	Zfp54	184.217	7.38621	2.87826e-49	7.34391e-48
ENSMUSG00000031134	Rbmx	236.271	5.93192	3.30616e-49	8.42356e-48
ENSMUSG00000081965	Gm11620	218.278	5.52093	3.78145e-49	9.62066e-48
ENSMUSG00000018166	Erbb3	186.125	3.85901	4.22562e-49	1.07353e-47
ENSMUSG00000032424	Snhg5	149.585	4.70019	4.88965e-49	1.23985e-47
ENSMUSG00000090723	Gm9625	255.645	3.50512	4.89432e-49	1.23985e-47
ENSMUSG00000028636	Ppcs	82.9783	5.85287	5.80235e-49	1.46567e-47
ENSMUSG00000083337	Gm11539	48.6489	4.95516	5.8579e-49	1.47549e-47
ENSMUSG00000066595	Mfsd7b	138.698	6.04497	7.5617e-49	1.89923e-47
ENSMUSG00000027782	Kpna4	102.913	5.42318	8.14263e-49	2.03935e-47
ENSMUSG00000050410	Tcf19	52.7882	6.69017	8.16099e-49	2.04106e-47
ENSMUSG00000030200	Bcl2l14	100.812	7.69506	9.1984e-49	2.29726e-47
ENSMUSG00000028234	Rps20	294.049	4.13087	9.45635e-49	2.35835e-47
ENSMUSG00000032425	Zfp949	179.056	4.74766	1.14519e-48	2.85199e-47
ENSMUSG00000051176	Zfp42	96.7606	5.93414	1.16639e-48	2.90072e-47
ENSMUSG00000074295	Gm6902	52.2896	9.57233	1.33777e-48	3.31759e-47
ENSMUSG00000089696	Gm4778	85.1083	9.38384	1.47771e-48	3.65951e-47
ENSMUSG00000035834	Polr3g	182.951	4.25976	1.69005e-48	4.17366e-47
ENSMUSG00000081208	Gm11400	164.406	5.60621	1.96976e-48	4.84413e-47
ENSMUSG00000078511	Gm13109	465.766	7.25367	2.14425e-48	5.26592e-47
ENSMUSG00000024817	Uhrf2	82.2274	4.46708	2.30316e-48	5.64051e-47
ENSMUSG00000060938	Rpl26	273.281	3.7468	2.4156e-48	5.9077e-47
ENSMUSG00000030507	Dbx1	112.499	7.28948	2.66276e-48	6.49419e-47
ENSMUSG00000018379	Srsf1	704.284	3.5779	3.85121e-48	9.36686e-47
ENSMUSG00000081808	Gm12622	296.233	9.27257	4.58195e-48	1.10983e-46
ENSMUSG00000030727	Rabep2	71.9984	5.22321	5.45184e-48	1.31693e-46
ENSMUSG00000089764	Gm16580	41.0006	5.10386	5.47461e-48	1.32063e-46
ENSMUSG00000033420	Antxr1	596.652	3.93218	5.62152e-48	1.35422e-46
ENSMUSG00000037447	Arid5a	759.47	2.90138	6.17482e-48	1.48549e-46
ENSMUSG00000031965	Tbx20	307.624	7.07965	6.21908e-48	1.4941e-46
ENSMUSG00000044134	Fam109a	241.275	8.10646	6.49864e-48	1.55703e-46
ENSMUSG00000063696	Gm8730	621.366	3.94506	6.89701e-48	1.65024e-46
ENSMUSG00000066463	Omt2a	3290.04	2.45963	7.24507e-48	1.72884e-46
ENSMUSG00000069309	Hist1h2an	101.535	6.46497	8.87463e-48	2.11199e-46
ENSMUSG00000037703	Prosapip1	53.6314	4.23499	1.10914e-47	2.62893e-46
ENSMUSG00000074030	Exoc8	165.127	7.19229	1.16291e-47	2.7527e-46
ENSMUSG00000075273	Ttc30b	230.132	4.42917	1.24901e-47	2.95254e-46
ENSMUSG00000004665	Cnn2	78.7539	7.37077	1.3904e-47	3.28239e-46
ENSMUSG00000034610	Zcchc11	85.3633	5.78884	1.58702e-47	3.74156e-46
ENSMUSG00000056131	Pgm3	81.7731	6.26166	1.63632e-47	3.85266e-46
ENSMUSG00000046058	Eid2	87.8522	7.71499	1.72494e-47	4.0559e-46
ENSMUSG00000040312	Cchcr1	86.3607	8.80772	1.81343e-47	4.25831e-46
ENSMUSG00000078919	Dpm1	185.53	3.70758	1.8419e-47	4.31943e-46
ENSMUSG00000007216	Zfp775	670.074	4.07925	1.96564e-47	4.6035e-46
ENSMUSG00000029826	Zc3hav1	248.048	3.53489	2.28484e-47	5.32988e-46
ENSMUSG00000023845	Lnpep	485.102	3.2516	2.3483e-47	5.47071e-46
ENSMUSG00000028811	Yars	76.5212	7.2864	2.43669e-47	5.66914e-46
ENSMUSG00000022370	Mrpl13	113.182	2.70548	2.85128e-47	6.61632e-46
ENSMUSG00000090354	Gm17556	264.101	7.81987	2.86251e-47	6.63366e-46
ENSMUSG00000049916	2610318N02Rik	88.9704	8.66351	3.37186e-47	7.79363e-46
ENSMUSG00000053332	Gas5	122.851	2.75545	3.51515e-47	8.11421e-46
ENSMUSG00000090714	Zscan4d	252.996	4.73015	3.81655e-47	8.79847e-46
ENSMUSG00000006641	Slc5a6	868.931	4.32014	5.01859e-47	1.15096e-45
ENSMUSG00000026021	Sumo1	457.107	2.04751	5.63053e-47	1.28963e-45
ENSMUSG00000008305	Tle1	417.848	2.57473	6.0805e-47	1.38551e-45
ENSMUSG00000027967	Neurog2	117.16	9.1971	6.84597e-47	1.55592e-45
ENSMUSG00000081684	Rps2-ps13	64.7092	4.45774	9.81789e-47	2.22564e-45
ENSMUSG00000017831	Rab5a	203.05	3.49136	1.02032e-46	2.31003e-45
ENSMUSG00000007379	Dennd2c	89.9242	5.48601	1.02863e-46	2.32585e-45
ENSMUSG00000054727	1700013H16Rik	40.3958	24.5757	1.38132e-46	3.11935e-45
ENSMUSG00000067148	Polr1c	360.19	4.16128	1.4421e-46	3.25245e-45
ENSMUSG00000039231	Suv39h1	362.705	5.3374	1.80784e-46	4.07213e-45
ENSMUSG00000033386	Frrs1	181.166	6.17957	2.04106e-46	4.58578e-45
ENSMUSG00000024391	Apom	77.9191	8.13688	2.68207e-46	5.98038e-45
ENSMUSG00000034958	Atcay	94.9857	8.53059	4.13994e-46	9.17323e-45
ENSMUSG00000031245	Hmgn5	319.653	3.6779	5.02293e-46	1.11158e-44
ENSMUSG00000034765	Dusp5	105.451	7.20076	5.2005e-46	1.14944e-44
ENSMUSG00000057901	Tdpoz2	129.721	8.53923	6.18187e-46	1.36294e-44
ENSMUSG00000074424	Gm10696	74.2358	7.72566	7.48163e-46	1.64745e-44
ENSMUSG00000032580	Rbm5	919.697	3.8038	7.75311e-46	1.70087e-44
ENSMUSG00000024968	Rcor2	572.535	3.5279	8.05622e-46	1.76518e-44
ENSMUSG00000035041	Creb3l3	72.1494	8.03448	1.12759e-45	2.46149e-44
ENSMUSG00000032120	C2cd2l	304.538	4.13347	1.21949e-45	2.65881e-44
ENSMUSG00000044095	2410075B13Rik	93.7414	4.02034	1.2904e-45	2.80996e-44
ENSMUSG00000001750	Tcirg1	148.187	5.86331	1.42258e-45	3.09399e-44
ENSMUSG00000010064	Slc38a3	98.8696	9.38584	1.46586e-45	3.1842e-44
ENSMUSG00000014226	Cacybp	117.265	4.18846	1.98084e-45	4.29757e-44
ENSMUSG00000041329	Atp1b2	70.8417	7.49499	1.99381e-45	4.32042e-44
ENSMUSG00000040488	Ltbp4	75.8054	4.15058	2.09263e-45	4.529e-44
ENSMUSG00000016831	Tox4	1182.83	3.94593	2.47437e-45	5.34862e-44
ENSMUSG00000091829	9330159M07Rik	36.306	5.24615	2.76747e-45	5.97489e-44
ENSMUSG00000065999	Gm13154	61.4692	3.77989	2.77533e-45	5.98455e-44
ENSMUSG00000059461	Gm7331	62.0701	5.32782	2.90699e-45	6.25321e-44
ENSMUSG00000042372	Dmrt3	50.7477	9.08208	3.27998e-45	7.03842e-44
ENSMUSG00000026701	Prdx6	169.681	3.16235	3.55373e-45	7.6074e-44
ENSMUSG00000035642	1810020D17Rik	47.2868	4.06312	4.33753e-45	9.2405e-44
ENSMUSG00000000409	Lck	48.9152	7.03977	4.4146e-45	9.39337e-44
ENSMUSG00000036473	Tbc1d24	94.2036	6.4532	4.82507e-45	1.02544e-43
ENSMUSG00000037736	Limch1	108.966	5.52655	5.04193e-45	1.07025e-43
ENSMUSG00000090893	Gm4840	294.109	6.78265	5.33453e-45	1.131e-43
ENSMUSG00000090376	Gm6882	41.3565	7.41752	5.43947e-45	1.15049e-43
ENSMUSG00000067399	Trim43a	387.501	8.19881	5.45869e-45	1.15317e-43
ENSMUSG00000031762	Mt2	1669.06	6.92408	6.00279e-45	1.2666e-43
ENSMUSG00000025323	Sp4	149.743	3.5513	6.32247e-45	1.33247e-43
ENSMUSG00000084335	Gm12619	72.8109	8.73834	6.68871e-45	1.40797e-43
ENSMUSG00000029178	Klf3	87.0038	4.22347	6.71538e-45	1.41191e-43
ENSMUSG00000008348	Ubc	496.68	3.27672	7.10553e-45	1.49216e-43
ENSMUSG00000003545	Fosb	451.01	3.03801	9.95567e-45	2.08574e-43
ENSMUSG00000031397	Tktl1	184.84	5.78986	1.02003e-44	2.13445e-43
ENSMUSG00000046364	Rpl27a	289.41	3.5851	1.26002e-44	2.63042e-43
ENSMUSG00000091856	Gm17701	70.9578	6.83563	1.4255e-44	2.96886e-43
ENSMUSG00000014303	Glis2	106.626	5.94352	1.48802e-44	3.09178e-43
ENSMUSG00000023075	Akirin1	126.162	3.62929	1.52336e-44	3.16152e-43
ENSMUSG00000032397	Tipin	449.044	2.08123	1.5891e-44	3.29408e-43
ENSMUSG00000022864	D16Ertd472e	186.213	3.02216	2.17091e-44	4.48435e-43
ENSMUSG00000026955	2010317E24Rik	342.297	4.61301	2.33612e-44	4.81998e-43
ENSMUSG00000033705	Stard9	254.291	4.44632	2.40065e-44	4.94736e-43
ENSMUSG00000025792	Slc25a10	153.538	4.06543	2.53595e-44	5.22011e-43
ENSMUSG00000085906	Gm16882	72.9546	8.73045	2.8342e-44	5.82724e-43
ENSMUSG00000071516	Hist1h2ai	416.078	6.99669	3.43349e-44	7.05122e-43
ENSMUSG00000019539	Rcn3	50.3078	7.672	3.64807e-44	7.48319e-43
ENSMUSG00000092019	Gm4027	94.2112	8.52782	3.92293e-44	8.02839e-43
ENSMUSG00000023892	Zfp51	593.234	2.9134	4.79412e-44	9.78865e-43
ENSMUSG00000087166	L1td1	105.85	5.1445	5.06057e-44	1.03089e-42
ENSMUSG00000091880	Zscan4e	71.0073	7.10168	5.34435e-44	1.08744e-42
ENSMUSG00000001420	Tmem79	423.375	4.93196	6.53794e-44	1.32725e-42
ENSMUSG00000030259	Rassf8	211.845	3.78244	7.46918e-44	1.51456e-42
ENSMUSG00000035722	Abca7	94.4961	4.87937	7.68845e-44	1.55546e-42
ENSMUSG00000067722	BC003965	81.9156	5.5862	7.96293e-44	1.60915e-42
ENSMUSG00000073700	Klhl21	417.943	4.08248	8.0115e-44	1.61712e-42
ENSMUSG00000069367	Rps2-ps10	84.3095	4.76	8.11758e-44	1.63666e-42
ENSMUSG00000010142	Tnfrsf13b	110.58	7.12021	8.38497e-44	1.68865e-42
ENSMUSG00000063229	Ldha	127.605	6.41871	8.64985e-44	1.74001e-42
ENSMUSG00000015749	Anp32e	221.123	2.35897	8.79388e-44	1.76697e-42
ENSMUSG00000051515	Fam181b	80.5752	9.75066	1.05623e-43	2.11749e-42
ENSMUSG00000036390	Gadd45a	158.113	4.14915	1.22747e-43	2.45521e-42
ENSMUSG00000003934	Efnb3	44.7842	5.57161	1.37732e-43	2.75184e-42
ENSMUSG00000079029	Gm2016	85.6701	8.55247	1.3911e-43	2.77624e-42
ENSMUSG00000024132	Eci1	144.326	4.47929	1.60809e-43	3.20566e-42
ENSMUSG00000078184	B020018G12Rik	73.9245	7.21145	1.73135e-43	3.4475e-42
ENSMUSG00000082002	Gm6568	54.2309	4.8548	1.79333e-43	3.5669e-42
ENSMUSG00000060534	Dcc	132.027	4.97184	1.80192e-43	3.57994e-42
ENSMUSG00000061991	Hist1h2af	76.1671	5.97395	1.85411e-43	3.67537e-42
ENSMUSG00000037740	Mrps26	166.209	3.3064	2.07255e-43	4.09919e-42
ENSMUSG00000079225	Gm9531	65.4942	6.07014	2.70988e-43	5.32993e-42
ENSMUSG00000055093	Gm8430	47.6098	5.86094	3.49828e-43	6.86532e-42
ENSMUSG00000005481	Ddx39	1003.87	3.24634	3.54801e-43	6.9552e-42
ENSMUSG00000078512	Pramef6	203.51	5.60198	3.62599e-43	7.10019e-42
ENSMUSG00000032435	Dync1li1	255.821	2.93377	3.65535e-43	7.14976e-42
ENSMUSG00000053656	2700023E23Rik	44.2719	6.47721	4.07583e-43	7.95461e-42
ENSMUSG00000060419	Rps16-ps2	391.55	2.43087	4.14317e-43	8.07713e-42
ENSMUSG00000002059	Rab34	57.5218	6.31794	4.81635e-43	9.35854e-42
ENSMUSG00000050786	Ccdc126	109.524	6.32222	4.90739e-43	9.52496e-42
ENSMUSG00000041263	Rusc1	489.19	3.37548	5.1832e-43	1.00493e-41
ENSMUSG00000031654	Cbln1	271.077	4.76598	5.86598e-43	1.13482e-41
ENSMUSG00000028680	Plk3	191.139	3.75481	6.46489e-43	1.24795e-41
ENSMUSG00000020027	Socs2	93.6009	6.08607	6.74943e-43	1.30004e-41
ENSMUSG00000022562	Oplah	88.8462	6.33879	7.66339e-43	1.47287e-41
ENSMUSG00000016757	Ttll12	646.296	2.49791	1.00341e-42	1.92641e-41
ENSMUSG00000031485	Prosc	345.574	3.8713	1.01937e-42	1.95494e-41
ENSMUSG00000021665	Hexb	105.165	7.73997	1.25031e-42	2.38489e-41
ENSMUSG00000038332	Sesn1	86.3466	3.94216	1.2662e-42	2.41e-41
ENSMUSG00000026792	Lrsam1	44.7252	5.48997	1.29222e-42	2.45689e-41
ENSMUSG00000030079	Ruvbl1	247.311	3.9227	1.8466e-42	3.50339e-41
ENSMUSG00000024952	Rps6ka4	106.686	6.70649	1.86666e-42	3.53766e-41
ENSMUSG00000050640	Tmem150c	71.2491	7.66965	1.98689e-42	3.75745e-41
ENSMUSG00000059866	Tnip2	44.2644	6.89246	2.19201e-42	4.1321e-41
ENSMUSG00000015217	Hmgb3	591.145	2.92685	2.37058e-42	4.45921e-41
ENSMUSG00000051243	Islr2	252.833	7.69855	2.4786e-42	4.65744e-41
ENSMUSG00000086249	Gm12724	52.3029	7.25168	2.52198e-42	4.73393e-41
ENSMUSG00000030806	Stx1b	49.0799	6.25188	2.90484e-42	5.43527e-41
ENSMUSG00000028807	Zbtb8a	62.1745	7.77567	3.29212e-42	6.15341e-41
ENSMUSG00000037563	Rps16	851.576	2.29731	3.74193e-42	6.97205e-41
ENSMUSG00000054604	Cggbp1	599.282	4.45271	4.34409e-42	8.077e-41
ENSMUSG00000058550	Dppa4	253.069	4.51721	4.5991e-42	8.54214e-41
ENSMUSG00000052912	Smarca5-ps	46.233	4.30199	5.08953e-42	9.44313e-41
ENSMUSG00000034168	6430527G18Rik	373.111	6.62509	5.5142e-42	1.02096e-40
ENSMUSG00000050592	Fam78a	133.621	6.20493	5.79498e-42	1.07071e-40
ENSMUSG00000039164	Naif1	198.21	2.93239	5.91238e-42	1.09126e-40
ENSMUSG00000002771	Grin2d	77.0733	5.32436	6.32757e-42	1.16667e-40
ENSMUSG00000037028	Gm12800	111.869	9.37758	7.96198e-42	1.4665e-40
ENSMUSG00000020447	Npc1l1	96.7181	6.01625	8.3337e-42	1.53337e-40
ENSMUSG00000046372	Gm5590	117.399	6.72143	1.02334e-41	1.879e-40
ENSMUSG00000029521	Chek2	81.7533	4.0843	1.02805e-41	1.88568e-40
ENSMUSG00000028109	Hormad1	42.0846	7.00079	1.03169e-41	1.89039e-40
ENSMUSG00000042797	Aqp11	103.521	5.67201	1.07513e-41	1.96796e-40
ENSMUSG00000091498	Gm3452	39.7609	3.12587	1.24102e-41	2.26925e-40
ENSMUSG00000031595	Pdgfrl	169.096	5.81684	1.30413e-41	2.37973e-40
ENSMUSG00000054272	Zscan4c	153.24	5.2498	1.42558e-41	2.59868e-40
ENSMUSG00000024824	Rad9	94.8874	4.19747	1.49352e-41	2.71972e-40
ENSMUSG00000053964	Lgals4	90.5074	7.62559	1.59113e-41	2.89448e-40
ENSMUSG00000078941	Taf9	160.511	5.32539	1.64442e-41	2.98528e-40
ENSMUSG00000027765	P2ry1	64.7539	6.59751	1.82587e-41	3.30789e-40
ENSMUSG00000020875	Hoxb9	86.8315	8.41053	1.87925e-41	3.39416e-40
ENSMUSG00000036764	Dnajc12	55.4351	7.4205	1.95083e-41	3.51627e-40
ENSMUSG00000040550	Otud6b	840.983	2.51145	1.99511e-41	3.59241e-40
ENSMUSG00000019295	Tmem129	105.781	4.00839	2.11374e-41	3.80214e-40
ENSMUSG00000018143	Mafk	120.854	3.97462	2.26382e-41	4.06385e-40
ENSMUSG00000029454	Mapkapk5	272.778	2.72466	2.31969e-41	4.15991e-40
ENSMUSG00000045624	Esf1	261.54	3.71651	2.46101e-41	4.40441e-40
ENSMUSG00000050088	1600012H06Rik	83.6523	5.57544	2.9285e-41	5.23047e-40
ENSMUSG00000021179	BC002230	173.468	3.09711	3.39837e-41	6.04526e-40
ENSMUSG00000070828	Zscan4f	77.7704	7.46297	3.56697e-41	6.33882e-40
ENSMUSG00000035863	Palm	54.5261	4.06897	3.57891e-41	6.35364e-40
ENSMUSG00000025651	Uqcrc1	127.887	3.72844	3.63193e-41	6.44131e-40
ENSMUSG00000078235	Fam43b	66.2407	9.68937	4.16704e-41	7.38292e-40
ENSMUSG00000026694	Mettl13	90.5689	5.00186	4.77155e-41	8.4455e-40
ENSMUSG00000003752	Itpkc	81.3365	6.42521	5.53653e-41	9.78969e-40
ENSMUSG00000022528	Hes1	87.8347	5.19597	5.66497e-41	1.00068e-39
ENSMUSG00000075585	6330403L08Rik	57.8309	7.53016	5.95716e-41	1.05124e-39
ENSMUSG00000082748	Gm12616	99.1623	9.82783	7.13669e-41	1.25813e-39
ENSMUSG00000085256	3010003L10Rik	62.2796	9.37843	8.40776e-41	1.47926e-39
ENSMUSG00000046562	Unc119b	567.086	5.08471	9.27258e-41	1.6298e-39
ENSMUSG00000063714	1700011J10Rik	55.914	4.35617	9.66194e-41	1.69487e-39
ENSMUSG00000022037	Clu	61.8603	8.34111	1.01471e-40	1.7782e-39
ENSMUSG00000048720	Tbc1d12	89.4314	7.72525	1.09367e-40	1.91468e-39
ENSMUSG00000044533	Rps2	1319.37	3.21142	1.11471e-40	1.94959e-39
ENSMUSG00000038671	Arfrp1	123.996	3.82566	1.42487e-40	2.48466e-39
ENSMUSG00000044712	Slc38a6	48.5421	4.53902	1.4391e-40	2.50701e-39
ENSMUSG00000034837	Gnat1	112.725	3.83169	1.66228e-40	2.89295e-39
ENSMUSG00000043522	A430060F13Rik	205.894	8.62961	2.19491e-40	3.80867e-39
ENSMUSG00000042684	Npl	89.8166	6.60924	2.26019e-40	3.9181e-39
ENSMUSG00000036923	Stox1	103.596	5.20862	2.35891e-40	4.08123e-39
ENSMUSG00000027384	2310003L22Rik	81.0047	3.90717	2.49898e-40	4.31935e-39
ENSMUSG00000038214	Bend3	676.892	3.13638	2.60377e-40	4.4917e-39
ENSMUSG00000044703	Phf11	64.2383	6.82474	2.99044e-40	5.14868e-39
ENSMUSG00000031266	Gla	145.625	5.92907	3.02252e-40	5.19885e-39
ENSMUSG00000025192	Entpd7	84.1766	6.18916	3.13019e-40	5.37882e-39
ENSMUSG00000031902	Nfatc3	413.765	3.37346	3.49445e-40	5.99893e-39
ENSMUSG00000068851	Hist4h4	3513.13	2.44371	3.62285e-40	6.21331e-39
ENSMUSG00000090841	Myl6	182.651	2.84698	3.75799e-40	6.43884e-39
ENSMUSG00000021877	Arf4	218.428	2.86516	4.06855e-40	6.95745e-39
ENSMUSG00000020334	Slc22a4	42.3098	9.04001	4.22202e-40	7.20597e-39
ENSMUSG00000092349	BC033916	78.7571	5.92577	4.50793e-40	7.67912e-39
ENSMUSG00000089994	Gm16239	115.848	7.521	4.56174e-40	7.76329e-39
ENSMUSG00000071217	BB287469	56.6013	8.00304	4.57286e-40	7.77475e-39
ENSMUSG00000026407	Cacna1s	335.939	8.56801	5.48109e-40	9.30102e-39
ENSMUSG00000051457	Spn	42.0187	7.15217	5.50418e-40	9.32231e-39
ENSMUSG00000079030	Gm2046	41.009	9.00031	5.73582e-40	9.70533e-39
ENSMUSG00000038936	Sccpdh	87.3086	6.30803	6.71638e-40	1.13536e-38
ENSMUSG00000041309	Nkx6-2	136.586	5.04223	8.68289e-40	1.46499e-38
ENSMUSG00000016256	Ctsz	66.129	4.97848	8.83034e-40	1.48845e-38
ENSMUSG00000038843	Gcnt1	43.2221	5.93337	1.0877e-39	1.82647e-38
ENSMUSG00000035828	Pim3	686.674	4.31969	1.13936e-39	1.90959e-38
ENSMUSG00000054942	Fam73a	53.2604	5.45792	1.21568e-39	2.03558e-38
ENSMUSG00000034936	Arl4d	275.977	3.99373	1.2622e-39	2.11147e-38
ENSMUSG00000090854	Gm4340	102.222	7.61425	1.30773e-39	2.18556e-38
ENSMUSG00000041483	Zfp281	307.371	3.14012	1.31066e-39	2.1884e-38
ENSMUSG00000022055	Nefl	350.781	9.23594	1.32589e-39	2.21174e-38
ENSMUSG00000033933	Vhl	237.207	4.94386	1.38615e-39	2.31007e-38
ENSMUSG00000027677	Ttc14	136.948	4.11673	1.40987e-39	2.34519e-38
ENSMUSG00000029430	Ran	495.644	2.36997	1.47267e-39	2.44734e-38
ENSMUSG00000042184	1700069L16Rik	38.6367	7.07922	1.6472e-39	2.72969e-38
ENSMUSG00000032583	Mon1a	309.776	2.74243	1.76223e-39	2.91213e-38
ENSMUSG00000016534	Lamp2	313.132	2.93579	1.96506e-39	3.24427e-38
ENSMUSG00000024217	Snrpc	950.765	2.91412	2.15273e-39	3.55081e-38
ENSMUSG00000019960	Dusp6	269.52	5.3281	2.28889e-39	3.77187e-38
ENSMUSG00000031389	Arhgap4	59.8821	7.4683	2.44485e-39	4.02152e-38
ENSMUSG00000060036	Rpl3	118.686	2.86031	2.57154e-39	4.22583e-38
ENSMUSG00000002325	Irf9	74.4184	5.48261	2.72942e-39	4.46868e-38
ENSMUSG00000021831	Ero1l	44.9507	4.52769	2.77056e-39	4.52764e-38
ENSMUSG00000036138	Acaa1a	82.1417	4.41566	2.94586e-39	4.80967e-38
ENSMUSG00000085973	Gm14742	87.1109	8.34924	2.97197e-39	4.84781e-38
ENSMUSG00000028744	Pqlc2	158.454	3.52797	3.20938e-39	5.22544e-38
ENSMUSG00000044949	Ubtd2	118.162	2.80663	3.25581e-39	5.29616e-38
ENSMUSG00000010358	Ifi35	73.269	9.16396	3.27862e-39	5.32835e-38
ENSMUSG00000066137	Gm11487	171.519	5.15449	3.80391e-39	6.17638e-38
ENSMUSG00000029507	Pus1	78.2096	3.80778	3.95088e-39	6.40325e-38
ENSMUSG00000032513	Gorasp1	101.818	7.57586	4.09047e-39	6.62342e-38
ENSMUSG00000074365	Crxos1	383.379	7.54402	4.55657e-39	7.37138e-38
ENSMUSG00000081344	Gm14303	156.512	4.81809	4.76904e-39	7.70806e-38
ENSMUSG00000044934	Zfp367	184.809	4.005	4.94249e-39	7.9811e-38
ENSMUSG00000026209	Dnpep	212.313	4.12508	5.18866e-39	8.37098e-38
ENSMUSG00000033249	Hsf4	57.6033	7.2726	5.41612e-39	8.72997e-38
ENSMUSG00000026856	Dolpp1	77.7453	4.96056	5.45e-39	8.77659e-38
ENSMUSG00000091994	E130317F20Rik	46.2681	4.76223	5.4572e-39	8.78019e-38
ENSMUSG00000066688	Gm13083	132.025	4.75852	6.17589e-39	9.90046e-38
ENSMUSG00000083556	Gm9043	59.4428	8.40037	6.3327e-39	1.01426e-37
ENSMUSG00000033961	Zfp446	66.1756	4.99612	6.92892e-39	1.10775e-37
ENSMUSG00000062961	Gm1568	50.5734	6.15398	7.29342e-39	1.16392e-37
ENSMUSG00000028557	Rnf11	126.51	5.00513	8.2362e-39	1.312e-37
ENSMUSG00000006649	Nphs1	39.4565	9.16435	8.86619e-39	1.40982e-37
ENSMUSG00000084902	Gm281	68.1456	7.02955	9.11888e-39	1.4474e-37
ENSMUSG00000035007	Rundc1	70.2223	6.13002	9.22716e-39	1.46327e-37
ENSMUSG00000042102	Dmgdh	32.5957	5.55169	1.0717e-38	1.69497e-37
ENSMUSG00000052783	Grk4	125.957	4.56277	1.10468e-38	1.74401e-37
ENSMUSG00000032567	Aste1	282.655	2.86787	1.22562e-38	1.93322e-37
ENSMUSG00000069972	Gm10159	88.0217	4.48754	1.34096e-38	2.1095e-37
ENSMUSG00000049295	Zfp219	167.116	3.05686	1.44301e-38	2.26401e-37
ENSMUSG00000037466	4930427A07Rik	386.223	3.43688	1.45749e-38	2.2847e-37
ENSMUSG00000021054	Sgpp1	103.99	4.53763	1.47488e-38	2.30991e-37
ENSMUSG00000057594	Arl16	95.0983	4.70025	1.55618e-38	2.43507e-37
ENSMUSG00000015312	Gadd45b	239.149	4.70993	1.6189e-38	2.53098e-37
ENSMUSG00000059751	Gm9000	91.0239	4.59309	1.6419e-38	2.56467e-37
ENSMUSG00000029402	Snrnp35	53.732	5.17391	1.71367e-38	2.67442e-37
ENSMUSG00000022391	Rangap1	436.27	3.39393	1.85316e-38	2.88701e-37
ENSMUSG00000027582	Zgpat	107.865	5.8533	2.21908e-38	3.44494e-37
ENSMUSG00000046330	Rpl37a	288.533	3.57029	2.2474e-38	3.48584e-37
ENSMUSG00000009614	Sardh	67.4575	7.37491	2.27555e-38	3.5264e-37
ENSMUSG00000051455	Gm1564	222.561	4.00919	2.32732e-38	3.60348e-37
ENSMUSG00000038503	Mesdc2	163.077	2.54576	2.34654e-38	3.63005e-37
ENSMUSG00000062678	Gm10120	46.6894	5.15931	2.36682e-38	3.65823e-37
ENSMUSG00000021018	Polr2h	119.661	3.51011	2.41564e-38	3.73042e-37
ENSMUSG00000048234	Rnf149	49.5305	5.33437	2.50518e-38	3.86194e-37
ENSMUSG00000044408	1110002B05Rik	139.957	2.30849	2.51066e-38	3.86703e-37
ENSMUSG00000027133	Nop10	117.613	2.82825	2.96726e-38	4.5584e-37
ENSMUSG00000019564	Arid3a	974.983	3.0455	3.03881e-38	4.66426e-37
ENSMUSG00000048142	Nat8l	238.77	5.34555	3.35955e-38	5.15208e-37
ENSMUSG00000050106	Tmc8	40.3651	5.43294	3.51334e-38	5.38326e-37
ENSMUSG00000063268	Parp10	69.6586	8.85332	3.9131e-38	5.98024e-37
ENSMUSG00000042978	Sbk1	711.904	2.63928	4.3442e-38	6.62192e-37
ENSMUSG00000083621	Gm14586	68.9696	6.63814	4.8039e-38	7.31003e-37
ENSMUSG00000021731	Mrps30	178.603	2.8188	5.02248e-38	7.62295e-37
ENSMUSG00000030177	Ccdc77	145.901	2.40092	5.01938e-38	7.62295e-37
ENSMUSG00000084950	Gm5577	30.4516	4.63971	5.52844e-38	8.37651e-37
ENSMUSG00000028836	Slc30a2	159.191	2.88	5.70125e-38	8.63094e-37
ENSMUSG00000036305	Gm15430	46.3547	5.37161	6.14321e-38	9.28412e-37
ENSMUSG00000024036	Slc37a1	59.0019	5.05648	6.73702e-38	1.01728e-36
ENSMUSG00000022848	Dirc2	87.7007	3.66034	6.93156e-38	1.04577e-36
ENSMUSG00000017677	Wsb1	640.065	3.67544	7.10445e-38	1.07094e-36
ENSMUSG00000003541	Ier3	106.866	6.91895	7.90907e-38	1.18919e-36
ENSMUSG00000049932	H2afx	11100.1	2.21027	9.0494e-38	1.35833e-36
ENSMUSG00000057157	Gm6054	34.4871	4.84805	1.10231e-37	1.65178e-36
ENSMUSG00000059659	Gm10069	36.7736	2.57911	1.20151e-37	1.79891e-36
ENSMUSG00000067288	Rps28	137.613	2.91848	1.22215e-37	1.82671e-36
ENSMUSG00000042073	Abhd14b	42.8686	6.94293	1.32935e-37	1.9836e-36
ENSMUSG00000034714	Ttyh2	188.568	3.76546	1.44836e-37	2.15753e-36
ENSMUSG00000030407	Qpctl	253.539	3.84634	1.46319e-37	2.17779e-36
ENSMUSG00000082895	Rpsa-ps9	33.9141	5.84757	1.48841e-37	2.21161e-36
ENSMUSG00000031790	Mmp15	159.448	6.11078	1.59982e-37	2.37514e-36
ENSMUSG00000048562	Sp8	153.862	7.91097	1.7469e-37	2.58916e-36
ENSMUSG00000026510	Trp53bp2	80.1907	4.90135	1.76214e-37	2.60956e-36
ENSMUSG00000082525	Gm12627	71.2766	9.12411	2.00687e-37	2.96702e-36
ENSMUSG00000084766	Gm12714	46.7322	7.62559	2.10116e-37	3.10382e-36
ENSMUSG00000026238	Ptma	825.86	2.8957	2.11803e-37	3.12613e-36
ENSMUSG00000071460	Gm7102	184.591	8.36544	2.53569e-37	3.73012e-36
ENSMUSG00000009670	Tex11	81.5128	2.77773	2.55316e-37	3.74958e-36
ENSMUSG00000025173	Wdr45l	204.891	3.98071	2.56005e-37	3.75659e-36
ENSMUSG00000038252	Ncapd2	767.603	3.52666	2.81302e-37	4.12094e-36
ENSMUSG00000028850	Gpatch3	405.709	4.16112	2.85277e-37	4.17573e-36
ENSMUSG00000029186	Pi4k2b	31.5587	7.00364	2.92026e-37	4.27098e-36
ENSMUSG00000034584	Exph5	93.4687	4.96503	2.97705e-37	4.35043e-36
ENSMUSG00000020385	Clk4	71.1266	3.422	3.09381e-37	4.51732e-36
ENSMUSG00000070619	Gm13119	62.2025	5.83042	3.69947e-37	5.3972e-36
ENSMUSG00000037204	9430023L20Rik	348.721	2.6782	4.45962e-37	6.48479e-36
ENSMUSG00000044150	A830080D01Rik	86.7684	5.41086	4.54214e-37	6.59935e-36
ENSMUSG00000025572	Tmc6	53.4287	6.17156	5.28942e-37	7.66619e-36
ENSMUSG00000009739	Pou6f1	106.215	5.87068	6.05362e-37	8.76659e-36
ENSMUSG00000058351	2010107H07Rik	30.275	5.16452	6.46032e-37	9.34026e-36
ENSMUSG00000026857	Mettl11a	348.652	3.56575	6.60054e-37	9.52741e-36
ENSMUSG00000061062	Gm10093	69.5143	4.14442	6.99458e-37	1.00879e-35
ENSMUSG00000022048	Dpysl2	112.363	3.32499	7.71245e-37	1.11142e-35
ENSMUSG00000041815	Poldip3	2062.52	2.57875	7.81642e-37	1.12549e-35
ENSMUSG00000050556	Kcnb1	204.081	8.60332	7.88774e-37	1.13483e-35
ENSMUSG00000041215	Yeats2	181.604	3.75793	8.13821e-37	1.16897e-35
ENSMUSG00000025511	Tspan4	58.5003	3.639	9.53524e-37	1.3652e-35
ENSMUSG00000033219	Gm9758	28.4037	8.24849	1.00027e-36	1.43097e-35
ENSMUSG00000029265	Dr1	1101.36	3.54534	1.12785e-36	1.60958e-35
ENSMUSG00000035735	Dagla	87.2092	5.07292	1.13185e-36	1.61398e-35
ENSMUSG00000035495	Tstd2	138.172	2.58427	1.18025e-36	1.68029e-35
ENSMUSG00000062248	Cks2	1651.87	2.06542	1.22235e-36	1.73883e-35
ENSMUSG00000078626	Gm12790	55.3735	5.16759	1.249e-36	1.77531e-35
ENSMUSG00000037573	Tob1	628.23	2.62216	1.36198e-36	1.93278e-35
ENSMUSG00000053113	Socs3	617.922	3.53148	1.39779e-36	1.98201e-35
ENSMUSG00000035133	Arhgap5	97.8986	2.76655	1.44368e-36	2.04381e-35
ENSMUSG00000029147	Ppm1g	375.861	3.64033	1.48033e-36	2.09402e-35
ENSMUSG00000001444	Tbx21	52.3995	6.98792	1.53826e-36	2.17422e-35
ENSMUSG00000024158	Hagh	101.642	3.61908	1.55377e-36	2.19439e-35
ENSMUSG00000058966	Fam57b	73.9273	6.37987	2.01543e-36	2.83507e-35
ENSMUSG00000023067	Cdkn1a	133.265	3.22642	2.22839e-36	3.12966e-35
ENSMUSG00000055980	Irs1	416.464	6.23808	2.24893e-36	3.156e-35
ENSMUSG00000029482	Aacs	221.359	3.81783	2.3868e-36	3.34417e-35
ENSMUSG00000083128	Gm12723	38.4045	7.82252	2.40927e-36	3.37297e-35
ENSMUSG00000053769	Lysmd1	37.0839	7.53356	2.48155e-36	3.47142e-35
ENSMUSG00000073794	I0C0044D17Rik	41.8928	8.80835	2.61884e-36	3.66057e-35
ENSMUSG00000041805	Pramel1	232.172	6.49859	2.92345e-36	4.07991e-35
ENSMUSG00000089689	Gm4982	45.4329	8.48166	3.14898e-36	4.38772e-35
ENSMUSG00000021245	Mlh3	79.4743	3.38979	3.21949e-36	4.48244e-35
ENSMUSG00000045176	2310047M10Rik	90.3763	6.28024	3.26708e-36	4.54513e-35
ENSMUSG00000022964	Tmem50b	406.797	3.05192	3.3204e-36	4.61567e-35
ENSMUSG00000003032	Klf4	812.161	2.92268	4.00792e-36	5.56701e-35
ENSMUSG00000014601	Fam40a	618.602	2.73997	4.3703e-36	6.0656e-35
ENSMUSG00000020691	Mettl2	185.776	5.19646	4.8676e-36	6.74522e-35
ENSMUSG00000026775	Yme1l1	227.006	2.71379	4.8893e-36	6.76997e-35
ENSMUSG00000028051	Hcn3	58.2261	5.69233	4.92817e-36	6.81846e-35
ENSMUSG00000029844	Hoxa1	82.2768	5.79604	5.2033e-36	7.18787e-35
ENSMUSG00000050079	Rspry1	602.759	2.82241	6.3525e-36	8.75487e-35
ENSMUSG00000004187	Kifc2	100.383	5.30846	6.54774e-36	9.01691e-35
ENSMUSG00000035407	Kank4	61.4291	6.75058	7.43403e-36	1.02295e-34
ENSMUSG00000028672	Hmgcl	62.1668	4.84055	7.8025e-36	1.07281e-34
ENSMUSG00000068855	Hist2h2ac	327.182	4.57597	8.72528e-36	1.1969e-34
ENSMUSG00000090417	Vmn2r94	32.3727	8.20873	8.74278e-36	1.19837e-34
ENSMUSG00000078816	Prkcc	38.4099	5.47261	8.78273e-36	1.20291e-34
ENSMUSG00000034218	Atm	290.453	2.34772	9.08607e-36	1.24158e-34
ENSMUSG00000031391	L1cam	81.1209	6.87688	9.16862e-36	1.25189e-34
ENSMUSG00000067038	Rps12-ps3	22.2173	4.04072	9.38496e-36	1.28044e-34
ENSMUSG00000060636	Rpl35a	126.775	3.36914	9.67998e-36	1.31967e-34
ENSMUSG00000045064	Fam164c	48.719	6.0449	1.03241e-35	1.4064e-34
ENSMUSG00000029047	Pex10	31.7841	6.64605	1.09548e-35	1.49117e-34
ENSMUSG00000006818	Sod2	315.084	2.14589	1.23563e-35	1.67806e-34
ENSMUSG00000073409	H2-Q6	102.176	7.03324	1.23484e-35	1.67806e-34
ENSMUSG00000030557	Mef2a	93.5022	4.20364	1.26464e-35	1.71614e-34
ENSMUSG00000049124	Gm8186	108.315	2.34563	1.39005e-35	1.88343e-34
ENSMUSG00000072906	Gm8332	70.2571	8.4753	1.42188e-35	1.92362e-34
ENSMUSG00000081656	Gm11246	35.3575	4.4879	1.48686e-35	2.00846e-34
ENSMUSG00000031357	Syap1	165.668	4.58877	1.55485e-35	2.0987e-34
ENSMUSG00000079442	St6galnac4	51.5674	8.65543	1.55789e-35	2.10119e-34
ENSMUSG00000037428	Vgf	54.9825	9.42036	1.57499e-35	2.12263e-34
ENSMUSG00000062456	Rpl9-ps6	57.2934	7.01727	1.83757e-35	2.47275e-34
ENSMUSG00000038900	Rpl12	232.237	3.97009	1.85577e-35	2.49534e-34
ENSMUSG00000090281	Gm17423	56.3026	7.24799	1.90495e-35	2.55758e-34
ENSMUSG00000054967	Zfp647	84.4826	6.82297	1.92635e-35	2.58435e-34
ENSMUSG00000031657	Heatr3	187.929	2.93043	2.05042e-35	2.74663e-34
ENSMUSG00000050335	Lgals3	75.0128	3.73482	2.09792e-35	2.806e-34
ENSMUSG00000033319	Fem1c	1152.78	2.55588	2.11662e-35	2.82888e-34
ENSMUSG00000078792	Gm5890	41.0332	6.03719	2.145e-35	2.86464e-34
ENSMUSG00000056130	Ticam2	20.3262	8.20749	2.73669e-35	3.63836e-34
ENSMUSG00000018698	Lhx1	140.666	7.14355	2.85111e-35	3.78478e-34
ENSMUSG00000040752	Myh6	63.819	7.09136	3.0046e-35	3.97957e-34
ENSMUSG00000027404	Snrpb	175.832	4.0731	3.10115e-35	4.10438e-34
ENSMUSG00000068114	Ccdc134	115.924	3.83813	3.21202e-35	4.24794e-34
ENSMUSG00000035769	Xylb	400.373	2.96093	3.5922e-35	4.74718e-34
ENSMUSG00000073521	Gm10525	37.049	9.07453	3.72362e-35	4.91719e-34
ENSMUSG00000040618	Pck2	74.4422	9.41495	3.82703e-35	5.04996e-34
ENSMUSG00000047751	Utf1	237.567	8.35579	4.09862e-35	5.40432e-34
ENSMUSG00000032330	Cox7a2	189.828	2.0501	4.23836e-35	5.5844e-34
ENSMUSG00000034645	Zyg11a	82.8547	4.88037	4.57127e-35	6.01856e-34
ENSMUSG00000031984	2810004N23Rik	301.229	3.40833	4.64236e-35	6.1076e-34
ENSMUSG00000078154	Gm12184	50.5342	5.63305	4.99541e-35	6.56233e-34
ENSMUSG00000057897	Camk2b	42.4698	5.80014	5.80539e-35	7.6207e-34
ENSMUSG00000017837	Nkiras2	164.415	3.087	5.97193e-35	7.83351e-34
ENSMUSG00000031885	Cbfb	81.1488	2.53818	6.65672e-35	8.71883e-34
ENSMUSG00000024095	Hnrpll	111.586	2.5465	6.75071e-35	8.83539e-34
ENSMUSG00000052833	Sae1	219.042	2.4959	8.34799e-35	1.08856e-33
ENSMUSG00000020439	Smtn	101.678	6.06043	8.40213e-35	1.09482e-33
ENSMUSG00000050936	Hist2h2bb	877.265	3.17286	8.77933e-35	1.14312e-33
ENSMUSG00000087244	Gm7284	23.2204	8.40106	9.79437e-35	1.27248e-33
ENSMUSG00000030022	Adamts9	69.3	5.11614	9.83436e-35	1.27673e-33
ENSMUSG00000013707	Tnfaip8l2	42.718	7.98251	1.1765e-34	1.52402e-33
ENSMUSG00000027229	4933406J08Rik	35.0156	8.09725	1.19487e-34	1.54556e-33
ENSMUSG00000037463	Fbxo27	54.6688	6.45178	1.20694e-34	1.55888e-33
ENSMUSG00000083027	Gm13140	75.3088	4.07714	1.22042e-34	1.57514e-33
ENSMUSG00000022992	2310037I24Rik	291.598	2.25021	1.51952e-34	1.9569e-33
ENSMUSG00000026803	Ttf1	119.22	3.64395	1.59519e-34	2.04987e-33
ENSMUSG00000030592	Ryr1	83.1715	5.1864	1.62407e-34	2.08546e-33
ENSMUSG00000031262	Cenpi	200.287	2.65745	1.77915e-34	2.28295e-33
ENSMUSG00000044496	2510039O18Rik	259.554	4.19431	1.78481e-34	2.28854e-33
ENSMUSG00000081179	Gm13136	34.9101	4.36704	1.97319e-34	2.52825e-33
ENSMUSG00000045594	Glb1	213.541	2.21714	2.38771e-34	3.04834e-33
ENSMUSG00000049647	Purb	36.5325	6.69954	2.46861e-34	3.14934e-33
ENSMUSG00000009630	Ppp2cb	50.2966	6.54186	2.67654e-34	3.40724e-33
ENSMUSG00000074733	5830428H23Rik	23.4818	3.63997	2.8121e-34	3.57466e-33
ENSMUSG00000038766	Gabpb2	236.087	3.12714	2.84852e-34	3.61836e-33
ENSMUSG00000082352	Gm13228	110.952	8.13965	2.85143e-34	3.61945e-33
ENSMUSG00000091015	Gm17284	18.4954	4.9805	3.00267e-34	3.8087e-33
ENSMUSG00000031148	Gpkow	236.466	3.72462	3.16751e-34	4.01491e-33
ENSMUSG00000074250	Gm10653	36.8005	6.6933	3.37541e-34	4.27229e-33
ENSMUSG00000031917	Nip7	455.61	2.36272	3.58607e-34	4.53568e-33
ENSMUSG00000032280	Tle3	438.896	8.24909	3.65883e-34	4.61781e-33
ENSMUSG00000031749	St3gal2	128.505	3.25351	3.69319e-34	4.65452e-33
ENSMUSG00000091781	Gm9590	42.5585	7.40393	3.85124e-34	4.85026e-33
ENSMUSG00000034757	Tmub2	42.3378	6.51086	4.00387e-34	5.03889e-33
ENSMUSG00000090262	Mpv17	45.2545	4.97975	4.17048e-34	5.24484e-33
ENSMUSG00000023764	Sfi1	1090.75	4.03623	4.61925e-34	5.80096e-33
ENSMUSG00000048921	Zfp689	69.0351	4.41467	4.97601e-34	6.24456e-33
ENSMUSG00000038705	Gmeb2	71.3048	5.15105	5.0797e-34	6.37016e-33
ENSMUSG00000069308	Hist1h2bp	56.5047	3.97716	5.50304e-34	6.88639e-33
ENSMUSG00000041096	Tspyl2	272.896	2.38899	5.59825e-34	7.00058e-33
ENSMUSG00000087439	Gm15788	36.673	6.98502	5.65955e-34	7.07224e-33
ENSMUSG00000079243	Xirp1	33.1461	7.79174	6.2384e-34	7.78458e-33
ENSMUSG00000071041	Gm15210	30.5823	5.21993	6.42444e-34	8.00543e-33
ENSMUSG00000061482	Hist1h4d	688.687	2.84157	6.50108e-34	8.09521e-33
ENSMUSG00000059743	Fdps	96.2911	3.26851	6.93865e-34	8.62187e-33
ENSMUSG00000021481	Zfp346	256.858	3.97726	7.87558e-34	9.77921e-33
ENSMUSG00000032526	Deb1	77.5017	2.34924	8.24982e-34	1.02367e-32
ENSMUSG00000018920	Cxcl16	46.8585	8.74531	9.85793e-34	1.21723e-32
ENSMUSG00000052031	Tagap1	82.3482	2.86164	9.86603e-34	1.21738e-32
ENSMUSG00000037279	Ovol2	50.2363	5.86234	9.93985e-34	1.22564e-32
ENSMUSG00000039782	Cpeb2	189.094	4.09366	1.17567e-33	1.44664e-32
ENSMUSG00000017802	Fam134c	350.322	3.07309	1.19002e-33	1.46327e-32
ENSMUSG00000054519	Zfp867	37.4837	4.31322	1.22246e-33	1.50108e-32
ENSMUSG00000027808	Serp1	688.785	2.48598	1.30236e-33	1.59697e-32
ENSMUSG00000022313	Utp23	88.0045	5.92532	1.4702e-33	1.79779e-32
ENSMUSG00000035011	Zbtb7a	303.731	3.05934	1.48103e-33	1.80729e-32
ENSMUSG00000070890	Gm12794	141.229	4.75133	1.48736e-33	1.81376e-32
ENSMUSG00000031778	Cx3cl1	50.4083	8.85066	1.5236e-33	1.85667e-32
ENSMUSG00000018599	Smcr7	53.1743	5.12013	1.57382e-33	1.91523e-32
ENSMUSG00000044730	9930104L06Rik	178.192	3.07379	1.78048e-33	2.16374e-32
ENSMUSG00000082741	Gm9703	22.4582	4.22737	1.80795e-33	2.19562e-32
ENSMUSG00000058443	Rpl10-ps3	113.618	3.78328	1.83014e-33	2.22104e-32
ENSMUSG00000046546	Fam43a	113.586	7.20893	1.84393e-33	2.23624e-32
ENSMUSG00000030792	Dkkl1	42.1424	7.98731	1.87407e-33	2.27124e-32
ENSMUSG00000070031	Sp140	170.591	2.3968	1.88868e-33	2.28737e-32
ENSMUSG00000040350	Trim7	28.791	6.89096	2.03083e-33	2.45785e-32
ENSMUSG00000057982	Zfp809	269.249	3.83974	2.16546e-33	2.61899e-32
ENSMUSG00000000276	Dgke	709.299	3.14529	2.27043e-33	2.74407e-32
ENSMUSG00000025161	Slc16a3	66.9654	4.75951	2.29629e-33	2.77343e-32
ENSMUSG00000021944	Gata4	1106.8	2.04139	2.32565e-33	2.80698e-32
ENSMUSG00000041264	Uspl1	1084.06	3.08974	2.37943e-33	2.86992e-32
ENSMUSG00000047945	Marcksl1	99.2042	4.00157	2.55122e-33	3.07294e-32
ENSMUSG00000038178	Slc43a2	133.155	3.33823	2.67828e-33	3.22379e-32
ENSMUSG00000032652	Crebl2	41.2877	4.36832	2.75913e-33	3.31658e-32
ENSMUSG00000091020	Gm5828	43.8558	4.38115	2.89389e-33	3.47621e-32
ENSMUSG00000083259	Gm12625	54.647	8.73893	3.76493e-33	4.50416e-32
ENSMUSG00000038560	Sp6	27.6453	8.42023	3.76352e-33	4.50416e-32
ENSMUSG00000036766	Dner	54.7326	2.63046	3.84597e-33	4.59489e-32
ENSMUSG00000066041	Gm10151	35.8576	8.80691	3.95e-33	4.716e-32
ENSMUSG00000017692	Rhbdl3	30.1405	7.00321	3.9603e-33	4.72511e-32
ENSMUSG00000066136	Gm11237	47.5068	5.5274	4.08308e-33	4.86176e-32
ENSMUSG00000049848	Ceacam19	78.5132	6.14011	4.27307e-33	5.08455e-32
ENSMUSG00000086476	9530059O14Rik	49.4246	5.61909	4.40817e-33	5.24178e-32
ENSMUSG00000001542	Ell2	978.279	3.05993	4.72206e-33	5.59997e-32
ENSMUSG00000075408	6030408B16Rik	32.2673	4.97314	5.26425e-33	6.23041e-32
ENSMUSG00000040891	Foxa3	84.5618	4.15057	5.54499e-33	6.5583e-32
ENSMUSG00000059775	Rps26-ps1	151.627	3.86729	5.56268e-33	6.57482e-32
ENSMUSG00000028062	Lamtor2	107.264	2.19848	5.56815e-33	6.57689e-32
ENSMUSG00000024987	Cyp26a1	76.2428	7.67713	5.86889e-33	6.92748e-32
ENSMUSG00000064290	Gm5852	32.4053	7.98764	6.13924e-33	7.23694e-32
ENSMUSG00000069312	Hist1h3h	104.269	4.14307	6.97133e-33	8.19051e-32
ENSMUSG00000091897	Gm17019	22.6568	6.66801	7.10485e-33	8.34183e-32
ENSMUSG00000023903	Mmp25	40.8691	4.97675	7.2912e-33	8.54927e-32
ENSMUSG00000058979	Cecr5	69.3612	3.15827	7.36256e-33	8.62151e-32
ENSMUSG00000024283	Wac	1351.94	2.1222	7.45123e-33	8.71957e-32
ENSMUSG00000045087	S1pr5	39.6582	7.04344	7.51294e-33	8.78597e-32
ENSMUSG00000059003	Grin2a	44.2395	7.05496	7.55313e-33	8.82713e-32
ENSMUSG00000084758	Gm12798	47.2926	4.03996	8.33747e-33	9.7309e-32
ENSMUSG00000030554	Synm	173.939	3.05079	8.55704e-33	9.98058e-32
ENSMUSG00000091971	Hspa1a	91.858	4.55922	1.07821e-32	1.25344e-31
ENSMUSG00000046572	Zfp518b	152.439	5.26431	1.31352e-32	1.523e-31
ENSMUSG00000029599	Ddx54	992.551	3.58512	1.33447e-32	1.54627e-31
ENSMUSG00000047810	Ccdc88b	61.8675	6.03059	1.33897e-32	1.55047e-31
ENSMUSG00000001467	Cyp51	83.3456	5.03901	1.47811e-32	1.70935e-31
ENSMUSG00000031226	2610029G23Rik	155.778	3.30575	1.57064e-32	1.81516e-31
ENSMUSG00000050708	Ftl1	959.521	2.55788	1.86807e-32	2.15608e-31
ENSMUSG00000039754	Alkbh4	221.863	3.39494	1.96403e-32	2.26388e-31
ENSMUSG00000074794	Arrdc3	185.282	3.15415	1.99371e-32	2.2966e-31
ENSMUSG00000051346	Spryd4	31.2247	7.70035	2.24604e-32	2.58389e-31
ENSMUSG00000042821	Snai1	701.117	3.17464	2.57006e-32	2.95473e-31
ENSMUSG00000083563	Gm13340	704.491	2.52488	2.67664e-32	3.07127e-31
ENSMUSG00000022768	Ccdc116	37.5911	7.987	2.69001e-32	3.08462e-31
ENSMUSG00000052397	Ezr	171.568	2.45354	2.70547e-32	3.10033e-31
ENSMUSG00000035967	Ddx26b	121.762	7.5693	2.85875e-32	3.27386e-31
ENSMUSG00000039676	Capsl	31.7862	6.18539	2.99415e-32	3.42449e-31
ENSMUSG00000059676	Tdpoz1	89.6193	8.78215	3.90696e-32	4.45122e-31
ENSMUSG00000070337	Gpr179	44.2088	5.31728	4.22377e-32	4.80597e-31
ENSMUSG00000017760	Ctsa	377.25	4.32762	4.38315e-32	4.9841e-31
ENSMUSG00000031556	Tm2d2	344.869	2.40752	4.41204e-32	5.01374e-31
ENSMUSG00000062762	Ei24	835.749	2.61516	4.71439e-32	5.34077e-31
ENSMUSG00000072964	Bhlhb9	71.2258	6.92186	4.71493e-32	5.34077e-31
ENSMUSG00000092149	Gm17453	36.4852	7.45117	5.16128e-32	5.83888e-31
ENSMUSG00000078907	Fam186b	49.9051	6.51977	5.22791e-32	5.91048e-31
ENSMUSG00000029073	Gltpd1	678.501	2.45348	5.42896e-32	6.13385e-31
ENSMUSG00000050424	Pnma5	645.184	2.23109	5.49183e-32	6.20093e-31
ENSMUSG00000085156	Gm11974	56.4611	5.86767	5.58268e-32	6.29948e-31
ENSMUSG00000090605	E230013L22Rik	30.0541	4.77728	5.63634e-32	6.35598e-31
ENSMUSG00000022389	Tef	81.6897	4.43155	5.78038e-32	6.5101e-31
ENSMUSG00000037649	H2-DMa	60.2062	4.43525	5.97956e-32	6.73015e-31
ENSMUSG00000048231	H2-M10.4	22.6356	6.72723	6.2958e-32	7.07707e-31
ENSMUSG00000055436	Srsf11	529.704	2.16092	6.3356e-32	7.11729e-31
ENSMUSG00000039253	Fn3krp	53.2215	5.83653	6.37653e-32	7.15872e-31
ENSMUSG00000090744	Gm6871	58.3413	6.24048	6.60759e-32	7.40752e-31
ENSMUSG00000085442	Gm3362	23.6436	4.5688	6.61071e-32	7.40752e-31
ENSMUSG00000034258	Mfsd7c	88.5015	5.79884	6.68236e-32	7.48306e-31
ENSMUSG00000073724	Pramel4	36.1974	7.94427	6.69624e-32	7.49385e-31
ENSMUSG00000050390	C77080	77.7157	5.57271	6.80431e-32	7.60998e-31
ENSMUSG00000085878	Gm12823	17.6849	7.56908	6.81158e-32	7.6133e-31
ENSMUSG00000059078	Gm10060	29.1114	3.82133	7.32295e-32	8.17968e-31
ENSMUSG00000022843	Clcn2	137.006	4.34421	7.93497e-32	8.85771e-31
ENSMUSG00000020149	Rab1	332.85	3.44625	8.37388e-32	9.33587e-31
ENSMUSG00000031387	Renbp	63.0679	8.49382	9.96377e-32	1.11014e-30
ENSMUSG00000029199	Lias	48.7372	5.32859	1.06229e-31	1.18284e-30
ENSMUSG00000025203	Scd2	57.2696	6.75029	1.1002e-31	1.22428e-30
ENSMUSG00000029552	Tes	99.9683	3.18096	1.14716e-31	1.27492e-30
ENSMUSG00000006057	Atp5g1	676.605	3.00826	1.18114e-31	1.31186e-30
ENSMUSG00000002625	Akap8l	157.798	2.34955	1.20443e-31	1.3369e-30
ENSMUSG00000039771	Polr2j	405.905	2.08369	1.25306e-31	1.39e-30
ENSMUSG00000002379	Ndufa11	176.185	2.44285	1.44833e-31	1.60259e-30
ENSMUSG00000086431	Gm14929	35.2176	8.11149	1.44993e-31	1.60335e-30
ENSMUSG00000045284	Dcaf12l1	105.652	5.53714	1.46855e-31	1.6209e-30
ENSMUSG00000049357	4933408B17Rik	47.3926	6.92107	1.46784e-31	1.6209e-30
ENSMUSG00000074655	Gm1527	22.4548	8.12836	1.59653e-31	1.75996e-30
ENSMUSG00000047428	Dlk2	37.7843	6.39986	1.64451e-31	1.81173e-30
ENSMUSG00000026246	Alppl2	1393.61	5.4583	1.69379e-31	1.8637e-30
ENSMUSG00000027255	Arfgap2	90.816	3.51427	1.69561e-31	1.86454e-30
ENSMUSG00000039483	Asb6	167.543	4.21041	1.70232e-31	1.87075e-30
ENSMUSG00000021302	Ggps1	102.158	2.61224	1.73623e-31	1.90683e-30
ENSMUSG00000038612	Mcl1	199.31	3.15248	1.83067e-31	2.00931e-30
ENSMUSG00000026778	Prkcq	38.41	7.77782	1.87725e-31	2.05916e-30
ENSMUSG00000071537	Klrg2	100.467	6.07562	1.91899e-31	2.10363e-30
ENSMUSG00000034926	Dhcr24	257.751	3.9671	1.97213e-31	2.16055e-30
ENSMUSG00000036749	Pramel5	70.9221	4.65982	2.28675e-31	2.50058e-30
ENSMUSG00000034275	Igsf9b	526.012	3.40782	2.40825e-31	2.63181e-30
ENSMUSG00000072621	Slfn10-ps	36.902	7.39769	2.46331e-31	2.69031e-30
ENSMUSG00000041153	Osgin2	22.9275	5.71323	2.53121e-31	2.76277e-30
ENSMUSG00000029275	Gfi1	31.7536	6.58116	2.60125e-31	2.83397e-30
ENSMUSG00000005640	Insrr	116.117	7.65453	2.61406e-31	2.84617e-30
ENSMUSG00000071793	2610005L07Rik	56.8358	2.23197	2.80145e-31	3.04458e-30
ENSMUSG00000072944	Nup62cl	118.534	8.51123	2.823e-31	3.06611e-30
ENSMUSG00000030560	Ctsc	167.417	6.81142	2.92205e-31	3.17175e-30
ENSMUSG00000083992	Gm11478	42.9735	3.19134	3.15429e-31	3.41963e-30
ENSMUSG00000089886	Gm16184	36.9028	7.15929	3.16742e-31	3.43176e-30
ENSMUSG00000035929	H2-Q4	31.261	5.6323	3.18032e-31	3.44363e-30
ENSMUSG00000005968	Tuft1	171.241	2.6277	3.65415e-31	3.94461e-30
ENSMUSG00000057036	Gm7536	81.7853	3.64965	3.7616e-31	4.05813e-30
ENSMUSG00000026811	St6galnac6	32.9288	7.78863	3.86093e-31	4.15798e-30
ENSMUSG00000090867	Snhg1	105.965	4.14374	3.86122e-31	4.15798e-30
ENSMUSG00000020868	Xylt2	77.0475	4.60074	3.94335e-31	4.24126e-30
ENSMUSG00000026788	Zbtb43	253.85	3.59156	3.94851e-31	4.24423e-30
ENSMUSG00000057132	Rpgrip1	83.6075	3.32158	4.07416e-31	4.37662e-30
ENSMUSG00000081214	Rpl35a-ps2	31.8851	4.61715	4.44581e-31	4.7665e-30
ENSMUSG00000091931	Moap1	64.3101	3.96534	4.45184e-31	4.76787e-30
ENSMUSG00000044390	Tigd3	43.7548	6.72269	4.93595e-31	5.27994e-30
ENSMUSG00000049422	Chchd10	76.8629	4.59388	5.09266e-31	5.44428e-30
ENSMUSG00000020629	Adi1	89.0296	4.29389	5.33132e-31	5.69598e-30
ENSMUSG00000066860	Cdkn2d	36.0111	5.79624	5.73757e-31	6.12262e-30
ENSMUSG00000035595	1600002K03Rik	28.3639	4.88194	5.83478e-31	6.21884e-30
ENSMUSG00000060034	Ctf2	201.885	3.95803	7.7444e-31	8.22442e-30
ENSMUSG00000042564	4933432B09Rik	24.9028	6.97227	8.09608e-31	8.58243e-30
ENSMUSG00000085866	Gm15218	20.6861	4.48337	8.21905e-31	8.70235e-30
ENSMUSG00000028435	Aqp3	121.358	7.22054	9.38972e-31	9.92403e-30
ENSMUSG00000074426	Gm9125	23.862	8.2169	9.43402e-31	9.9649e-30
ENSMUSG00000001095	Slc13a2	33.9942	6.11885	1.21206e-30	1.27418e-29
ENSMUSG00000040289	Hey1	785.224	2.70092	1.26973e-30	1.33322e-29
ENSMUSG00000087207	Gm13147	48.3703	3.47781	1.46249e-30	1.53379e-29
ENSMUSG00000026956	Uap1l1	55.407	3.90124	1.60084e-30	1.67689e-29
ENSMUSG00000002825	Qtrt1	120.388	4.13085	1.63437e-30	1.70999e-29
ENSMUSG00000070509	Rgma	104.326	7.42793	1.64266e-30	1.71765e-29
ENSMUSG00000027581	Stmn3	116.419	6.98658	1.74391e-30	1.82245e-29
ENSMUSG00000034209	Rasl10a	41.7477	5.40649	1.77581e-30	1.85359e-29
ENSMUSG00000029634	Rnf6	446.347	3.12395	1.80656e-30	1.88346e-29
ENSMUSG00000047676	Rpsa-ps10	57.969	5.32457	1.84406e-30	1.92143e-29
ENSMUSG00000044005	Gls2	34.4784	3.89166	1.94526e-30	2.0233e-29
ENSMUSG00000037940	Inpp4b	70.0296	3.62288	2.08246e-30	2.16473e-29
ENSMUSG00000063652	Slc22a21	70.1218	6.02027	2.11125e-30	2.19337e-29
ENSMUSG00000062743	Zfp677	66.053	3.09882	2.28307e-30	2.36908e-29
ENSMUSG00000028191	Bcl10	95.3469	3.44747	2.38514e-30	2.47356e-29
ENSMUSG00000037169	Mycn	87.0634	8.45342	2.39262e-30	2.47986e-29
ENSMUSG00000025034	Trim8	178.347	3.59311	2.48865e-30	2.57486e-29
ENSMUSG00000029033	Acap3	568.01	2.86828	2.50267e-30	2.58633e-29
ENSMUSG00000038217	Tlcd2	25.9431	4.40323	2.52335e-30	2.60619e-29
ENSMUSG00000004366	Sst	1180.73	29.2956	2.56315e-30	2.6442e-29
ENSMUSG00000086429	Gt(ROSA)26Sor	31.0369	6.62646	2.83165e-30	2.91779e-29
ENSMUSG00000000394	Gcg	627.261	28.2855	2.87698e-30	2.96277e-29
ENSMUSG00000073819	Gm11236	34.1054	8.06116	2.93625e-30	3.02029e-29
ENSMUSG00000045098	Suv420h1	209.362	3.51973	3.43428e-30	3.52847e-29
ENSMUSG00000030825	Hsd17b14	141.32	7.89756	3.51182e-30	3.60604e-29
ENSMUSG00000002346	Slc25a42	48.3061	5.03642	3.71579e-30	3.81327e-29
ENSMUSG00000003420	Fcgrt	29.601	4.15096	4.09525e-30	4.19781e-29
ENSMUSG00000055839	Tceb2	109.305	4.26682	4.27535e-30	4.37988e-29
ENSMUSG00000016382	Pls3	87.1628	4.06854	4.38089e-30	4.4828e-29
ENSMUSG00000063354	Slc39a4	106.615	5.84875	4.43963e-30	4.54029e-29
ENSMUSG00000066456	Hmgn3	218.023	2.08242	4.93047e-30	5.03642e-29
ENSMUSG00000001632	Brpf1	630.04	2.56868	4.96794e-30	5.07177e-29
ENSMUSG00000084349	Rpl3-ps1	27.1217	3.5715	5.0512e-30	5.1538e-29
ENSMUSG00000010048	Ifrd2	62.5273	3.39023	5.92849e-30	6.04542e-29
ENSMUSG00000069268	Hist1h2bf	47.8888	5.23807	6.19125e-30	6.30609e-29
ENSMUSG00000060393	Gm5580	150.275	4.99251	6.19961e-30	6.31096e-29
ENSMUSG00000062421	Arf2	196.038	3.74931	6.64623e-30	6.75782e-29
ENSMUSG00000074800	Gm4149	56.5895	4.5644	6.70632e-30	6.81501e-29
ENSMUSG00000052384	Lrrc33	29.5344	6.20986	6.94936e-30	7.05388e-29
ENSMUSG00000049728	Zfp668	219.375	3.56641	7.10083e-30	7.20349e-29
ENSMUSG00000032053	Pou2af1	90.8092	7.21016	7.58741e-30	7.68829e-29
ENSMUSG00000018932	Map2k3	97.7684	3.47814	8.00748e-30	8.10466e-29
ENSMUSG00000086985	Gm16973	40.7588	4.26547	8.50388e-30	8.58742e-29
ENSMUSG00000080367	AC162877.1	30.5426	7.67406	8.52845e-30	8.60731e-29
ENSMUSG00000022305	Lrp12	90.8945	2.90422	8.70975e-30	8.78527e-29
ENSMUSG00000027284	Cdan1	564.604	3.57695	9.27746e-30	9.35257e-29
ENSMUSG00000025730	Rab40c	205.854	3.46008	1.00154e-29	1.00907e-28
ENSMUSG00000008822	Acyp1	30.3966	4.30992	1.05389e-29	1.06061e-28
ENSMUSG00000027905	Ddx20	482.201	3.53401	1.17208e-29	1.17688e-28
ENSMUSG00000067931	Zfp948	119.173	4.56185	1.22243e-29	1.22673e-28
ENSMUSG00000082164	Gm13360	22.5615	7.02416	1.22643e-29	1.23005e-28
ENSMUSG00000042097	Zfp239	27.1852	5.39123	1.30651e-29	1.30962e-28
ENSMUSG00000051234	Rnf7	183.968	3.59511	1.4257e-29	1.42667e-28
ENSMUSG00000073590	3222401L13Rik	43.0951	8.22052	1.59598e-29	1.59526e-28
ENSMUSG00000036430	Tbcc	446.977	3.49661	1.78787e-29	1.78404e-28
ENSMUSG00000024037	Wdr4	49.8841	4.52527	1.85665e-29	1.85058e-28
ENSMUSG00000091490	Triml2	35.677	8.35041	1.90251e-29	1.89522e-28
ENSMUSG00000080609	AC158296.1	14.2849	7.4804	2.02568e-29	2.01597e-28
ENSMUSG00000001313	Rnd2	31.7832	4.64252	2.03377e-29	2.02256e-28
ENSMUSG00000055692	Tmem191c	56.0216	6.58184	2.07376e-29	2.06117e-28
ENSMUSG00000034552	Zswim2	34.5416	5.13782	2.30429e-29	2.28389e-28
ENSMUSG00000071671	Gm10343	30.9267	8.59177	2.8463e-29	2.81793e-28
ENSMUSG00000003847	Nfat5	295.227	2.59314	2.87153e-29	2.84132e-28
ENSMUSG00000028718	Stil	448.557	2.90465	3.00518e-29	2.97024e-28
ENSMUSG00000047394	Odf3b	46.3409	6.90331	3.02362e-29	2.9868e-28
ENSMUSG00000051977	Prdm9	76.1559	3.84856	3.03724e-29	2.99858e-28
ENSMUSG00000024935	Slc1a1	156.837	4.07894	3.24838e-29	3.20345e-28
ENSMUSG00000004895	Prcc	485.238	2.61927	3.62577e-29	3.56568e-28
ENSMUSG00000025266	Gnl3l	120.678	3.77602	4.11534e-29	4.04488e-28
ENSMUSG00000044155	Naa38	68.4303	3.22511	4.60978e-29	4.52834e-28
ENSMUSG00000049680	Urgcp	49.0937	4.70014	4.73568e-29	4.64686e-28
ENSMUSG00000034684	Sema3f	114.944	4.17907	4.75566e-29	4.66387e-28
ENSMUSG00000054499	Dedd2	155.808	5.82165	4.80019e-29	4.70232e-28
ENSMUSG00000026415	Fcamr	169.682	2.28708	4.96129e-29	4.85476e-28
ENSMUSG00000089871	Speer7-ps1	17.1403	6.84195	5.39664e-29	5.26329e-28
ENSMUSG00000022956	Atp5o	54.0958	3.05737	6.20415e-29	6.04418e-28
ENSMUSG00000058779	Tomm20	197.724	5.91089	6.31702e-29	6.15075e-28
ENSMUSG00000030663	1110004F10Rik	102.687	2.66525	6.83332e-29	6.64614e-28
ENSMUSG00000058135	Gstm1	56.4179	8.19387	7.00518e-29	6.8058e-28
ENSMUSG00000043421	2310016C08Rik	73.7545	3.9507	7.00511e-29	6.8058e-28
ENSMUSG00000063881	Olfr376	44.013	8.88136	7.79664e-29	7.57058e-28
ENSMUSG00000084933	Gm13962	35.3361	6.19739	7.8565e-29	7.62452e-28
ENSMUSG00000051817	Sox12	80.7518	3.0101	8.24583e-29	7.9892e-28
ENSMUSG00000037653	Kctd8	18.1326	5.49133	8.50222e-29	8.22859e-28
ENSMUSG00000035754	Wdr18	305.038	3.16707	8.80165e-29	8.50906e-28
ENSMUSG00000038650	Rnh1	68.2482	4.97084	8.79989e-29	8.50906e-28
ENSMUSG00000074660	Gm10736	118.285	3.53973	9.05724e-29	8.74659e-28
ENSMUSG00000078817	Nlrp12	37.4752	4.58075	9.32443e-29	8.99971e-28
ENSMUSG00000066009	Gm13051	34.0262	2.67434	9.68226e-29	9.33488e-28
ENSMUSG00000040093	Bmf	44.3353	7.12423	1.04531e-28	1.00671e-27
ENSMUSG00000083500	Gm15470	36.6922	3.90468	1.06529e-28	1.02484e-27
ENSMUSG00000042099	Kank3	27.7307	4.7096	1.07192e-28	1.03065e-27
ENSMUSG00000038611	Phrf1	833.074	2.99187	1.12176e-28	1.07624e-27
ENSMUSG00000046280	She	61.405	9.35653	1.15772e-28	1.10953e-27
ENSMUSG00000090252	Gm16028	20.2791	6.5002	1.21036e-28	1.15872e-27
ENSMUSG00000075014	Gm10800	807.274	7.52232	1.22473e-28	1.17184e-27
ENSMUSG00000020227	Irak3	35.1996	6.65975	1.31484e-28	1.25738e-27
ENSMUSG00000075266	Cenpw	96.9432	2.57705	1.33712e-28	1.278e-27
ENSMUSG00000020099	Unc5b	225.795	3.87316	1.47278e-28	1.40462e-27
ENSMUSG00000074748	Atxn7l3b	381.351	2.51605	1.65651e-28	1.57815e-27
ENSMUSG00000047246	Hist1h2be	32.0782	3.95322	1.67952e-28	1.59921e-27
ENSMUSG00000030499	Kctd15	112.312	3.49119	1.68659e-28	1.60507e-27
ENSMUSG00000005947	Itgae	48.2807	4.41363	2.06345e-28	1.96161e-27
ENSMUSG00000085546	Gm14252	23.1664	7.50628	2.20858e-28	2.09845e-27
ENSMUSG00000026319	2310035C23Rik	907.309	2.14338	2.27376e-28	2.15805e-27
ENSMUSG00000086049	Gm12735	133.454	2.72772	2.29348e-28	2.1756e-27
ENSMUSG00000025137	Pcyt2	84.0963	2.85107	2.41499e-28	2.28841e-27
ENSMUSG00000085602	1500002F19Rik	24.4403	6.47638	2.42035e-28	2.29227e-27
ENSMUSG00000073524	Gm10526	21.9438	8.09563	2.478e-28	2.34561e-27
ENSMUSG00000091835	Gm2075	28.877	7.822	2.55823e-28	2.41767e-27
ENSMUSG00000039323	Igfbp2	27.2884	7.49748	2.81548e-28	2.65794e-27
ENSMUSG00000069196	Gm3511	24.9195	3.6496	2.8781e-28	2.71561e-27
ENSMUSG00000024379	Tslp	30.0003	4.99898	3.04921e-28	2.87553e-27
ENSMUSG00000022619	Mapk8ip2	47.3854	7.80319	3.0904e-28	2.91282e-27
ENSMUSG00000086290	Snhg12	29.1342	5.71681	3.11303e-28	2.93259e-27
ENSMUSG00000032221	Mns1	57.9824	3.0105	3.18433e-28	2.99815e-27
ENSMUSG00000048388	Fam171b	34.4321	3.37588	3.24062e-28	3.04791e-27
ENSMUSG00000046410	Kcnk6	132.834	8.08846	3.27476e-28	3.07838e-27
ENSMUSG00000092454	Gm2991	61.8153	2.79712	3.30413e-28	3.10434e-27
ENSMUSG00000020185	E2f7	242.925	5.43167	3.59404e-28	3.37493e-27
ENSMUSG00000037805	Rpl10a	364.933	2.83033	3.62676e-28	3.40384e-27
ENSMUSG00000037465	Klf10	903.901	3.57509	3.68384e-28	3.45558e-27
ENSMUSG00000021638	Ocln	57.7291	2.93605	3.6867e-28	3.45643e-27
ENSMUSG00000004891	Nes	183.962	2.39496	3.87906e-28	3.63484e-27
ENSMUSG00000041736	Tspo	73.1001	6.01657	4.38746e-28	4.10038e-27
ENSMUSG00000028126	Pip5k1a	524.243	3.45229	4.63879e-28	4.3284e-27
ENSMUSG00000074578	1500012F01Rik	84.5409	4.55909	4.84076e-28	4.51209e-27
ENSMUSG00000020437	Myo1g	28.227	7.33573	5.00559e-28	4.66327e-27
ENSMUSG00000001524	Gtf2h4	85.1897	2.31596	5.10685e-28	4.7551e-27
ENSMUSG00000007207	Stx1a	84.9164	3.39461	5.19342e-28	4.83062e-27
ENSMUSG00000011752	Pgam1	199.331	2.71714	5.20809e-28	4.84171e-27
ENSMUSG00000048294	Krtap4-13	22.7811	6.5982	6.22054e-28	5.75687e-27
ENSMUSG00000024186	Rgs11	29.8634	6.77426	6.22179e-28	5.75687e-27
ENSMUSG00000075706	Gpx4	256.201	3.60725	6.32451e-28	5.84579e-27
ENSMUSG00000028334	Nans	394.172	2.08665	6.36901e-28	5.88385e-27
ENSMUSG00000030469	Zfp719	106.258	3.61941	6.45369e-28	5.95896e-27
ENSMUSG00000078821	Gm17414	25.365	5.72655	6.52137e-28	6.01831e-27
ENSMUSG00000086295	4933433G15Rik	17.655	5.6756	6.73322e-28	6.20734e-27
ENSMUSG00000043631	Ecm2	26.7557	7.93977	6.83227e-28	6.29209e-27
ENSMUSG00000091907	Gm9107	24.608	8.48223	6.92149e-28	6.37094e-27
ENSMUSG00000086151	Gm5698	42.4182	7.01357	6.95228e-28	6.39595e-27
ENSMUSG00000024383	Map3k2	65.4914	2.47393	7.34003e-28	6.74917e-27
ENSMUSG00000001379	Apbb3	28.1926	5.7535	8.20905e-28	7.52475e-27
ENSMUSG00000020580	Rock2	225.451	2.22196	8.2049e-28	7.52475e-27
ENSMUSG00000026708	Cenpl	122.968	3.11671	8.40881e-28	7.69988e-27
ENSMUSG00000056708	Ier5	107.559	7.29605	9.02945e-28	8.25963e-27
ENSMUSG00000007610	Gtpbp3	260.162	4.00067	9.03672e-28	8.26201e-27
ENSMUSG00000029009	Mthfr	368.718	2.90815	9.31107e-28	8.50844e-27
ENSMUSG00000023019	Gpd1	26.6564	5.91779	1.09094e-27	9.93302e-27
ENSMUSG00000014039	Prdm15	127.372	3.85218	1.12829e-27	1.02625e-26
ENSMUSG00000038374	Rbm8a	469.321	2.86074	1.29297e-27	1.17363e-26
ENSMUSG00000006369	Fbln1	80.8538	3.62791	1.34004e-27	1.2151e-26
ENSMUSG00000024901	Peli3	23.8573	5.30555	1.38795e-27	1.25726e-26
ENSMUSG00000038467	Chmp4b	113.638	2.21978	1.45561e-27	1.31787e-26
ENSMUSG00000071654	AI462493	40.9261	6.19997	1.47659e-27	1.33619e-26
ENSMUSG00000056952	Tatdn2	564.474	2.20953	1.54767e-27	1.39836e-26
ENSMUSG00000033943	Mga	1986.57	2.11411	1.62572e-27	1.46813e-26
ENSMUSG00000023852	Chd1	814.102	2.5398	1.65888e-27	1.49655e-26
ENSMUSG00000040414	Slc25a28	373.035	2.31153	1.92992e-27	1.73575e-26
ENSMUSG00000027359	Slc27a2	27.371	5.04854	1.96852e-27	1.76957e-26
ENSMUSG00000002343	Armc6	48.8744	5.66993	2.34309e-27	2.10414e-26
ENSMUSG00000038224	Serpinf2	21.6516	6.73781	2.3702e-27	2.12633e-26
ENSMUSG00000021098	4930447C04Rik	21.727	7.40911	2.41425e-27	2.16475e-26
ENSMUSG00000060262	Hist1h2ao	32.8389	6.24936	2.41832e-27	2.1673e-26
ENSMUSG00000028175	Depdc1a	46.5035	4.19853	2.52354e-27	2.25931e-26
ENSMUSG00000019518	Ap4m1	56.1164	3.25794	2.57592e-27	2.30503e-26
ENSMUSG00000046192	Iqub	83.2401	7.40443	2.59368e-27	2.31975e-26
ENSMUSG00000058906	Zfp353	332.776	5.32723	2.75333e-27	2.46005e-26
ENSMUSG00000070583	Fv1	42.7579	4.64316	3.06195e-27	2.73304e-26
ENSMUSG00000070826	Zscan4-ps2	49.3036	6.87927	3.64532e-27	3.25209e-26
ENSMUSG00000027225	Duoxa2	74.0688	5.80885	3.78061e-27	3.37109e-26
ENSMUSG00000030659	Nucb2	31.8428	3.72085	3.78393e-27	3.37236e-26
ENSMUSG00000079109	Pms2	318.017	2.55927	3.79063e-27	3.37662e-26
ENSMUSG00000084002	Gm13146	18.5494	3.84202	3.93564e-27	3.50403e-26
ENSMUSG00000038489	Polr2l	322.9	2.54052	4.07013e-27	3.61831e-26
ENSMUSG00000040471	Ggt6	41.139	8.32964	4.22517e-27	3.75425e-26
ENSMUSG00000085939	Cd63-ps	18.952	7.20798	4.37841e-27	3.88455e-26
ENSMUSG00000031729	2400003C14Rik	795.188	2.79174	4.72628e-27	4.19107e-26
ENSMUSG00000034543	Morc2a	1184.89	2.12321	5.05633e-27	4.47477e-26
ENSMUSG00000028483	Snapc3	199.175	3.23698	5.26671e-27	4.6563e-26
ENSMUSG00000028601	Echdc2	63.9578	3.34609	5.28912e-27	4.67377e-26
ENSMUSG00000038181	Chpf2	22.9237	7.70856	5.33934e-27	4.71109e-26
ENSMUSG00000034881	Tbxa2r	48.2969	8.34051	5.54816e-27	4.89046e-26
ENSMUSG00000082082	Gm13230	25.1335	4.60243	5.80688e-27	5.11596e-26
ENSMUSG00000068859	Sp9	86.2996	4.93414	6.12975e-27	5.39504e-26
ENSMUSG00000005958	Ephb3	134.298	6.77397	6.15638e-27	5.41308e-26
ENSMUSG00000084273	Gm12628	36.574	7.42792	6.46497e-27	5.67876e-26
ENSMUSG00000031969	Acad8	18.1234	6.03401	6.73786e-27	5.9126e-26
ENSMUSG00000001497	Pax9	134.502	4.95044	6.7673e-27	5.93548e-26
ENSMUSG00000009248	Ascl2	108.156	7.6737	6.95398e-27	6.09317e-26
ENSMUSG00000031355	Arhgap6	31.892	8.85451	7.11953e-27	6.23514e-26
ENSMUSG00000050138	Kcnk12	26.9594	8.61514	7.50653e-27	6.56756e-26
ENSMUSG00000009563	Tor2a	231.822	3.02425	7.63138e-27	6.6702e-26
ENSMUSG00000079509	Zfx	42.4884	4.67941	7.76204e-27	6.78105e-26
ENSMUSG00000049755	Zfp672	151.867	2.4149	8.89816e-27	7.75442e-26
ENSMUSG00000041596	Vmn1r90	95.7264	2.35855	9.17403e-27	7.99089e-26
ENSMUSG00000086965	Gm16314	53.9951	3.0641	9.38714e-27	8.17249e-26
ENSMUSG00000021743	Fezf2	102.476	5.12422	9.69216e-27	8.42974e-26
ENSMUSG00000091383	Hist1h2al	38.3057	3.10808	1.03041e-26	8.94879e-26
ENSMUSG00000028919	Arhgef19	46.7439	6.006	1.10837e-26	9.60698e-26
ENSMUSG00000058189	Hist1h2bm	124.422	4.15899	1.3134e-26	1.13563e-25
ENSMUSG00000061808	Ttr	53.0038	24.954	1.40926e-26	1.21673e-25
ENSMUSG00000051639	Gm5812	19.1614	5.114	1.43585e-26	1.23908e-25
ENSMUSG00000074479	Gm10704	53.3259	2.59031	1.51267e-26	1.30346e-25
ENSMUSG00000067455	Hist1h4j	22.9633	6.18723	1.59009e-26	1.36884e-25
ENSMUSG00000050022	Amz1	20.2074	5.97033	1.61126e-26	1.38639e-25
ENSMUSG00000084910	C630043F03Rik	39.0838	5.24596	1.62669e-26	1.39808e-25
ENSMUSG00000067235	H2-Q10	23.7981	5.45222	1.63581e-26	1.40478e-25
ENSMUSG00000021938	Pspc1	59.59	2.4929	1.71498e-26	1.47134e-25
ENSMUSG00000041199	Rpusd1	267.696	2.06371	1.75221e-26	1.50255e-25
ENSMUSG00000027845	Dclre1b	141.711	3.32547	1.87914e-26	1.61061e-25
ENSMUSG00000074122	Foxl2os	41.6567	8.57569	1.92537e-26	1.64864e-25
ENSMUSG00000029071	Dvl1	160.361	2.45342	2.11765e-26	1.80977e-25
ENSMUSG00000083716	Gm13436	23.5697	3.30309	2.15209e-26	1.83744e-25
ENSMUSG00000036181	Hist1h1c	197.828	2.67757	2.16648e-26	1.84882e-25
ENSMUSG00000039062	Anpep	62.0918	5.57116	2.2323e-26	1.90408e-25
ENSMUSG00000028641	Lepre1	165.952	2.8552	2.26395e-26	1.93014e-25
ENSMUSG00000027654	Fam83d	692.156	3.08237	2.27886e-26	1.94192e-25
ENSMUSG00000021536	Adcy2	145.072	4.13104	2.49113e-26	2.12076e-25
ENSMUSG00000035804	Ins1	95.4067	25.7735	2.5645e-26	2.18217e-25
ENSMUSG00000013646	Sh3bp5l	61.1162	3.76363	2.83623e-26	2.40991e-25
ENSMUSG00000043243	Fam129c	119.051	3.00335	2.9912e-26	2.54037e-25
ENSMUSG00000038167	Plekhg6	35.5554	8.57075	3.03571e-26	2.57693e-25
ENSMUSG00000007038	Neu1	74.559	3.26151	3.27033e-26	2.77476e-25
ENSMUSG00000032727	Mier3	2002.89	2.03392	3.28999e-26	2.78877e-25
ENSMUSG00000089818	Gm15950	25.8569	5.89167	3.45008e-26	2.92026e-25
ENSMUSG00000079641	Rpl39	148.525	3.82037	3.76064e-26	3.17857e-25
ENSMUSG00000041681	Iapp	235.756	27.0315	3.8873e-26	3.28405e-25
ENSMUSG00000081445	Rpl23a-ps4	21.0949	7.58902	3.9216e-26	3.31145e-25
ENSMUSG00000072940	Gm10443	37.8499	2.98079	4.0373e-26	3.40752e-25
ENSMUSG00000083258	Gm5939	102.611	4.38523	4.45548e-26	3.75509e-25
ENSMUSG00000015943	Bola1	207.284	2.96267	4.49394e-26	3.7857e-25
ENSMUSG00000043073	Dub3	103.476	4.86502	4.74787e-26	3.99581e-25
ENSMUSG00000051735	Rinl	31.7346	6.65872	4.92512e-26	4.14103e-25
ENSMUSG00000034768	Asb16	106.861	3.76175	5.12042e-26	4.30115e-25
ENSMUSG00000038894	Irs2	81.5692	5.72641	5.2719e-26	4.42629e-25
ENSMUSG00000092125	AA543401	92.9311	9.95633	5.28985e-26	4.43926e-25
ENSMUSG00000019942	Cdk1	780.765	2.62829	5.82149e-26	4.87846e-25
ENSMUSG00000046994	Mars2	198.352	2.58986	5.98301e-26	5.01145e-25
ENSMUSG00000001056	Nhp2	610.203	3.09461	5.99018e-26	5.01508e-25
ENSMUSG00000082904	Gm12615	23.2966	6.44955	6.18193e-26	5.17316e-25
ENSMUSG00000030732	Chrdl2	24.7533	8.27022	6.48862e-26	5.42211e-25
ENSMUSG00000072115	Ang	13.1687	7.57838	6.69161e-26	5.58645e-25
ENSMUSG00000031383	Dusp9	112.326	3.96978	7.06009e-26	5.88851e-25
ENSMUSG00000038188	Scarf1	34.6717	7.18412	7.17676e-26	5.983e-25
ENSMUSG00000040693	Slco4c1	77.4604	4.96427	7.84445e-26	6.53039e-25
ENSMUSG00000081378	Gm6834	17.1343	5.29259	7.8893e-26	6.56464e-25
ENSMUSG00000028707	Dmbx1	81.0289	4.38949	8.40953e-26	6.99423e-25
ENSMUSG00000022407	Adsl	222.55	3.66433	9.10484e-26	7.5583e-25
ENSMUSG00000031775	Pllp	26.981	4.76336	9.89732e-26	8.19309e-25
ENSMUSG00000048106	4632415L05Rik	37.247	6.78493	1.00915e-25	8.34994e-25
ENSMUSG00000027809	Etfdh	52.8416	3.38472	1.02492e-25	8.47642e-25
ENSMUSG00000027935	Rab13	21.1755	3.7909	1.02923e-25	8.50812e-25
ENSMUSG00000069314	Hist1h2bl	54.962	4.86739	1.04496e-25	8.63408e-25
ENSMUSG00000090998	Gm17586	66.3063	2.63635	1.05808e-25	8.73434e-25
ENSMUSG00000083061	Gm12191	27.6425	3.92031	1.08189e-25	8.9267e-25
ENSMUSG00000021127	Zfp36l1	103.943	7.19559	1.12642e-25	9.28547e-25
ENSMUSG00000067642	Gpr113	45.1783	8.46388	1.1678e-25	9.62207e-25
ENSMUSG00000022217	Fam158a	20.4979	7.54692	1.21459e-25	9.99829e-25
ENSMUSG00000018861	Fdxr	80.1397	3.44598	1.26849e-25	1.04226e-24
ENSMUSG00000018196	Glrx2	124.585	4.2462	1.32506e-25	1.08773e-24
ENSMUSG00000029066	Mrpl20	78.9481	3.7261	1.42622e-25	1.17023e-24
ENSMUSG00000037847	BC016495	23.7973	7.14443	1.46192e-25	1.19897e-24
ENSMUSG00000032291	Crabp1	33.2502	7.55771	1.53051e-25	1.25406e-24
ENSMUSG00000066007	Zfp600	39.3278	2.5993	1.57568e-25	1.28987e-24
ENSMUSG00000001054	Rmnd5b	306.342	3.20026	1.85117e-25	1.51328e-24
ENSMUSG00000020859	Spag9	89.1278	3.57053	1.85627e-25	1.51675e-24
ENSMUSG00000008845	Cd163	63.6066	4.70126	1.92299e-25	1.56982e-24
ENSMUSG00000013089	Etv5	332.384	2.85091	2.16456e-25	1.76215e-24
ENSMUSG00000049231	Gm12497	43.8549	2.41342	2.1706e-25	1.76625e-24
ENSMUSG00000074764	Sel1l2	20.8812	5.2447	2.40872e-25	1.95731e-24
ENSMUSG00000073526	Gm10528	14.9983	7.54234	2.82354e-25	2.28598e-24
ENSMUSG00000031939	Taf1d	466.136	2.6674	3.07252e-25	2.48528e-24
ENSMUSG00000036916	Zfp280c	46.6836	5.90527	3.13914e-25	2.53801e-24
ENSMUSG00000012848	Rps5	441.461	3.10705	3.28854e-25	2.65637e-24
ENSMUSG00000079536	Gm6880	22.2052	7.2089	3.3458e-25	2.69893e-24
ENSMUSG00000054958	Nt5c1a	20.7797	7.12938	3.44004e-25	2.77241e-24
ENSMUSG00000045045	Lrfn4	104.852	4.97475	3.44715e-25	2.77688e-24
ENSMUSG00000024537	Psmg2	15.0165	5.04575	3.62787e-25	2.9198e-24
ENSMUSG00000087313	Dleu2	26.6388	4.63691	3.65341e-25	2.93902e-24
ENSMUSG00000026475	Rgs16	53.2744	5.24148	3.7177e-25	2.98937e-24
ENSMUSG00000031628	Casp3	127.143	3.18245	3.93977e-25	3.16362e-24
ENSMUSG00000006056	Calcoco2	342.844	7.47092	3.9777e-25	3.19263e-24
ENSMUSG00000051557	Pusl1	186.481	2.43173	4.0744e-25	3.26876e-24
ENSMUSG00000050917	Fgf4	46.3205	9.39623	4.21831e-25	3.38115e-24
ENSMUSG00000053536	Cstf2t	261.186	3.20478	4.34288e-25	3.47942e-24
ENSMUSG00000062417	Hist1h3g	464.585	2.58343	4.56223e-25	3.65185e-24
ENSMUSG00000078952	Gm11019	152.791	9.15694	4.56192e-25	3.65185e-24
ENSMUSG00000028986	Klhl7	39.9466	4.41738	4.71996e-25	3.77469e-24
ENSMUSG00000027803	Wwtr1	181.852	3.93018	4.8274e-25	3.85886e-24
ENSMUSG00000032381	Fam96a	79.7899	2.62591	4.9792e-25	3.97683e-24
ENSMUSG00000050621	Gm9846	37.3813	6.18067	4.98543e-25	3.97979e-24
ENSMUSG00000029817	Tra2a	200.08	3.06636	4.9986e-25	3.98851e-24
ENSMUSG00000085208	4632419I22Rik	85.1142	3.86934	5.09172e-25	4.06097e-24
ENSMUSG00000041774	Ydjc	32.1041	3.98348	5.09526e-25	4.06197e-24
ENSMUSG00000030357	Fkbp4	611.741	3.39411	5.10492e-25	4.066e-24
ENSMUSG00000086942	Gm15489	40.9923	2.48902	5.94614e-25	4.72325e-24
ENSMUSG00000032449	Slc25a36	124.494	2.8774	6.09046e-25	4.83572e-24
ENSMUSG00000092138	Gm6804	19.6549	8.16807	6.34175e-25	5.02847e-24
ENSMUSG00000034892	Rps29	259.61	3.53909	6.42694e-25	5.09373e-24
ENSMUSG00000050213	Snip1	140.075	3.32845	6.56687e-25	5.20231e-24
ENSMUSG00000003235	Eif2b5	193.19	2.20766	6.62793e-25	5.24832e-24
ENSMUSG00000004500	Zfp324	47.4447	5.53897	6.66105e-25	5.27219e-24
ENSMUSG00000040435	Ppp1r15a	1730.54	2.73332	6.86942e-25	5.42982e-24
ENSMUSG00000085185	BC028777	17.4689	6.15203	7.02065e-25	5.54687e-24
ENSMUSG00000054836	2610002I17Rik	118.407	3.61821	7.03828e-25	5.55832e-24
ENSMUSG00000001415	Smg5	782.612	2.7517	7.43859e-25	5.86921e-24
ENSMUSG00000023210	Lcn9	13.7359	7.64148	7.56787e-25	5.96856e-24
ENSMUSG00000042743	Sgtb	57.764	3.26299	7.73221e-25	6.09545e-24
ENSMUSG00000081967	Gm14017	20.9483	3.85268	7.7809e-25	6.1311e-24
ENSMUSG00000078980	Gm2035	21.4073	6.84609	7.95288e-25	6.26382e-24
ENSMUSG00000049878	Rlf	501.364	3.08804	8.42305e-25	6.63118e-24
ENSMUSG00000060671	Atp8b2	58.2207	5.93637	8.61081e-25	6.77598e-24
ENSMUSG00000036285	2610024G14Rik	380.652	2.48693	8.62972e-25	6.78784e-24
ENSMUSG00000039081	Zfp503	214.127	6.09443	8.83992e-25	6.95009e-24
ENSMUSG00000063001	Gm15450	12.3065	7.2548	8.99289e-25	7.06721e-24
ENSMUSG00000033644	Piwil2	102.153	3.05247	9.44727e-25	7.4177e-24
ENSMUSG00000036672	Cenpt	262.368	2.49269	9.67811e-25	7.59558e-24
ENSMUSG00000037904	Ankrd9	89.5469	4.63798	9.72607e-25	7.62983e-24
ENSMUSG00000010803	Gabra1	71.1499	8.87675	1.01812e-24	7.9798e-24
ENSMUSG00000091255	Speer4e	15.7586	6.00887	1.04723e-24	8.20429e-24
ENSMUSG00000049511	Htr1b	49.5667	7.19657	1.09216e-24	8.54498e-24
ENSMUSG00000025151	Maged1	446.992	4.15404	1.1283e-24	8.82378e-24
ENSMUSG00000008855	Hdac5	39.3365	5.31238	1.18103e-24	9.2321e-24
ENSMUSG00000046008	Pnlip	26.5732	6.67141	1.20004e-24	9.37653e-24
ENSMUSG00000091909	Gm17282	49.9862	2.87105	1.24247e-24	9.69952e-24
ENSMUSG00000019731	Slc35e1	79.9925	3.73529	1.25375e-24	9.78322e-24
ENSMUSG00000075376	Rc3h2	206.505	3.19015	1.32456e-24	1.03221e-23
ENSMUSG00000031169	Porcn	29.4191	5.77514	1.34206e-24	1.04538e-23
ENSMUSG00000082105	Gm12621	21.8991	7.63805	1.42061e-24	1.10414e-23
ENSMUSG00000069301	Hist1h2ag	190.464	2.77237	1.46201e-24	1.13582e-23
ENSMUSG00000072660	Gm6288	18.7499	4.67304	1.58516e-24	1.22987e-23
ENSMUSG00000052102	Gnpda1	70.5652	3.38383	1.61136e-24	1.24965e-23
ENSMUSG00000066443	Gm10163	34.9942	3.85447	1.64108e-24	1.27159e-23
ENSMUSG00000029545	Acads	24.2372	4.9203	1.78476e-24	1.3811e-23
ENSMUSG00000063235	Ptpmt1	22.6217	5.54123	1.85861e-24	1.43573e-23
ENSMUSG00000026492	Tfb2m	404.897	2.01677	1.88838e-24	1.45809e-23
ENSMUSG00000035403	Crb2	30.7765	7.68321	1.93952e-24	1.49562e-23
ENSMUSG00000024177	Nme4	22.519	4.20621	2.00955e-24	1.54827e-23
ENSMUSG00000036810	Tmem188	266.359	2.14339	2.03215e-24	1.56432e-23
ENSMUSG00000092680	AL671866.1	13.9013	7.43082	2.04435e-24	1.57303e-23
ENSMUSG00000083863	Gm13341	71.893	2.5232	2.06756e-24	1.5902e-23
ENSMUSG00000092084	Gm2056	14.4003	7.49995	2.15328e-24	1.65469e-23
ENSMUSG00000020988	L2hgdh	68.6671	4.0851	2.16127e-24	1.6601e-23
ENSMUSG00000051257	Trap1a	31.0478	7.27133	2.1942e-24	1.68467e-23
ENSMUSG00000004846	Plod3	122.047	3.99935	2.21392e-24	1.69907e-23
ENSMUSG00000031168	Ebp	46.2539	3.94058	2.23736e-24	1.71557e-23
ENSMUSG00000020812	1810032O08Rik	17.4447	6.16957	2.29948e-24	1.76167e-23
ENSMUSG00000025494	Sigirr	23.8411	8.21323	2.35137e-24	1.79987e-23
ENSMUSG00000072980	Oip5	39.2851	3.48897	2.37684e-24	1.81857e-23
ENSMUSG00000081051	Gm15427	170.708	2.78203	2.56407e-24	1.96013e-23
ENSMUSG00000055833	1700034H15Rik	55.0049	3.97115	2.61742e-24	2.00005e-23
ENSMUSG00000085607	Gm16854	34.3823	4.15878	2.76632e-24	2.11292e-23
ENSMUSG00000001504	Irx2	87.5914	6.3701	2.93518e-24	2.23899e-23
ENSMUSG00000039873	Neurl2	18.4856	7.39287	2.98813e-24	2.2784e-23
ENSMUSG00000038335	Tsr1	204.843	3.16493	2.9928e-24	2.28098e-23
ENSMUSG00000092569	RP24-263P17.1	10.173	6.54016	3.12709e-24	2.38128e-23
ENSMUSG00000035551	Igfbpl1	17.8965	7.80485	3.29461e-24	2.5056e-23
ENSMUSG00000034957	Cebpa	44.434	7.45255	3.38373e-24	2.57228e-23
ENSMUSG00000086725	A630052C17Rik	25.6273	4.25551	3.38675e-24	2.57346e-23
ENSMUSG00000050397	Foxl2	47.9176	7.16861	3.42716e-24	2.60193e-23
ENSMUSG00000040123	Zmym5	121.392	2.62886	3.54336e-24	2.689e-23
ENSMUSG00000024097	Srsf7	427.997	2.66778	3.60005e-24	2.73085e-23
ENSMUSG00000034327	Kctd9	137.523	2.88613	3.80149e-24	2.87995e-23
ENSMUSG00000083768	Gm15362	15.5173	7.59702	3.81979e-24	2.89257e-23
ENSMUSG00000026848	Tor1b	211.738	3.64234	3.90433e-24	2.95532e-23
ENSMUSG00000028884	Rpa2	434.644	2.37303	4.10245e-24	3.10131e-23
ENSMUSG00000028416	Bag1	110.625	3.0562	4.22186e-24	3.19021e-23
ENSMUSG00000035585	Tsen34	64.6231	3.75631	4.55884e-24	3.4375e-23
ENSMUSG00000090433	9430037G07Rik	19.0781	6.45126	4.56718e-24	3.44232e-23
ENSMUSG00000091460	Gm7808	15.5862	5.74922	4.5992e-24	3.46498e-23
ENSMUSG00000008668	Rps18	132.618	2.96878	4.60317e-24	3.46649e-23
ENSMUSG00000079143	Gm11052	10.3632	5.09465	4.61225e-24	3.47185e-23
ENSMUSG00000039349	C130074G19Rik	49.3485	5.1857	4.7871e-24	3.6004e-23
ENSMUSG00000046138	9930021J03Rik	74.8811	3.36249	4.80834e-24	3.61484e-23
ENSMUSG00000062432	Cyp26c1	37.4601	5.20567	4.97177e-24	3.73612e-23
ENSMUSG00000039646	Vasn	78.9979	4.29533	5.51056e-24	4.13397e-23
ENSMUSG00000026255	Efhd1	128.689	2.55118	5.65686e-24	4.23833e-23
ENSMUSG00000034206	Polq	250.029	2.57681	5.77095e-24	4.32015e-23
ENSMUSG00000083397	Gm5466	21.1034	5.88345	5.92064e-24	4.43033e-23
ENSMUSG00000062070	Pgk1	177.51	2.04736	6.01252e-24	4.49528e-23
ENSMUSG00000002957	Ap2a2	315.04	2.21476	6.41476e-24	4.78792e-23
ENSMUSG00000091779	Gm6763	25.1383	6.80359	6.8559e-24	5.11502e-23
ENSMUSG00000050071	Bex1	97.2125	8.62521	6.94849e-24	5.17973e-23
ENSMUSG00000089788	Gm16586	17.4091	7.76121	7.01806e-24	5.22939e-23
ENSMUSG00000062611	Gm10119	32.2628	3.76543	7.06142e-24	5.25948e-23
ENSMUSG00000056941	Commd7	105.003	2.81915	7.18751e-24	5.35114e-23
ENSMUSG00000030337	Vamp1	187.729	2.45068	7.31638e-24	5.4425e-23
ENSMUSG00000020328	Nudcd2	51.088	3.23502	7.61206e-24	5.66007e-23
ENSMUSG00000091730	Gm17230	47.8591	9.22296	7.76129e-24	5.76619e-23
ENSMUSG00000048330	Ric3	111.691	3.60906	9.31733e-24	6.89904e-23
ENSMUSG00000039219	Arid4b	391.409	2.34186	9.6075e-24	7.11092e-23
ENSMUSG00000053173	Rpl18-ps2	17.3073	4.01713	9.95147e-24	7.36242e-23
ENSMUSG00000042659	Arrdc4	62.6318	4.83116	1.2183e-23	8.99084e-23
ENSMUSG00000025436	Xrcc6bp1	69.1911	2.55044	1.21993e-23	8.9991e-23
ENSMUSG00000085410	2010110K18Rik	140.037	2.16516	1.26339e-23	9.31187e-23
ENSMUSG00000084977	4933417D19Rik	21.0735	4.91489	1.32235e-23	9.73023e-23
ENSMUSG00000026094	Stk17b	44.5873	9.34221	1.3895e-23	1.02158e-22
ENSMUSG00000071647	Eml3	59.5962	3.2508	1.40072e-23	1.02941e-22
ENSMUSG00000090103	Gm16094	12.9664	6.90028	1.41969e-23	1.04292e-22
ENSMUSG00000031467	Agpat5	192.151	2.37755	1.47761e-23	1.08501e-22
ENSMUSG00000073867	AA474408	14.9557	5.57521	1.514e-23	1.11127e-22
ENSMUSG00000086952	Gm12596	18.5445	7.17842	1.58594e-23	1.16311e-22
ENSMUSG00000043003	Rasef	15.3488	4.77555	1.62556e-23	1.19167e-22
ENSMUSG00000035594	Chrna5	49.7421	3.1051	1.70424e-23	1.24884e-22
ENSMUSG00000029034	Cpsf3l	112.112	2.5595	1.77446e-23	1.29867e-22
ENSMUSG00000057729	Prtn3	30.2663	7.88516	1.791e-23	1.31024e-22
ENSMUSG00000004896	Rrnad1	60.8917	2.44736	1.79368e-23	1.31165e-22
ENSMUSG00000022769	Sdf2l1	102.809	2.44105	1.81568e-23	1.32665e-22
ENSMUSG00000074796	Slc4a11	97.3162	6.47334	1.82635e-23	1.33389e-22
ENSMUSG00000023150	Ivns1abp	201.243	2.27557	1.88846e-23	1.37868e-22
ENSMUSG00000020818	Mfsd11	81.6088	2.69141	1.96218e-23	1.43132e-22
ENSMUSG00000024298	Zfp871	55.0029	5.92329	2.07701e-23	1.51384e-22
ENSMUSG00000031207	Msn	34.1598	4.61433	2.16873e-23	1.57938e-22
ENSMUSG00000085438	1700020I14Rik	40.3937	2.73471	2.27914e-23	1.65843e-22
ENSMUSG00000036819	Jmjd4	82.7034	3.11093	2.32685e-23	1.69106e-22
ENSMUSG00000041560	Gltscr2	360.296	2.88984	2.39266e-23	1.73817e-22
ENSMUSG00000035184	Fam124a	469.107	2.75187	2.4131e-23	1.7523e-22
ENSMUSG00000019179	Mdh2	463.809	2.16781	2.4634e-23	1.78735e-22
ENSMUSG00000073525	Gm10527	12.5352	7.28009	2.46832e-23	1.79019e-22
ENSMUSG00000032855	Pkd1	762.054	2.6345	2.57835e-23	1.86922e-22
ENSMUSG00000078498	Gm13151	10.0927	6.52445	2.59349e-23	1.87943e-22
ENSMUSG00000081211	Gm14886	23.2974	8.40777	2.70971e-23	1.96285e-22
ENSMUSG00000081249	Gm11517	119.604	8.75699	2.85246e-23	2.06372e-22
ENSMUSG00000081805	Gm14335	16.2483	4.18626	3.10861e-23	2.24628e-22
ENSMUSG00000025498	Irf7	33.5833	6.24272	3.14345e-23	2.27052e-22
ENSMUSG00000021223	Papln	23.4984	7.74974	3.17049e-23	2.28912e-22
ENSMUSG00000016921	Srsf6	136.646	2.54171	3.39922e-23	2.45326e-22
ENSMUSG00000041237	Pklr	25.2154	7.8549	3.49586e-23	2.52199e-22
ENSMUSG00000086802	2700038G22Rik	14.6481	4.84849	3.49974e-23	2.52375e-22
ENSMUSG00000033107	Rnf125	166.273	2.95018	3.55441e-23	2.56213e-22
ENSMUSG00000035958	Tdp2	218.107	2.67525	3.58397e-23	2.58134e-22
ENSMUSG00000022555	Dgat1	72.2896	2.32738	4.08436e-23	2.93814e-22
ENSMUSG00000030335	Mrpl51	320.081	2.09493	4.11625e-23	2.95988e-22
ENSMUSG00000034274	Thoc5	419.955	2.67439	4.27092e-23	3.06612e-22
ENSMUSG00000027177	Hipk3	669.617	2.82379	4.48001e-23	3.21361e-22
ENSMUSG00000042271	Nxt2	101.539	2.45079	4.57709e-23	3.28059e-22
ENSMUSG00000040824	Snrpd2	141.54	3.32024	4.62383e-23	3.31275e-22
ENSMUSG00000076436	Oxct2a	20.2125	8.19946	4.83587e-23	3.46186e-22
ENSMUSG00000086054	Gm13824	15.0874	7.33125	5.04073e-23	3.60559e-22
ENSMUSG00000050989	Sepn1	30.0902	5.85151	5.11695e-23	3.65715e-22
ENSMUSG00000020544	Cox11	28.3415	3.3627	5.3978e-23	3.85476e-22
ENSMUSG00000091643	Zscan4b	41.322	6.21289	5.64008e-23	4.02453e-22
ENSMUSG00000089804	Gm16136	19.69	7.93893	5.73575e-23	4.09115e-22
ENSMUSG00000047604	Frat2	21.4132	4.65457	5.92287e-23	4.22121e-22
ENSMUSG00000034203	Chchd4	16.5085	5.98389	6.05092e-23	4.309e-22
ENSMUSG00000017754	Pltp	15.3083	7.35276	6.48826e-23	4.61486e-22
ENSMUSG00000031950	Gabarapl2	334.493	3.06999	6.56399e-23	4.66685e-22
ENSMUSG00000091080	Prr23a	342.696	2.62618	6.62197e-23	4.70618e-22
ENSMUSG00000035764	Fbxo45	95.5552	2.79007	6.76761e-23	4.80582e-22
ENSMUSG00000037461	Ints7	196.404	3.50731	6.96361e-23	4.93905e-22
ENSMUSG00000059013	Sh2d3c	2372	2.13553	7.22517e-23	5.12251e-22
ENSMUSG00000051341	Zfp52	13.0717	6.24481	7.502e-23	5.31239e-22
ENSMUSG00000040428	Plekha4	59.0961	2.31487	7.82599e-23	5.53738e-22
ENSMUSG00000023000	Dhh	37.4276	4.65303	7.95576e-23	5.6247e-22
ENSMUSG00000029576	Radil	24.9164	4.76244	8.03042e-23	5.67522e-22
ENSMUSG00000052105	1110012J17Rik	105.491	3.33173	8.09165e-23	5.71392e-22
ENSMUSG00000081076	Rpsa-ps4	13.3403	7.15936	8.12311e-23	5.73156e-22
ENSMUSG00000035435	Abca17	17.7448	5.91611	8.28017e-23	5.84004e-22
ENSMUSG00000024597	Slc12a2	492.9	2.30557	9.72601e-23	6.85161e-22
ENSMUSG00000043993	2900052L18Rik	33.5511	5.74391	9.76461e-23	6.87606e-22
ENSMUSG00000069271	Hist1h2bn	27.5507	4.05947	1.0042e-22	7.06577e-22
ENSMUSG00000036975	Tmem177	22.5156	7.00451	1.00787e-22	7.08874e-22
ENSMUSG00000041075	Fzd7	1084.6	2.77097	1.01019e-22	7.10227e-22
ENSMUSG00000026670	Uap1	226.291	2.38808	1.0742e-22	7.54929e-22
ENSMUSG00000079037	Prnp	34.1595	5.17104	1.17847e-22	8.26892e-22
ENSMUSG00000029923	Rab19	12.6117	6.85283	1.20993e-22	8.48297e-22
ENSMUSG00000074039	4930520O04Rik	13.3652	7.6089	1.23141e-22	8.63009e-22
ENSMUSG00000041143	Tmco4	489.21	2.04727	1.24915e-22	8.75095e-22
ENSMUSG00000030612	Mrpl46	127.419	2.2237	1.34054e-22	9.38008e-22
ENSMUSG00000037965	Zc3h7a	35.7218	3.83112	1.37073e-22	9.58752e-22
ENSMUSG00000090388	Mir706	19.3946	7.91877	1.42911e-22	9.99188e-22
ENSMUSG00000073147	5031425E22Rik	18.8724	5.52264	1.44667e-22	1.01107e-21
ENSMUSG00000046160	Olig1	23.1124	7.95162	1.49763e-22	1.04585e-21
ENSMUSG00000080483	AC111029.2	11.5349	6.73678	1.52149e-22	1.0621e-21
ENSMUSG00000002010	Idh3g	251.434	3.96968	1.53648e-22	1.07172e-21
ENSMUSG00000028392	Bspry	743.894	2.10606	1.62796e-22	1.13463e-21
ENSMUSG00000026785	Pkn3	31.564	4.5614	1.64365e-22	1.14466e-21
ENSMUSG00000022474	Pmm1	396.237	2.6319	1.76598e-22	1.22792e-21
ENSMUSG00000046179	E2f8	287.341	2.35325	1.82702e-22	1.26987e-21
ENSMUSG00000092274	Neat1	186.94	6.77161	1.83829e-22	1.27719e-21
ENSMUSG00000023043	Krt18	37.9199	5.59373	1.87866e-22	1.30473e-21
ENSMUSG00000030924	2610020H08Rik	77.882	2.39001	1.99638e-22	1.38432e-21
ENSMUSG00000061848	Gm5805	37.4401	2.93809	2.01471e-22	1.39648e-21
ENSMUSG00000030672	Mylpf	12.3745	5.83121	2.08047e-22	1.44093e-21
ENSMUSG00000027854	Sike1	35.6427	4.27452	2.28634e-22	1.58104e-21
ENSMUSG00000087318	Gm12114	20.4846	5.03439	2.33701e-22	1.61481e-21
ENSMUSG00000029053	Prkcz	104.491	2.89518	2.4173e-22	1.66899e-21
ENSMUSG00000024614	Tmx3	32.6826	3.88655	2.42278e-22	1.67211e-21
ENSMUSG00000072188	Gm10354	10.1628	6.31737	2.49407e-22	1.71998e-21
ENSMUSG00000026384	Ptpn4	70.8263	2.21974	2.5893e-22	1.78217e-21
ENSMUSG00000003436	Dll3	54.6937	2.58961	2.61503e-22	1.79918e-21
ENSMUSG00000037361	0610009D07Rik	69.6499	3.12977	2.71914e-22	1.86935e-21
ENSMUSG00000027395	Polr1b	378.899	2.69018	2.72874e-22	1.87522e-21
ENSMUSG00000049323	Smcr8	674.834	2.11569	2.7948e-22	1.91988e-21
ENSMUSG00000085601	Gm4969	66.8218	3.96052	2.81558e-22	1.93265e-21
ENSMUSG00000026686	Lmx1a	165.188	3.95077	2.89938e-22	1.9894e-21
ENSMUSG00000021709	Erbb2ip	282.198	2.00773	3.20262e-22	2.19321e-21
ENSMUSG00000002660	Clpp	75.4357	3.41557	3.2543e-22	2.22774e-21
ENSMUSG00000024955	Esrra	13.2226	5.731	3.5295e-22	2.41146e-21
ENSMUSG00000068220	Lgals1	28.9188	8.04816	3.59094e-22	2.45249e-21
ENSMUSG00000020140	Lgr5	55.1967	4.44741	3.82977e-22	2.61258e-21
ENSMUSG00000040746	Rnf167	712.537	2.08815	3.9502e-22	2.69369e-21
ENSMUSG00000014550	Zfyve20	1221.97	2.51492	3.95892e-22	2.69859e-21
ENSMUSG00000022853	Ehhadh	17.5021	7.54913	4.05122e-22	2.75833e-21
ENSMUSG00000080588	AC131713.1	13.9275	7.22562	4.06963e-22	2.76979e-21
ENSMUSG00000047976	Kcna1	278.819	3.81299	4.38185e-22	2.97765e-21
ENSMUSG00000032193	Ldlr	168.582	3.18118	4.48665e-22	3.04658e-21
ENSMUSG00000024525	Impa2	147.974	2.82682	4.61996e-22	3.1359e-21
ENSMUSG00000040852	Plekhh2	59.7623	5.05936	4.78773e-22	3.24728e-21
ENSMUSG00000040767	Snrnp25	97.6985	4.21687	4.8735e-22	3.30292e-21
ENSMUSG00000021573	Tppp	32.0739	6.81106	5.13832e-22	3.47973e-21
ENSMUSG00000008090	Fgfrl1	43.3468	3.57674	5.13754e-22	3.47973e-21
ENSMUSG00000060143	Gm10076	260.575	2.86684	5.29004e-22	3.57974e-21
ENSMUSG00000018761	Mpdu1	142.768	5.05958	5.52169e-22	3.72935e-21
ENSMUSG00000045348	6430598A04Rik	125.613	2.93357	5.57907e-22	3.76667e-21
ENSMUSG00000074212	Dnajb14	234.076	3.77463	5.6855e-22	3.83706e-21
ENSMUSG00000001105	Ift20	432.945	2.35295	5.91523e-22	3.98906e-21
ENSMUSG00000034460	Six4	32.4723	5.81429	5.96407e-22	4.02046e-21
ENSMUSG00000086839	Gm11973	10.9823	6.87208	5.96671e-22	4.02071e-21
ENSMUSG00000062044	Lmtk3	33.3162	6.11657	7.01793e-22	4.72548e-21
ENSMUSG00000084824	Gm16344	15.1764	7.56871	7.26184e-22	4.88599e-21
ENSMUSG00000021108	Prkch	80.3966	5.1921	7.38093e-22	4.96423e-21
ENSMUSG00000041506	Rrp9	489.596	2.40591	7.46502e-22	5.01887e-21
ENSMUSG00000083465	Gm11652	12.6551	4.67323	7.49213e-22	5.03519e-21
ENSMUSG00000021278	Amn	40.1704	7.71436	7.77735e-22	5.22092e-21
ENSMUSG00000070371	Prss36	63.6423	3.68783	7.83994e-22	5.26094e-21
ENSMUSG00000084353	Gm15452	47.2988	2.01039	7.89833e-22	5.29611e-21
ENSMUSG00000083270	Gm13498	255.345	3.42889	8.25329e-22	5.53202e-21
ENSMUSG00000073158	9030624G23Rik	30.2921	3.39587	8.35377e-22	5.59725e-21
ENSMUSG00000086841	2410006H16Rik	41.6902	2.44647	8.39834e-22	5.62498e-21
ENSMUSG00000040413	Timd2	274.075	6.35202	8.49003e-22	5.68208e-21
ENSMUSG00000042116	Vwa1	32.3101	6.44389	8.81584e-22	5.89345e-21
ENSMUSG00000006389	Mpl	15.0241	6.63276	8.88812e-22	5.93952e-21
ENSMUSG00000061702	Tmem91	36.8366	3.59286	9.08398e-22	6.06811e-21
ENSMUSG00000035104	Fam176a	44.1412	6.71402	9.19893e-22	6.14026e-21
ENSMUSG00000027835	Pdcd10	98.2201	2.61501	9.41041e-22	6.27905e-21
ENSMUSG00000034394	Lif	26.3604	8.35856	9.98624e-22	6.65825e-21
ENSMUSG00000004951	Hspb1	93.1146	3.90272	1.09723e-21	7.31294e-21
ENSMUSG00000025839	Pramel7	106.175	7.41091	1.15225e-21	7.67388e-21
ENSMUSG00000062170	Fmr1nb	126.571	3.54037	1.20359e-21	8.01275e-21
ENSMUSG00000092012	Gm4782	59.0638	3.74859	1.21453e-21	8.0795e-21
ENSMUSG00000037487	Ubr5	2322.89	2.13298	1.22001e-21	8.11294e-21
ENSMUSG00000090137	Uba52	44.583	3.98039	1.24771e-21	8.2909e-21
ENSMUSG00000053914	Kdm4d	30.2591	3.19917	1.25966e-21	8.36713e-21
ENSMUSG00000017344	Vtn	60.6992	5.7093	1.33565e-21	8.8652e-21
ENSMUSG00000090508	Gm7957	19.2531	7.69061	1.41482e-21	9.38364e-21
ENSMUSG00000068243	Gm7079	56.7228	3.7401	1.54647e-21	1.02415e-20
ENSMUSG00000028551	Cdkn2c	67.129	2.07483	1.61849e-21	1.07144e-20
ENSMUSG00000037275	Gemin5	411.23	3.10927	1.73639e-21	1.14863e-20
ENSMUSG00000001558	Klhl10	97.3799	3.13958	1.73868e-21	1.14971e-20
ENSMUSG00000070605	Gm13251	27.3236	2.60882	1.75693e-21	1.16135e-20
ENSMUSG00000046846	Spesp1	199.659	6.7714	1.80896e-21	1.19529e-20
ENSMUSG00000024665	Fads2	47.848	5.11874	1.94412e-21	1.28412e-20
ENSMUSG00000060935	AI597468	50.8636	2.91477	1.96989e-21	1.30066e-20
ENSMUSG00000084111	Gm15710	41.1309	3.03837	1.97878e-21	1.30604e-20
ENSMUSG00000019987	Arg1	28.2379	8.23875	2.08289e-21	1.37322e-20
ENSMUSG00000024011	Pi16	30.7224	6.57653	2.19429e-21	1.44505e-20
ENSMUSG00000029851	Fam115c	23.6538	7.75811	2.21977e-21	1.46128e-20
ENSMUSG00000030245	Golt1b	148.916	2.46722	2.31288e-21	1.52088e-20
ENSMUSG00000058794	Nfe2	23.9062	6.47515	2.43539e-21	1.59965e-20
ENSMUSG00000078660	Gm11756	16.8149	7.49277	2.45043e-21	1.60893e-20
ENSMUSG00000023004	Tuba1b	105.576	2.23535	2.46203e-21	1.61594e-20
ENSMUSG00000028597	Gpx7	26.391	4.40987	2.79624e-21	1.83191e-20
ENSMUSG00000032525	Nktr	1060.05	2.33881	2.91972e-21	1.91139e-20
ENSMUSG00000041842	Fhdc1	51.8789	4.75798	2.94022e-21	1.92409e-20
ENSMUSG00000080388	AC160543.1	15.2523	4.56562	3.00134e-21	1.96264e-20
ENSMUSG00000020949	Fkbp3	54.9708	3.3517	3.045e-21	1.99045e-20
ENSMUSG00000015127	Unkl	106.042	3.31072	3.05518e-21	1.99637e-20
ENSMUSG00000047220	Ccdc36	165.856	2.86404	3.126e-21	2.03812e-20
ENSMUSG00000020029	Nudt4	315.293	2.46605	3.21645e-21	2.09555e-20
ENSMUSG00000047721	Bola2	108.165	3.33907	3.35605e-21	2.18248e-20
ENSMUSG00000082860	Gm13204	24.7519	7.16567	3.38111e-21	2.19797e-20
ENSMUSG00000060427	Zfp868	95.5818	3.17535	3.5252e-21	2.2908e-20
ENSMUSG00000042202	Slc35e2	108.329	2.90316	3.55995e-21	2.31253e-20
ENSMUSG00000042613	Pbxip1	13.1153	6.68485	3.64288e-21	2.36466e-20
ENSMUSG00000034064	Poglut1	72.4914	2.79051	3.76536e-21	2.44237e-20
ENSMUSG00000078439	2210404O07Rik	29.3248	2.75702	4.07104e-21	2.63775e-20
ENSMUSG00000009927	Rps25	263.071	3.14016	4.45005e-21	2.87805e-20
ENSMUSG00000040430	Pitpnc1	192.463	3.05789	4.5362e-21	2.93269e-20
ENSMUSG00000087390	Gm7598	27.0649	4.5135	4.54342e-21	2.93629e-20
ENSMUSG00000084968	Gm12743	15.4427	5.33378	4.63933e-21	2.99717e-20
ENSMUSG00000025068	Gsto1	71.2692	3.61269	5.0715e-21	3.27278e-20
ENSMUSG00000009097	Tbx1	27.698	7.28854	5.24902e-21	3.38364e-20
ENSMUSG00000037336	Mfsd2b	27.2582	4.56299	5.34439e-21	3.44386e-20
ENSMUSG00000067878	Mtap7d3	19.7939	4.97143	5.49373e-21	3.53623e-20
ENSMUSG00000086331	Gm16310	12.2643	6.58127	5.71999e-21	3.67919e-20
ENSMUSG00000082676	Gm11843	12.7748	7.09513	5.75429e-21	3.69856e-20
ENSMUSG00000021701	Plk2	155.419	3.01221	5.88165e-21	3.77905e-20
ENSMUSG00000007613	Tgfbr1	219.585	2.35002	5.95574e-21	3.82387e-20
ENSMUSG00000028618	Tmem59	296.954	2.40083	6.21208e-21	3.987e-20
ENSMUSG00000090733	Rps27	72.396	3.79986	7.16677e-21	4.58642e-20
ENSMUSG00000073243	Gm9	72.5847	9.14719	7.33518e-21	4.68911e-20
ENSMUSG00000086873	Gm15672	18.0061	5.54921	7.39718e-21	4.72635e-20
ENSMUSG00000092773	AC157822.1	472.601	2.32621	7.39879e-21	4.72635e-20
ENSMUSG00000042878	Ccdc85b	21.5008	4.4103	7.90434e-21	5.04201e-20
ENSMUSG00000054252	Fgfr3	84.3111	5.96729	8.20858e-21	5.22477e-20
ENSMUSG00000038552	Fndc4	26.2113	6.96049	8.43274e-21	5.36358e-20
ENSMUSG00000037016	Frem2	73.5062	4.86605	9.20916e-21	5.84481e-20
ENSMUSG00000021514	Zfp369	28.3357	5.45914	9.45957e-21	5.99943e-20
ENSMUSG00000020843	Timm22	31.504	5.03888	9.65872e-21	6.12354e-20
ENSMUSG00000083097	Gm14494	26.8971	6.56832	9.67909e-21	6.13425e-20
ENSMUSG00000030313	Dennd5b	70.8295	2.57143	9.78304e-21	6.19569e-20
ENSMUSG00000064145	Arih2	496.407	2.7829	9.81224e-21	6.21196e-20
ENSMUSG00000066279	Chrna10	22.5465	7.04663	1.05879e-20	6.68865e-20
ENSMUSG00000026841	Fibcd1	38.7534	5.64022	1.06954e-20	6.75175e-20
ENSMUSG00000033685	Ucp2	38.8552	5.45648	1.07594e-20	6.78972e-20
ENSMUSG00000041126	H2afv	195.016	2.51689	1.07992e-20	6.81238e-20
ENSMUSG00000086445	Gm13191	25.4266	5.31507	1.09383e-20	6.8977e-20
ENSMUSG00000038264	Sema7a	36.0673	5.30029	1.09856e-20	6.92503e-20
ENSMUSG00000025723	Nmb	26.1932	5.94707	1.11525e-20	7.02775e-20
ENSMUSG00000069682	Gm10275	18.8121	4.88026	1.15137e-20	7.25019e-20
ENSMUSG00000050379	2019-09-06	49.6486	4.40498	1.20096e-20	7.55979e-20
ENSMUSG00000074000	Gm10606	16.7829	5.47197	1.21775e-20	7.66275e-20
ENSMUSG00000086966	Gm16866	16.7843	5.35165	1.2635e-20	7.94213e-20
ENSMUSG00000039382	Wdr45	228.258	3.14432	1.26817e-20	7.96866e-20
ENSMUSG00000062006	Rpl34	128.584	2.76802	1.27138e-20	7.98597e-20
ENSMUSG00000031757	Mt4	23.6039	2.82991	1.37909e-20	8.64409e-20
ENSMUSG00000044148	1810030O07Rik	24.6307	6.13351	1.46199e-20	9.15403e-20
ENSMUSG00000040459	Arglu1	123.523	2.02245	1.49976e-20	9.38716e-20
ENSMUSG00000026173	Plcd4	49.6571	5.77117	1.53069e-20	9.57736e-20
ENSMUSG00000022159	Rab2b	161.624	2.77894	1.55164e-20	9.70156e-20
ENSMUSG00000021134	Srsf5	356.13	2.03279	1.65616e-20	1.03368e-19
ENSMUSG00000031584	Gsr	61.9206	2.5218	1.89677e-20	1.18011e-19
ENSMUSG00000024785	Rcl1	327.178	2.26819	1.91365e-20	1.19019e-19
ENSMUSG00000004364	Cul3	566.252	2.67428	2.07245e-20	1.28805e-19
ENSMUSG00000034854	F630110N24Rik	37.9859	3.01539	2.25415e-20	1.39803e-19
ENSMUSG00000004613	Lim2	17.5871	7.32411	2.27807e-20	1.41237e-19
ENSMUSG00000066407	Gm10263	13.0795	3.42301	2.31563e-20	1.43465e-19
ENSMUSG00000074284	Gm10658	15.6082	4.80485	2.38806e-20	1.47901e-19
ENSMUSG00000053550	Shisa7	71.037	4.1054	2.54444e-20	1.57311e-19
ENSMUSG00000052316	Lrrc15	19.6795	7.93286	2.67767e-20	1.65432e-19
ENSMUSG00000040680	Kremen2	25.549	5.96522	2.67943e-20	1.65483e-19
ENSMUSG00000032180	Tmed1	15.2569	7.11199	2.72415e-20	1.68186e-19
ENSMUSG00000033669	Zfp7	178.4	2.08435	2.8166e-20	1.73651e-19
ENSMUSG00000031227	Magee1	19.3888	6.84573	2.87754e-20	1.77284e-19
ENSMUSG00000088373	Mir1956	12.0518	7.2221	2.92794e-20	1.80201e-19
ENSMUSG00000022565	Plec	520.775	2.53354	2.97779e-20	1.83205e-19
ENSMUSG00000003500	Impdh1	153.373	3.87102	3.21189e-20	1.97334e-19
ENSMUSG00000006333	Rps9	607.893	2.45307	3.36615e-20	2.06524e-19
ENSMUSG00000051379	Flrt3	86.6481	2.70602	3.3856e-20	2.07573e-19
ENSMUSG00000054206	Gzmm	15.2446	6.42313	3.39021e-20	2.07784e-19
ENSMUSG00000046791	2410016O06Rik	25.6069	5.22025	3.39228e-20	2.07839e-19
ENSMUSG00000029754	Dlx6	20.8958	7.35063	3.40817e-20	2.0874e-19
ENSMUSG00000052192	Gm5963	27.8525	3.71463	3.58165e-20	2.19289e-19
ENSMUSG00000022359	Wdyhv1	56.1435	2.48581	3.77613e-20	2.30877e-19
ENSMUSG00000055413	H2-Q8	26.2706	4.85894	3.85184e-20	2.35343e-19
ENSMUSG00000025362	Rps26	671.989	2.70731	4.01246e-20	2.44902e-19
ENSMUSG00000034472	Rasd2	247.177	2.76071	4.02053e-20	2.45311e-19
ENSMUSG00000036863	Syde2	80.4445	4.25134	4.06834e-20	2.48057e-19
ENSMUSG00000049235	Gm7324	19.4452	2.44211	4.27039e-20	2.60196e-19
ENSMUSG00000087346	Gm5699	23.8786	6.21733	4.3153e-20	2.62843e-19
ENSMUSG00000049123	Catsperg2	14.3553	5.81862	4.42263e-20	2.69287e-19
ENSMUSG00000001128	Cfp	17.042	7.95576	4.53452e-20	2.76005e-19
ENSMUSG00000085114	1600025M17Rik	22.733	8.3698	4.58663e-20	2.78984e-19
ENSMUSG00000046378	Asphd1	15.0159	4.46745	4.78929e-20	2.91111e-19
ENSMUSG00000062808	Hist1h3d	22.4163	4.81519	4.96938e-20	3.01746e-19
ENSMUSG00000022504	Ciita	107.78	9.02619	5.03107e-20	3.05388e-19
ENSMUSG00000066315	Gm12918	16.8176	3.96516	5.19324e-20	3.15123e-19
ENSMUSG00000039963	Ccdc40	29.3369	4.85729	5.21662e-20	3.16433e-19
ENSMUSG00000025533	Asl	20.8634	4.97016	5.25321e-20	3.18544e-19
ENSMUSG00000026926	Pmpca	106.101	3.31003	5.47806e-20	3.3195e-19
ENSMUSG00000020524	Gria1	26.9093	6.8507	5.49242e-20	3.32707e-19
ENSMUSG00000032401	Lctl	62.4538	3.45422	5.58909e-20	3.3833e-19
ENSMUSG00000055835	Zfp1	106.415	3.793	5.64266e-20	3.41456e-19
ENSMUSG00000068240	Gm11808	15.3461	3.84257	6.0216e-20	3.63765e-19
ENSMUSG00000020659	Cbll1	417.005	2.1786	6.03965e-20	3.6473e-19
ENSMUSG00000055188	2900002K06Rik	14.8928	5.55597	6.21278e-20	3.74546e-19
ENSMUSG00000066224	Arid3c	100.656	2.75937	6.31787e-20	3.80752e-19
ENSMUSG00000074403	Hist2h3b	195.289	2.61191	6.48923e-20	3.90679e-19
ENSMUSG00000025507	Lrdd	132.265	3.92765	6.64656e-20	4.00015e-19
ENSMUSG00000081998	Gm13245	14.3211	4.58262	6.74686e-20	4.05913e-19
ENSMUSG00000043311	D17H6S53E	15.6156	6.33746	6.80251e-20	4.08983e-19
ENSMUSG00000059689	Zfp637	17.483	4.6735	6.9592e-20	4.18119e-19
ENSMUSG00000020458	Rtn4	564.858	2.59295	7.07585e-20	4.24695e-19
ENSMUSG00000009075	Cabp7	17.594	7.33457	7.56135e-20	4.52912e-19
ENSMUSG00000005320	Fgfr4	21.6662	6.98667	7.55581e-20	4.52912e-19
ENSMUSG00000023990	Tcfeb	31.4472	4.5316	7.65401e-20	4.58308e-19
ENSMUSG00000025716	Myo3a	120.384	4.34083	7.72823e-20	4.62595e-19
ENSMUSG00000024402	Lta	25.9669	6.1274	7.86642e-20	4.70548e-19
ENSMUSG00000055401	Fbxo6	60.1084	6.28614	8.09224e-20	4.83565e-19
ENSMUSG00000071716	Apol7e	20.9045	6.53579	8.13063e-20	4.85695e-19
ENSMUSG00000062542	Syt9	94.277	2.63012	8.42372e-20	5.03033e-19
ENSMUSG00000053835	H2-T24	10.3827	6.79756	8.87787e-20	5.29617e-19
ENSMUSG00000020954	Strn3	121.212	2.21656	9.34505e-20	5.56923e-19
ENSMUSG00000039639	Kcne1	26.3066	6.03085	1.03208e-19	6.13419e-19
ENSMUSG00000069920	B3gnt9-ps	28.7226	4.94502	1.10244e-19	6.54358e-19
ENSMUSG00000011382	Dhdh	58.3281	2.89347	1.13924e-19	6.75296e-19
ENSMUSG00000042515	Mum1l1	31.6354	6.97234	1.14732e-19	6.79858e-19
ENSMUSG00000020461	1700034F02Rik	16.7172	5.70691	1.16242e-19	6.88341e-19
ENSMUSG00000025495	Ptdss2	646.692	2.67208	1.17586e-19	6.95838e-19
ENSMUSG00000034413	Neurl1b	67.9116	4.65321	1.18513e-19	7.01086e-19
ENSMUSG00000059159	Gm8129	16.1094	4.12696	1.18977e-19	7.03359e-19
ENSMUSG00000056592	Zfp658	19.6182	7.25255	1.20851e-19	7.13965e-19
ENSMUSG00000029120	Ppp2r2c	151.089	4.66188	1.29111e-19	7.61232e-19
ENSMUSG00000050953	Gja1	66.8789	5.0943	1.32132e-19	7.78525e-19
ENSMUSG00000041287	Sox15	156.907	3.05719	1.41329e-19	8.3133e-19
ENSMUSG00000035697	Hmha1	20.3637	5.88968	1.54378e-19	9.06581e-19
ENSMUSG00000022551	Cyc1	162.78	2.43356	1.62044e-19	9.50649e-19
ENSMUSG00000049871	Nlrc3	21.5668	5.71897	1.62802e-19	9.54779e-19
ENSMUSG00000020142	Slc1a4	74.6803	4.55138	1.63657e-19	9.59476e-19
ENSMUSG00000020857	Nme2	18.1339	7.14276	1.65262e-19	9.67604e-19
ENSMUSG00000073388	A330017A19Rik	10.031	5.35855	1.68574e-19	9.86343e-19
ENSMUSG00000085776	5430402O13Rik	27.7036	4.56388	1.77266e-19	1.03686e-18
ENSMUSG00000060038	Dhps	81.0549	2.82231	1.81627e-19	1.06131e-18
ENSMUSG00000034005	Gal3st2	106.444	6.00163	1.83125e-19	1.06936e-18
ENSMUSG00000031842	Pde4c	33.9137	5.66875	1.91541e-19	1.1174e-18
ENSMUSG00000060961	Slc4a4	45.3467	2.83186	1.97235e-19	1.14985e-18
ENSMUSG00000002329	Mdp1	32.6263	3.82209	2.00755e-19	1.16999e-18
ENSMUSG00000050043	Tmx2	22.8492	3.82084	2.02634e-19	1.18055e-18
ENSMUSG00000059891	Tsks	14.0107	5.26493	2.04895e-19	1.19294e-18
ENSMUSG00000028982	Slc25a33	29.3222	2.56554	2.1142e-19	1.23052e-18
ENSMUSG00000028780	Sema3c	49.9035	3.52969	2.13871e-19	1.24397e-18
ENSMUSG00000031558	Slit2	78.2634	4.11367	2.34609e-19	1.36235e-18
ENSMUSG00000018405	Mrm1	73.1935	2.47035	2.3881e-19	1.38538e-18
ENSMUSG00000092203	1110038B12Rik	29.1105	3.52802	2.41158e-19	1.39808e-18
ENSMUSG00000084416	Rpl10a-ps1	56.042	3.04788	2.71803e-19	1.57265e-18
ENSMUSG00000027646	Src	38.7392	3.7241	2.72404e-19	1.57561e-18
ENSMUSG00000055053	Nfic	190.991	3.59655	2.7415e-19	1.58519e-18
ENSMUSG00000013787	Ehmt2	82.3484	2.70037	2.76055e-19	1.59464e-18
ENSMUSG00000035165	Kcne3	15.935	7.85479	2.8036e-19	1.61846e-18
ENSMUSG00000021265	Slc25a29	66.3262	6.19814	2.86991e-19	1.65565e-18
ENSMUSG00000085622	3110056K07Rik	12.3613	5.02745	2.88267e-19	1.66247e-18
ENSMUSG00000012123	Aim1l	23.9831	5.63051	2.91427e-19	1.68015e-18
ENSMUSG00000070834	Gm13015	38.2573	2.38414	2.93714e-19	1.69223e-18
ENSMUSG00000066621	Tecpr1	44.356	3.12038	2.94883e-19	1.69841e-18
ENSMUSG00000092102	Gm17712	21.9776	6.36249	2.99288e-19	1.72322e-18
ENSMUSG00000091769	4921507G05Rik	19.03	5.16076	2.99942e-19	1.72643e-18
ENSMUSG00000026858	Fam73b	61.3735	2.70167	3.13936e-19	1.80462e-18
ENSMUSG00000022099	Epb4.9	93.6487	2.83625	3.24554e-19	1.86505e-18
ENSMUSG00000023951	Vegfa	25.0503	8.28499	3.28068e-19	1.88463e-18
ENSMUSG00000031659	Adcy7	15.0065	6.63988	3.28565e-19	1.88687e-18
ENSMUSG00000042737	Dpm3	31.4775	4.15991	3.66905e-19	2.10432e-18
ENSMUSG00000033446	Lpar6	17.349	7.08462	3.68876e-19	2.11494e-18
ENSMUSG00000031776	Arl2bp	137.484	2.36741	3.69633e-19	2.11859e-18
ENSMUSG00000013846	St3gal1	22.462	4.53153	3.8413e-19	2.19741e-18
ENSMUSG00000031734	Irx3	78.5234	5.72044	3.959e-19	2.26328e-18
ENSMUSG00000079499	6530402F18Rik	35.1831	6.44704	4.01064e-19	2.29205e-18
ENSMUSG00000085577	Mageb6-ps	34.2144	8.96025	4.11903e-19	2.35324e-18
ENSMUSG00000039278	Pcsk1n	38.626	4.43776	4.33673e-19	2.47521e-18
ENSMUSG00000005202	Shbg	26.4778	5.6538	4.36522e-19	2.49067e-18
ENSMUSG00000025226	Fbxl15	21.0166	3.21335	4.38617e-19	2.50101e-18
ENSMUSG00000076593	Igkv6-14	17.0582	7.95526	4.45544e-19	2.53887e-18
ENSMUSG00000086726	Gm9458	11.5283	6.95166	4.62666e-19	2.63389e-18
ENSMUSG00000085492	Trmt61b	16.151	7.6529	4.64838e-19	2.64541e-18
ENSMUSG00000018820	Zfyve27	58.2698	2.84836	4.92308e-19	2.79728e-18
ENSMUSG00000028059	Arhgef2	39.1291	4.29925	4.92316e-19	2.79728e-18
ENSMUSG00000082999	Gm13238	12.1715	4.08718	5.12223e-19	2.90946e-18
ENSMUSG00000024518	Rax	18.4651	8.06974	5.14263e-19	2.9201e-18
ENSMUSG00000044068	Zrsr1	77.1323	3.44837	5.14665e-19	2.92051e-18
ENSMUSG00000078508	Gm13128	100.436	5.57274	5.46106e-19	3.09495e-18
ENSMUSG00000044345	Marveld1	26.0424	6.06711	5.53557e-19	3.13517e-18
ENSMUSG00000043183	4732471D19Rik	130.404	2.99688	5.65684e-19	3.2018e-18
ENSMUSG00000004207	Psap	489.287	2.57428	5.85526e-19	3.30959e-18
ENSMUSG00000041846	Smek1	399.081	2.14662	5.89671e-19	3.33117e-18
ENSMUSG00000054934	Kcnmb4	11.0436	7.10263	5.9745e-19	3.37296e-18
ENSMUSG00000075284	Wipf1	21.9648	6.44166	6.07239e-19	3.42713e-18
ENSMUSG00000047067	Dusp28	22.2248	4.58619	6.27964e-19	3.54184e-18
ENSMUSG00000085335	Gm13684	12.1458	7.24318	6.44241e-19	3.62901e-18
ENSMUSG00000033540	Idua	115.186	2.40981	6.58831e-19	3.71002e-18
ENSMUSG00000027855	Sycp1	148.593	2.38646	7.05417e-19	3.96856e-18
ENSMUSG00000035047	Kri1	40.2136	3.87804	7.40667e-19	4.16422e-18
ENSMUSG00000026201	Stk16	62.7475	3.27632	7.54673e-19	4.24027e-18
ENSMUSG00000045374	Wdr81	330.859	2.37367	7.90475e-19	4.43438e-18
ENSMUSG00000022223	Sdr39u1	29.9144	4.2088	8.11035e-19	4.54684e-18
ENSMUSG00000048217	Nags	11.9083	6.55402	8.18666e-19	4.58526e-18
ENSMUSG00000060206	Zfp462	55.6576	4.4581	8.70015e-19	4.86977e-18
ENSMUSG00000020668	Kif3c	117.579	3.56189	9.06736e-19	5.0721e-18
ENSMUSG00000080990	Olfr118	14.1707	7.02355	9.27868e-19	5.18539e-18
ENSMUSG00000029055	Plch2	55.2653	3.05246	9.30502e-19	5.19846e-18
ENSMUSG00000039065	Fam173b	72.5071	3.03215	9.40306e-19	5.25157e-18
ENSMUSG00000079343	Gm5077	24.1321	4.71592	9.61983e-19	5.37095e-18
ENSMUSG00000040706	Agmat	13.7448	6.2522	1.02959e-18	5.74118e-18
ENSMUSG00000025487	Psmd13	50.2278	3.07558	1.03841e-18	5.78849e-18
ENSMUSG00000043496	Tril	651.59	2.14895	1.08029e-18	6.01816e-18
ENSMUSG00000087580	Gm16869	25.7106	7.65402	1.08865e-18	6.06282e-18
ENSMUSG00000008153	Clstn3	41.2392	5.10703	1.10473e-18	6.15047e-18
ENSMUSG00000007950	Abhd8	35.3774	4.57034	1.12838e-18	6.27816e-18
ENSMUSG00000054074	2810030E01Rik	32.08	3.71202	1.13214e-18	6.29709e-18
ENSMUSG00000076437	2700094K13Rik	43.8443	2.41948	1.13527e-18	6.31252e-18
ENSMUSG00000067653	Ankrd23	23.7644	5.54812	1.15327e-18	6.41062e-18
ENSMUSG00000030707	Coro1a	27.3232	4.96112	1.27335e-18	7.07366e-18
ENSMUSG00000073775	Kti12	173.237	2.8839	1.58792e-18	8.79897e-18
ENSMUSG00000090000	Ier3ip1	10.062	6.29334	1.59085e-18	8.81249e-18
ENSMUSG00000021260	Hhipl1	18.0752	5.24896	1.59362e-18	8.82506e-18
ENSMUSG00000042106	6230427J02Rik	22.3723	6.87436	1.6785e-18	9.28636e-18
ENSMUSG00000069305	Hist1h4n	28.6499	3.05068	1.71121e-18	9.46143e-18
ENSMUSG00000078510	Gm13101	15.0602	6.87667	1.74497e-18	9.64507e-18
ENSMUSG00000083683	Gm6539	13.8265	7.42876	1.87594e-18	1.0356e-17
ENSMUSG00000000340	Dbt	48.7119	2.31844	1.91732e-18	1.0568e-17
ENSMUSG00000036599	Chst12	312.856	2.43205	2.11428e-18	1.16427e-17
ENSMUSG00000026798	Coq4	134.245	2.50195	2.13326e-18	1.17436e-17
ENSMUSG00000063316	Rpl27	204.046	2.74929	2.18905e-18	1.20469e-17
ENSMUSG00000085521	4930526A20Rik	11.2523	6.22912	2.19944e-18	1.21003e-17
ENSMUSG00000033883	D3Ertd254e	12.024	7.00268	2.25718e-18	1.24064e-17
ENSMUSG00000021876	Rnase4	21.9431	6.45697	2.27155e-18	1.24815e-17
ENSMUSG00000003038	Hmgn2	104.309	2.24175	2.28439e-18	1.25482e-17
ENSMUSG00000020097	Sgpl1	27.1671	4.7489	2.44025e-18	1.33877e-17
ENSMUSG00000025854	Fam20c	49.5689	8.02636	2.48534e-18	1.36308e-17
ENSMUSG00000013629	Cad	561.299	3.16643	2.49169e-18	1.36609e-17
ENSMUSG00000032363	Adamts7	100.659	7.10373	2.79441e-18	1.52691e-17
ENSMUSG00000067736	Gm10222	181.536	2.2647	2.85183e-18	1.55732e-17
ENSMUSG00000068396	Rpl34-ps1	32.1034	3.14065	2.87163e-18	1.56765e-17
ENSMUSG00000057359	Gm17494	16.0618	3.91136	2.959e-18	1.61385e-17
ENSMUSG00000059327	Eda	184.179	2.60083	3.00706e-18	1.63804e-17
ENSMUSG00000051790	Nlgn2	77.4205	4.66352	3.1087e-18	1.69289e-17
ENSMUSG00000073411	H2-D1	18.0241	5.30609	3.27636e-18	1.7809e-17
ENSMUSG00000032024	9030425E11Rik	44.1557	2.78055	3.79396e-18	2.05845e-17
ENSMUSG00000035891	Cerk	37.9716	4.79266	3.82258e-18	2.07334e-17
ENSMUSG00000028923	Necap2	342.271	2.29302	3.89737e-18	2.11325e-17
ENSMUSG00000066487	Gm5786	14.5924	3.2693	3.93083e-18	2.12944e-17
ENSMUSG00000001053	N4bp3	14.5381	6.58131	4.04249e-18	2.18926e-17
ENSMUSG00000052557	Gan	73.9891	2.74887	4.13803e-18	2.24031e-17
ENSMUSG00000072818	Gm16513	22.5062	3.87719	4.41546e-18	2.38759e-17
ENSMUSG00000019558	Slc6a8	30.7206	4.97707	4.92964e-18	2.65912e-17
ENSMUSG00000025355	Mmp19	77.7228	6.86517	5.06137e-18	2.72934e-17
ENSMUSG00000032952	Ap4b1	95.0018	2.73214	5.13713e-18	2.76682e-17
ENSMUSG00000038618	Rassf7	33.2697	4.54331	5.41461e-18	2.91272e-17
ENSMUSG00000070691	Runx3	120.976	6.77846	5.88855e-18	3.15902e-17
ENSMUSG00000021953	Tdh	29.2831	3.73306	6.78696e-18	3.63107e-17
ENSMUSG00000022206	Npr3	28.6645	5.1333	6.82477e-18	3.6502e-17
ENSMUSG00000056666	Retsat	39.0584	4.73687	6.85334e-18	3.66437e-17
ENSMUSG00000020547	Bzw2	127.373	2.19692	6.97608e-18	3.72887e-17
ENSMUSG00000040860	Crocc	29.9327	3.74938	6.97909e-18	3.72935e-17
ENSMUSG00000017778	Cox7c	53.64	3.1646	7.35476e-18	3.92653e-17
ENSMUSG00000030549	Rhcg	16.6891	4.47531	7.79349e-18	4.15574e-17
ENSMUSG00000058613	Gm5062	26.2633	8.5782	8.14112e-18	4.33849e-17
ENSMUSG00000007279	Scube2	16.3379	5.72621	8.31125e-18	4.42782e-17
ENSMUSG00000011179	Odc1	835.782	2.3395	8.34275e-18	4.44327e-17
ENSMUSG00000075705	Sepx1	136.194	2.2678	8.59849e-18	4.57671e-17
ENSMUSG00000032531	Amotl2	91.0741	4.46205	8.99597e-18	4.78396e-17
ENSMUSG00000020061	Mybpc1	14.3709	5.43805	9.12177e-18	4.84649e-17
ENSMUSG00000068604	Gm8225	12.055	3.87529	9.16489e-18	4.86794e-17
ENSMUSG00000091867	Cyp2a22	11.1769	5.32978	9.26042e-18	4.9172e-17
ENSMUSG00000022568	Scrib	144.507	3.25978	9.32711e-18	4.95112e-17
ENSMUSG00000032523	Hhatl	16.0843	7.41737	9.41249e-18	4.99495e-17
ENSMUSG00000037628	Cdkn3	25.2176	3.5755	9.71303e-18	5.1498e-17
ENSMUSG00000040726	Hesx1	21.494	6.61055	9.9594e-18	5.27568e-17
ENSMUSG00000032593	Amigo3	16.0648	5.97094	1.00721e-17	5.33378e-17
ENSMUSG00000020654	Adcy3	96.9418	2.19582	1.00835e-17	5.33824e-17
ENSMUSG00000090170	Tnfsf12	23.5335	3.98774	1.04651e-17	5.53524e-17
ENSMUSG00000040688	Tbl3	272.214	3.13016	1.05908e-17	5.60007e-17
ENSMUSG00000081640	Rplp0-ps1	12.003	3.28806	1.10273e-17	5.82738e-17
ENSMUSG00000034664	Itga2b	17.8404	4.24025	1.11893e-17	5.90946e-17
ENSMUSG00000022553	Maf1	45.1196	2.59326	1.12388e-17	5.93386e-17
ENSMUSG00000046109	AB041806	12.8349	7.09156	1.13566e-17	5.99215e-17
ENSMUSG00000019893	Ros1	22.7207	3.18268	1.17699e-17	6.20497e-17
ENSMUSG00000073640	Rpl27-ps3	37.0269	3.30348	1.23463e-17	6.49919e-17
ENSMUSG00000075031	Hist1h2bb	29.1867	4.09898	1.23853e-17	6.51775e-17
ENSMUSG00000002803	Btbd6	15.1398	5.72755	1.24444e-17	6.54692e-17
ENSMUSG00000074783	AU019990	61.3632	2.55997	1.32047e-17	6.94073e-17
ENSMUSG00000030353	Tead4	56.3611	4.99163	1.35642e-17	7.12545e-17
ENSMUSG00000062382	Gm10116	37.6548	2.26746	1.37538e-17	7.22076e-17
ENSMUSG00000086147	Gm13150	16.8889	2.82388	1.37597e-17	7.2217e-17
ENSMUSG00000031352	Hccs	131.285	2.92994	1.38127e-17	7.24521e-17
ENSMUSG00000067860	Zic3	134.01	5.17646	1.39027e-17	7.29024e-17
ENSMUSG00000019433	Gipc1	65.8867	2.17656	1.47057e-17	7.69994e-17
ENSMUSG00000040364	Sec1	128.651	2.90659	1.47591e-17	7.72559e-17
ENSMUSG00000081406	Gm13654	57.5478	3.02064	1.48303e-17	7.76055e-17
ENSMUSG00000031974	Abcb10	95.5414	2.70909	1.54281e-17	8.06383e-17
ENSMUSG00000080932	Gm10224	13.6549	5.02294	1.57085e-17	8.20799e-17
ENSMUSG00000030452	Nipa2	125.279	2.82092	1.63148e-17	8.51722e-17
ENSMUSG00000078126	Rpl23a-ps3	14.0171	3.58407	1.73017e-17	9.01648e-17
ENSMUSG00000046774	8030474K03Rik	135.604	6.25221	1.73436e-17	9.03564e-17
ENSMUSG00000038002	Cramp1l	909.452	2.04425	1.74609e-17	9.0914e-17
ENSMUSG00000075467	Dnlz	176.422	2.02215	1.77505e-17	9.23944e-17
ENSMUSG00000086342	Gm12932	19.329	3.22641	1.78878e-17	9.30818e-17
ENSMUSG00000032174	Icam5	14.6067	6.37098	1.88666e-17	9.80596e-17
ENSMUSG00000002324	Rec8	12.1881	7.24708	1.88915e-17	9.81602e-17
ENSMUSG00000024610	Cd74	21.0487	8.03588	1.91018e-17	9.9224e-17
ENSMUSG00000019975	Ikbip	19.4306	3.11913	1.92633e-17	1.00004e-16
ENSMUSG00000005150	Wdr83	50.9323	2.42654	2.00731e-17	1.04086e-16
ENSMUSG00000028940	Hes2	16.0587	7.6437	2.00923e-17	1.04155e-16
ENSMUSG00000041375	Ccdc9	251.332	2.14359	2.04827e-17	1.06148e-16
ENSMUSG00000022009	Nufip1	719.196	2.61243	2.10312e-17	1.08894e-16
ENSMUSG00000087453	Gm16327	15.4392	5.35974	2.15197e-17	1.11391e-16
ENSMUSG00000026941	Mamdc4	18.9629	5.34349	2.20319e-17	1.14009e-16
ENSMUSG00000032085	Tagln	17.6999	3.22865	2.31221e-17	1.19476e-16
ENSMUSG00000036615	Rfxap	144.789	2.10237	2.47061e-17	1.27549e-16
ENSMUSG00000055629	B4galnt4	68.6093	4.13751	2.51776e-17	1.29907e-16
ENSMUSG00000057617	Olfr787	10.2868	7.22868	2.55086e-17	1.31576e-16
ENSMUSG00000037326	Solh	168.919	2.34227	2.73276e-17	1.40794e-16
ENSMUSG00000036052	Dnajb5	51.4465	4.7092	2.9689e-17	1.52783e-16
ENSMUSG00000042616	Oscp1	21.3412	2.99187	2.982e-17	1.53412e-16
ENSMUSG00000035561	Aldh1b1	12.5786	7.30125	2.99387e-17	1.53978e-16
ENSMUSG00000032598	Nckipsd	21.8657	4.71437	3.08967e-17	1.58721e-16
ENSMUSG00000050144	Slc25a44	2077.22	2.01524	3.1198e-17	1.60175e-16
ENSMUSG00000072235	Tuba1a	104.675	2.4774	3.1394e-17	1.61135e-16
ENSMUSG00000037621	Atoh8	27.9302	7.27165	3.1825e-17	1.63299e-16
ENSMUSG00000068267	Cenpb	26.6549	5.34227	3.20394e-17	1.64352e-16
ENSMUSG00000069835	Sat2	14.722	5.5374	3.33488e-17	1.70821e-16
ENSMUSG00000030584	Dpf1	52.1012	2.35262	3.359e-17	1.71957e-16
ENSMUSG00000027939	Nup210l	20.3167	3.29387	3.39407e-17	1.73601e-16
ENSMUSG00000039982	Dtx4	104.045	3.77016	3.48e-17	1.77894e-16
ENSMUSG00000090529	Gm6803	26.4506	7.46871	3.55212e-17	1.81528e-16
ENSMUSG00000026547	Tagln2	33.1162	5.97348	3.56301e-17	1.82032e-16
ENSMUSG00000043716	Rpl7	177.531	2.51854	3.58068e-17	1.82881e-16
ENSMUSG00000025208	Mrpl43	93.3644	2.64704	3.61544e-17	1.8455e-16
ENSMUSG00000009207	Lnp	62.3827	2.25046	3.64637e-17	1.86075e-16
ENSMUSG00000022176	Rem2	22.0387	5.62629	3.66424e-17	1.86879e-16
ENSMUSG00000086245	Gm16170	10.5826	5.05883	3.78282e-17	1.9276e-16
ENSMUSG00000037636	Slc25a43	15.8236	7.39445	3.87724e-17	1.97515e-16
ENSMUSG00000043131	Mob1a	480.536	2.20011	4.04558e-17	2.05971e-16
ENSMUSG00000045942	BC049762	19.8373	5.22124	4.17366e-17	2.12309e-16
ENSMUSG00000075707	Dio3	114.187	3.86464	4.18571e-17	2.128e-16
ENSMUSG00000004270	Lpcat3	55.1749	2.30335	4.22817e-17	2.14835e-16
ENSMUSG00000049751	Rpl36al	200.042	2.49312	4.27265e-17	2.1697e-16
ENSMUSG00000025873	Faf2	86.6694	2.99946	4.32956e-17	2.19797e-16
ENSMUSG00000068129	Cst7	30.7307	8.13526	4.84145e-17	2.45502e-16
ENSMUSG00000043789	Vwce	18.1298	4.14037	4.90185e-17	2.48493e-16
ENSMUSG00000019789	Hey2	218.718	2.21726	4.92911e-17	2.49804e-16
ENSMUSG00000036098	Gm98	15.723	7.17169	5.01606e-17	2.54137e-16
ENSMUSG00000028996	Rbp7	14.3865	5.299	5.06806e-17	2.56698e-16
ENSMUSG00000036862	Dchs1	124.247	6.64693	5.0815e-17	2.57306e-16
ENSMUSG00000035382	Pcsk7	109.793	2.56018	5.36333e-17	2.71265e-16
ENSMUSG00000003812	Dnase2a	10.3138	6.32408	5.36688e-17	2.71367e-16
ENSMUSG00000039518	Cdsn	19.9177	4.23759	5.73515e-17	2.89822e-16
ENSMUSG00000033967	2310014L17Rik	23.1176	3.82494	6.08391e-17	3.06746e-16
[truncated: 1,062 more rows]
