# Supplementary material for: Single-cell multiomics sequencing reveals the functional regulatory landscape of early embryos
Source: Nat Commun. 2021 Feb 23;12:1247. doi: 10.1038/s41467-021-21409-8 (PMC7902657; doi:10.1038/s41467-021-21409-8)
Supplement: Supplementary file 7 — Supplementary Data 4 [file 41467_2021_21409_MOESM7_ESM.xls]

## Sheet: ZGA associated promoter CREs
chr	start	end	symbol	r (Acc vs Expr)	P value (Acc vs Expr)	FDR (Acc vs Expr)	Correlation type
chr12	70464021	70464240	AC157822.1	0.980578	0.000562174	0.0284693	pos.sig
chr11	97915921	97916180	Stac2	0.978456	0.000691217	0.0309102	pos.sig
chr11	72247841	72248060	Ggt6	0.974533	8.46582e-06	0.00465838	pos.sig
chr3	40829561	40829780	Larp1b	0.971405	5.72094e-05	0.010977	pos.sig
chr11	102463761	102464100	Fzd2	0.967275	2.79779e-07	0.000715768	pos.sig
chr10	62362741	62363240	Tet1	0.960421	1.36634e-08	0.000102409	pos.sig
chr5	115159041	115159280	Tchp	0.955156	6.01754e-05	0.0110502	pos.sig
chr5	121653981	121654280	Rpl6	0.950664	6.2846e-07	0.00100599	pos.sig
chr7	104885021	104885360	Aqp11	0.95028	6.55365e-07	0.00100599	pos.sig
chr8	34763381	34763580	Gsr	0.948373	0.00392922	0.0664245	pos.sig
chr5	124876341	124876500	Sbno1	0.946589	0.00036582	0.0241852	pos.sig
chr16	32619561	32619780	Tfrc	0.944595	0.00451957	0.0699751	pos.sig
chrX	153980261	153980420	Gm6568	0.943872	0.00463707	0.0704329	pos.sig
chr14	57398101	57398260	Pspc1	0.929443	0.00729176	0.089841	pos.sig
chr15	36539621	36539780	Pabpc1	0.9264	0.000942518	0.0351157	pos.sig
chr1	83024701	83025060	Slc19a3	0.919163	0.00124184	0.0393849	pos.sig
chr11	120320501	120320720	Ccdc137	0.915857	0.000523626	0.0278725	pos.sig
chr7	104722561	104722760	1810020D17Rik	0.915627	0.000528531	0.0278725	pos.sig
chr9	88441621	88441960	Zfp949	0.914798	1.18273e-05	0.00605166	pos.sig
chr2	29967581	29967800	Zer1	0.910582	0.000644388	0.0305289	pos.sig
chr11	57982541	57982800	Gemin5	0.908844	0.0006881	0.0309102	pos.sig
chrX	7622961	7623200	Gm7079	0.908665	0.000692711	0.0309102	pos.sig
chr9	107094721	107095040	AA543401	0.90686	1.90056e-05	0.0081038	pos.sig
chr17	15698741	15698940	Prdm9	0.903484	0.00527373	0.075359	pos.sig
chr7	11752801	11753040	Zscan4d	0.901253	0.000368687	0.0241852	pos.sig
chr6	30333801	30334040	Zc3hc1	0.898884	0.0023926	0.0531223	pos.sig
chr10	80673901	80674240	Atcay	0.888878	4.84234e-05	0.0107551	pos.sig
chr2	87337181	87337440	Pramel7	0.888816	0.00745057	0.0907669	pos.sig
chr11	121203141	121203460	Wdr45l	0.883131	0.00070719	0.0313739	pos.sig
chr10	87939461	87939740	Chpt1	0.881239	0.000337215	0.0237893	pos.sig
chr19	9014221	9014700	Mta2	0.876014	1.8897e-06	0.0018186	pos.sig
chr3	90053841	90054100	Slc39a1	0.875506	0.00041335	0.0254912	pos.sig
chr4	114687301	114687540	Stil	0.875353	0.00440024	0.0696453	pos.sig
chr11	69434661	69434960	Sat2	0.871777	0.00046942	0.0261072	pos.sig
chr7	109020581	109020840	Folr1	0.868926	0.00235591	0.0526398	pos.sig
chr5	141182481	141182680	Baat1	0.868667	0.00110746	0.0376834	pos.sig
chr6	91421581	91421860	Chchd4	0.868449	0.00111455	0.0376834	pos.sig
chr19	17409221	17409400	Gcnt1	0.866412	0.0025115	0.0544513	pos.sig
chr11	79069781	79070060	Wsb1	0.866295	0.00118611	0.0393007	pos.sig
chr11	35581361	35581620	Pank3	0.864471	0.000137447	0.0148586	pos.sig
chr6	29167541	29167780	Impdh1	0.86447	3.21632e-05	0.00936233	pos.sig
chr13	23628961	23629200	Hist1h3g	0.860963	0.00603824	0.081879	pos.sig
chr5	111757981	111758220	Pitpnb	0.860655	0.000158902	0.0157454	pos.sig
chr17	21854161	21854360	Zfp760	0.860284	0.000161122	0.0157454	pos.sig
chr13	54614141	54614380	4732471D19Rik	0.85985	0.0061789	0.0827628	pos.sig
chr9	98755461	98755760	Gm6406	0.855234	0.000390672	0.024838	pos.sig
chr8	44391501	44391720	Zfp42	0.853406	0.00703518	0.0878355	pos.sig
chr16	4602741	4603020	Glis2	0.85122	2.89256e-05	0.00936233	pos.sig
chr7	16864681	16864940	Ccdc9	0.850279	0.000458238	0.0258601	pos.sig
chr8	119519161	119519380	Gcsh	0.846046	0.00203221	0.0487181	pos.sig
chr4	118160881	118161120	Tie1	0.845774	0.00204591	0.0487181	pos.sig
chr8	125596081	125596300	Spg7	0.843331	0.00428452	0.0688497	pos.sig
chr8	119517821	119518040	Gcsh	0.84329	0.00428832	0.0688497	pos.sig
chr11	98673241	98673460	Casc3	0.842662	0.000579425	0.0287105	pos.sig
chr10	43174901	43175160	Gm3699	0.842515	0.00113261	0.0379596	pos.sig
chr3	93982221	93982420	Gm10696	0.842433	0.00221957	0.0509379	pos.sig
chr12	17550501	17550760	Odc1	0.841976	0.000591442	0.0289646	pos.sig
chr11	97214301	97214580	Gpr179	0.841587	0.00116132	0.0387526	pos.sig
chr3	116579401	116579600	Frrs1	0.841139	0.00448789	0.0699562	pos.sig
chr11	59861261	59861660	Pemt	0.840147	2.4349e-05	0.00889898	pos.sig
chr10	80560001	80560260	Creb3l3	0.838697	0.00033994	0.0237893	pos.sig
chr2	32615341	32615640	Tor2a	0.836474	5.37835e-05	0.010977	pos.sig
chr11	69507761	69508040	Tnfsf12	0.836226	0.000367734	0.0241852	pos.sig
chrX	34625881	34626120	Rpl39	0.834763	0.00511688	0.0743844	pos.sig
chrX	71420801	71420980	Tktl1	0.834759	0.00511726	0.0743844	pos.sig
chr1	74587661	74587820	Plcd4	0.83458	0.0051357	0.0745113	pos.sig
chr4	116795541	116795860	Btbd19	0.83138	3.53756e-05	0.00936233	pos.sig
chr7	16485681	16486040	Crxos1	0.831238	0.000229444	0.0195664	pos.sig
chr17	26221081	26221340	Decr2	0.830693	0.00291473	0.0579547	pos.sig
chr9	110206601	110206800	2610002I17Rik	0.830329	0.00044138	0.0258595	pos.sig
chr2	29681081	29681300	Urm1	0.828702	0.00576812	0.0801053	pos.sig
chr4	10936721	10937020	Plekhf2	0.827803	0.000886108	0.0343479	pos.sig
chr1	36568221	36568400	Cnnm3	0.827343	0.00167408	0.0452414	pos.sig
chr17	26049621	26049920	Rab40c	0.826937	0.000143251	0.0152702	pos.sig
chr11	97644481	97644760	Rpl23	0.825254	0.00176153	0.0458813	pos.sig
chr7	133962181	133962480	Fam57b	0.824148	0.000977845	0.0357379	pos.sig
chr11	102092481	102092700	Hdac5	0.823983	0.00337592	0.061691	pos.sig
chr7	134113201	134113560	Sez6l2	0.82368	8.79007e-05	0.012729	pos.sig
chr9	96376801	96377340	Rnf7	0.823285	4.90459e-05	0.0107551	pos.sig
chr5	65787661	65787900	Lias	0.821541	0.00192535	0.0476011	pos.sig
chr5	39077581	39077780	Zfp518b	0.821243	0.00357845	0.0635756	pos.sig
chr2	156164981	156165360	Gm14252	0.819575	5.6663e-05	0.010977	pos.sig
chr7	52814961	52815180	Hsd17b14	0.819011	0.00204335	0.0487181	pos.sig
chr9	65429241	65429560	Plekho2	0.817842	0.000108608	0.0137472	pos.sig
chr15	76040781	76041040	Plec	0.814747	0.00225425	0.0509379	pos.sig
chr6	113572541	113572900	Vhl	0.814144	0.00126661	0.0394617	pos.sig
chr5	115568541	115568780	Acads	0.813876	0.00229929	0.0515995	pos.sig
chr8	90687721	90688120	Heatr3	0.81123	7.7507e-05	0.0121401	pos.sig
chr11	51075621	51075940	Clk4	0.8097	0.00452849	0.0699751	pos.sig
chr9	108194381	108194660	Nicn1	0.808838	0.000148404	0.0156028	pos.sig
chr1	173199501	173199680	B4galt3	0.808323	0.0046527	0.0704329	pos.sig
chr4	128888381	128888740	Yars	0.806816	0.000158833	0.0157454	pos.sig
chr7	20073641	20073880	Exoc3l2	0.806295	0.00271985	0.0559047	pos.sig
chr5	130686881	130687240	Rabgef1	0.806016	9.35523e-05	0.0128217	pos.sig
chr3	110054341	110054680	Prmt6	0.803718	0.00508582	0.0743499	pos.sig
chr17	35532701	35532980	H2-Q8	0.80067	0.000335465	0.0237893	pos.sig
chr7	80831901	80832100	Gm4971	0.800215	0.00543411	0.0766668	pos.sig
chr6	128261521	128261820	Rpl18-ps2	0.799255	0.00011844	0.0141488	pos.sig
chr14	56365881	56366300	2610027L16Rik	0.798444	0.000617332	0.0296511	pos.sig
chr7	148638281	148638640	Rplp2	0.798203	0.000361081	0.0241852	pos.sig
chr5	77732681	77732920	2610024G14Rik	0.797629	0.00108812	0.0376834	pos.sig
chr17	31645281	31645620	Wdr4	0.796417	0.00193472	0.0476011	pos.sig
chr7	25313801	25314180	Irgq	0.796225	0.000223918	0.0193098	pos.sig
chr11	78234721	78234960	Slc13a2	0.795866	0.00195909	0.0478853	pos.sig
chr19	59394961	59395100	Rps12-ps3	0.794506	0.00348408	0.0629184	pos.sig
chr11	95974201	95974500	Calcoco2	0.794312	0.00349782	0.0630183	pos.sig
chr11	75350741	75351000	Slc43a2	0.793712	0.00205663	0.0487181	pos.sig
chr3	96472841	96473200	Ankrd35	0.792816	0.00122603	0.0393849	pos.sig
chr11	97874981	97875280	Cacnb1	0.791983	0.000432805	0.0255521	pos.sig
chr15	76445801	76446160	Slc39a4	0.790178	0.00027007	0.021369	pos.sig
chr17	46384181	46384320	Polr1c	0.788036	0.00396561	0.0665736	pos.sig
chr8	87461801	87462040	Mast1	0.787908	0.00397565	0.0665736	pos.sig
chr15	80793421	80793640	Adsl	0.7854	0.0041753	0.0678967	pos.sig
chr10	43175361	43175600	Gm3699	0.783798	0.00729556	0.089841	pos.sig
chr5	138750921	138751160	Stag3	0.782356	0.00157304	0.043743	pos.sig
chr4	124806861	124807120	Zc3h12a	0.78162	0.00757248	0.0912383	pos.sig
chr5	35004021	35004260	Grk4	0.780588	0.00457899	0.070149	pos.sig
chr7	111991761	111992020	Dub1a	0.777868	0.00806696	0.0942373	pos.sig
chr16	38536181	38536460	Poglut1	0.776768	0.00178752	0.0458813	pos.sig
chr7	148357541	148357840	Rnh1	0.775541	0.0018375	0.0463899	pos.sig
chr18	38499501	38499780	Gnpda1	0.775004	0.000421506	0.0254912	pos.sig
chr17	21558441	21558800	Zfp54	0.773945	0.000266559	0.021369	pos.sig
chr10	79450281	79450620	Cnn2	0.772055	0.000107616	0.0137472	pos.sig
chr11	60610301	60610560	Shmt1	0.771415	0.00897002	0.0997752	pos.sig
chr4	154985221	154985560	Slc35e2	0.771176	0.0012401	0.0393849	pos.sig
chr14	55606581	55606760	Myh7	0.770469	0.00205596	0.0487181	pos.sig
chr4	98439761	98440000	Kank4	0.770007	0.00127511	0.0394617	pos.sig
chr15	100423801	100424060	Pou6f1	0.769854	0.003404	0.0619092	pos.sig
chr11	46522201	46522420	Timd2	0.767775	0.00579425	0.0801276	pos.sig
chr17	8477861	8478020	Brp44l	0.767073	0.00586699	0.0804579	pos.sig
chr17	35270281	35270740	Apom	0.766861	0.000528048	0.0278725	pos.sig
chr4	114689821	114690080	Stil	0.76618	0.00365994	0.0641129	pos.sig
chr11	68947441	68947740	Aloxe3	0.765322	0.000214706	0.0189414	pos.sig
chr18	46518121	46518540	Gm4840	0.764643	0.000560618	0.0284693	pos.sig
chr11	5967681	5968020	Camk2b	0.764206	0.00146058	0.0426233	pos.sig
chr2	156867781	156868080	9830001H06Rik	0.763265	0.00387309	0.0659113	pos.sig
chr11	51421841	51422180	Hnrnpab	0.762075	0.000376859	0.0245118	pos.sig
chrX	71171861	71172140	Renbp	0.76193	0.000961927	0.0354942	pos.sig
chr17	53800001	53800280	Kat2b	0.761559	0.00155202	0.0433275	pos.sig
chr3	134491181	134491460	Tacr3	0.761547	0.00155245	0.0433275	pos.sig
chr16	35977281	35977740	Kpna1	0.761363	0.000384535	0.0248009	pos.sig
chr4	143948421	143948720	Gm13119	0.761238	0.00402684	0.0668961	pos.sig
chr7	27724781	27725040	Cyp2a22	0.761176	0.00650526	0.0850625	pos.sig
chr17	35169701	35169920	Msh5	0.759563	0.000255546	0.0210894	pos.sig
chr11	121204381	121204620	Wdr45l	0.759192	0.00673093	0.0853907	pos.sig
chr17	29973921	29974140	Mdga1	0.757382	0.00170554	0.0457692	pos.sig
chr17	35183521	35183860	Msh5	0.757188	0.00171296	0.0458083	pos.sig
chr8	109864041	109864340	Nfat5	0.756208	0.00442826	0.0696453	pos.sig
chr15	51710561	51710940	Utp23	0.754407	0.00457911	0.070149	pos.sig
chr6	113587781	113588120	Irak2	0.752341	0.00121239	0.0393007	pos.sig
chr17	24845161	24845500	Tbl3	0.751968	0.000780096	0.0321985	pos.sig
chr10	80554921	80555140	Creb3l3	0.751663	0.00193505	0.0476011	pos.sig
chr19	5025061	5025280	Slc29a2	0.75058	0.00198117	0.0481186	pos.sig
chr14	71030141	71030480	Epb4.9	0.749899	0.00052716	0.0278725	pos.sig
chrX	20211841	20212100	Rbm10	0.749845	0.00787241	0.0929549	pos.sig
chr5	31808141	31808420	Gpn1	0.747466	0.00331281	0.0615237	pos.sig
chr9	108899961	108900240	Pfkfb4	0.747037	0.000882584	0.0343479	pos.sig
chr16	98023041	98023240	Prdm15	0.745277	0.00847887	0.0966709	pos.sig
chr15	82978061	82978340	Poldip3	0.74471	0.00224635	0.0509379	pos.sig
chr6	122681861	122682160	Slc2a3	0.742122	0.00367553	0.0641129	pos.sig
chrX	131077881	131078200	Timm8a1	0.741549	0.00577176	0.0801053	pos.sig
chr9	63963201	63963520	Lctl	0.741199	0.000662602	0.030821	pos.sig
chr9	123125221	123125400	Cdcp1	0.740928	0.00243157	0.0535934	pos.sig
chr7	17366161	17366840	Slc1a5	0.73981	0.000192646	0.0182538	pos.sig
chr7	152045081	152045540	Fgf4	0.739081	0.000457825	0.0258601	pos.sig
chr11	120496761	120497160	Gm17586	0.738739	0.000199036	0.0183591	pos.sig
chr4	143308181	143308460	Gm13078	0.737135	0.00404105	0.0669871	pos.sig
chr7	3250941	3251300	Nlrp12	0.734658	0.00423273	0.068317	pos.sig
chr11	70794441	70794800	C1qbp	0.73412	0.00183264	0.0463899	pos.sig
chr9	63963941	63964240	Lctl	0.733867	0.00121146	0.0393007	pos.sig
chr7	86985281	86985560	Anpep	0.733739	0.00660216	0.0853057	pos.sig
chr4	116791921	116792260	Btbd19	0.732784	0.00287151	0.0578251	pos.sig
chr5	65787181	65787440	Lias	0.732252	0.00442561	0.0696453	pos.sig
chr2	29915501	29915840	Set	0.729665	0.0070694	0.0880413	pos.sig
chr7	148073501	148073840	Psmd13	0.729354	0.00307454	0.0592938	pos.sig
chr5	124931381	124931720	Snrnp35	0.729343	0.00134521	0.0402858	pos.sig
chr16	33828521	33828760	Itgb5	0.727148	0.004857	0.072521	pos.sig
chrX	153977941	153978320	Gm6568	0.726775	0.00323449	0.0610235	pos.sig
chr2	29637141	29637420	Trub2	0.725153	0.00333846	0.061691	pos.sig
chr17	23815301	23815640	Cldn6	0.724663	0.00099984	0.0360373	pos.sig
chr6	128264861	128265160	Rpl18-ps2	0.724371	0.00225653	0.0509379	pos.sig
chr5	135514161	135514540	Stx1a	0.724144	0.000455315	0.0258601	pos.sig
chr11	79068081	79068560	Wsb1	0.724067	0.00067972	0.0309102	pos.sig
chr8	90813461	90813720	Adcy7	0.723189	0.00786253	0.0929549	pos.sig
chr8	109588821	109589160	Tmed6	0.721863	0.000484128	0.0267315	pos.sig
chr5	140979841	140980180	Chst12	0.721765	0.00356405	0.0635756	pos.sig
chr19	7473921	7474280	Rab11b-ps2	0.721217	0.000730626	0.0316953	pos.sig
chr17	57129641	57129800	Clpp	0.721035	0.00162207	0.044339	pos.sig
chr9	79566261	79566720	Col12a1	0.720964	0.000495898	0.0271859	pos.sig
chr10	77433521	77433760	Trpm2	0.719256	0.00250849	0.0544513	pos.sig
chr11	102158181	102158720	Atxn7l3	0.719031	0.000353595	0.0240163	pos.sig
chr16	20507401	20507640	Eif2b5	0.718182	0.0017272	0.0458694	pos.sig
chr7	19869361	19869660	Rtn2	0.718162	0.00381687	0.0655299	pos.sig
chr4	107841841	107842120	Echdc2	0.717936	0.00257703	0.0551367	pos.sig
chr4	146928921	146929200	Gm13154	0.717465	0.00260185	0.0551367	pos.sig
chr11	68829101	68829320	1500010J02Rik	0.717129	0.00261968	0.0551367	pos.sig
chrX	97015161	97015400	Tmem28	0.716905	0.00177603	0.0458813	pos.sig
chr15	99547121	99547400	Gpd1	0.71687	0.0058236	0.0802443	pos.sig
chr2	31933141	31933360	Fam78a	0.716827	0.00263575	0.0551367	pos.sig
chr19	41984421	41984680	Pgam1	0.716136	0.00267292	0.0555952	pos.sig
chr4	118131521	118131800	Mpl	0.715917	0.00398141	0.0665736	pos.sig
chr11	62393101	62393440	Trpv2	0.715833	0.00083551	0.0335526	pos.sig
chr5	135037801	135038100	Gm52	0.715802	0.00593191	0.0811501	pos.sig
chr17	56414821	56415100	Ticam1	0.715251	0.00598841	0.0814912	pos.sig
chr5	143022741	143023000	Radil	0.714778	0.00185985	0.0466482	pos.sig
chr4	155242301	155242520	Gltpd1	0.713913	0.0041329	0.067511	pos.sig
chr10	88148281	88148620	Spic	0.712803	0.00421875	0.068317	pos.sig
chr6	122683461	122684100	Slc2a3	0.712695	0.000902217	0.034538	pos.sig
chr2	23022161	23022460	Yme1l1	0.712233	0.0063051	0.0835989	pos.sig
chr3	41367581	41367760	Phf17	0.71186	0.00134898	0.0402858	pos.sig
chr6	113649481	113649760	Tatdn2	0.711217	0.00294947	0.0581932	pos.sig
chr15	75802141	75802500	Zfp707	0.711047	0.00295946	0.0582406	pos.sig
chr5	134747521	134747660	Gtf2i	0.710783	0.00646175	0.0847759	pos.sig
chrX	71176941	71177220	Renbp	0.709597	0.00447464	0.0699562	pos.sig
chr8	109877661	109877960	Nfat5	0.709248	0.00209287	0.0492722	pos.sig
chr1	36579361	36579680	Cnnm3	0.708423	0.00100012	0.0360373	pos.sig
chr12	3387141	3387400	Kif3c	0.708014	0.00100996	0.0360381	pos.sig
chrX	155970441	155970760	A830080D01Rik	0.707504	0.00317307	0.0605803	pos.sig
chr9	61763741	61764160	Rplp1	0.704917	0.00108695	0.0376834	pos.sig
chr6	88413521	88413840	Ruvbl1	0.704609	0.00335652	0.061691	pos.sig
chr7	30510861	30511060	Catsperg2	0.704609	0.00489664	0.0727958	pos.sig
chr5	138183701	138184000	6430598A04Rik	0.704558	0.00335983	0.061691	pos.sig
chr7	134281901	134282140	Spn	0.702941	0.0050445	0.0741351	pos.sig
chr9	44141981	44142320	H2afx	0.702862	0.0050516	0.0741351	pos.sig
chr10	90557101	90557460	Ikbip	0.702781	0.00239483	0.0531223	pos.sig
chr7	3251561	3251760	Nlrp12	0.702467	0.00741857	0.0905207	pos.sig
chr5	144963441	144963640	Tecpr1	0.70228	0.00510411	0.0743844	pos.sig
chr9	108194021	108194280	Nicn1	0.701789	0.00244411	0.0535934	pos.sig
chr8	87596001	87596220	Dhps	0.701257	0.00519732	0.0748395	pos.sig
chr10	77926061	77926340	Pdxk	0.699495	0.00123352	0.0393849	pos.sig
chr17	47927101	47927400	Tcfeb	0.699232	0.00178606	0.0458813	pos.sig
chr5	135409501	135409960	Wbscr27	0.698112	0.000619503	0.0296511	pos.sig
chr6	120482921	120483280	Cecr5	0.698013	0.00263932	0.0551367	pos.sig
chr9	15110041	15110380	Taf1d	0.697965	0.00380978	0.0655299	pos.sig
chr4	128906341	128906600	C77080	0.696998	0.00810443	0.0945311	pos.sig
chr3	94962341	94962600	Sema6c	0.695705	0.00397454	0.0665736	pos.sig
chr7	6173601	6173900	Zscan5b	0.69566	0.00573135	0.0798816	pos.sig
chr8	96698081	96698340	Mt2	0.695625	0.00573482	0.0798816	pos.sig
chr3	102942561	102942940	Dennd2c	0.69428	0.00408133	0.0672193	pos.sig
chr5	74488821	74489220	2700023E23Rik	0.694236	0.00198828	0.0481391	pos.sig
chr13	101324461	101324720	Ocln	0.69419	0.00847496	0.0966709	pos.sig
chrX	7214421	7214780	Syp	0.694151	0.00848009	0.0966709	pos.sig
chr10	62190421	62190780	Stox1	0.693648	0.00288045	0.0578251	pos.sig
chr17	8478961	8479300	Brp44l	0.693115	0.00142663	0.0419517	pos.sig
chr2	181019741	181020040	Gmeb2	0.691987	0.00877448	0.0984563	pos.sig
chr4	101516501	101516900	B020004J07Rik	0.691273	0.00148686	0.0429062	pos.sig
chr15	81546021	81546260	Rangap1	0.690979	0.00891409	0.0994413	pos.sig
chr13	62231101	62231340	Zfp808	0.69081	0.00893775	0.0995605	pos.sig
chr2	120490761	120491220	Stard9	0.690441	0.00151472	0.0429062	pos.sig
chr7	134112061	134112400	Sez6l2	0.689648	0.00635157	0.0836628	pos.sig
chr15	83425501	83425780	Ttll12	0.68938	0.000772477	0.0321985	pos.sig
chr7	73222861	73223300	H47	0.687809	0.00655133	0.0852228	pos.sig
chr13	24925341	24925620	Tdp2	0.687138	0.00662544	0.0853192	pos.sig
chr11	76222541	76222780	Timm22	0.686791	0.00329496	0.0613806	pos.sig
chr2	32460541	32460980	St6galnac6	0.686589	0.00668656	0.0853907	pos.sig
chr17	26220261	26220580	Decr2	0.686062	0.00235936	0.0526398	pos.sig
chr18	36904121	36904300	Ndufa2	0.683179	0.00126343	0.0394617	pos.sig
chr11	60988421	60988900	Usp22	0.681902	0.00361884	0.0638297	pos.sig
chr7	52780781	52781020	Ppp1r15a	0.680459	0.000687196	0.0309102	pos.sig
chr2	32813761	32814060	Lrsam1	0.679853	0.000974673	0.0357379	pos.sig
chr6	29561361	29561720	Tnpo3	0.679633	0.00191798	0.0476011	pos.sig
chr5	25021341	25021660	Cct8l1	0.678658	0.00761929	0.0916584	pos.sig
chr2	27104381	27104760	Sardh	0.677998	0.00547112	0.0770474	pos.sig
chr7	26264181	26264580	Ceacam1	0.677972	0.00142236	0.0419517	pos.sig
chr15	81792081	81792360	Pmm1	0.67652	0.00400455	0.0667742	pos.sig
chr12	77685681	77685940	Spnb1	0.674576	0.00580581	0.0801432	pos.sig
chr16	17275761	17276100	Tmem191c	0.672322	0.00843443	0.0966709	pos.sig
chr2	25232841	25233160	2010317E24Rik	0.671998	0.00225324	0.0509379	pos.sig
chr7	4637741	4638040	Hspbp1	0.671858	0.0043647	0.0693563	pos.sig
chr17	27665561	27665840	Gm9703	0.670739	0.00445497	0.0699221	pos.sig
chr17	35190641	35190980	Clic1	0.670727	0.00320797	0.0610235	pos.sig
chr19	6118761	6119040	Sac3d1	0.669284	0.00635511	0.0836628	pos.sig
chr7	16870301	16870600	Ccdc9	0.669043	0.00638103	0.0838603	pos.sig
chr2	29664161	29664580	Slc27a4	0.667972	0.00244862	0.0535934	pos.sig
chr11	97915301	97915680	Stac2	0.666983	0.00131732	0.0399622	pos.sig
chr6	29159681	29160040	Impdh1	0.66643	0.00133405	0.0402286	pos.sig
chr16	20504881	20505220	Eif2b5	0.666212	0.00184351	0.0463899	pos.sig
chr11	6415281	6415540	Myo1g	0.666142	0.00670007	0.0853907	pos.sig
chr6	122471601	122472020	Mfap5	0.665259	0.00356477	0.0635756	pos.sig
chr9	108192621	108192920	Nicn1	0.662845	0.00707772	0.0880413	pos.sig
chr16	10800861	10801240	Gm10343	0.661373	0.00279894	0.0568304	pos.sig
chr2	29697041	29697380	Urm1	0.660434	0.00390571	0.0661729	pos.sig
chr15	97821561	97821720	Col2a1	0.660375	0.00285536	0.0576707	pos.sig
chr17	27666401	27666740	Gm9703	0.66009	0.0021009	0.0493102	pos.sig
chr7	20074121	20074420	Exoc3l2	0.659986	0.00393873	0.0664391	pos.sig
chr4	116794421	116794780	Btbd19	0.659846	0.0028856	0.0578251	pos.sig
chr8	125101861	125102300	Aprt	0.659351	0.00291417	0.0579547	pos.sig
chr11	78279101	78279260	Slc46a1	0.659016	0.0040108	0.0667742	pos.sig
chr11	100300961	100301300	Nt5c3l	0.658323	0.00406303	0.0672064	pos.sig
chr19	5025681	5025900	Slc29a2	0.656064	0.00423699	0.068317	pos.sig
chr17	29226441	29226720	Cdkn1a	0.655303	0.00429694	0.0688497	pos.sig
chr14	31940021	31940340	2010107H07Rik	0.653837	0.0044143	0.0696453	pos.sig
chr3	89262901	89263160	Pmvk	0.651927	0.00620879	0.0828052	pos.sig
chr17	24866221	24866540	Rpl3l	0.651616	0.00624182	0.0830259	pos.sig
chr11	72905641	72906000	Itgae	0.651142	0.00463688	0.0704329	pos.sig
chr7	52360921	52361220	Fcgrt	0.651006	0.0046484	0.0704329	pos.sig
chr17	35171441	35171660	Msh5	0.650908	0.00631757	0.0835989	pos.sig
chr8	109580561	109580920	Nip7	0.650729	0.00188986	0.0472465	pos.sig
chr5	124932661	124932920	Snrnp35	0.650714	0.00345115	0.0626185	pos.sig
chr9	102632681	102632980	Amotl2	0.648889	0.00357433	0.0635756	pos.sig
chr5	65789401	65789740	Lias	0.647806	0.00901795	0.0998741	pos.sig
chr6	113435281	113435580	Creld1	0.644828	0.00519413	0.0748395	pos.sig
chr10	80561021	80561340	Creb3l3	0.643141	0.00719725	0.089239	pos.sig
chr18	75526961	75527120	Smad7	0.64244	0.00541847	0.076587	pos.sig
chr5	136213441	136213800	Tmem120a	0.639072	0.00769544	0.0922053	pos.sig
chr1	36570961	36571300	Cnnm3	0.636756	0.0033717	0.061691	pos.sig
chr10	59739221	59739760	Psap	0.635229	0.00347322	0.0628701	pos.sig
chr7	148315861	148316220	Ptdss2	0.633304	0.00634991	0.0836628	pos.sig
chr10	79636641	79636960	1600002K03Rik	0.632858	0.00481961	0.0721314	pos.sig
chr8	74007961	74008320	Ano8	0.631766	0.00651866	0.0850625	pos.sig
chr11	107027621	107028000	Nol11	0.631243	0.00873075	0.098109	pos.sig
chr3	87804261	87804480	Bcan	0.630095	0.0029038	0.0579547	pos.sig
chr8	125968581	125969000	Def8	0.62745	0.00531176	0.0754959	pos.sig
chr6	117814601	117815060	Zfp239	0.627222	0.00703829	0.0878355	pos.sig
chr13	54721501	54721780	Faf2	0.624903	0.00731604	0.089841	pos.sig
chr18	65590221	65590740	Malt1	0.62401	0.00327732	0.0613498	pos.sig
chr9	107613521	107613780	Sema3f	0.622236	0.00259507	0.0551367	pos.sig
chr15	81649081	81649400	Tef	0.618167	0.00478849	0.0720621	pos.sig
chr11	51450881	51451160	Rmnd5b	0.613669	0.00675275	0.0853907	pos.sig
chr9	90057821	90058000	Adamts7	0.612246	0.00411304	0.0674546	pos.sig
chr5	75551721	75551960	Pdgfra	0.611424	0.00701488	0.087829	pos.sig
chr11	97296261	97296480	Arhgap23	0.608338	0.00738863	0.0902989	pos.sig
chr19	5895861	5896220	Tigd3	0.606302	0.00764394	0.091811	pos.sig
chr9	65427721	65428380	Plekho2	0.60512	0.00779533	0.0926148	pos.sig
chr13	55268341	55268600	Fgfr4	0.604651	0.00609893	0.0821731	pos.sig
chr5	100551701	100552120	Tmem150c	0.604231	0.00791088	0.0931185	pos.sig
chr11	120477641	120478060	Pcyt2	0.598591	0.0067746	0.0853907	pos.sig
chr7	133850361	133850820	Coro1a	0.598591	0.00529676	0.0754223	pos.sig
chr9	24578601	24579040	Tbx20	0.598311	0.00871544	0.0980807	pos.sig
chr11	80132101	80132500	Rhbdl3	0.597553	0.00882319	0.0987143	pos.sig
chr11	48660061	48660500	Trim7	0.594387	0.0072783	0.089841	pos.sig
chr7	29626701	29627120	Lgals4	0.585329	0.00846742	0.0966709	pos.sig
chr19	3906101	3906400	Tcirg1	0.582732	0.00701003	0.087829	pos.sig
chr10	128228441	128229300	Mmp19	0.576156	0.00784225	0.0929549	pos.sig
chr11	95936841	95937540	Atp5g1	0.573488	0.00820217	0.0948067	pos.sig
chr5	22939041	22939380	5031425E22Rik	0.572261	0.00837211	0.0964354	pos.sig
chr6	49213941	49214280	Tra2a	0.562624	0.0079283	0.0931185	pos.sig
chr19	8945761	8946120	Ubxn1	0.558314	0.00852844	0.0968257	pos.sig
chr7	54101041	54101340	Ldha	-0.561087	0.00813825	0.094638	neg.sig
chr2	164662081	164662220	Ctsa	-0.567792	0.00901577	0.0998741	neg.sig
chr7	133520521	133520660	Spns1	-0.573621	0.00818391	0.0947383	neg.sig
chr2	119114741	119114960	Vps18	-0.573835	0.00652792	0.0850625	neg.sig
chr1	52289641	52289840	Gls	-0.575944	0.00787034	0.0929549	neg.sig
chr5	135726801	135726960	Fzd9	-0.578845	0.00749277	0.0909921	neg.sig
chr6	120314281	120314440	Ccdc77	-0.583584	0.00871366	0.0980807	neg.sig
chr18	67448961	67449120	Impa2	-0.584561	0.00857504	0.0968257	neg.sig
chr4	116776701	116776900	Ptch2	-0.585171	0.0084894	0.0966709	neg.sig
chr19	3903221	3903400	Tcirg1	-0.585232	0.00848098	0.0966709	neg.sig
chr7	133840101	133840260	Bola2	-0.585953	0.00838077	0.0964354	neg.sig
chr10	80675681	80675840	Atcay	-0.587012	0.00650837	0.0850625	neg.sig
chr5	37261021	37261220	Ppp2r2c	-0.587883	0.00811724	0.0945368	neg.sig
chr4	118919301	118919500	Lepre1	-0.589249	0.00793479	0.0931185	neg.sig
chr15	89209041	89209200	Odf3b	-0.589375	0.00791816	0.0931185	neg.sig
chr1	58450401	58450600	Bzw1	-0.590223	0.00615163	0.0825415	neg.sig
chr4	147315361	147315540	2510039O18Rik	-0.592344	0.0075339	0.0910593	neg.sig
chr11	43342041	43342200	Ccnjl	-0.592508	0.00751311	0.0910593	neg.sig
chr15	25914441	25914600	Zfp622	-0.593895	0.00453129	0.0699751	neg.sig
chr5	25005421	25005820	4831440E17Rik	-0.595231	0.00717482	0.0891047	neg.sig
chr8	11479221	11479420	Rab20	-0.596084	0.00903469	0.0999154	neg.sig
chr10	112365541	112365800	Atxn7l3b	-0.597906	0.0053628	0.0759401	neg.sig
chr5	135516721	135516960	Stx1a	-0.598649	0.00676794	0.0853907	neg.sig
chr17	31433141	31433380	Slc37a1	-0.598794	0.00527724	0.075359	neg.sig
chr15	85167221	85167360	Atxn10	-0.599186	0.00670572	0.0853907	neg.sig
chr13	86186081	86186340	Cox7c	-0.599321	0.00669019	0.0853907	neg.sig
chr7	133845141	133845320	Coro1a	-0.600334	0.00657431	0.0853057	neg.sig
chr4	116804441	116804660	Plk3	-0.601763	0.00499943	0.0739319	neg.sig
chr5	114187401	114187580	Ficd	-0.602312	0.00816476	0.0947383	neg.sig
chr14	62267061	62267220	Dleu2	-0.603932	0.00795	0.0931546	neg.sig
chr7	96553081	96553260	Fzd4	-0.604291	0.0037154	0.0645151	neg.sig
chr10	85334721	85334920	Pwp1	-0.606823	0.00587054	0.0804579	neg.sig
chr1	107560921	107561140	2310035C23Rik	-0.607217	0.00752833	0.0910593	neg.sig
chr3	94910281	94910460	Pip5k1a	-0.607546	0.0074871	0.0909921	neg.sig
chr8	14888181	14888420	Cln8	-0.608603	0.00735593	0.0901865	neg.sig
chr2	163223801	163223960	Jph2	-0.608829	0.0056659	0.0793536	neg.sig
chr15	36537981	36538220	Pabpc1	-0.609399	0.00433973	0.0691026	neg.sig
chr12	70285341	70285520	Mgat2	-0.609758	0.00721469	0.0893108	neg.sig
chr15	102076521	102076680	Rarg	-0.612752	0.0052825	0.075359	neg.sig
chr11	93816541	93816840	Nme2	-0.612758	0.00314492	0.0601926	neg.sig
chr2	119724061	119724340	Mga	-0.612855	0.00527272	0.075359	neg.sig
chr2	32837221	32837420	Slc2a8	-0.613358	0.00678863	0.0853907	neg.sig
chr4	135577101	135577280	Tceb3	-0.613924	0.00517219	0.0748376	neg.sig
chr4	133524561	133524740	Hmgn2	-0.614443	0.00666418	0.0853907	neg.sig
chr16	98072701	98072860	Prdm15	-0.615824	0.00384203	0.0656739	neg.sig
chr1	136457041	136457180	Kdm5b	-0.617794	0.00482129	0.0721314	neg.sig
chr9	21529321	21529500	Ldlr	-0.618365	0.00365877	0.0641129	neg.sig
chr11	59711941	59712080	Gm12714	-0.619489	0.00799872	0.0935826	neg.sig
chr8	77736881	77737100	Rasd2	-0.619886	0.00606783	0.0821351	neg.sig
chr11	109335241	109335400	Slc16a6	-0.620308	0.00460395	0.0703891	neg.sig
chr2	32636301	32636440	1700019L03Rik	-0.621181	0.00778021	0.0925785	neg.sig
chr2	119636381	119636560	Tyro3	-0.621512	0.00450272	0.0699562	neg.sig
chr3	88955321	88955500	Hcn3	-0.622511	0.00258039	0.0551367	neg.sig
chr14	52639601	52639840	Zfp219	-0.622671	0.00440707	0.0696453	neg.sig
chr18	37965721	37966140	Pcdhgc5	-0.623373	0.00331867	0.0615237	neg.sig
chr6	6814041	6814220	Dlx6	-0.623683	0.00432489	0.0690094	neg.sig
chr8	127316761	127316940	Trim67	-0.624351	0.00738345	0.0902989	neg.sig
chr2	83652981	83653220	Fam171b	-0.625563	0.00417554	0.0678967	neg.sig
chr2	27102321	27102480	Sardh	-0.626365	0.00411319	0.0674546	neg.sig
chr17	15842121	15842340	Chd1	-0.626796	0.00407996	0.0672193	neg.sig
chr4	138529221	138529360	Tmco4	-0.627622	0.0030511	0.0591761	neg.sig
chr2	28427981	28428140	Gtf3c5	-0.628385	0.00300501	0.0585366	neg.sig
chr7	53121781	53122020	Grin2d	-0.629448	0.00677973	0.0853907	neg.sig
chr3	30992901	30993080	Skil	-0.629956	0.00507879	0.0743499	neg.sig
chr7	54101801	54102060	Ldha	-0.630564	0.0050236	0.0741351	neg.sig
chr4	124378401	124378640	Fhl3	-0.630616	0.00881816	0.0987143	neg.sig
chr15	75840521	75840740	Fam83h	-0.630907	0.00661446	0.0853192	neg.sig
chr3	103594561	103594700	Hipk1	-0.631315	0.00374481	0.0648791	neg.sig
chr9	57353781	57353920	Rpp25	-0.631904	0.00490364	0.0727958	neg.sig
chr11	109333741	109333920	Slc16a6	-0.631913	0.00370222	0.0644321	neg.sig
chrX	56819301	56819480	Fgf13	-0.632345	0.00857869	0.0968257	neg.sig
chr6	125010921	125011120	Acrbp	-0.63237	0.00857525	0.0968257	neg.sig
chr6	128225841	128226080	Tead4	-0.632535	0.00855271	0.0968257	neg.sig
chr11	94983021	94983220	Dlx3	-0.632811	0.00851496	0.0968182	neg.sig
chr11	69418501	69418640	Atp1b2	-0.632928	0.00481349	0.0721314	neg.sig
chr7	106417581	106417720	Mtap6	-0.633693	0.00270011	0.0557926	neg.sig
chr16	17278221	17278400	Tmem191c	-0.634363	0.00468943	0.07071	neg.sig
chr11	87862021	87862180	Srsf1	-0.634793	0.00618988	0.0827654	neg.sig
chr11	51397861	51398060	Agxt2l2	-0.634856	0.00823999	0.0951007	neg.sig
chr17	88036321	88036460	Epcam	-0.635193	0.00461889	0.0704329	neg.sig
chr4	120887101	120887260	Rlf	-0.635617	0.00610275	0.0821731	neg.sig
chr18	75527241	75527440	Smad7	-0.636376	0.00339672	0.0619092	neg.sig
chr19	6117881	6118080	Sac3d1	-0.636681	0.00449464	0.0699562	neg.sig
chr7	26091001	26091240	Tmem145	-0.636737	0.00449004	0.0699562	neg.sig
chr4	140802981	140803280	Arhgef19	-0.636815	0.00336785	0.061691	neg.sig
chr1	88424841	88425020	Ptma	-0.63716	0.0059422	0.0811501	neg.sig
chr3	88356801	88357060	Lamtor2	-0.638491	0.00776866	0.0925785	neg.sig
chr5	43625781	43626000	Cpeb2	-0.638661	0.00324858	0.0610235	neg.sig
chr13	14156421	14156620	Arid4b	-0.638779	0.00432404	0.0690094	neg.sig
chr15	76030241	76030380	Plec	-0.638838	0.00772482	0.0922053	neg.sig
chr6	78166201	78166380	Gm5576	-0.638988	0.00770594	0.0922053	neg.sig
chr10	68815581	68815860	Cdk1	-0.639531	0.00570221	0.0797167	neg.sig
chr9	88333681	88333820	Snx14	-0.641194	0.00413422	0.067511	neg.sig
chr5	130555221	130555400	Tpst1	-0.642476	0.00225232	0.0509379	neg.sig
chrX	20003321	20003540	Phf16	-0.643367	0.00533045	0.0756214	neg.sig
chr4	41040521	41040760	Aqp3	-0.644077	0.00526387	0.075359	neg.sig
chr13	55269381	55269560	Fgfr4	-0.644548	0.00388197	0.0659162	neg.sig
chr1	181598181	181598440	Sccpdh	-0.64479	0.00386434	0.0659084	neg.sig
chr17	6987821	6987980	Ezr	-0.645359	0.00382294	0.0655299	neg.sig
chr9	57556501	57556700	Edc3	-0.64555	0.00380911	0.0655299	neg.sig
chr16	92359141	92359300	Kcne1	-0.645688	0.00282599	0.0572282	neg.sig
chr7	148108561	148108700	Nlrp6	-0.64751	0.00272421	0.0559047	neg.sig
chr5	116009581	116009760	Rplp0	-0.647874	0.00270422	0.0557926	neg.sig
chr9	26837221	26837360	Vps26b	-0.647909	0.00664638	0.0853907	neg.sig
chr11	75266121	75266260	Wdr81	-0.648139	0.00362603	0.0638297	neg.sig
chr17	35651521	35651660	Tcf19	-0.648473	0.00486623	0.072521	neg.sig
chr3	87690581	87690740	Prcc	-0.648476	0.00658326	0.0853057	neg.sig
chr1	132698661	132698860	Fcamr	-0.648602	0.00359405	0.0636504	neg.sig
chr5	31522741	31522880	Ppm1g	-0.648647	0.00889951	0.0994232	neg.sig
chr2	26206521	26206760	Dnlz	-0.649018	0.00264225	0.0551367	neg.sig
chr5	120130721	120131120	Tbx3	-0.649533	0.00261471	0.0551367	neg.sig
chr12	110032821	110032960	Yy1	-0.64955	0.00352934	0.063289	neg.sig
chr7	74517241	74517460	Mef2a	-0.651864	0.00457644	0.070149	neg.sig
chr2	92224381	92224560	1700029I15Rik	-0.652031	0.00456255	0.070149	neg.sig
chr8	125613961	125614180	Spg7	-0.65396	0.00817927	0.0947383	neg.sig
chr7	13550741	13550880	Zfp324	-0.654341	0.00321657	0.0610235	neg.sig
chr19	3902421	3902600	Tcirg1	-0.655618	0.00169915	0.0457579	neg.sig
chr11	4814341	4814560	Thoc5	-0.65601	0.00578794	0.0801276	neg.sig
chr11	4801941	4802080	Thoc5	-0.656247	0.00422264	0.068317	neg.sig
chr11	114537241	114537380	Ttyh2	-0.656414	0.00226931	0.0510761	neg.sig
chr11	94537741	94537940	Xylt2	-0.657513	0.00772372	0.0922053	neg.sig
chr3	68298701	68299040	Schip1	-0.657704	0.00220899	0.0509379	neg.sig
chr18	46684901	46685220	Fem1c	-0.658184	0.0029824	0.0583927	neg.sig
chr2	83564801	83565040	Itgav	-0.658544	0.00217043	0.0506323	neg.sig
chr17	29232161	29232320	Cdkn1a	-0.662374	0.00517769	0.0748376	neg.sig
chr1	192849401	192849540	Mfsd7b	-0.66256	0.00106505	0.0373253	neg.sig
chr7	19876821	19877060	Rtn2	-0.664743	0.00190275	0.0474142	neg.sig
chr3	102906721	102906960	Dennd2c	-0.665601	0.00676096	0.0853907	neg.sig
chr5	116009341	116009560	Rplp0	-0.667045	0.00659945	0.0853057	neg.sig
chr1	155396841	155397020	Npl	-0.667486	0.0017934	0.0458813	neg.sig
chr7	25673021	25673180	Rps19	-0.6682	0.00899987	0.0998741	neg.sig
chr4	147315861	147316060	2510039O18Rik	-0.668438	0.00127411	0.0394617	neg.sig
chr7	28091061	28091220	Ltbp4	-0.668974	0.00173631	0.0458813	neg.sig
chr15	76135341	76135480	Oplah	-0.669349	0.00172213	0.0458694	neg.sig
chr6	38303821	38304040	Zc3hav1	-0.669352	0.00329481	0.0613806	neg.sig
chr19	3323901	3324180	Cpt1a	-0.669744	0.00123636	0.0393849	neg.sig
chr4	135514661	135514920	Hmgcl	-0.670384	0.000882534	0.0343479	neg.sig
chr2	29643701	29643880	Coq4	-0.671272	0.0061441	0.0825415	neg.sig
chr15	75814341	75814560	2410075B13Rik	-0.672301	0.00603712	0.081879	neg.sig
chr2	130004321	130004460	Snrpb	-0.672768	0.00308251	0.0592938	neg.sig
chr11	53919541	53919740	P4ha2	-0.672789	0.00159679	0.044084	neg.sig
chr5	122831581	122831740	Gpn3	-0.672834	0.00307848	0.0592938	neg.sig
chr10	80856621	80856800	2210404O07Rik	-0.673697	0.00112777	0.0379596	neg.sig
chr2	29933641	29933820	Pkn3	-0.674646	0.00297057	0.0583097	neg.sig
chr6	128388121	128388320	Fkbp4	-0.674992	0.00152058	0.0429062	neg.sig
chr4	101719701	101719940	Gm12799	-0.67503	0.00151928	0.0429062	neg.sig
chr14	57396381	57396620	Pspc1	-0.675345	0.00150865	0.0429062	neg.sig
chrX	97170601	97171120	Eda	-0.675385	0.00150732	0.0429062	neg.sig
chr7	152047581	152047760	Fgf4	-0.675744	0.00149528	0.0429062	neg.sig
chr2	32574561	32574740	Sh2d3c	-0.675875	0.000770942	0.0321985	neg.sig
chr15	98764981	98765160	Tuba1b	-0.676322	0.00563309	0.0790383	neg.sig
chr4	123427161	123427380	Akirin1	-0.677381	0.000742526	0.0318643	neg.sig
chr19	3768701	3769100	Suv420h1	-0.677496	0.00143768	0.0421154	neg.sig
chr4	138528901	138529140	Tmco4	-0.677995	0.00101893	0.0360381	neg.sig
chr5	139626581	139626840	Gm15672	-0.678118	0.00277241	0.0564409	neg.sig
chr19	4175501	4175640	Carns1	-0.67817	0.00101467	0.0360381	neg.sig
chr15	88934521	88934740	Tubgcp6	-0.67833	0.0027607	0.0563521	neg.sig
chr7	87513281	87513440	Man2a2	-0.678824	0.00139526	0.0413461	neg.sig
chr9	79566121	79566260	Col12a1	-0.680484	0.00264369	0.0551367	neg.sig
chr7	4703761	4703940	Cox6b2	-0.680881	0.00262256	0.0551367	neg.sig
chr8	47702901	47703100	Casp3	-0.680934	0.000949712	0.0352127	neg.sig
chr1	138522321	138522520	Zfp281	-0.681343	0.000940385	0.0351157	neg.sig
chr4	108132841	108133000	Zcchc11	-0.68142	0.00259409	0.0551367	neg.sig
chr3	130432901	130433120	Rpl34	-0.681939	0.00182524	0.0463866	neg.sig
chr11	93857841	93858020	Spag9	-0.682013	0.000925301	0.0350156	neg.sig
chr11	114530201	114530360	Rpl38	-0.682089	0.00129541	0.039769	neg.sig
chr6	113437381	113437560	Creld1	-0.682419	0.0018064	0.0460602	neg.sig
chr17	35687601	35687760	Cdsn	-0.683402	0.0035169	0.0632136	neg.sig
chr8	86239221	86239520	Ddx39	-0.685213	0.0012055	0.0393007	neg.sig
chr15	102087541	102087720	Rarg	-0.685954	0.000597135	0.0290064	neg.sig
chr12	29364481	29364640	Adi1	-0.686689	0.00468924	0.07071	neg.sig
chr18	35814001	35814220	Gm1614	-0.687915	0.000567531	0.0284693	neg.sig
chr4	43048741	43048900	B230312A22Rik	-0.688281	0.00225345	0.0509379	neg.sig
chr10	86957461	86957760	Ascl1	-0.689069	0.00110182	0.0376834	neg.sig
chr4	141302861	141303120	Agmat	-0.689739	0.00153859	0.0432552	neg.sig
chr9	14663181	14663340	Gpr83	-0.690937	0.00621443	0.0828052	neg.sig
chr17	32458501	32458720	Akap8	-0.691578	0.0030009	0.0585366	neg.sig
chr11	101138581	101138760	Wnk4	-0.692213	0.00608085	0.0821665	neg.sig
chr1	36612521	36612660	Sema4c	-0.693082	0.00203757	0.0487181	neg.sig
chr5	141211601	141211780	Amz1	-0.69322	0.00597704	0.081481	neg.sig
chr6	122752121	122752280	Slc2a3	-0.695995	0.00133658	0.0402286	neg.sig
chr17	34973441	34973660	Stk19	-0.697099	0.00130333	0.0398529	neg.sig
chr7	52347501	52347740	Rcn3	-0.697752	0.00382507	0.0655299	neg.sig
chr6	88674141	88674300	Mgll	-0.698361	0.00126616	0.0394617	neg.sig
chr3	60807181	60807320	P2ry1	-0.699178	0.0025778	0.0551367	neg.sig
chr2	92216641	92216920	Pex16	-0.699934	0.00367063	0.0641129	neg.sig
chr5	114902781	114902940	Mvk	-0.700052	0.00175455	0.0458813	neg.sig
chr1	88424521	88424680	Ptma	-0.700091	0.00175306	0.0458813	neg.sig
chr10	77042901	77043080	Pttg1ip	-0.7002	0.00121358	0.0393007	neg.sig
chr3	94963621	94963820	Sema6c	-0.700397	0.000839361	0.0335526	neg.sig
chr4	147415601	147415760	Mthfr	-0.700675	0.000579822	0.0287105	neg.sig
chr12	52449281	52449540	G2e3	-0.701652	0.00245098	0.0535934	neg.sig
chr1	89051421	89051560	Ecel1	-0.702167	0.00242527	0.0535934	neg.sig
chr19	42258441	42258660	Zfyve27	-0.703351	0.000780315	0.0321985	neg.sig
chr6	72548381	72548660	Retsat	-0.703601	0.00162336	0.044339	neg.sig
chr11	72266981	72267260	Spns2	-0.704132	0.00110724	0.0376834	neg.sig
chr4	47366641	47366860	Tgfbr1	-0.705763	0.00225147	0.0509379	neg.sig
chr1	162142601	162142860	Cacybp	-0.705928	0.000505173	0.0274979	neg.sig
chr7	56135941	56136140	E2f8	-0.706139	0.00223391	0.0509379	neg.sig
chrX	71068781	71069020	Pdzd4	-0.706575	0.00071991	0.0315732	neg.sig
chr7	106415941	106416080	Mtap6	-0.708154	0.00675337	0.0853907	neg.sig
chr3	88356561	88356740	Lamtor2	-0.70878	0.00309476	0.0593807	neg.sig
chr7	135073981	135074140	Prss8	-0.709467	0.00305325	0.0591761	neg.sig
chr17	26019201	26019380	Wfikkn1	-0.711365	0.00294084	0.0581725	neg.sig
chr5	134789621	134789820	Gtf2i	-0.711414	0.000930709	0.0350156	neg.sig
chr2	30757841	30758020	Ptges	-0.711549	0.00135859	0.0404153	neg.sig
chr11	100499281	100499460	Zfp385c	-0.712193	0.001966	0.0479018	neg.sig
chr11	90499921	90500100	Cox11	-0.712597	0.0019491	0.0477933	neg.sig
chr19	4942361	4942600	Peli3	-0.712901	0.000418811	0.0254912	neg.sig
chr9	66794421	66794560	Rps27l	-0.715043	0.00273248	0.0559248	neg.sig
chr7	74516861	74517020	Mef2a	-0.717056	0.00177022	0.0458813	neg.sig
chr12	3388061	3388200	Kif3c	-0.71745	0.00175508	0.0458813	neg.sig
chr7	19608861	19609000	Foxa3	-0.718436	0.0025509	0.0551367	neg.sig
chr8	125728961	125729120	Gm10279	-0.720317	0.000747343	0.0318659	neg.sig
chr2	167758321	167758480	Ptpn1	-0.720322	0.00164784	0.0446895	neg.sig
chr2	118369221	118369360	Bmf	-0.720411	0.00164463	0.0446895	neg.sig
chr6	113269161	113269320	Brpf1	-0.721034	0.00109019	0.0376834	neg.sig
chr9	70391061	70391320	Sltm	-0.721199	0.000730954	0.0316953	neg.sig
chr6	83276221	83276360	Mob1a	-0.721902	0.00159117	0.044084	neg.sig
chr10	79451841	79451980	Cnn2	-0.72277	0.00104616	0.0368315	neg.sig
chr6	92164641	92164880	Zfyve20	-0.723118	0.000468093	0.0261072	neg.sig
chr15	102081121	102081320	Rarg	-0.724454	0.000673047	0.0309102	neg.sig
chr1	133034521	133034660	Dyrk3	-0.724868	0.000994925	0.0360373	neg.sig
chr15	78938981	78939120	Micall1	-0.725104	0.000661953	0.030821	neg.sig
chr15	88953301	88953460	Tubgcp6	-0.72556	0.000654269	0.0308068	neg.sig
chr10	79460321	79460460	Abca7	-0.7265	0.00325194	0.0610235	neg.sig
chr19	7340801	7340960	Rcor2	-0.726644	0.00324282	0.0610235	neg.sig
chr7	133582161	133582420	Rabep2	-0.72712	0.000280931	0.0217792	neg.sig
chr8	90796041	90796300	Adcy7	-0.728232	0.000407283	0.0254138	neg.sig
chr8	97876321	97876520	Mmp15	-0.72926	0.000263996	0.021369	neg.sig
chr11	101528141	101528280	Arl4d	-0.730394	0.000869836	0.0343479	neg.sig
chr5	141212301	141212460	Amz1	-0.730439	0.00131173	0.0399505	neg.sig
chr18	35813101	35813260	Gm1614	-0.732772	0.000820153	0.0334823	neg.sig
chr2	154233261	154233460	Snta1	-0.73285	0.000541092	0.0282509	neg.sig
chr19	6981381	6981580	Prdx5	-0.733916	0.00121007	0.0393007	neg.sig
chr15	102277381	102277620	Amhr2	-0.735027	0.000222622	0.0193098	neg.sig
chr7	52241301	52241460	Prmt1	-0.735681	0.000762591	0.0321587	neg.sig
chr1	74591041	74591200	Plcd4	-0.735886	0.00269712	0.0557926	neg.sig
chr8	97219741	97219960	Pllp	-0.736233	0.000214711	0.0189414	neg.sig
chr4	132399221	132399460	Ppp1r8	-0.736339	0.00631632	0.0835989	neg.sig
chr8	87447841	87447980	Mast1	-0.736705	0.000743154	0.0318643	neg.sig
chr2	32817321	32817480	Rpl12	-0.737886	0.000204259	0.0184434	neg.sig
chr4	118920421	118920620	Lepre1	-0.738427	0.000200933	0.0183591	neg.sig
chr7	16551521	16551760	Ehd2	-0.740084	0.000291517	0.0219352	neg.sig
chr5	67388441	67388600	Limch1	-0.740386	0.000288978	0.0219352	neg.sig
chr4	122816861	122817040	Ppie	-0.743211	0.00359926	0.0636504	neg.sig
chr11	59796301	59796460	Pemt	-0.743778	0.000402419	0.0253161	neg.sig
chr9	114598181	114598500	Dync1li1	-0.74381	0.000111052	0.0137472	neg.sig
chr5	130293541	130293720	Cct6a	-0.743831	0.00147651	0.0429062	neg.sig
chr11	51419401	51419640	Hnrnpab	-0.744776	0.000107584	0.0137472	neg.sig
chr7	29087261	29087460	Dll3	-0.745273	0.000250421	0.0208911	neg.sig
chr3	157694541	157694780	Srsf11	-0.745495	0.000592502	0.0289646	neg.sig
chr9	115950521	115950700	Gm9385	-0.746043	0.000904514	0.034538	neg.sig
chr7	107641701	107641900	Ucp2	-0.747087	0.000881502	0.0343479	neg.sig
chr1	107560741	107560880	2310035C23Rik	-0.747201	0.00023646	0.0199432	neg.sig
chr11	96874761	96874900	Sp6	-0.747581	0.00211335	0.0494511	neg.sig
chr9	119231061	119231220	Oxsr1	-0.748476	0.00035274	0.0240163	neg.sig
chr17	80461001	80461200	Hnrpll	-0.749039	0.00505182	0.0741351	neg.sig
chr7	53014641	53014800	Sult2b1	-0.749683	0.000530214	0.0278725	neg.sig
chr16	20141181	20141480	Yeats2	-0.751048	0.000135456	0.0148586	neg.sig
chr13	104710641	104710820	Erbb2ip	-0.751096	0.000327354	0.0237023	neg.sig
chr14	52639441	52639580	Zfp219	-0.753423	0.00075181	0.0318792	neg.sig
chr5	114894761	114894920	Mvk	-0.755402	0.000714675	0.0315238	neg.sig
chr10	95026241	95026400	Nudt4	-0.755423	0.000453762	0.0258601	neg.sig
chr7	117162361	117162500	Ipo7	-0.755646	0.000286906	0.0219352	neg.sig
chr9	92144921	92145120	Plscr1	-0.75598	0.00111179	0.0376834	neg.sig
chr7	28272181	28272460	Sertad1	-0.75803	0.000267453	0.021369	neg.sig
chr12	74146401	74146640	Six1	-0.758063	0.000421809	0.0254912	neg.sig
chr8	97219221	97219440	Pllp	-0.758549	6.73757e-05	0.0112096	neg.sig
chr17	28466001	28466160	Rpl10a	-0.759906	0.00101095	0.0360381	neg.sig
chrX	151650401	151650660	Sat1	-0.761139	0.000153809	0.0157398	neg.sig
chr14	63864001	63864240	Gata4	-0.761435	0.000152361	0.0157398	neg.sig
chr1	52289281	52289520	Gls	-0.764126	5.52618e-05	0.010977	neg.sig
chr2	119622561	119622700	Tyro3	-0.766741	0.00222902	0.0509379	neg.sig
chr16	35768881	35769040	Dirc2	-0.766886	0.000127747	0.0144185	neg.sig
chr4	107889961	107890120	Zyg11a	-0.767509	0.000836677	0.0335526	neg.sig
chr11	120356041	120356220	Slc25a10	-0.76883	0.000119827	0.0141488	neg.sig
chrX	35809181	35809380	Lamp2	-0.769633	0.000792639	0.0325321	neg.sig
chr12	17551901	17552200	Odc1	-0.771545	6.78454e-05	0.0112096	neg.sig
chr1	39633461	39633640	Rnf149	-0.772166	0.00121107	0.0393007	neg.sig
chr11	109332761	109333000	Slc16a6	-0.772183	0.00324901	0.0610235	neg.sig
chr12	74387961	74388120	Slc38a6	-0.774252	0.000430536	0.0255521	neg.sig
chrX	50341661	50341800	Hprt	-0.775641	0.000678107	0.0309102	neg.sig
chr10	126339661	126339800	Xrcc6bp1	-0.776085	0.00498221	0.0738195	neg.sig
chrX	91368261	91368640	Zfx	-0.776735	9.17946e-05	0.0128217	neg.sig
chr12	117286121	117286280	Zfp386	-0.776767	0.00178754	0.0458813	neg.sig
chr3	19795461	19795620	4632415L05Rik	-0.779169	8.43825e-05	0.0124545	neg.sig
chr11	102169221	102169360	Ubtf	-0.78222	0.000125124	0.0143984	neg.sig
chrX	68619961	68620100	Mtmr1	-0.783639	0.00731551	0.089841	neg.sig
chr5	121654661	121654840	Rpl6	-0.784182	0.00011717	0.0141488	neg.sig
chr15	76027241	76027440	Plec	-0.784202	0.00150681	0.0429062	neg.sig
chr11	96109601	96109800	Gm11539	-0.785084	0.000188979	0.0181302	neg.sig
chr2	33323241	33323400	Zbtb43	-0.785155	0.00248136	0.0541035	neg.sig
chr11	102085761	102085900	Hdac5	-0.792067	0.00124868	0.0394389	neg.sig
chr18	80216601	80216760	Gm10526	-0.793843	0.00205062	0.0487181	neg.sig
chr11	51448961	51449180	Rmnd5b	-0.794419	4.85782e-05	0.0107551	neg.sig
chr9	15110821	15111060	Taf1d	-0.794526	8.1932e-05	0.01233	neg.sig
chr2	130467981	130468140	Prosapip1	-0.795444	0.000391583	0.024838	neg.sig
chr1	52225241	52225420	Gls	-0.79623	0.00585057	0.0804579	neg.sig
chrX	42142561	42142720	Dcaf12l1	-0.798169	0.000621996	0.0296511	neg.sig
chr8	42013141	42013300	Pdgfrl	-0.799123	0.00554605	0.0779596	neg.sig
chr6	120314721	120314880	Kdm5a	-0.800397	0.000196047	0.0183495	neg.sig
chr10	80847701	80847880	Dohh	-0.801283	0.000110452	0.0137472	neg.sig
chr5	114215881	114216020	Gm3511	-0.801508	0.000567143	0.0284693	neg.sig
chrX	20214321	20214480	Rbm10	-0.801837	0.00056195	0.0284693	neg.sig
chr7	52745361	52745580	Dhdh	-0.802353	0.000553897	0.0284693	neg.sig
chr2	84566481	84566640	Clp1	-0.805131	0.000897771	0.034538	neg.sig
chr2	11424841	11425060	Pfkfb3	-0.805145	9.64862e-05	0.0129918	neg.sig
chr15	88693021	88693160	Pim3	-0.805523	3.15573e-05	0.00936233	neg.sig
chrX	71100361	71100520	L1cam	-0.806947	0.000855902	0.0340365	neg.sig
chr4	132388321	132388500	Ppp1r8	-0.811093	0.000137454	0.0148586	neg.sig
chr9	53345401	53345620	Npat	-0.81323	7.4011e-06	0.00465838	neg.sig
chr12	82047021	82047360	Srsf5	-0.816398	2.01301e-05	0.00813148	neg.sig
chr2	32306641	32306800	Slc25a25	-0.817523	3.42601e-05	0.00936233	neg.sig
chr5	31209681	31209860	Ost4	-0.818189	0.000348109	0.0240163	neg.sig
chr17	8475881	8476060	Brp44l	-0.818398	0.00207272	0.048948	neg.sig
chr7	133588061	133588300	Rabep2	-0.819598	3.14834e-05	0.00936233	neg.sig
chr1	82286661	82286880	Irs1	-0.821474	1.61563e-05	0.0072941	neg.sig
chr12	85291521	85291660	2410016O06Rik	-0.822086	9.31968e-05	0.0128217	neg.sig
chr2	132473061	132473200	AU019990	-0.823355	0.000296323	0.0219447	neg.sig
chr15	98364221	98364520	2310037I24Rik	-0.823371	0.00016207	0.0157454	neg.sig
chr1	36612161	36612360	Sema4c	-0.823627	4.83882e-05	0.0107551	neg.sig
chr7	28095661	28095820	Ltbp4	-0.824405	4.69236e-05	0.0107551	neg.sig
chr9	53148561	53148720	Exph5	-0.826096	0.000928089	0.0350156	neg.sig
chr4	101660881	101661060	Gm12789	-0.826604	2.34785e-05	0.00889898	neg.sig
chr7	106631961	106632100	Rps3	-0.828556	7.32345e-05	0.0117099	neg.sig
chr5	139475021	139475160	Pdgfa	-0.829032	0.0016058	0.0441738	neg.sig
chr9	78162441	78162640	Omt2a	-0.829815	0.000838543	0.0335526	neg.sig
chr4	73898221	73898420	Kdm4c	-0.83025	6.8645e-05	0.0112096	neg.sig
chr2	126595481	126595640	Usp50	-0.831372	6.57378e-05	0.0112096	neg.sig
chr2	144157361	144157560	Ovol2	-0.835452	8.49736e-06	0.00465838	neg.sig
chr7	52580161	52580300	Rpl14-ps1	-0.837756	0.00128561	0.0396268	neg.sig
chr6	116125661	116125840	Gm8203	-0.838604	0.000340955	0.0237893	neg.sig
chr11	58425761	58425900	2210407C18Rik	-0.841065	0.000314885	0.0230166	neg.sig
chr14	106296761	106296980	Spry2	-0.845212	0.000274568	0.0215031	neg.sig
chr6	145698161	145698320	Rassf8	-0.849615	0.00757244	0.0912383	neg.sig
chr10	79157481	79157620	Gzmm	-0.849792	6.04704e-05	0.0110502	neg.sig
chr15	76035601	76035760	Plec	-0.850385	3.99334e-06	0.00340543	neg.sig
chr3	40754661	40754880	Larp1b	-0.85048	7.77096e-06	0.00465838	neg.sig
chr5	134789341	134789580	Gtf2i	-0.851002	2.9205e-05	0.00936233	neg.sig
chr6	113269781	113269940	Brpf1	-0.852142	0.000431853	0.0255521	neg.sig
chr4	122815761	122815960	Ppie	-0.855139	0.00679788	0.0853907	neg.sig
chr9	83699141	83699380	Elovl4	-0.859997	0.0029402	0.0581725	neg.sig
chr9	78158921	78159080	Omt2a	-0.863705	1.89561e-06	0.0018186	neg.sig
chr19	42221901	42222100	Marveld1	-0.865438	1.48974e-05	0.00714608	neg.sig
chr8	113444381	113444540	St3gal2	-0.868706	6.07011e-06	0.00465838	neg.sig
chr2	27102541	27102680	Sardh	-0.878818	3.50413e-05	0.00936233	neg.sig
chrX	71174321	71174500	Renbp	-0.882611	6.46653e-05	0.0112096	neg.sig
chr11	68715321	68715500	Rpl26	-0.885627	1.02246e-06	0.0013079	neg.sig
chr2	32584481	32584640	Sh2d3c	-0.885842	0.000125693	0.0143984	neg.sig
chr16	91933441	91933600	Atp5o	-0.896262	0.00044629	0.0258601	neg.sig
chr4	151381021	151381220	Klhl21	-0.90934	4.13571e-05	0.0105805	neg.sig
chr4	122812701	122812840	Ppie	-0.914675	8.00455e-05	0.012287	neg.sig
chr6	122463561	122463700	Mfap5	-0.921093	5.68368e-05	0.010977	neg.sig
chr7	52308621	52308800	Prr12	-0.928679	0.000297362	0.0219447	neg.sig
chr2	28438161	28438340	Gtf3c5	-0.947194	2.66864e-08	0.000102409	neg.sig

## Sheet: ZGA associated distal CREs
chr	start	end	symbol	r (Acc vs Expr)	P value (Acc vs Expr)	FDR (Acc vs Expr)	Correlation type
chr7	3307161	3307360	Prkcc	0.994692	4.21928e-05	0.00706048	pos.sig
chr1	172938561	172938800	Fcgr3	0.993069	9.06718e-08	0.000673308	pos.sig
chr3	90114821	90115000	Rab13	0.992021	9.52438e-05	0.0100983	pos.sig
chr16	36106501	36106720	Kpna1	0.991242	0.000114711	0.0107338	pos.sig
chr2	32314561	32314820	Slc25a25	0.989836	1.98975e-05	0.00499462	pos.sig
chr6	122640161	122640400	Gm10224	0.98963	3.70199e-07	0.000983434	pos.sig
chr11	85938601	85938780	4632419I22Rik	0.989061	0.000178826	0.0128334	pos.sig
chrX	155910061	155910220	A830080D01Rik	0.989014	0.000180385	0.0128334	pos.sig
chr4	138892001	138892200	Pqlc2	0.988848	2.50768e-05	0.00555654	pos.sig
chr13	21953001	21953200	Hist1h2bp	0.987663	4.6512e-06	0.00257033	pos.sig
chr19	18750181	18750420	D030056L22Rik	0.987042	0.000250788	0.0146422	pos.sig
chr5	23264781	23265060	2700038G22Rik	0.986061	4.37335e-05	0.00709238	pos.sig
chr18	67763381	67763600	Psmg2	0.985255	5.03054e-05	0.00756614	pos.sig
chr13	54621781	54621980	4732471D19Rik	0.9841	9.92937e-06	0.00363826	pos.sig
chr4	15944401	15944620	Osgin2	0.983731	0.000394864	0.0176798	pos.sig
chr11	68795061	68795300	Rpl26	0.9818	2.63091e-06	0.00238148	pos.sig
chr4	143305581	143305860	Gm13078	0.981455	2.80835e-06	0.00238732	pos.sig
chrX	149808781	149808940	Klf8	0.980738	0.000552979	0.0201923	pos.sig
chrX	11780481	11780720	Bcor	0.980324	1.87632e-05	0.00492291	pos.sig
chr4	98556241	98556580	Kank4	0.980177	0.000105137	0.010441	pos.sig
chr14	99651321	99651480	Klf5	0.979651	0.000616933	0.0210563	pos.sig
chr7	87608221	87608560	Man2a2	0.979618	0.000112672	0.0107057	pos.sig
chr16	64773461	64773720	Cggbp1	0.979589	0.000620663	0.021064	pos.sig
chr5	108467801	108468060	Tmed5	0.979585	0.000620878	0.021064	pos.sig
chr1	158569161	158569440	Tor3a	0.979315	0.000116886	0.010745	pos.sig
chr15	99570481	99570720	Smarcd1	0.977786	0.000139577	0.0115435	pos.sig
chr12	53717801	53718120	Arhgap5	0.976813	0.000800246	0.0236199	pos.sig
chrX	50302601	50302900	Hprt	0.975425	7.47893e-06	0.0032218	pos.sig
chr11	106071101	106071320	Map3k3	0.975256	0.000910846	0.0249664	pos.sig
chr6	120394761	120394980	Cecr5	0.975182	0.000183905	0.0128705	pos.sig
chr15	82659421	82659720	Gm5062	0.975158	0.00018433	0.012872	pos.sig
chr1	45849181	45849400	Gm5526	0.974246	0.00098634	0.0258977	pos.sig
chr6	124744861	124745020	Cdca3	0.974013	0.00100422	0.0260901	pos.sig
chr12	70313761	70313980	1110034A24Rik	0.973126	1.02052e-05	0.0036711	pos.sig
chr5	124859421	124859620	Rilpl2	0.97306	0.0010789	0.0269493	pos.sig
chr10	80564861	80565120	Zbtb7a	0.972717	4.97392e-05	0.00754393	pos.sig
chr18	21193521	21193760	Rnf125	0.971947	1.18457e-05	0.0039665	pos.sig
chr11	62410041	62410180	2410006H16Rik	0.971803	0.00118139	0.0279211	pos.sig
chr15	36458761	36459000	Pabpc1	0.971592	2.75341e-06	0.00238148	pos.sig
chr7	54154421	54154560	Ldha	0.97126	0.00122715	0.0284031	pos.sig
chr4	143881461	143881640	Gm13119	0.971191	0.000266399	0.0149804	pos.sig
chr3	127278121	127278420	Neurog2	0.971172	1.30206e-05	0.00415071	pos.sig
chr5	124807361	124807520	Cdk2ap1	0.971105	0.0012403	0.0284961	pos.sig
chr6	126831221	126831540	Ndufa9	0.970945	3.0106e-06	0.00239116	pos.sig
chr4	120863581	120863840	Rlf	0.970443	0.00129752	0.0290466	pos.sig
chr7	16472181	16472380	Ehd2	0.970359	6.36676e-05	0.00848192	pos.sig
chr12	88742281	88742500	BB287469	0.97017	1.46614e-05	0.00438849	pos.sig
chr16	35881301	35881480	Kpna1	0.96999	0.000294861	0.0156834	pos.sig
chrX	54653381	54653580	Rbmx	0.969715	6.78722e-05	0.00886734	pos.sig
chr11	6514621	6514800	Myo1g	0.969644	0.000303372	0.0158372	pos.sig
chr19	6007721	6007980	Mrpl49	0.969532	0.000306164	0.0158372	pos.sig
chr13	64496301	64496460	Ctsl	0.969412	0.00138911	0.0298702	pos.sig
chr9	92139741	92139980	Plscr1	0.96936	0.000310456	0.0158772	pos.sig
chr12	87239601	87239780	Mfsd7c	0.969136	0.00141421	0.0300406	pos.sig
chr9	110116521	110116680	2610002I17Rik	0.968625	0.000329296	0.0163382	pos.sig
chr11	97726161	97726420	Rpl23	0.968444	9.85202e-07	0.00145284	pos.sig
chr13	17890601	17890840	2810021B07Rik	0.968377	0.000335781	0.0163843	pos.sig
chr2	126555381	126555780	Usp50	0.968108	5.89865e-08	0.000626791	pos.sig
chr12	81972381	81972700	Srsf5	0.96807	7.94459e-05	0.00947848	pos.sig
chr7	3173941	3174080	Nlrp12	0.967937	0.00152555	0.0311798	pos.sig
chr7	30901721	30901940	Zfp566	0.967436	1.9875e-05	0.00499462	pos.sig
chr8	90632961	90633180	Tmem188	0.96729	0.00158738	0.0317409	pos.sig
chr7	123482301	123482560	Rps13	0.967288	0.00158764	0.0317409	pos.sig
chr6	49176761	49176920	Ccdc126	0.967166	0.000368611	0.0171523	pos.sig
chr5	121651321	121651700	Rpl6	0.966909	2.95603e-07	0.000983434	pos.sig
chr11	59335801	59336120	Gm12263	0.966463	9.19454e-05	0.00995402	pos.sig
chr15	36514261	36514580	Pabpc1	0.966065	3.34763e-07	0.000983434	pos.sig
chr7	134037781	134038020	Fam57b	0.965907	2.33008e-05	0.00531062	pos.sig
chr4	45052201	45052420	Tomm5	0.96586	0.000406087	0.0177742	pos.sig
chr8	107742921	107743120	Hsf4	0.965856	0.00040622	0.0177742	pos.sig
chr8	110024441	110024780	Rps26-ps1	0.965788	1.41197e-06	0.00176512	pos.sig
chrX	11780821	11781000	Bcor	0.965629	0.00175173	0.0335384	pos.sig
chr9	64125861	64126100	Tipin	0.965528	9.97768e-05	0.010299	pos.sig
chr11	121237081	121237280	Wdr45l	0.965324	0.000101545	0.0103552	pos.sig
chr5	33919541	33919680	Tmem129	0.965218	0.0004253	0.0180788	pos.sig
chr11	102922001	102922280	Hexim1	0.965017	0.00010424	0.0103875	pos.sig
chr7	63173901	63174120	Nipa2	0.964843	0.000105789	0.0104567	pos.sig
chr6	113523781	113523980	Vhl	0.964637	2.64496e-05	0.00572369	pos.sig
chr11	49506821	49507040	Gm12191	0.964515	0.00186644	0.0346582	pos.sig
chr14	57281441	57281600	Gm16973	0.963972	0.000464097	0.0186446	pos.sig
chr7	133873341	133873520	Fam57b	0.963965	0.00192436	0.0351745	pos.sig
chr11	60653101	60653300	Shmt1	0.963891	0.00193221	0.0352259	pos.sig
chr2	30153521	30153700	Dolpp1	0.962922	0.00203667	0.0361598	pos.sig
chr7	20021161	20021420	Exoc3l2	0.962732	0.000125811	0.0110205	pos.sig
chr13	62925521	62925740	Gm5665	0.962676	0.00206359	0.0363543	pos.sig
chr4	132131141	132131340	Sesn2	0.962615	0.000508677	0.0194548	pos.sig
chr14	31913601	31913740	2010107H07Rik	0.962327	0.000518439	0.0196449	pos.sig
chr8	72429981	72430200	Tssk6	0.962323	3.29443e-05	0.00631228	pos.sig
chr3	88399701	88400020	Lamtor2	0.961569	3.52859e-05	0.00640937	pos.sig
chr8	75101521	75101760	Slc35e1	0.961537	0.000138182	0.0115321	pos.sig
chr11	86458921	86459120	Gm11478	0.961276	0.000555054	0.0202395	pos.sig
chr13	62922321	62922600	Gm5665	0.96072	3.80566e-05	0.00673983	pos.sig
chr11	6361161	6361320	Gm11974	0.960387	0.000150821	0.0118713	pos.sig
chr2	29835041	29835300	Set	0.960361	1.0296e-05	0.0036711	pos.sig
chr15	57992901	57993080	Wdyhv1	0.960154	0.000595759	0.0207599	pos.sig
chr8	96802201	96802440	Mt1	0.959916	0.000156206	0.0120279	pos.sig
chr5	108442881	108443080	Tmed5	0.959563	0.00241962	0.0390322	pos.sig
chr12	17641201	17641400	Odc1	0.959562	0.000617959	0.021064	pos.sig
chr4	109601341	109601580	Dmrta2	0.959487	0.000620814	0.021064	pos.sig
chr2	158550501	158550740	Actr5	0.959248	2.23313e-07	0.000983434	pos.sig
chr8	34844741	34844960	Gsr	0.959228	0.00245961	0.0392921	pos.sig
chr4	133424021	133424280	Hmgn2	0.959191	0.000164752	0.0123721	pos.sig
chr2	90795761	90795980	Ptpmt1	0.95912	0.000634821	0.0212126	pos.sig
chr2	5802861	5803200	Sec61a2	0.95912	0.000165601	0.0124081	pos.sig
chr7	16446441	16446700	Gm7235	0.958908	4.44838e-05	0.00714386	pos.sig
chr16	90306701	90306960	Hunk	0.958337	3.38974e-06	0.00245586	pos.sig
chr7	13537041	13537360	Rps5	0.958031	9.55627e-07	0.00145064	pos.sig
chr4	140700981	140701120	Crocc	0.957439	0.000701473	0.0222135	pos.sig
chr5	122662921	122663060	Ppp1cc	0.957355	0.000187741	0.0130388	pos.sig
chr6	56661081	56661320	Kbtbd2	0.956866	0.000194191	0.0133393	pos.sig
chr6	113663041	113663340	Vhl	0.956822	0.000726915	0.0226074	pos.sig
chr4	124657581	124657800	Snip1	0.956488	0.000199285	0.013392	pos.sig
chr2	119085921	119086100	Vps18	0.956339	0.000201325	0.0133984	pos.sig
chrX	103160561	103160920	Cox7b	0.95631	4.18557e-06	0.00257033	pos.sig
chr5	110711601	110711820	Gm15788	0.955534	0.000212539	0.0136696	pos.sig
chr19	17418401	17418580	Gcnt1	0.955279	0.000792957	0.0234573	pos.sig
chrX	70987161	70987380	Dusp9	0.955093	0.000218841	0.0137391	pos.sig
chr2	90819401	90819620	C1qtnf4	0.954966	0.00299645	0.0432907	pos.sig
chrX	45983101	45983240	Rbmx2	0.95474	0.00302636	0.0434878	pos.sig
chr8	73925821	73926060	Gtpbp3	0.954737	0.00302675	0.0434878	pos.sig
chr16	31280201	31280480	Ppp1r2	0.95451	0.00305689	0.0436551	pos.sig
chr7	50469781	50470000	Zfp715	0.954262	0.00083833	0.0241031	pos.sig
chr5	126007441	126007660	Bri3bp	0.954183	1.82387e-05	0.00489473	pos.sig
chr5	130380441	130380660	Cct6a	0.954165	0.000842749	0.024119	pos.sig
chr11	109251881	109252140	Slc16a6	0.95391	0.00313744	0.0442563	pos.sig
chr8	89972081	89972340	Cbln1	0.953887	0.000236735	0.0141903	pos.sig
chr13	91077941	91078160	Rps23	0.953801	0.000859396	0.0242945	pos.sig
chr11	20117601	20117820	Rab1	0.953698	0.000239631	0.0142974	pos.sig
chr7	26001661	26001880	Prr19	0.953648	0.000866474	0.0243704	pos.sig
chr15	75705281	75705520	Zfp707	0.953442	6.8501e-05	0.00888012	pos.sig
chr4	148821961	148822140	Rbp7	0.953428	0.00320287	0.0446722	pos.sig
chr18	67879941	67880260	Psmg2	0.953427	1.94544e-05	0.00495245	pos.sig
chr1	173355901	173356160	F11r	0.953039	2.01015e-05	0.00502585	pos.sig
chr3	94900281	94900480	Sema6c	0.953021	0.00325865	0.0450814	pos.sig
chrX	7558041	7558320	Suv39h1	0.952922	5.82872e-06	0.00293479	pos.sig
chr2	156929221	156929400	9830001H06Rik	0.952769	0.0032935	0.0453822	pos.sig
chr11	102386001	102386260	Fzd2	0.952721	2.06434e-05	0.00506064	pos.sig
chr1	95323401	95323740	Pask	0.952162	1.35415e-08	0.000295891	pos.sig
chr11	74788981	74789280	Tsr1	0.951865	6.43099e-06	0.00306497	pos.sig
chr5	31535021	31535320	Ppm1g	0.951557	0.000966398	0.0255977	pos.sig
chr9	53518901	53519100	Rab39	0.951523	0.000968079	0.0255993	pos.sig
chr12	70293941	70294180	Mgat2	0.951452	0.000275745	0.0151862	pos.sig
chr9	107751001	107751200	Rbm5	0.951352	0.000976575	0.0257389	pos.sig
chr7	129205061	129205340	Gm15489	0.95134	0.000977162	0.0257438	pos.sig
chr2	120537061	120537380	Stard9	0.951289	5.86593e-07	0.00122566	pos.sig
chr11	74735461	74735680	Tsr1	0.951007	8.16842e-05	0.00952076	pos.sig
chr15	34366521	34366760	Rpl30	0.950915	0.000284884	0.0154975	pos.sig
chr12	66071701	66071880	Fkbp3	0.950865	0.000285737	0.0155174	pos.sig
chr17	26133521	26133820	Decr2	0.950705	1.86211e-07	0.000983434	pos.sig
chrX	149645841	149646080	Klf8	0.950683	0.00358822	0.0473253	pos.sig
chr11	80227501	80227680	Cdk5r1	0.950644	0.00101212	0.0261355	pos.sig
chr9	107655981	107656200	Slc38a3	0.950569	0.00360478	0.0473966	pos.sig
chr11	93928221	93928380	Spag9	0.950428	0.000293332	0.0156697	pos.sig
chr2	154485701	154485940	Chmp4b	0.95035	0.00363644	0.0475677	pos.sig
chr16	32219141	32219400	Bex6	0.95027	8.60024e-05	0.00970472	pos.sig
chr11	106988921	106989360	Nol11	0.950163	2.22635e-06	0.00225306	pos.sig
chr5	111762801	111763100	Pitpnb	0.949979	2.26704e-06	0.00225839	pos.sig
chr4	73296361	73296580	Gm11237	0.949741	0.000305547	0.0158372	pos.sig
chr3	96060801	96061040	Hist2h2ac	0.949501	0.00107107	0.0268636	pos.sig
chrX	50187841	50188100	Rps2-ps13	0.949412	0.00377401	0.0483733	pos.sig
chr9	64031741	64032040	Tipin	0.94929	7.2901e-07	0.00136702	pos.sig
chr3	110057721	110057860	Prmt6	0.948948	0.00110028	0.0271018	pos.sig
chr7	12192781	12192960	Zscan4-ps2	0.948891	0.00110334	0.0271189	pos.sig
chr6	86361581	86361820	Fam136a	0.948788	0.000323023	0.0161653	pos.sig
chr9	22152561	22152720	Zfp599	0.948707	0.00387898	0.0489935	pos.sig
chr3	95451981	95452200	Mcl1	0.948701	0.000324648	0.0161958	pos.sig
chr10	128162361	128162660	Ormdl2	0.948553	2.39479e-07	0.000983434	pos.sig
chr4	32720601	32720940	Mdn1	0.947761	8.55833e-07	0.00141037	pos.sig
chr17	46427121	46427380	Polr1c	0.947708	3.07057e-05	0.0061369	pos.sig
chr7	16925021	16925320	Ccdc9	0.947656	3.08241e-05	0.00614131	pos.sig
chr6	122583261	122583480	Slc2a3	0.947459	0.00118132	0.0279211	pos.sig
chr1	31049461	31049720	Gm5699	0.947399	9.52438e-06	0.00359311	pos.sig
chr8	108386941	108387180	Cenpt	0.947312	0.000351358	0.0167868	pos.sig
chr5	77378041	77378180	Ppat	0.947276	3.17146e-05	0.00622153	pos.sig
chr13	94423001	94423260	Dmgdh	0.946974	0.000358083	0.0169111	pos.sig
chr15	76767781	76768060	Rpl8	0.946941	0.00035873	0.0169166	pos.sig
chr7	29057141	29057400	Eid2	0.946908	3.03789e-06	0.00239116	pos.sig
chr7	135595461	135595620	Bag3	0.946846	0.00121564	0.0282805	pos.sig
chr7	109000801	109001040	Folr1	0.946514	0.000110556	0.0106797	pos.sig
chr9	78303581	78303940	Ddx43	0.94629	3.41141e-05	0.00636466	pos.sig
chr8	28358981	28359240	Eif4ebp1	0.945987	0.00126479	0.0287664	pos.sig
chr7	126952521	126952760	Gm5601	0.945821	0.00127442	0.0288331	pos.sig
chr16	11115301	11115520	Zc3h7a	0.945699	0.000116473	0.010745	pos.sig
chr7	109501681	109501880	Stim1	0.945406	0.00438937	0.0519392	pos.sig
chr9	57363121	57363340	Rpp25	0.945269	3.67362e-05	0.00656066	pos.sig
chr7	3179041	3179180	Nlrp12	0.945101	0.00131663	0.0291474	pos.sig
chr4	114692921	114693160	Stil	0.945093	0.00012101	0.0109219	pos.sig
chr7	52847841	52848100	Plekha4	0.944916	0.000400775	0.0177197	pos.sig
chr11	116358261	116358460	Sphk1	0.944327	0.000413588	0.0178892	pos.sig
chr11	60683981	60684240	Smcr8	0.943872	0.00463711	0.053346	pos.sig
chr9	110198341	110198540	2610002I17Rik	0.943835	0.00464315	0.0533769	pos.sig
chr8	72850481	72850660	Armc6	0.943782	0.000425659	0.0180801	pos.sig
chr4	120940341	120940600	Rlf	0.943767	0.000426008	0.0180829	pos.sig
chr14	99609421	99609660	Klf5	0.943425	4.18476e-05	0.00703436	pos.sig
chr18	58009221	58009420	Slc12a2	0.943308	0.000135106	0.0114364	pos.sig
chr15	79003741	79003880	Polr2f	0.943281	0.000135332	0.0114364	pos.sig
chr11	94645941	94646260	Gm11543	0.943036	1.35458e-05	0.00421281	pos.sig
chr10	128262101	128262460	Cd63	0.942959	1.37531e-06	0.00176512	pos.sig
chr10	80900261	80900540	Dohh	0.94273	1.40524e-06	0.00176512	pos.sig
chrX	11574181	11574440	Bcor	0.942715	0.000449998	0.0184922	pos.sig
chr11	95726001	95726240	Igf2bp1	0.942588	0.00147051	0.0305886	pos.sig
chr6	88508621	88508860	Ruvbl1	0.94227	0.00149073	0.0308081	pos.sig
chrX	159023321	159023520	Gm7331	0.941976	0.00495258	0.0548854	pos.sig
chr15	59236921	59237140	Sqle	0.941945	0.00151148	0.0310322	pos.sig
chr12	16951121	16951380	Rock2	0.941929	0.000146767	0.0118191	pos.sig
chr4	126037061	126037280	Adprhl2	0.94192	0.00496201	0.0548854	pos.sig
chr17	21606221	21606460	Zfp677	0.941811	0.00152016	0.0311472	pos.sig
chrX	68789721	68790000	Hmgb3	0.941598	0.000149666	0.0118683	pos.sig
chr18	34754581	34754860	4933408B17Rik	0.941566	4.75191e-05	0.0074438	pos.sig
chr17	26245521	26245860	Gm8186	0.941451	4.90905e-06	0.00263009	pos.sig
chr9	18253521	18253720	Ubtfl1	0.941326	0.000483021	0.0190213	pos.sig
chr16	20583421	20583680	Eif2b5	0.941252	0.000152735	0.0119482	pos.sig
chrX	153935261	153935480	Gm6568	0.941046	0.00156993	0.031575	pos.sig
chr10	127854881	127855100	Myl6	0.94085	0.00514468	0.0556959	pos.sig
chr17	24981101	24981320	Hagh	0.940798	0.000495969	0.0192929	pos.sig
chr2	28505101	28505320	Gtf3c5	0.940625	0.00518348	0.0558845	pos.sig
chr7	13536681	13536840	Rps5	0.940618	0.0015982	0.0318223	pos.sig
chrX	158961781	158962080	Gm7331	0.940612	1.62828e-05	0.00467625	pos.sig
chr2	87286081	87286240	Pramel7	0.940584	0.000501293	0.0193465	pos.sig
chr1	36572621	36572840	Cnnm3	0.940543	0.000159172	0.0121414	pos.sig
chr7	117193681	117193840	AA474408	0.940279	0.00524344	0.0560813	pos.sig
chr12	81957921	81958200	Srsf5	0.94023	0.000162073	0.0122576	pos.sig
chr6	86357621	86357840	Fam136a	0.940221	0.000510396	0.0194839	pos.sig
chr2	119591041	119591200	Tyro3	0.940156	0.000162767	0.0122955	pos.sig
chrX	7793661	7794100	Ebp	0.940099	5.23771e-05	0.00768013	pos.sig
chr9	24534001	24534220	Tbx20	0.939987	0.00164043	0.0322571	pos.sig
chr7	87478341	87478680	Man2a2	0.939907	1.71522e-05	0.00473818	pos.sig
chr7	16414101	16414320	Crxos1	0.939902	5.30571e-05	0.00771898	pos.sig
chr18	35773181	35773380	Gm1614	0.939806	0.00165265	0.0324104	pos.sig
chr11	29500361	29500540	Rps27a	0.93972	0.00534101	0.0566395	pos.sig
chr1	45881561	45881780	Gm5526	0.939639	0.000167656	0.0124857	pos.sig
chr11	94596441	94596760	Gm11546	0.93957	1.75807e-05	0.00483135	pos.sig
chr1	167365261	167365480	Brp44	0.939437	0.000530424	0.0198242	pos.sig
chr1	88359681	88359920	Ptma	0.939255	0.00542294	0.0570536	pos.sig
chr19	8819341	8819540	Snhg1	0.939249	0.000171414	0.0125618	pos.sig
chr11	20076041	20076300	Rab1	0.939215	0.00169301	0.0328582	pos.sig
chr13	35112641	35112860	Eci2	0.939185	0.00543519	0.0571427	pos.sig
chr4	101778201	101778380	Gm12799	0.939085	5.59462e-05	0.00785662	pos.sig
chr1	36294421	36294680	Arid5a	0.938839	1.85387e-05	0.00489473	pos.sig
chr14	31845241	31845440	2010107H07Rik	0.938685	0.000550122	0.0201457	pos.sig
chr15	26020941	26021180	Zfp622	0.938465	0.001745	0.0335187	pos.sig
chr17	24914981	24915300	Sepx1	0.938458	0.00556463	0.0578118	pos.sig
chrX	7587041	7587300	Pcsk1n	0.93843	0.000556897	0.0202679	pos.sig
chr8	108497921	108498200	Nfatc3	0.938341	1.92135e-05	0.00495245	pos.sig
chr16	4568661	4569000	Srl	0.938217	7.81818e-08	0.000673308	pos.sig
chr15	76724481	76724800	Rpl8	0.93818	5.92803e-05	0.00816301	pos.sig
chr5	108627961	108628200	Tmed5	0.938169	1.94514e-05	0.00495245	pos.sig
chr17	26386741	26387140	Gm16580	0.938132	0.0001825	0.0128607	pos.sig
chr2	29015561	29015820	Ttf1	0.938042	5.97993e-05	0.0081773	pos.sig
chr18	46730381	46730780	Fem1c	0.937504	2.5168e-07	0.000983434	pos.sig
chr3	93147621	93147840	Tchh	0.93741	0.00018992	0.0131615	pos.sig
chr6	120368001	120368220	Cecr5	0.937146	0.00183865	0.0344422	pos.sig
chr7	52800361	52800540	Bcat2	0.937135	0.000192811	0.0132752	pos.sig
chr6	112965341	112965600	Gt(ROSA)26Sor	0.937103	0.00184179	0.0344557	pos.sig
chr1	21299921	21300080	Gm16327	0.937071	0.00581553	0.0592671	pos.sig
chr4	40661481	40661720	B4galt1	0.936758	2.14856e-05	0.00514975	pos.sig
chr17	21693841	21694040	Zfp51	0.936695	0.00588437	0.059641	pos.sig
chr5	108730181	108730500	Dr1	0.936574	2.43451e-06	0.00231664	pos.sig
chr10	117122201	117122360	Slc35e3	0.936554	0.00591036	0.0597749	pos.sig
chr11	107420901	107421120	Pitpnc1	0.936222	0.000617942	0.021064	pos.sig
chr13	101525001	101525280	Taf9	0.936082	0.000204139	0.0135151	pos.sig
chr16	36065541	36065800	Kpna1	0.936061	8.58663e-07	0.00141037	pos.sig
chr11	103861321	103861600	Arf2	0.936037	8.60535e-07	0.00141037	pos.sig
chr12	70279221	70279500	Mgat2	0.935987	0.000624669	0.021064	pos.sig
chr10	62225421	62225580	Tet1	0.935689	0.000208485	0.0136084	pos.sig
chr1	58545661	58545800	Bzw1	0.935649	0.00607841	0.0604673	pos.sig
chr9	110307621	110308000	2610002I17Rik	0.935591	2.32888e-05	0.00531062	pos.sig
chr2	29010261	29010480	Ttf1	0.93522	0.00198069	0.0356324	pos.sig
chr2	181006021	181006220	Zgpat	0.935192	0.000647855	0.0215016	pos.sig
chr4	140607441	140607700	Necap2	0.934813	0.000659085	0.0216178	pos.sig
chr7	148161761	148162020	Nlrp6	0.934673	0.000663276	0.0217195	pos.sig
chr4	143032781	143033280	Pramel1	0.934458	1.3923e-08	0.000295891	pos.sig
chr3	129354241	129354480	Elovl6	0.934352	7.50316e-05	0.00923497	pos.sig
chr1	64810881	64811060	Fzd5	0.934248	0.000676092	0.0219121	pos.sig
chr6	115549501	115549640	Gm14335	0.934139	0.00206315	0.0363543	pos.sig
chr1	88359281	88359560	Ptma	0.934064	2.99916e-06	0.00239116	pos.sig
chr9	22123181	22123460	Zfp809	0.934006	3.55546e-07	0.000983434	pos.sig
chr9	88463121	88463360	Zfp949	0.933667	0.000231867	0.0141236	pos.sig
chr8	113473381	113473600	St3gal2	0.933398	0.00070219	0.0222135	pos.sig
chrX	20232341	20232620	Rbm10	0.933341	0.000235806	0.0141881	pos.sig
chr17	46353821	46354060	Polh	0.933258	0.000236816	0.0141903	pos.sig
chr6	70894561	70894880	Foxi3	0.933113	9.41705e-06	0.00359311	pos.sig
chrX	131125141	131125300	Timm8a1	0.932967	0.000240382	0.0142974	pos.sig
chr2	18021481	18021680	A930004D18Rik	0.932932	0.00215755	0.0370573	pos.sig
chr16	18496621	18496780	Gm16314	0.932488	0.00219292	0.0373692	pos.sig
chr6	85890661	85890900	Tprkb	0.93228	1.00039e-05	0.00364343	pos.sig
chr4	129089001	129089240	Zbtb8os	0.932117	0.00222266	0.0375334	pos.sig
chr7	130079381	130079640	Rbbp6	0.931799	2.99581e-05	0.00608283	pos.sig
chr15	99607441	99607720	Gpd1	0.931699	4.41983e-07	0.00112716	pos.sig
chr15	102248301	102248540	Amhr2	0.93162	0.000758891	0.0230053	pos.sig
chr1	134948261	134948520	Ppp1r15b	0.931613	0.0068552	0.0639118	pos.sig
chr2	126504121	126504340	Usp50	0.931447	0.00688818	0.0640658	pos.sig
chr6	52072181	52072340	Hoxa1	0.931335	0.000261065	0.0148746	pos.sig
chr5	124937981	124938220	Snrnp35	0.931208	0.000772449	0.0231457	pos.sig
chrX	50322581	50322820	Rps2-ps13	0.930902	0.00232189	0.0382321	pos.sig
chr11	84232801	84233060	Lhx1	0.930727	0.00233641	0.0383425	pos.sig
chr10	128270581	128271060	Cd63	0.930692	1.71273e-07	0.000983434	pos.sig
chr5	149954121	149954420	Uspl1	0.930316	9.47818e-05	0.0100983	pos.sig
chr11	102923921	102924140	Hexim1	0.93022	9.52927e-05	0.0100983	pos.sig
chr3	90118821	90119040	Slc39a1	0.930168	0.00027661	0.0152162	pos.sig
chr13	14192121	14192260	Arid4b	0.930071	0.00239126	0.038813	pos.sig
chr11	120251201	120251460	Ccdc137	0.92986	0.00240907	0.0389236	pos.sig
chr6	128457841	128458120	Fkbp4	0.929634	0.00242822	0.0390747	pos.sig
chr16	48331321	48331560	Dppa4	0.929507	0.00243903	0.0391794	pos.sig
chr4	101459301	101459440	B020004J07Rik	0.92942	0.00244646	0.0392042	pos.sig
chr16	32181201	32181520	Bex6	0.929037	1.25702e-05	0.00403644	pos.sig
chr11	93755681	93755960	Nme2	0.928948	0.000293534	0.0156697	pos.sig
chrX	35880421	35880640	Mcts1	0.928836	0.000853591	0.02421	pos.sig
chr2	180283501	180283700	Tcfl5	0.928788	0.00742609	0.0666936	pos.sig
chr4	107943941	107944180	Echdc2	0.928468	0.000866647	0.0243704	pos.sig
chr3	90030321	90030620	Rps27	0.928337	4.68903e-06	0.00257033	pos.sig
chr1	158213561	158213780	Gm2000	0.92828	0.000303113	0.0158372	pos.sig
chr14	70974761	70974920	Epb4.9	0.928236	0.000874945	0.0244877	pos.sig
chr2	126547481	126547680	Usp50	0.92806	0.00256406	0.0401779	pos.sig
chr5	143014461	143014640	Papolb	0.927937	0.00257489	0.0402661	pos.sig
chr13	65315561	65315740	Zfp369	0.927933	0.000885882	0.0246101	pos.sig
chr10	117174561	117174920	Slc35e3	0.927842	4.86533e-06	0.00262876	pos.sig
chr11	69313361	69313620	Atp1b2	0.927819	0.00030984	0.0158772	pos.sig
chr11	93915281	93915420	Spag9	0.927777	0.000310463	0.0158772	pos.sig
chr10	76990781	76991020	Pttg1ip	0.927735	3.86389e-05	0.00675357	pos.sig
chr6	113662501	113662720	Irak2	0.927556	1.39025e-05	0.00428837	pos.sig
chr4	133508081	133508320	Hmgn2	0.927514	0.000901147	0.0247712	pos.sig
chr17	15749401	15749820	Chd1	0.92743	3.93618e-05	0.00683801	pos.sig
chr1	80389941	80390160	Cul3	0.927011	0.000321893	0.0161467	pos.sig
chr2	122036361	122036580	4933406J08Rik	0.92684	0.00783281	0.0685596	pos.sig
chr14	48648341	48648520	Gm6055	0.926738	0.00268155	0.0411488	pos.sig
chr18	35762881	35763120	Gm1614	0.926638	5.31643e-06	0.0027335	pos.sig
chr7	112876341	112876520	Dchs1	0.926143	0.00273549	0.0416238	pos.sig
chrX	71082641	71082820	Idh3g	0.925716	0.00277454	0.0419193	pos.sig
chr6	116450461	116450680	Gm5580	0.925491	0.000123151	0.0109921	pos.sig
chr5	147102761	147102920	Rnf6	0.925461	0.00812693	0.0696145	pos.sig
chr7	6194421	6194600	Zscan5b	0.925401	0.00813997	0.069644	pos.sig
chr11	94711221	94711620	A430060F13Rik	0.925356	3.82722e-08	0.000488016	pos.sig
chr3	88790701	88790960	Rusc1	0.925212	0.000349897	0.0167356	pos.sig
chr11	98687361	98687520	Casc3	0.924989	0.00284178	0.0423738	pos.sig
chr8	75113901	75114100	Slc35e1	0.924769	0.00827671	0.0702053	pos.sig
chr4	151335401	151335620	Klhl21	0.924723	0.00286663	0.0424641	pos.sig
chrX	34706361	34706660	Rpl39	0.924683	0.00035845	0.0169159	pos.sig
chr8	108451721	108452140	Cenpt	0.924652	6.13367e-06	0.00298518	pos.sig
chr5	121662601	121662840	Rpl6	0.924574	0.00288062	0.0425108	pos.sig
chr7	25274441	25274660	Irgq	0.92442	0.00101909	0.0262325	pos.sig
chr2	30762941	30763160	Tor1b	0.924409	0.00289612	0.0426333	pos.sig
chr17	15865261	15865440	Chd1	0.924138	0.00841423	0.0707111	pos.sig
chr4	11000961	11001300	Plekhf2	0.923893	3.23739e-07	0.000983434	pos.sig
chrX	68802341	68802620	Hmgb3	0.923764	0.00037365	0.0172501	pos.sig
chr4	129152541	129152820	Zbtb8a	0.9236	1.80136e-05	0.00488714	pos.sig
chr13	14184401	14184640	Ggps1	0.923337	0.00299809	0.0432947	pos.sig
chr17	15045261	15045540	1600012H06Rik	0.923246	5.03432e-05	0.00756614	pos.sig
chr10	128280061	128280360	Cd63	0.923217	1.8458e-05	0.00489473	pos.sig
chr6	88371101	88371440	Ruvbl1	0.923137	5.06566e-05	0.00756614	pos.sig
chr4	132454361	132454700	Fam76a	0.923091	5.07922e-05	0.00756614	pos.sig
chrX	50332641	50332880	Hprt	0.923018	0.0010757	0.0269178	pos.sig
chr11	86909681	86909960	Prr11	0.922912	0.00108006	0.0269512	pos.sig
chr19	9012561	9012820	Lrrn4cl	0.9229	0.000388351	0.0175718	pos.sig
chrX	91329981	91330280	Zfx	0.922864	0.000141002	0.0116146	pos.sig
chr9	62050201	62050420	Spesp1	0.922729	0.00872547	0.0717437	pos.sig
chr11	116373901	116374220	Sphk1	0.922513	7.12447e-06	0.00315436	pos.sig
chr11	32502981	32503220	Ubtd2	0.922262	0.00310243	0.0440269	pos.sig
chr11	53201641	53201840	Shroom1	0.922213	0.000400322	0.0177197	pos.sig
chr7	13497041	13497380	Rps5	0.92221	5.33921e-05	0.00771898	pos.sig
chr7	46724541	46724780	Gm5590	0.922117	7.32172e-06	0.00317554	pos.sig
chr7	110451101	110451320	Dub2a	0.922075	0.00312087	0.0441675	pos.sig
chr3	105730361	105730520	Wdr77	0.921863	0.00891946	0.0725243	pos.sig
chr2	120585261	120585520	Cdan1	0.921854	5.44715e-05	0.00778673	pos.sig
chr17	24328041	24328180	Abca17	0.921845	0.000148415	0.011845	pos.sig
chr4	129567721	129567940	Gm12966	0.921741	0.00894704	0.0726371	pos.sig
chr16	20513161	20513420	Eif2b5	0.921698	0.00315807	0.0443775	pos.sig
chr8	109529721	109529920	Nip7	0.921536	0.000412369	0.0178741	pos.sig
chr5	115472921	115473180	2210016L21Rik	0.92142	0.00041446	0.0178973	pos.sig
chr10	11201641	11201980	Epm2a	0.921397	7.69062e-06	0.00325296	pos.sig
chr2	28988421	28988600	Ttf1	0.92126	0.0032016	0.0446722	pos.sig
chr13	81876381	81876640	Polr3g	0.921259	0.00114955	0.0276569	pos.sig
chr9	78303161	78303420	Ddx43	0.921198	2.09426e-05	0.00506064	pos.sig
chr6	126770081	126770360	Ndufa9	0.921188	2.09551e-05	0.00506064	pos.sig
chr12	66187781	66188100	Fkbp3	0.920822	2.14329e-05	0.00514975	pos.sig
chr11	93889921	93890180	Spag9	0.920753	0.00325253	0.0450703	pos.sig
chr6	51434621	51434860	Snx10	0.920737	0.00117211	0.0278763	pos.sig
chr6	120249441	120249620	Ccdc77	0.920484	0.00923272	0.0739148	pos.sig
chr11	70824521	70824760	C1qbp	0.920229	5.96147e-05	0.0081742	pos.sig
chrX	68843901	68844120	Hmgb3	0.920085	0.00332031	0.0455596	pos.sig
chr15	76706301	76706540	Zfp647	0.919972	0.00333178	0.045605	pos.sig
chr1	75171701	75171960	Resp18	0.919939	2.26206e-05	0.00531062	pos.sig
chr11	60557641	60557860	Smcr7	0.919886	0.000442779	0.0183953	pos.sig
chrX	147342761	147342900	Gnl3l	0.919691	0.00941531	0.0745603	pos.sig
chr11	121732841	121733060	Gm9631	0.919673	0.00121896	0.0283015	pos.sig
chr15	38043321	38043680	Ubr5	0.919424	3.31547e-06	0.00243373	pos.sig
chr1	183116661	183116920	Rpl35a-ps2	0.919179	6.31318e-05	0.00843822	pos.sig
chr12	66179061	66179280	Fkbp3	0.919114	0.00342021	0.04615	pos.sig
chr3	96424121	96424340	Rbm8a	0.918885	6.41418e-05	0.00851964	pos.sig
chr4	122956441	122956740	Oxct2a	0.91884	0.000171951	0.0125721	pos.sig
chr4	147437701	147437920	Gm13202	0.918803	0.000463589	0.0186394	pos.sig
chr1	58413001	58413280	Bzw1	0.918796	3.46853e-06	0.00246521	pos.sig
chrX	7655281	7655580	Suv39h1	0.91875	0.000464617	0.0186537	pos.sig
chr8	74113001	74113240	Unc13a	0.91833	0.0012798	0.0288832	pos.sig
chr7	20252461	20252620	Relb	0.918214	0.000177179	0.0128075	pos.sig
chr7	25241601	25241740	Irgq	0.918203	0.00351552	0.04691	pos.sig
chr15	57987981	57988200	Wdyhv1	0.918182	0.00351784	0.0469114	pos.sig
chr2	144153161	144153380	Snx5	0.918133	0.00977905	0.0762379	pos.sig
chr18	3386821	3387040	Crem	0.918095	0.00978786	0.0762516	pos.sig
chr11	117666401	117666720	Tmc8	0.918091	2.52744e-05	0.00555654	pos.sig
chr16	4514181	4514340	Srl	0.918019	0.00129416	0.0290149	pos.sig
chr8	109728161	109728400	Nfat5	0.917922	9.69026e-06	0.00363419	pos.sig
chr17	35083241	35083500	Gm8696	0.917915	0.000179721	0.0128334	pos.sig
chr12	85045521	85045760	Gm17284	0.917868	0.00130118	0.0290674	pos.sig
chr11	69899141	69899400	Gabarap	0.917845	6.78248e-05	0.00886734	pos.sig
chr7	104686561	104686860	1810020D17Rik	0.917716	0.000181427	0.0128426	pos.sig
chr2	144246801	144247020	Ovol2	0.9176	0.00357953	0.0472659	pos.sig
chr11	32403501	32403740	Ubtd2	0.917572	0.00131498	0.0291406	pos.sig
chrX	153997661	153997960	Gm6568	0.917208	3.88226e-06	0.00252569	pos.sig
chr17	26375781	26376060	Gm16580	0.917195	1.49121e-06	0.00182834	pos.sig
chr4	40873781	40873960	B4galt1	0.917164	0.00362623	0.0475475	pos.sig
chrX	130761801	130762080	Cenpi	0.917132	0.00362966	0.0475475	pos.sig
chr3	89843841	89844100	Atp8b2	0.916999	7.0934e-05	0.00902688	pos.sig
chr7	13479441	13479680	Rps5	0.91665	0.000506958	0.0194454	pos.sig
chr6	92048881	92049040	Zfyve20	0.916575	2.76296e-05	0.00579459	pos.sig
chr4	15878601	15878900	Osgin2	0.916473	0.000510658	0.0194839	pos.sig
chr1	16087701	16087920	Rpl7	0.916458	0.00370246	0.0479493	pos.sig
chr5	111738921	111739100	Pitpnb	0.916442	0.0101811	0.0778961	pos.sig
chr12	16936581	16936840	Rock2	0.916227	0.00372765	0.0480983	pos.sig
chrX	7584061	7584320	Was	0.916151	2.83175e-05	0.00587032	pos.sig
chr4	148845881	148846180	Nmnat1	0.916095	7.43798e-05	0.00922215	pos.sig
chr6	86401281	86401580	Snrpg	0.915888	0.000197647	0.013377	pos.sig
chrX	53690141	53690360	Ddx26b	0.91562	0.0103796	0.0786711	pos.sig
chr7	150738441	150738700	Cdkn1c	0.915558	0.000200681	0.013395	pos.sig
chr1	163221761	163222040	Prdx6	0.915505	0.0104074	0.0787736	pos.sig
chr6	115490441	115490660	Gm14335	0.915186	0.0104851	0.0791298	pos.sig
chr2	28964881	28965220	Ttf1	0.915019	0.000541654	0.020013	pos.sig
chr11	97719961	97720240	Rpl23	0.914936	0.000543456	0.0200368	pos.sig
chr11	62495401	62495700	2410006H16Rik	0.914665	0.000549396	0.0201306	pos.sig
chr3	89733381	89733600	She	0.914658	8.01133e-05	0.00949624	pos.sig
chrX	50290061	50290340	Rps2-ps13	0.914627	0.000209437	0.0136254	pos.sig
chr10	79272501	79272840	Palm	0.914615	7.06277e-07	0.00136453	pos.sig
chr7	129260101	129260280	Gm15489	0.914556	0.0106391	0.0796782	pos.sig
chr7	114439861	114440160	Syt9	0.914401	0.000555224	0.0202395	pos.sig
chr11	97651161	97651400	Rpl23	0.914374	0.00393324	0.0492587	pos.sig
chr17	29642821	29643180	Pim1	0.914332	0.000212272	0.0136696	pos.sig
chrX	7689561	7689860	Suv39h1	0.91431	8.15537e-05	0.00952076	pos.sig
chr4	128947781	128948060	Zbtb8os	0.91409	1.87995e-06	0.00199763	pos.sig
chr3	89709361	89709540	Il6ra	0.91401	0.00148883	0.0307888	pos.sig
chr11	80143301	80143500	Rhbdl3	0.913988	0.000564435	0.0203772	pos.sig
chr16	32968681	32969020	Rpl35a	0.913879	1.25235e-05	0.00403644	pos.sig
chr5	123532001	123532220	Gm6444	0.913715	0.000570575	0.0204363	pos.sig
chr4	59283081	59283340	Gm12596	0.913677	3.26098e-05	0.00631228	pos.sig
chr8	108371981	108372240	Cenpt	0.913675	7.60562e-07	0.00138544	pos.sig
chr19	8997821	8998060	Mta2	0.913543	8.47953e-05	0.00968578	pos.sig
chr11	29581161	29581320	Rtn4	0.913498	0.000575484	0.0204754	pos.sig
chr6	86404561	86404860	Fam136a	0.913482	3.29693e-05	0.00631228	pos.sig
chr3	94160341	94160580	Gm4778	0.913063	0.000585403	0.0205994	pos.sig
chr4	40734721	40734920	B4galt1	0.912922	0.00154475	0.0313653	pos.sig
chr2	156801441	156801720	9830001H06Rik	0.912857	3.41413e-05	0.00636466	pos.sig
chr14	99640681	99640920	Klf5	0.912818	0.000227254	0.0140395	pos.sig
chr14	106231441	106231700	Spry2	0.912679	3.44798e-05	0.00638279	pos.sig
chr17	35707021	35707300	Gtf2h4	0.912651	8.86856e-05	0.00983627	pos.sig
chr8	48545101	48545240	Rwdd4a	0.912586	0.00156229	0.031539	pos.sig
chr7	148538361	148538540	Rplp2	0.912578	0.0111298	0.0814916	pos.sig
chr7	104643121	104643440	1810020D17Rik	0.912555	0.000597178	0.0207599	pos.sig
chr4	40158201	40158380	Ndufb6	0.912554	0.00414142	0.0504597	pos.sig
chrX	7760321	7760700	2900002K06Rik	0.912534	3.47585e-05	0.00638279	pos.sig
chr14	56271761	56272080	Mdp1	0.912492	3.48392e-05	0.00638279	pos.sig
chr6	38557361	38557540	Klrg2	0.912441	0.00415459	0.0505111	pos.sig
chr5	92507221	92507420	Gm15710	0.912345	0.000232088	0.0141236	pos.sig
chrX	50109801	50110040	Gm14586	0.912323	0.000232321	0.0141236	pos.sig
chr10	42507121	42507340	Ostm1	0.912303	0.000603068	0.020885	pos.sig
chr17	24846581	24846800	Rpl3l	0.912177	0.000606023	0.0209038	pos.sig
chr17	28007441	28007600	Snrpc	0.912155	0.00418788	0.0507224	pos.sig
chr9	114604881	114605080	Dync1li1	0.912083	0.0112544	0.0818699	pos.sig
chr3	93888721	93889000	Gm10696	0.91199	0.000235764	0.0141881	pos.sig
chr4	108389721	108389940	Gm12743	0.91189	9.21138e-05	0.00995402	pos.sig
chr17	29564201	29564520	Pim1	0.911754	3.50904e-07	0.000983434	pos.sig
chr4	123458401	123458640	Akirin1	0.911629	0.00424962	0.0511881	pos.sig
chr5	108639581	108639960	Dr1	0.911581	0.00024006	0.0142974	pos.sig
chr11	6120341	6120620	Tmed4	0.911576	9.35543e-05	0.0100754	pos.sig
chr7	99965281	99965460	4632427E13Rik	0.9114	0.000624515	0.021064	pos.sig
chr1	164556401	164556600	Mettl13	0.911383	0.0114316	0.0825142	pos.sig
chrX	12821381	12821600	Rpl3-ps1	0.911376	0.0114333	0.0825142	pos.sig
chr10	79367381	79367540	Arid3a	0.911263	0.00163265	0.0322048	pos.sig
chr4	122942901	122943080	Oxct2a	0.91119	9.5351e-05	0.0100983	pos.sig
chr15	76195561	76195840	Cyc1	0.911179	0.000629829	0.0211344	pos.sig
chr18	67444601	67444860	Impa2	0.911132	9.56269e-05	0.0101108	pos.sig
chr11	107323301	107323580	Pitpnc1	0.911091	0.00024528	0.0144396	pos.sig
chr5	20524321	20524480	Rsbn1l	0.911044	9.60414e-05	0.0101143	pos.sig
chr1	74664641	74664840	Plcd4	0.910986	0.0043258	0.0516262	pos.sig
chr4	129085841	129086040	Zbtb8a	0.910826	3.81743e-05	0.00674194	pos.sig
chr1	36390821	36391180	Arid5a	0.910806	9.48705e-07	0.00145064	pos.sig
chr2	157376381	157376600	Src	0.910793	0.00434887	0.0517659	pos.sig
chr11	51473601	51473840	Rmnd5b	0.910642	0.000250131	0.0146216	pos.sig
chr9	57839461	57839720	Sema7a	0.910642	6.04858e-06	0.00296866	pos.sig
chr7	52139021	52139280	Prmt1	0.910544	0.00167173	0.0326363	pos.sig
chr8	109327761	109328020	Chtf8	0.910534	0.0116482	0.0833029	pos.sig
chr13	101453981	101454220	Ccdc125	0.910369	3.91326e-05	0.00681677	pos.sig
chr9	53226001	53226200	Exph5	0.910321	0.0117028	0.0835336	pos.sig
chr2	84426981	84427160	Gm13718	0.910074	0.00169761	0.0329176	pos.sig
chr12	104078621	104078880	Moap1	0.910063	0.000657247	0.0216108	pos.sig
chr5	108468821	108469040	Tmed5	0.909814	0.0118336	0.0838945	pos.sig
chr4	101575301	101575640	Gm12789	0.909566	1.62464e-05	0.00467625	pos.sig
chr7	111984081	111984420	Dub1	0.90955	6.48992e-06	0.00306497	pos.sig
chr9	121683021	121683220	Nktr	0.909386	0.00173595	0.033407	pos.sig
chr17	34145321	34145520	H2-Ke2	0.909376	0.00452007	0.0527424	pos.sig
chr17	29613201	29613420	Pim1	0.909371	0.00452074	0.0527424	pos.sig
chr10	41552441	41552600	Sesn1	0.909252	0.00453525	0.0527809	pos.sig
chr5	67514221	67514380	Limch1	0.909234	0.00453742	0.0527848	pos.sig
chr4	107878321	107878580	Echdc2	0.909151	0.00454759	0.0528045	pos.sig
chr7	13586721	13586980	Rps5	0.909132	0.000266966	0.0149804	pos.sig
chr2	130443881	130444060	Prosapip1	0.909122	0.00455112	0.0528142	pos.sig
chr7	117142901	117143120	Snora23	0.909111	0.00455249	0.0528205	pos.sig
chr12	112284601	112284820	Ankrd9	0.908991	0.00175821	0.0336323	pos.sig
chr8	96796861	96797120	Mt2	0.908978	0.000684675	0.0219495	pos.sig
chr11	75197021	75197360	Serpinf1	0.908948	0.00010632	0.0104567	pos.sig
chr4	131843021	131843200	Snhg12	0.908927	0.0045751	0.0529578	pos.sig
chr5	23690461	23690720	Klhl7	0.908908	0.00457752	0.052976	pos.sig
chr6	122624001	122624300	Slc2a3	0.908813	0.000270635	0.0150827	pos.sig
chr4	129093481	129093720	Hdac1	0.908802	1.69902e-05	0.00473818	pos.sig
chr11	70402761	70403060	Rnf167	0.90878	0.00177014	0.0337234	pos.sig
chr9	108216581	108216720	Ccdc36	0.908684	0.0121271	0.0848856	pos.sig
chr11	102373241	102373460	Fzd2	0.908611	0.00177978	0.0338128	pos.sig
chr17	35085001	35085200	Hspa1a	0.908591	0.000108151	0.0105756	pos.sig
chr4	151570341	151570620	Hes2	0.908575	4.30747e-05	0.00709238	pos.sig
chr19	38968641	38968840	Tbc1d12	0.908523	0.0121694	0.0850421	pos.sig
chr19	46608701	46608920	Trim8	0.908215	0.0122501	0.0854355	pos.sig
chr17	24681981	24682120	Pgp	0.908141	0.00180674	0.0341049	pos.sig
chr6	134235481	134235700	Etv6	0.907772	0.0123667	0.0857382	pos.sig
chr11	102250001	102250180	Atxn7l3	0.907603	0.0124115	0.085973	pos.sig
chr17	26195581	26195860	Gm8186	0.907545	0.000113655	0.0107212	pos.sig
chr4	133836301	133836520	Slc30a2	0.907483	0.0124432	0.0861282	pos.sig
chr3	58339761	58340040	Serp1	0.907278	0.00185692	0.0345866	pos.sig
chr8	4271021	4271320	Snapc2	0.907267	0.000115156	0.0107338	pos.sig
chr12	85219721	85219940	Papln	0.90726	0.000288989	0.015561	pos.sig
chr11	70449701	70449860	Rnf167	0.907198	0.0047908	0.0539842	pos.sig
chr9	64212881	64213100	Tipin	0.907042	0.000735573	0.0226556	pos.sig
chr7	80777681	80777820	Gm4971	0.906991	0.0125736	0.0866454	pos.sig
chr17	6135361	6135500	Gm5812	0.906851	0.012611	0.0867062	pos.sig
chr12	4244741	4245060	Adcy3	0.906833	7.70432e-06	0.00325296	pos.sig
chr19	46313261	46313500	Fbxl15	0.906828	0.00188338	0.0347948	pos.sig
chr2	34349401	34349620	Gm13408	0.906807	0.00484034	0.0542834	pos.sig
chr8	109479521	109479740	Chtf8	0.906804	0.000742005	0.0227539	pos.sig
chr7	29214821	29215140	Rps16	0.906712	1.91658e-05	0.00495245	pos.sig
chr17	80662341	80662600	Srsf7	0.906682	0.00189206	0.0348844	pos.sig
chr10	39921121	39921360	Gtf3c6	0.906672	0.00189266	0.0348853	pos.sig
chr4	42991061	42991360	B230312A22Rik	0.906672	0.000296173	0.0156834	pos.sig
chr18	34640281	34640480	4933408B17Rik	0.906638	0.0048619	0.0544199	pos.sig
chr5	129534741	129535000	Rps16-ps2	0.906596	0.000747647	0.0228336	pos.sig
chr11	6245281	6245640	Tmed4	0.906404	7.91225e-06	0.00327758	pos.sig
chr11	74778521	74778800	Tsr1	0.906313	3.23913e-06	0.00243373	pos.sig
chr17	32384821	32385120	Akap8l	0.906259	0.000120717	0.0109219	pos.sig
chr2	119692041	119692180	Mga	0.906078	0.00493364	0.0547995	pos.sig
chr11	70548461	70548760	Rnf167	0.906068	0.00012179	0.0109519	pos.sig
chr5	67539941	67540120	Limch1	0.906066	0.00192884	0.0351961	pos.sig
chr12	74243041	74243300	Six1	0.9059	0.000122746	0.0109921	pos.sig
chr3	107917581	107917820	Gstm1	0.905845	0.000768324	0.0230954	pos.sig
chr7	30081741	30081980	Dpf1	0.905687	0.00498404	0.0549869	pos.sig
chr7	56788821	56789080	Dbx1	0.905602	0.000124449	0.0109962	pos.sig
chr1	88417681	88417900	Ptma	0.905579	0.000775761	0.0232313	pos.sig
chr5	122570381	122570600	Ppp1cc	0.905556	0.00500098	0.0551059	pos.sig
chr7	88468281	88468640	Rps17	0.905465	2.05679e-05	0.00506064	pos.sig
chr10	127599121	127599380	Spryd4	0.905337	0.000312958	0.0159224	pos.sig
chr7	15992801	15993100	Obox3	0.905248	0.000126498	0.0110449	pos.sig
chr5	53208941	53209220	Pi4k2b	0.905245	5.12164e-05	0.00759873	pos.sig
chr12	84942421	84942640	Gm17284	0.905217	0.00504506	0.0552613	pos.sig
chr17	88115841	88116060	Epcam	0.905166	0.00505174	0.055283	pos.sig
chr11	80207201	80207420	Cdk5r1	0.90498	0.0131142	0.0885901	pos.sig
chr15	54873541	54873760	Gm9920	0.904914	0.0131322	0.0886084	pos.sig
chr12	102313821	102314080	Smek1	0.904909	0.0131337	0.0886084	pos.sig
chr9	106498581	106498740	Iqcf1	0.904775	0.00510283	0.0554897	pos.sig
chr7	134242661	134242900	Spn	0.904745	0.000799321	0.0236042	pos.sig
chr3	95396421	95396620	Mcl1	0.904538	0.00202215	0.0360398	pos.sig
chr2	29849921	29850160	Set	0.904371	0.000810064	0.0236955	pos.sig
chr4	101710021	101710320	Gm12794	0.90422	5.39505e-05	0.00776448	pos.sig
chr1	177843241	177843480	B020018G12Rik	0.904131	0.00518772	0.055898	pos.sig
chr16	4402441	4402660	Srl	0.903674	0.00524838	0.056119	pos.sig
chr8	87533921	87534100	Mast1	0.903626	0.0134843	0.0898524	pos.sig
chr11	60488081	60488300	Smcr7	0.90353	5.58565e-05	0.00785662	pos.sig
chr16	84740781	84741040	Gabpa	0.903515	0.000336999	0.0164013	pos.sig
chrX	7441521	7441720	Pcsk1n	0.903475	0.0052749	0.0562387	pos.sig
chr7	3237321	3237580	Prkcc	0.903315	0.000840921	0.024119	pos.sig
chr8	44435261	44435600	Zfp42	0.903226	2.32907e-05	0.00531062	pos.sig
chr7	117216401	117216700	Snora23	0.903222	0.0135957	0.0902357	pos.sig
chr18	80187101	80187300	Gm10526	0.903186	0.0136058	0.0902934	pos.sig
chr16	36128941	36129280	Wdr5b	0.903141	0.00531977	0.056512	pos.sig
chr8	86339361	86339520	Cd97	0.902925	0.00212371	0.0368432	pos.sig
chr7	86784761	86784940	Rhcg	0.90288	0.0136905	0.0906482	pos.sig
chr9	15126541	15126800	Taf1d	0.902855	0.00535822	0.0567284	pos.sig
chr2	126529181	126529460	Usp50	0.902826	4.07218e-06	0.00257033	pos.sig
chr17	35831601	35831880	Gtf2h4	0.90272	2.39441e-05	0.00537528	pos.sig
chr8	96785581	96785800	Mt1	0.902442	1.00578e-05	0.00364343	pos.sig
chr19	4979061	4979200	Slc29a2	0.902417	0.000352114	0.0167954	pos.sig
chr10	117220421	117220640	Slc35e3	0.902409	0.00215691	0.0370573	pos.sig
chr7	52277841	52278020	Prr12	0.902321	0.00543062	0.0571172	pos.sig
chr4	148764281	148764540	Nmnat1	0.902255	0.00014485	0.0117879	pos.sig
chr4	135597101	135597480	Tceb3	0.902229	1.76235e-06	0.00195708	pos.sig
chr7	52204321	52204620	Prr12	0.902212	4.23599e-06	0.00257033	pos.sig
chrX	165814101	165814260	Hccs	0.902188	0.0021712	0.0371317	pos.sig
chr19	45035421	45035640	Mrpl43	0.90215	0.0138935	0.0912368	pos.sig
chr2	132676661	132676960	Chgb	0.902125	0.000145694	0.0117879	pos.sig
chr2	32895621	32895860	Lrsam1	0.90192	0.000359125	0.0169226	pos.sig
chr19	8853401	8853680	Snhg1	0.90185	4.33494e-06	0.00257033	pos.sig
chr15	98642821	98643020	Rhebl1	0.901829	0.00549766	0.0574698	pos.sig
chr11	97165581	97165780	Gpr179	0.901766	0.0140009	0.0915809	pos.sig
chr1	138552701	138553000	Zfp281	0.901708	0.000148415	0.011845	pos.sig
chr2	158259581	158259860	Snhg11	0.901674	0.000890456	0.0246834	pos.sig
chr9	20453421	20453560	Pin1	0.901617	0.00552684	0.0576143	pos.sig
chr4	148883041	148883300	Nmnat1	0.901585	1.05792e-05	0.00372645	pos.sig
chr8	114157821	114158000	Zfp1	0.90147	0.00221813	0.0375103	pos.sig
chr2	120426441	120426720	Haus2	0.901426	0.000898119	0.0247665	pos.sig
chr5	100916921	100917180	5430416N02Rik	0.901406	0.000150414	0.0118713	pos.sig
chr3	88087241	88087560	Smg5	0.901405	4.45939e-06	0.00257033	pos.sig
chrX	71647441	71647620	Ikbkg	0.901168	0.00223804	0.0376189	pos.sig
chr4	124362561	124362820	Fhl3	0.901151	6.28328e-05	0.00843362	pos.sig
chr8	97248781	97249120	Cx3cl1	0.901078	2.61678e-05	0.00569405	pos.sig
chr5	92180461	92180720	Gm15710	0.901018	0.000153005	0.0119547	pos.sig
chr7	52991121	52991260	Lmtk3	0.900999	0.00561212	0.0580554	pos.sig
chr16	91635741	91635960	Tmem50b	0.900902	0.014244	0.092488	pos.sig
chr4	108085121	108085340	Zcchc11	0.900877	0.00225738	0.037762	pos.sig
chr11	69258301	69258480	Lsmd1	0.900835	0.014263	0.0925494	pos.sig
chr4	12082281	12082580	Gm11841	0.900829	4.62479e-06	0.00257033	pos.sig
chr5	129520241	129520480	Ran	0.900782	0.000375546	0.0173001	pos.sig
chrX	12844461	12844620	Rpl3-ps1	0.900774	0.00564332	0.0582382	pos.sig
chr9	15095301	15095580	Taf1d	0.900692	0.000155213	0.0119948	pos.sig
chr5	130193161	130193480	Cct6a	0.900661	4.67395e-06	0.00257033	pos.sig
chr10	11191201	11191420	Epm2a	0.900348	0.000381961	0.0174694	pos.sig
chr2	5877521	5877760	Sec61a2	0.900291	0.0144173	0.0930633	pos.sig
chr12	89453881	89454160	Gm8332	0.90026	2.73365e-05	0.00578208	pos.sig
chr12	86601541	86601720	Acyp1	0.900245	0.00571712	0.0587328	pos.sig
chr15	81723441	81723700	Pmm1	0.90011	0.000159204	0.0121414	pos.sig
chr14	57227921	57228240	Gm16973	0.900044	8.62732e-07	0.00141037	pos.sig
chr19	12520721	12520860	Dtx4	0.899888	0.00576731	0.0590165	pos.sig
chr4	145083601	145083840	Gm13228	0.899819	0.00232855	0.0382907	pos.sig
chr11	94761081	94761340	AA623943	0.899702	4.96336e-06	0.00263703	pos.sig
chr3	88375541	88375760	Gm10704	0.899693	0.00579476	0.0591595	pos.sig
chr5	92375421	92375760	Gm15710	0.899655	6.75592e-05	0.00886734	pos.sig
chr2	180037641	180037860	Rps21	0.899646	0.000954453	0.0254967	pos.sig
chr5	125937881	125938040	Ubc	0.89964	0.000392591	0.0176508	pos.sig
chr11	101362421	101362560	Rnd2	0.899378	0.000396574	0.0176811	pos.sig
chr7	108960481	108960620	Folr1	0.899366	0.0146813	0.0940208	pos.sig
chr2	29611741	29611960	Slc27a4	0.899261	0.0147113	0.0941136	pos.sig
chr9	36622381	36622680	Ei24	0.899161	2.89706e-05	0.00592003	pos.sig
chr4	73260401	73260560	Gm11237	0.89908	0.0147635	0.0942673	pos.sig
chrX	71241541	71241860	Renbp	0.899053	6.95351e-05	0.00899245	pos.sig
chr1	64994861	64995100	Rpl10a-ps1	0.899033	0.00238228	0.0387079	pos.sig
chr2	119191401	119191820	Vps18	0.899011	1.22814e-05	0.00403644	pos.sig
chr12	74393801	74394040	Slc38a6	0.898936	0.000403356	0.0177599	pos.sig
chr10	80625881	80626180	Zbtb7a	0.89887	2.94173e-05	0.00599211	pos.sig
chr16	33042121	33042400	Rpl35a	0.898841	7.02433e-05	0.00900109	pos.sig
chr1	72721401	72721620	Rpl37a	0.898791	0.000982363	0.0258309	pos.sig
chr9	119940721	119940880	Rpsa	0.898785	0.000982572	0.0258309	pos.sig
chr12	70356141	70356400	Rps29	0.898779	0.00239986	0.0388635	pos.sig
chr5	31853441	31853580	4930566F21Rik	0.898649	0.0148874	0.0947742	pos.sig
chr16	20487441	20487700	Eif2b5	0.898616	0.00594801	0.0599465	pos.sig
chr11	59684761	59685200	Pemt	0.898564	1.25988e-05	0.00403644	pos.sig
chr17	26008181	26008440	Rab40c	0.898538	7.12662e-05	0.0090511	pos.sig
chr13	14066041	14066280	Arid4b	0.898285	7.21265e-05	0.00913368	pos.sig
chr15	76676501	76676700	Zfp647	0.898081	0.0024485	0.0392042	pos.sig
chr2	119435541	119435740	1700020I14Rik	0.898061	0.00602786	0.0602213	pos.sig
chr18	46487481	46487620	Gm4840	0.89805	0.00602955	0.0602213	pos.sig
chr4	129112981	129113160	Zbtb8a	0.898047	0.00100712	0.0260971	pos.sig
chr3	102904181	102904420	Dennd2c	0.897652	3.13437e-05	0.00616775	pos.sig
chrX	70912421	70912740	Dusp9	0.897545	0.00102407	0.026322	pos.sig
chr16	4590161	4590440	Srl	0.897399	0.00102902	0.0263877	pos.sig
chr6	148832981	148833240	3010003L21Rik	0.897258	0.000179947	0.0128334	pos.sig
chr4	101667681	101667960	Gm12789	0.897251	7.57328e-05	0.00928101	pos.sig
chr18	34735181	34735380	4933408B17Rik	0.897243	0.00250777	0.0397725	pos.sig
chr17	33907061	33907260	Kank3	0.897228	0.000180175	0.0128334	pos.sig
chr11	95779181	95779440	Igf2bp1	0.896978	3.24527e-05	0.00630809	pos.sig
chr11	22811181	22811380	Zrsr1	0.896868	0.00620172	0.0610116	pos.sig
chr7	4679221	4679480	Cox6b2	0.896825	0.0154184	0.0964781	pos.sig
chr7	11825041	11825400	Zscan4d	0.896719	5.96077e-06	0.00296866	pos.sig
chr13	104588961	104589180	Erbb2ip	0.896697	0.00105313	0.0266951	pos.sig
chr7	80771681	80771900	Gm4971	0.896633	0.000440145	0.018361	pos.sig
chr3	116561841	116562220	Frrs1	0.896567	7.81951e-05	0.00945904	pos.sig
chr18	35978561	35978840	Cxxc5	0.896412	2.59943e-06	0.00238148	pos.sig
chr6	88369061	88369280	Ruvbl1	0.896357	0.0155562	0.0969124	pos.sig
chr9	53361001	53361260	Npat	0.896293	7.91962e-05	0.00947324	pos.sig
chr2	23082821	23083040	Yme1l1	0.896215	0.000447077	0.0184475	pos.sig
chr2	28828361	28828500	Ttf1	0.896126	0.0156242	0.097099	pos.sig
chr17	80581621	80581980	Srsf7	0.896102	1.44681e-05	0.00435109	pos.sig
chrX	71648241	71648480	Gm6880	0.895997	0.0063304	0.0616814	pos.sig
chr5	148214201	148214500	Gm6054	0.895985	0.00107801	0.0269493	pos.sig
chr2	32343101	32343480	St6galnac4	0.895877	2.69097e-06	0.00238148	pos.sig
chr7	123518041	123518380	Rps13	0.895801	0.00108447	0.0269929	pos.sig
chr5	123576481	123576720	Gm6444	0.895785	0.000191429	0.0132229	pos.sig
chr3	89650721	89650920	She	0.895657	0.000192452	0.0132718	pos.sig
chr10	51976561	51976800	Ros1	0.895613	0.0157762	0.0975111	pos.sig
chr16	55947721	55947960	Fam55c	0.89551	0.00263327	0.0407889	pos.sig
chr7	86948481	86948760	Anpep	0.895509	0.000458959	0.0185316	pos.sig
chr1	88525421	88525800	Ptma	0.89546	2.76413e-06	0.00238148	pos.sig
chr11	100935941	100936120	Fam134c	0.8954	0.00109871	0.0271018	pos.sig
chr5	23661641	23661880	Klhl7	0.895325	0.00643075	0.062025	pos.sig
chr15	103065281	103065520	Nfe2	0.895295	0.00264911	0.0409087	pos.sig
chr1	64869441	64869740	Fzd5	0.895242	0.000195796	0.013377	pos.sig
chr1	181503641	181503900	Tfb2m	0.895137	0.00266075	0.0410081	pos.sig
chr9	96389921	96390180	Rnf7	0.894906	0.00111643	0.0272614	pos.sig
chr7	3362861	3363100	Prkcc	0.894883	0.0026796	0.0411407	pos.sig
chr8	96705441	96705700	Mt4	0.89488	0.00267986	0.0411407	pos.sig
chr4	59157361	59157580	Gm12594	0.89479	0.0160215	0.0982935	pos.sig
chr2	126548921	126549140	Usp50	0.894755	0.000471906	0.0187766	pos.sig
chr11	70698401	70698680	C1qbp	0.894665	0.000200522	0.013395	pos.sig
chr7	3226621	3226880	Prkcc	0.894662	8.5383e-05	0.00968578	pos.sig
chr3	95400261	95400420	Hormad1	0.894525	0.0161008	0.0984662	pos.sig
chr7	134137281	134137620	Sez6l2	0.894454	0.000202279	0.0134479	pos.sig
chr19	46198201	46198440	Pprc1	0.894385	0.00113533	0.0275322	pos.sig
chr2	154188821	154189020	Snta1	0.894342	0.0161556	0.0986513	pos.sig
chr1	162952661	162952900	Gas5	0.89429	0.0161712	0.0987085	pos.sig
chrX	72359661	72359820	F8	0.894231	0.00659615	0.0628146	pos.sig
chr17	21547781	21548120	Zfp54	0.894183	0.000204539	0.0135276	pos.sig
chr3	138166181	138166520	Mir1956	0.894155	8.73801e-05	0.00979088	pos.sig
chr11	78291681	78292020	Ift20	0.894141	3.00684e-06	0.00239116	pos.sig
chr8	11641741	11642140	Ankrd10	0.89407	8.77187e-05	0.00981157	pos.sig
chr7	134054761	134055060	Sez6l2	0.893822	8.8711e-05	0.00983627	pos.sig
chr12	104076341	104076500	Moap1	0.893768	0.00666678	0.0630893	pos.sig
chr17	35027501	35027720	1110038B12Rik	0.893691	3.83216e-05	0.00674926	pos.sig
chrX	136960661	136960880	Prps1	0.89361	0.00669106	0.0632461	pos.sig
chr4	154926281	154926620	Slc35e2	0.893544	0.0163961	0.0994331	pos.sig
chr15	82912581	82912880	Poldip3	0.893413	9.03688e-05	0.00991661	pos.sig
chrX	35855401	35855860	Gm7598	0.893274	7.31498e-06	0.00317554	pos.sig
chr1	31020041	31020280	Gm5698	0.893058	0.00677612	0.0635976	pos.sig
chr14	55287721	55287960	1700123O20Rik	0.892972	0.00118768	0.0279726	pos.sig
chr14	14778581	14778820	Gm281	0.892908	0.0011901	0.0280024	pos.sig
chr8	108648321	108648460	Nfatc3	0.892849	0.00680844	0.0636853	pos.sig
chr14	57425381	57425700	Pspc1	0.89284	3.9972e-05	0.00690385	pos.sig
chr5	125924781	125925120	Ubc	0.892792	4.00656e-05	0.00690385	pos.sig
chr8	110023201	110023540	Nob1	0.892731	0.00284286	0.0423738	pos.sig
chr15	82885241	82885500	Poldip3	0.892627	0.000217926	0.0137391	pos.sig
chr11	62399641	62399900	2410006H16Rik	0.892529	0.000218782	0.0137391	pos.sig
chr4	140701541	140701800	Necap2	0.892489	0.00286161	0.0424577	pos.sig
chr1	36584881	36585160	Ankrd23	0.892419	0.000219758	0.0137607	pos.sig
chr5	121959941	121960240	Mapkapk5	0.892402	9.45711e-05	0.0100983	pos.sig
chr11	86967701	86968000	Prr11	0.892402	4.08428e-05	0.00693312	pos.sig
chr17	33826541	33826800	Hnrnpm	0.891973	0.00122569	0.0283958	pos.sig
chr7	50705721	50706220	Lim2	0.891799	7.96828e-06	0.00327758	pos.sig
chr16	91755781	91756040	Atp5o	0.891783	0.000225451	0.0139823	pos.sig
chr9	108133321	108133580	Nicn1	0.891693	0.000527242	0.0197618	pos.sig
chr15	61845121	61845400	Myc	0.891518	0.000530551	0.0198242	pos.sig
chr5	108474001	108474380	Tmed5	0.891514	3.00627e-07	0.000983434	pos.sig
chr14	14782261	14782520	Gm281	0.89147	0.00124516	0.0285722	pos.sig
chr11	3376801	3377060	Smtn	0.891448	9.86724e-05	0.0102292	pos.sig
chr5	121643961	121644240	Rpl6	0.89143	3.56249e-06	0.00246521	pos.sig
chr9	107716321	107716640	Mon1a	0.891423	0.000228727	0.0140845	pos.sig
chr3	94842781	94842980	Lysmd1	0.891316	0.00125114	0.0286316	pos.sig
chrX	136513161	136513400	Nup62cl	0.891311	0.00295396	0.0429918	pos.sig
chr19	16003621	16003900	Psat1	0.891206	8.2439e-06	0.00331396	pos.sig
chr12	112980761	112980980	Bag5	0.891129	0.000537936	0.0199741	pos.sig
chr5	140972741	140973020	Chst12	0.89107	1.90012e-05	0.00495245	pos.sig
chr3	137515441	137515780	H2afz	0.890932	0.00298407	0.0432213	pos.sig
chr11	94761821	94762040	Gm11544	0.890921	0.00126665	0.0287782	pos.sig
chr7	80783501	80783920	Gm4971	0.890879	0.000101187	0.0103552	pos.sig
chr7	134808861	134809160	Ctf2	0.890848	3.69257e-06	0.00247814	pos.sig
chr16	38474801	38475100	Poglut1	0.890841	4.40723e-05	0.00709564	pos.sig
chr5	67046981	67047300	Limch1	0.890808	1.92656e-05	0.00495245	pos.sig
chr9	61797621	61797860	Rplp1	0.890788	0.00054448	0.0200427	pos.sig
chr7	134087601	134087800	Asphd1	0.890696	0.00300295	0.0433257	pos.sig
chr4	134060321	134060560	Sepn1	0.890633	1.94436e-05	0.00495245	pos.sig
chr9	66848321	66848580	Rps27l	0.890598	0.000236361	0.0141896	pos.sig
chr11	113565861	113566140	Cdc42ep4	0.890596	4.45979e-05	0.00714418	pos.sig
chrX	91744341	91744540	Maged1	0.890537	0.00128181	0.0289005	pos.sig
chr1	84760781	84761040	Dner	0.890523	0.00128238	0.0289005	pos.sig
chr10	127883081	127883340	Myl6	0.89052	0.00717521	0.065436	pos.sig
chr7	52993701	52994080	Dbp	0.890233	0.000104102	0.0103875	pos.sig
chr12	36741241	36741460	Bzw2	0.889921	0.00727134	0.0659354	pos.sig
chr3	89844221	89844500	Atp8b2	0.88986	0.000243347	0.014393	pos.sig
chr19	46687581	46687800	Trim8	0.889667	0.00131665	0.0291474	pos.sig
chr18	36777421	36777620	Apbb3	0.889654	0.000566629	0.0204013	pos.sig
chrX	7601161	7601440	Suv39h1	0.889594	0.00131964	0.0291628	pos.sig
chr5	121869381	121869780	Mapkapk5	0.889556	9.05433e-06	0.00354697	pos.sig
chr11	80106681	80106980	Rhbdl3	0.889519	0.000107396	0.0105241	pos.sig
chr11	94693241	94693480	Gm11543	0.889489	9.08846e-06	0.00354697	pos.sig
chr16	98106281	98106640	Prdm15	0.889466	0.00057037	0.0204363	pos.sig
chr10	79274061	79274340	Palm	0.889439	1.78039e-06	0.00195708	pos.sig
chr12	114348721	114349080	4930427A07Rik	0.889362	0.000572459	0.0204404	pos.sig
chr7	112002741	112003000	Dub1a	0.889323	0.00057324	0.0204404	pos.sig
chr7	147218841	147219020	Utf1	0.889313	0.003115	0.0441137	pos.sig
chr11	100781041	100781280	Ptrf	0.889152	0.000250207	0.0146216	pos.sig
chr17	26363981	26364220	Rgs11	0.889099	0.00313261	0.0442563	pos.sig
chrX	7358761	7358960	Wdr45	0.889071	0.00313493	0.0442563	pos.sig
chr12	84877621	84877940	Gm17284	0.888696	1.86794e-06	0.00199763	pos.sig
chr12	84958621	84958840	Gm17284	0.888653	0.00316941	0.0444401	pos.sig
chrX	54066761	54066940	Mtap7d3	0.888591	0.000588014	0.0206277	pos.sig
chr2	154523641	154523860	Chmp4b	0.888578	0.000255873	0.0147769	pos.sig
chr17	26059981	26060220	Solh	0.888519	0.00318056	0.0445474	pos.sig
chr8	32285861	32286060	Mak16	0.888429	0.000257358	0.0147821	pos.sig
chr15	82679561	82679880	Gm5062	0.888393	0.000257714	0.0147892	pos.sig
chr17	37122381	37122660	Gabbr1	0.888315	2.19374e-05	0.00523837	pos.sig
chr12	70807081	70807260	L2hgdh	0.88806	0.00757464	0.0674642	pos.sig
chr7	99895781	99896080	4632427E13Rik	0.888037	0.000261301	0.0148746	pos.sig
chr5	114261561	114261880	Gm3511	0.88791	2.23992e-05	0.00530887	pos.sig
chr7	130085981	130086200	Rbbp6	0.887749	0.000115924	0.010745	pos.sig
chr7	19653801	19654060	Snrpd2	0.887633	2.27182e-05	0.00531062	pos.sig
chr13	24963481	24963780	Tdp2	0.887506	0.000266708	0.0149804	pos.sig
chr4	101573081	101573220	Gm12794	0.887475	0.00767154	0.067809	pos.sig
chr17	26289461	26289700	Decr2	0.887432	9.05595e-07	0.00144343	pos.sig
chr7	16958681	16958920	Sae1	0.88737	0.00061327	0.0209673	pos.sig
chr11	87908901	87909080	Srsf1	0.887294	2.31153e-05	0.00531062	pos.sig
chr11	101196101	101196420	Rundc1	0.887257	4.58618e-06	0.00257033	pos.sig
chr11	95875961	95876380	Atp5g1	0.887232	1.03069e-05	0.0036711	pos.sig
chr19	46374161	46374480	Fbxl15	0.887144	0.00142145	0.0300882	pos.sig
chr18	35788821	35789120	Gm1614	0.887119	2.33229e-05	0.00531062	pos.sig
chr9	56873081	56873420	Gm10658	0.887011	0.000271832	0.0151197	pos.sig
chr14	99600981	99601180	Klf5	0.886743	0.00143864	0.0302812	pos.sig
chr11	78360401	78360620	Ift20	0.886726	0.00333189	0.045605	pos.sig
chr16	37180461	37180740	Polq	0.886521	0.00144819	0.0303952	pos.sig
chr6	86402321	86402560	Snrpg	0.886482	0.00144986	0.0304071	pos.sig
chr1	136394921	136395260	Kdm5b	0.886461	2.15386e-06	0.00221486	pos.sig
chr19	23336381	23336600	Klf9	0.886404	0.00335954	0.0457591	pos.sig
chr4	135613181	135613640	Hmgcl	0.886392	0.000634077	0.0212126	pos.sig
chr8	114451921	114452140	Terf2ip	0.886375	0.00785557	0.068666	pos.sig
chr10	75483921	75484100	Slc5a4b	0.886184	0.00146282	0.0305082	pos.sig
chr7	27985021	27985200	Itpkc	0.886072	0.00338817	0.0458759	pos.sig
chr5	144761581	144761840	Pms2	0.885786	0.000284826	0.0154975	pos.sig
chrX	50184041	50184260	Rps2-ps13	0.885785	0.00795536	0.0691482	pos.sig
chr11	78401101	78401280	Vtn	0.885766	0.00795849	0.0691565	pos.sig
chr15	54906961	54907180	Gm9920	0.885705	0.00342	0.04615	pos.sig
chrX	45899421	45899600	Zfp280c	0.885703	0.0079692	0.0691836	pos.sig
chr11	100336801	100337100	Klhl11	0.885628	0.00065069	0.0215285	pos.sig
chr6	92202041	92202180	Zfyve20	0.885612	0.00798479	0.0692297	pos.sig
chr2	131740621	131740800	Prnp	0.885579	0.00343099	0.0462857	pos.sig
chr7	3651341	3651640	Rps9	0.885558	0.000127199	0.011071	pos.sig
chr6	38264761	38265100	Zc3hav1	0.885422	1.13788e-05	0.00391757	pos.sig
chr11	95941301	95941540	Atp5g1	0.885358	0.000289469	0.015561	pos.sig
chr6	70765061	70765340	Eif2ak3	0.885323	5.71736e-05	0.00798421	pos.sig
chr5	53115161	53115300	Pi4k2b	0.885309	0.00803629	0.0693161	pos.sig
chr3	87682481	87682680	Insrr	0.885298	0.000657965	0.0216134	pos.sig
chr11	102427341	102427660	Fzd2	0.885192	5.75191e-05	0.00799745	pos.sig
chr2	20448281	20448560	Gm13335	0.885189	1.15235e-05	0.00391757	pos.sig
chr1	136582501	136582700	Kdm5b	0.885129	0.00347041	0.0465112	pos.sig
chr14	56452061	56452260	Cideb	0.885003	4.82232e-07	0.00117678	pos.sig
chr5	31661021	31661240	Fndc4	0.884757	0.00152578	0.0311798	pos.sig
chr11	69770001	69770320	Gabarap	0.884685	5.88699e-05	0.00814167	pos.sig
chr17	6915741	6916060	Ezr	0.884581	0.000673962	0.0218891	pos.sig
chr3	88400181	88400520	Lamtor2	0.884523	1.19451e-05	0.0039665	pos.sig
chr16	92036481	92036760	Gm16310	0.884515	0.00153667	0.031287	pos.sig
chr17	15732761	15733020	Prdm9	0.884497	0.00153746	0.031287	pos.sig
chr6	134729381	134729620	Crebl2	0.884334	0.00354083	0.0471181	pos.sig
chr4	131873801	131874000	Snhg12	0.884285	0.000680638	0.0219414	pos.sig
chr1	58464241	58464440	Bzw1	0.884228	0.0015496	0.031405	pos.sig
chr16	36077461	36077760	Kpna1	0.884197	2.70093e-05	0.00577441	pos.sig
chr4	129224501	129224940	Marcksl1	0.884179	0.000683049	0.0219414	pos.sig
chr12	81949201	81949580	Srsf5	0.884102	0.000303451	0.0158372	pos.sig
chr16	35855061	35855260	Dirc2	0.884051	0.00825267	0.0700702	pos.sig
chr6	87810061	87810320	Rab43	0.884032	0.000304243	0.0158372	pos.sig
chr11	107368821	107369180	Pitpnc1	0.884028	0.000304285	0.0158372	pos.sig
chr8	74912901	74913140	Slc35e1	0.883964	0.000305018	0.0158372	pos.sig
chr10	80114441	80114780	Mknk2	0.883807	5.60984e-06	0.00286129	pos.sig
chr7	28330501	28330820	Sertad1	0.883713	0.000307881	0.0158372	pos.sig
chr3	88414361	88414580	Gm10704	0.883539	0.00158104	0.0316972	pos.sig
chr13	55643141	55643320	Grk6	0.883463	0.00361896	0.0475048	pos.sig
chr11	69738061	69738540	Gabarap	0.883403	1.18414e-06	0.0016063	pos.sig
chrX	71254861	71255120	Renbp	0.883392	0.000311572	0.0158917	pos.sig
chr13	93268641	93268920	Spz1	0.883338	0.000312201	0.0158983	pos.sig
chr7	30943801	30944080	Zfp566	0.883315	0.00363234	0.0475625	pos.sig
chr5	35034661	35034880	Grk4	0.883146	0.00070683	0.0222542	pos.sig
chr2	139857121	139857360	Esf1	0.883034	2.86036e-05	0.00587032	pos.sig
chr16	48270801	48271140	Dppa4	0.882937	6.37248e-05	0.00848192	pos.sig
chr8	34849261	34849540	Gsr	0.882921	0.000712088	0.0223315	pos.sig
chr18	35827441	35827720	Gm1614	0.882901	0.000712549	0.0223323	pos.sig
chr17	84832581	84832860	Plekhh2	0.882872	0.00367258	0.0478167	pos.sig
chr1	121519821	121520040	Ptpn4	0.882814	0.00367788	0.0478167	pos.sig
chr2	167944281	167944560	Dpm1	0.882642	6.45763e-05	0.00854176	pos.sig
chr7	110555361	110555640	Usp17l5	0.882631	0.000320458	0.0161256	pos.sig
chr11	53747521	53747780	Slc22a4	0.882601	0.000719613	0.022468	pos.sig
chr7	20255241	20255400	Relb	0.882588	0.00850852	0.0710683	pos.sig
chr8	109983201	109983480	Nfat5	0.882515	1.32946e-05	0.00421281	pos.sig
chr16	17354281	17354580	Tmem191c	0.882501	0.000721981	0.0225089	pos.sig
chr1	89153301	89153540	Efhd1	0.882357	0.0085493	0.071191	pos.sig
chr15	58717481	58717700	Tatdn1	0.882346	0.00855139	0.071191	pos.sig
chr7	16443361	16443660	Crxos1	0.882308	0.000324289	0.0161958	pos.sig
chr1	155776881	155777180	Glul	0.882253	0.00164085	0.0322571	pos.sig
chr8	72376881	72377200	Tssk6	0.882169	1.35398e-05	0.00421281	pos.sig
chr18	32264481	32264680	Map3k2	0.882101	0.00374334	0.0481435	pos.sig
chr4	148825321	148825680	Rbp7	0.882064	0.000732375	0.0226328	pos.sig
chr4	135615861	135616120	Hmgcl	0.882053	0.000147006	0.0118191	pos.sig
chr1	138544481	138544700	Gm16880	0.882021	0.000733404	0.0226328	pos.sig
chr11	51452721	51453000	Nhp2	0.882006	0.000733778	0.0226328	pos.sig
chr7	133860181	133860440	Fam57b	0.882001	0.000733884	0.0226328	pos.sig
chr9	64071161	64071480	Tipin	0.881953	5.95953e-07	0.00122566	pos.sig
chr12	76808381	76808640	Rplp2-ps1	0.881717	0.00014903	0.0118621	pos.sig
chr5	93903701	93903940	Kat2b-ps	0.881673	0.00867091	0.0714902	pos.sig
chr3	79338861	79339160	4930579G24Rik	0.881431	0.000334869	0.0163726	pos.sig
chr1	59723581	59723920	Sumo1	0.881354	0.0016836	0.0327795	pos.sig
chr5	73042621	73042860	Nipal1	0.881344	0.000335927	0.0163843	pos.sig
chr10	128067441	128067580	Rps26	0.88123	0.00875014	0.0718584	pos.sig
chr5	138572301	138572480	Ap4m1	0.881043	0.00878372	0.0720077	pos.sig
chr6	115549121	115549460	Gm14335	0.88097	0.000758903	0.0230053	pos.sig
chr5	141170801	141171020	Amz1	0.880952	0.00385037	0.0488137	pos.sig
chr15	79870481	79870660	Tab1	0.880865	0.000761474	0.0230053	pos.sig
chr3	94867861	94868100	Tnfaip8l2	0.880842	0.000762051	0.0230053	pos.sig
chr13	54623201	54623480	4732471D19Rik	0.880776	0.000154798	0.0119773	pos.sig
chr7	29971121	29971340	Ryr1	0.880768	0.00386767	0.0489358	pos.sig
chr17	31714261	31714620	Wdr4	0.880766	6.66588e-06	0.00308124	pos.sig
chr19	46507521	46507880	Trim8	0.880731	7.03078e-05	0.00900109	pos.sig
chr1	30963321	30963640	Gm5699	0.880627	6.71767e-06	0.00308124	pos.sig
chr4	146837901	146838240	Gm13154	0.880608	3.01204e-07	0.000983434	pos.sig
chr13	62193621	62193820	Zfp808	0.880499	0.000770525	0.0231205	pos.sig
chrX	71400121	71400360	Tktl1	0.880196	0.0089366	0.072602	pos.sig
chr17	29461641	29461960	Ppil1	0.880188	3.16364e-06	0.00243373	pos.sig
chr1	58527361	58527560	Bzw1	0.880177	0.00174066	0.0334543	pos.sig
chr9	108495581	108495940	Impdh2	0.880121	3.29375e-05	0.00631228	pos.sig
chr1	9700381	9700560	Sgk3	0.880118	0.00392928	0.0492531	pos.sig
chr9	107764601	107764840	Mon1a	0.880081	7.23463e-05	0.00913368	pos.sig
chr10	80648861	80649080	Atcay	0.88004	0.00896497	0.0727242	pos.sig
chr5	31488701	31488880	Ppm1g	0.879925	0.00394765	0.0492833	pos.sig
chr17	88054101	88054360	Epcam	0.879893	0.000354054	0.0168205	pos.sig
chr4	125768381	125768600	Fam176b	0.879749	0.0039645	0.0493775	pos.sig
chr5	121945661	121945920	Mapkapk5	0.879732	7.34602e-05	0.00922128	pos.sig
chr3	102851241	102851660	Sike1	0.879593	7.11539e-06	0.00315436	pos.sig
chr11	86857081	86857500	Prr11	0.87959	7.39177e-05	0.00922215	pos.sig
chr1	4835701	4835920	Gm6104	0.879444	0.00907363	0.0731813	pos.sig
chr17	24819941	24820140	Sepx1	0.879408	0.00908022	0.0732252	pos.sig
chr10	127861321	127861580	Myl6	0.879353	0.00178145	0.033816	pos.sig
chr16	33019841	33019980	Rpl35a	0.879206	0.00178878	0.033915	pos.sig
chr11	101261101	101261420	Ifi35	0.879168	3.44661e-05	0.00638279	pos.sig
chr18	46542401	46542720	Gm4840	0.87912	3.45438e-05	0.00638279	pos.sig
chr6	120254161	120254420	Kdm5a	0.879053	1.59185e-05	0.00467625	pos.sig
chr1	192876981	192877220	Mfsd7b	0.879036	0.00403319	0.0497753	pos.sig
chr9	86452661	86452940	Pgm3	0.878915	0.000810575	0.0236955	pos.sig
chr9	107772341	107772520	Mon1a	0.878773	0.0040587	0.0499549	pos.sig
chr5	74455201	74455480	2700023E23Rik	0.878758	0.000814635	0.0237718	pos.sig
chrX	153948721	153948940	Gm6568	0.878749	0.00036884	0.0171523	pos.sig
chr8	34871661	34871960	Gsr	0.878738	1.61773e-05	0.00467625	pos.sig
chr2	34701501	34701700	Fbxw2	0.878595	0.00081885	0.0238169	pos.sig
chr10	127493381	127493640	Gm10120	0.878569	0.0040786	0.0500595	pos.sig
chr18	35954161	35954380	Cxxc5	0.878549	0.00408054	0.0500595	pos.sig
chr15	101985021	101985240	Rarg	0.878454	0.000372741	0.0172456	pos.sig
chrX	136514941	136515160	Nup62cl	0.878397	0.00926668	0.0739952	pos.sig
chrX	73103721	73103920	Pls3	0.87831	0.00928274	0.0740576	pos.sig
chr8	109357961	109358380	Chtf8	0.878284	1.65559e-05	0.00469128	pos.sig
chr10	75480201	75480400	Chchd10	0.878222	0.0041126	0.0502883	pos.sig
chr14	14778101	14778440	Gm281	0.878145	0.000376841	0.0173347	pos.sig
chr2	154522121	154522440	Chmp4b	0.878143	3.56976e-06	0.00246521	pos.sig
chr2	32854141	32854320	Rpl12	0.87812	0.00931799	0.0741485	pos.sig
chr4	131938481	131938800	Snhg12	0.878021	3.59518e-06	0.00246521	pos.sig
chr5	74500281	74500600	2700023E23Rik	0.877905	0.000173481	0.012655	pos.sig
chr7	28055081	28055360	Itpkc	0.877876	7.9622e-05	0.00947848	pos.sig
chr17	25869841	25870100	Chtf18	0.877864	3.6284e-06	0.00246521	pos.sig
chr4	124389161	124389500	Fhl3	0.877849	1.68734e-06	0.00195708	pos.sig
chr17	26045281	26045560	Rab40c	0.877692	0.000842524	0.024119	pos.sig
chr1	145542981	145543240	Glrx2	0.877652	0.00940532	0.074543	pos.sig
chr4	109060921	109061280	Rnf11	0.877609	1.71333e-05	0.00473818	pos.sig
chr16	36076821	36077100	Kpna1	0.877597	8.05801e-05	0.00949624	pos.sig
chrX	103367481	103367780	Pgk1	0.877352	0.00419845	0.0507828	pos.sig
chr17	26413581	26413820	Gm16580	0.877204	8.19512e-05	0.00953446	pos.sig
chr12	114319521	114319720	4930427A07Rik	0.877196	0.00949065	0.0749518	pos.sig
chr4	124832101	124832380	Zc3h12a	0.877196	3.77228e-06	0.00250526	pos.sig
chr11	120740501	120740820	Slc16a3	0.877157	1.76136e-06	0.00195708	pos.sig
chr11	72353461	72353740	Spns2	0.877049	0.000391694	0.0176237	pos.sig
chr11	84318141	84318440	Lhx1	0.876945	3.82759e-06	0.00251579	pos.sig
chr15	83009661	83009920	Poldip3	0.876933	8.29066e-05	0.00959369	pos.sig
chr5	31839201	31839420	4930566F21Rik	0.876915	0.000863302	0.0243318	pos.sig
chr15	88621801	88622060	Pim3	0.876915	8.297e-05	0.00959369	pos.sig
chr11	75340721	75340980	Serpinf2	0.8765	0.000183244	0.0128607	pos.sig
chr11	107351341	107351640	Pitpnc1	0.876443	0.00040009	0.0177197	pos.sig
chr2	104360041	104360280	Hipk3	0.8764	0.00193298	0.0352259	pos.sig
chr1	84898541	84898860	C130026I21Rik	0.87636	0.000184243	0.012872	pos.sig
chr1	39510001	39510300	Rnf149	0.876356	3.96007e-06	0.00255028	pos.sig
chr18	34887281	34887520	Cdc25c	0.876225	0.000882053	0.0245788	pos.sig
chr13	104965181	104965480	Sgtb	0.876055	0.00970658	0.0758596	pos.sig
chr11	94047961	94048240	Tob1	0.875941	0.000187247	0.0130278	pos.sig
chr11	94439281	94439460	Xylt2	0.875742	0.00196791	0.0355327	pos.sig
chr2	32852001	32852260	Rpl12	0.875707	0.00436408	0.0518035	pos.sig
chr11	57957941	57958200	Gemin5	0.875681	0.000410842	0.0178594	pos.sig
chr4	76547981	76548140	Gm11246	0.875534	0.00197903	0.0356226	pos.sig
chr19	4252861	4253160	Rad9	0.875472	4.16641e-06	0.00257033	pos.sig
chr4	107867001	107867300	Zyg11a	0.875323	0.00984649	0.0764644	pos.sig
chr11	6475061	6475280	Gm11973	0.875138	0.000418642	0.0179559	pos.sig
chr6	134762381	134762620	Crebl2	0.875101	0.000419184	0.0179559	pos.sig
chr17	29598901	29599260	Pim1	0.875026	1.94972e-05	0.00495245	pos.sig
chr4	124812301	124812660	Snip1	0.87496	4.19263e-05	0.00703436	pos.sig
chr2	5880721	5880900	Sec61a2	0.874874	0.00993274	0.0769	pos.sig
chr1	135949101	135949300	Chit1	0.874623	0.00998122	0.0770849	pos.sig
chr13	54624781	54625020	Nop16	0.874622	9.14147e-05	0.00995402	pos.sig
chr7	53017981	53018260	Dbp	0.874508	9.18529e-05	0.00995402	pos.sig
chr4	155247601	155247900	Tas1r3	0.874287	2.02213e-05	0.00503606	pos.sig
chr5	65803161	65803340	Rpl9	0.874274	0.000936715	0.0253163	pos.sig
chr9	99488621	99488900	Dbr1	0.874265	0.000431418	0.0181694	pos.sig
chr3	95443561	95443760	Mcl1	0.874053	0.0100918	0.0775149	pos.sig
chr14	60006901	60007040	Phf11	0.873975	0.000435717	0.018276	pos.sig
chrX	50111581	50111820	Gm14586	0.873849	0.00207086	0.036432	pos.sig
chr19	31133841	31134160	Cstf2t	0.873847	0.000437621	0.0183077	pos.sig
chr11	60920901	60921140	Tnfrsf13b	0.87383	0.000949477	0.0254581	pos.sig
chr1	45905781	45905960	Gm5526	0.873792	0.000950571	0.0254581	pos.sig
chr9	88454881	88455140	Zfp949	0.873606	0.000955956	0.0254967	pos.sig
chr12	81760881	81761180	Gm1568	0.873561	0.000441918	0.0183909	pos.sig
chr10	87975701	87975940	Mybpc1	0.873561	0.010188	0.0779111	pos.sig
chr10	43212141	43212460	Bend3	0.873481	0.000205677	0.0135466	pos.sig
chr11	70714681	70714960	C1qbp	0.873442	0.000443714	0.0184056	pos.sig
chr10	62299781	62300020	Tet1	0.873417	0.000961472	0.0255309	pos.sig
chr9	108179161	108179400	Gpx1	0.873397	0.000206331	0.0135617	pos.sig
chr11	75333181	75333480	Tlcd2	0.873351	4.98354e-07	0.00117678	pos.sig
chr19	39033221	39033460	Tbc1d12	0.873351	0.000445093	0.0184388	pos.sig
chr14	99682901	99683220	Klf5	0.873294	0.00020713	0.0136002	pos.sig
chr7	3269941	3270200	Nlrp12	0.873277	0.00210269	0.0366481	pos.sig
chr8	119500401	119500620	Gcsh	0.873274	0.000446258	0.0184392	pos.sig
chr10	11162741	11162900	Epm2a	0.873178	0.000968464	0.0255993	pos.sig
chr9	88768461	88768660	Trim43c	0.872969	0.00464886	0.0534138	pos.sig
chr18	67881661	67881940	Psmg2	0.872944	0.00465152	0.0534154	pos.sig
chr5	140293001	140293280	Mafk	0.872846	0.000452792	0.0184922	pos.sig
chr1	16712261	16712440	Gm5828	0.872801	0.0103373	0.078544	pos.sig
chr2	140448521	140448760	Flrt3	0.872776	0.00213084	0.0368878	pos.sig
chr3	53173381	53173560	2810046L04Rik	0.872738	0.00467344	0.0535033	pos.sig
chr7	140116881	140117140	1500002F19Rik	0.872704	0.00467699	0.0535137	pos.sig
chr17	71190501	71190720	Tgif1	0.872522	0.0103925	0.0787056	pos.sig
chr15	57991801	57991960	Fbxo32	0.87237	0.000460142	0.0185676	pos.sig
chr6	30282301	30282620	Zc3hc1	0.872363	0.000214508	0.0137036	pos.sig
chr10	110228081	110228420	E2f7	0.872332	0.000100523	0.0103203	pos.sig
chr1	153225981	153226120	Ivns1abp	0.872251	0.00472548	0.0537347	pos.sig
chr12	52818921	52819280	Strn3	0.87211	0.000101441	0.0103552	pos.sig
chr6	120424961	120425140	Il17ra	0.872059	0.0010017	0.0260777	pos.sig
chr5	115515961	115516360	Unc119b	0.871972	4.79826e-05	0.00746142	pos.sig
chr16	31286981	31287260	Ppp1r2	0.871963	0.000217731	0.0137391	pos.sig
chr19	29860221	29860440	9930021J03Rik	0.871917	0.0105127	0.0791973	pos.sig
chr10	121112741	121113020	Xpot	0.871886	0.0010069	0.0260971	pos.sig
chr6	29282141	29282460	2310016C08Rik	0.871786	0.000102796	0.0103875	pos.sig
chr15	75853981	75854220	2410075B13Rik	0.871732	0.00219033	0.0373491	pos.sig
chr3	88150961	88151220	Tmem79	0.871693	0.000219934	0.0137607	pos.sig
chr18	46779501	46779720	Eif1a	0.871604	0.00101544	0.0262	pos.sig
chr7	130195321	130195580	Rbbp6	0.871565	2.30845e-05	0.00531062	pos.sig
chr17	46425621	46425940	Polh	0.871543	4.89089e-05	0.00749575	pos.sig
chr3	96566281	96566540	Pias3	0.871514	0.000103944	0.0103875	pos.sig
chr7	148664821	148665060	Tspan4	0.871399	0.000104436	0.0103875	pos.sig
chrX	71075361	71075600	L1cam	0.871135	0.0106692	0.0798296	pos.sig
chr7	73305741	73306020	H47	0.871129	4.98148e-05	0.00754393	pos.sig
chr2	33337301	33337480	Zbtb43	0.871122	0.000479839	0.0189619	pos.sig
chrX	131123741	131123940	Timm8a1	0.871048	0.0106866	0.0798847	pos.sig
chr5	20438861	20439060	Rsbn1l	0.871027	0.010691	0.079908	pos.sig
chr7	123533061	123533200	Plekha7	0.870979	0.0107005	0.0799311	pos.sig
chr16	22470901	22471200	Etv5	0.870971	0.00223444	0.0376179	pos.sig
chr8	109685121	109685500	Tmed6	0.87093	0.000106444	0.0104567	pos.sig
chr8	109680001	109680220	Nip7	0.870925	0.0048691	0.0544622	pos.sig
chr17	26296441	26296680	Decr2	0.870894	0.00103715	0.0264922	pos.sig
chr11	62384801	62385180	2410006H16Rik	0.870856	5.04215e-05	0.00756614	pos.sig
chr4	101670121	101670460	Gm12800	0.870723	0.00104242	0.0265275	pos.sig
chrX	159255881	159256040	Syap1	0.870704	0.010756	0.080159	pos.sig
chr10	80061901	80062220	Mknk2	0.870694	5.07822e-05	0.00756614	pos.sig
chr5	125879421	125879700	Bri3bp	0.870685	0.00225113	0.0377122	pos.sig
chr17	74782601	74782860	Slc30a6	0.870676	0.00489641	0.0546334	pos.sig
chr11	51494361	51494760	Agxt2l2	0.870598	2.61351e-06	0.00238148	pos.sig
chr8	90671781	90672040	Heatr3	0.870562	0.0022584	0.037762	pos.sig
chr18	35843381	35843540	Gm1614	0.870481	0.0108012	0.0802987	pos.sig
chr7	3549821	3550120	Tsen34	0.870311	0.00010915	0.0106358	pos.sig
chr12	70888301	70888580	L2hgdh	0.870239	0.0108501	0.0804561	pos.sig
chr15	76473541	76473700	Recql4	0.870057	0.00496462	0.0548854	pos.sig
chr12	86111001	86111160	Isca2	0.870021	0.00496863	0.0549107	pos.sig
chr10	128196161	128196400	Dgka	0.870012	0.00229083	0.037946	pos.sig
chr11	20048221	20048480	Rab1	0.869999	0.000234149	0.0141249	pos.sig
chrX	131190421	131190700	Rpl36a	0.869922	0.0049795	0.0549737	pos.sig
chr12	76899001	76899280	Sgpp1	0.869844	0.0109306	0.0808327	pos.sig
chr18	67893361	67893620	Psmg2	0.869781	2.51376e-05	0.00555654	pos.sig
chr8	11669961	11670320	Ankrd10	0.869693	2.5242e-05	0.00555654	pos.sig
chr2	130452461	130452760	Mrps26	0.869605	0.000112299	0.0107057	pos.sig
chr15	82940321	82940460	Poldip3	0.869292	0.0110434	0.0812212	pos.sig
chr13	23568941	23569220	Hist1h3g	0.86929	2.57278e-05	0.00563677	pos.sig
chr8	72374281	72374540	Tssk6	0.869289	0.000240312	0.0142974	pos.sig
chr6	72481721	72481940	Elmod3	0.869194	0.0110634	0.0813118	pos.sig
chr1	21317201	21317460	Gm16327	0.869182	0.0010909	0.0270134	pos.sig
chr11	103774181	103774400	Wnt3	0.869114	0.0010931	0.0270155	pos.sig
chr6	71607781	71608060	Kdm3a	0.868947	5.48254e-05	0.00780234	pos.sig
chr12	4830801	4831040	0610009D07Rik	0.868928	0.0023558	0.0385118	pos.sig
chr7	25326301	25326600	Irgq	0.868927	1.25151e-05	0.00403644	pos.sig
chrX	159322201	159322500	Syap1	0.868828	0.00510191	0.0554897	pos.sig
chr4	131855121	131855460	Snhg12	0.868789	2.90327e-06	0.00239116	pos.sig
chr5	92527281	92527600	Gm15710	0.868766	0.000116134	0.010745	pos.sig
chr1	145538141	145538360	Glrx2	0.868733	0.0111583	0.0816213	pos.sig
chrX	34617441	34617580	Rpl39	0.868671	0.00511958	0.0555866	pos.sig
chr11	106001541	106001860	Map3k3	0.868497	0.00238196	0.0387079	pos.sig
chr11	116348561	116348880	Rnf157	0.868446	2.67707e-05	0.00576619	pos.sig
chr2	83492761	83493000	Itgav	0.868405	0.011226	0.0818552	pos.sig
chr14	47979641	47979880	Lgals3	0.868365	0.000248519	0.0145496	pos.sig
chr14	27477181	27477400	Arf4	0.868297	0.0112484	0.0818699	pos.sig
chr14	57501281	57501600	Zmym5	0.868187	0.00240097	0.0388715	pos.sig
chr15	79981761	79982080	Rpl3	0.868162	0.000529103	0.0198199	pos.sig
chr3	96429661	96429860	Pias3	0.868075	0.00112675	0.0274396	pos.sig
chr1	36391941	36392180	Arid5a	0.868008	0.000251753	0.014662	pos.sig
chr17	35084441	35084760	1110038B12Rik	0.868003	0.000251801	0.014662	pos.sig
chr11	72882961	72883220	Itgae	0.867997	0.00241263	0.0389516	pos.sig
chr12	66209541	66209760	Fkbp3	0.867986	0.0113129	0.0821487	pos.sig
chr4	132337341	132337600	Ppp1r8	0.867852	0.00521262	0.0559653	pos.sig
chrX	103132281	103132500	Cox7b	0.867837	0.00521434	0.0559673	pos.sig
chr10	127492501	127492780	Gm10120	0.867775	0.0011366	0.0275322	pos.sig
chr11	116495461	116495780	Sphk1	0.86772	0.000121062	0.0109219	pos.sig
chrX	71247261	71247500	Renbp	0.867658	0.0113812	0.0823311	pos.sig
chr8	108620281	108620540	Nfatc3	0.867602	0.011393	0.0823647	pos.sig
chr1	172978081	172978360	Fcgr3	0.867434	0.000257018	0.0147782	pos.sig
chr11	100207381	100207560	Gm10039	0.867416	0.00114846	0.0276411	pos.sig
chr19	7091521	7091800	Nudt22	0.867357	1.35438e-05	0.00421281	pos.sig
chr11	70719661	70719880	C1qbp	0.867325	0.00245418	0.0392264	pos.sig
chrX	70955261	70955480	Idh3g	0.867204	5.91145e-05	0.0081578	pos.sig
chr17	32416461	32416700	Akap8l	0.867203	0.000259159	0.0148218	pos.sig
chr7	6221741	6222180	Zscan5b	0.86715	1.54367e-06	0.00185695	pos.sig
chr15	79975261	79975540	Tab1	0.867109	0.00012402	0.0109921	pos.sig
chr12	77484061	77484340	Hspa2	0.867055	0.00116048	0.027804	pos.sig
chr9	96391601	96391780	Rnf7	0.866997	0.00247467	0.0394634	pos.sig
chr16	90300621	90300920	Hunk	0.866986	0.000261182	0.0148746	pos.sig
chr4	129067261	129067540	Zbtb8a	0.866957	0.00116378	0.027804	pos.sig
chr19	4823981	4824280	Spnb3	0.866873	5.99589e-05	0.0081773	pos.sig
chr3	107487361	107487640	Fam40a	0.866823	0.000552589	0.0201896	pos.sig
chr7	52787981	52788360	Ftl1	0.866716	1.39838e-05	0.00428837	pos.sig
chr8	109491981	109492220	Nip7	0.866588	0.00250033	0.0397236	pos.sig
chr11	76225761	76226060	Timm22	0.866577	0.000126637	0.0110449	pos.sig
chr5	22966081	22966300	5031425E22Rik	0.866567	0.0116101	0.0832149	pos.sig
chr7	107265121	107265460	Chrdl2	0.866504	6.83073e-06	0.00311072	pos.sig
chr4	109353061	109353360	Cdkn2c	0.866476	0.000558804	0.0202807	pos.sig
chr13	14168981	14169300	Ggps1	0.866368	0.00118365	0.0279396	pos.sig
chr8	74033161	74033540	Fam129c	0.866347	6.88797e-06	0.00311454	pos.sig
chr17	24798461	24798780	Rpl3l	0.866321	0.000267461	0.0149804	pos.sig
chr18	38435621	38435760	Gnpda1	0.866228	0.0054002	0.0569622	pos.sig
chr17	24819381	24819740	Sepx1	0.866196	1.43497e-05	0.00435109	pos.sig
chrX	159373101	159373380	Syap1	0.86619	0.000268713	0.0150135	pos.sig
chr9	119853061	119853380	Gorasp1	0.866112	1.44093e-05	0.00435109	pos.sig
chr7	3243541	3243800	Nlrp12	0.866087	0.000565841	0.0204013	pos.sig
chr2	29684841	29685060	Urm1	0.865977	0.00119695	0.0280267	pos.sig
chr17	15639161	15639400	Psmb1	0.865924	0.0117464	0.0836109	pos.sig
chr7	130180221	130180480	Rbbp6	0.865891	0.00119992	0.0280742	pos.sig
chr17	15727241	15727500	Psmb1	0.865683	0.00120705	0.028177	pos.sig
chr4	14851361	14851620	Otud6b	0.865607	0.00256272	0.0401779	pos.sig
chr1	21322181	21322420	Gm16327	0.865475	0.000275628	0.0151862	pos.sig
chrX	159328901	159329180	Syap1	0.865388	0.0118605	0.0840002	pos.sig
chr2	119835061	119835280	Mga	0.865339	0.00121892	0.0283015	pos.sig
chr11	105092341	105092540	Mettl2	0.865311	0.00550808	0.0575505	pos.sig
chr6	115555181	115555360	Tsen2	0.865261	0.0118876	0.0840397	pos.sig
chr16	30511821	30512100	Fam43a	0.864999	0.00260195	0.0405598	pos.sig
chr11	86126281	86126540	4632419I22Rik	0.864996	0.000134688	0.0114364	pos.sig
chr19	8792941	8793100	Tmem223	0.864865	0.0119726	0.0843267	pos.sig
chr3	28726541	28726740	Gm1527	0.86482	0.00013561	0.0114364	pos.sig
chr15	89212201	89212440	Odf3b	0.864747	0.000282807	0.015424	pos.sig
chrX	49499401	49499680	Gpc4	0.864579	0.000593744	0.0207423	pos.sig
chr11	75192781	75193000	Tlcd2	0.864574	0.00262957	0.0407882	pos.sig
chr10	80801481	80802000	Tbxa2r	0.864543	7.57539e-06	0.00324145	pos.sig
chr12	45350421	45350680	Dnajb9	0.864423	0.000596683	0.0207599	pos.sig
chr15	82118701	82118960	Naga	0.86442	0.000286078	0.0155227	pos.sig
chr5	139409201	139409340	Pdgfa	0.86434	0.00125393	0.0286647	pos.sig
chr11	102450341	102450620	Fzd2	0.86431	0.000138302	0.0115321	pos.sig
chr16	91511341	91511640	Tmem50b	0.864304	0.000287245	0.0155528	pos.sig
chr9	22107021	22107380	Zfp599	0.864158	0.000288714	0.0155598	pos.sig
chr11	6363341	6363600	Purb	0.864095	0.00266094	0.0410081	pos.sig
chr4	140523361	140523600	Crocc	0.864048	0.00266406	0.0410365	pos.sig
chr15	76511221	76511500	Ppp1r16a	0.864001	0.000139957	0.0115435	pos.sig
chr10	127990781	127991080	Rps26	0.86398	0.00266855	0.0410857	pos.sig
chr5	65733401	65733800	Rpl9	0.863917	1.60487e-05	0.00467625	pos.sig
chr8	72824141	72824400	Armc6	0.863881	0.000606989	0.0209038	pos.sig
chr3	94081741	94082060	Gm10696	0.863847	0.00127146	0.0288072	pos.sig
chr19	46496141	46496400	Trim8	0.863835	0.000607873	0.0209038	pos.sig
chr17	24617901	24618260	Eci1	0.863812	6.82463e-05	0.00888012	pos.sig
chr1	36488641	36488840	Cnnm3	0.863647	0.000611483	0.0209673	pos.sig
chr3	102870441	102870760	Dennd2c	0.863579	0.000612793	0.0209673	pos.sig
chr11	20033501	20033760	Rab1	0.863525	0.000295179	0.0156834	pos.sig
chr12	106973521	106973820	4933433P14Rik	0.863523	0.00061388	0.0209745	pos.sig
chr2	154279341	154279560	Snta1	0.863449	0.000295965	0.0156834	pos.sig
chr7	54135441	54135680	Ldha	0.863445	0.00573177	0.0588083	pos.sig
chr7	134778741	134779140	Ctf2	0.863442	0.000142993	0.011703	pos.sig
chr5	31283401	31283700	Ost4	0.863354	0.000143474	0.0117273	pos.sig
chr16	32134781	32135020	Fbxo45	0.863291	0.0123134	0.0856015	pos.sig
chr6	117864461	117864660	Zfp637	0.863178	0.0123379	0.0856451	pos.sig
chr3	57459321	57459640	Wwtr1	0.863145	7.01716e-05	0.00900109	pos.sig
chr2	157858501	157858740	Rprd1b	0.863137	0.00576925	0.0590219	pos.sig
chr14	20560921	20561300	Nid2	0.863084	8.17263e-06	0.00331396	pos.sig
chr2	131769841	131770080	Prnp	0.863073	0.00014502	0.0117879	pos.sig
chr8	109435621	109435880	Chtf8	0.863048	1.67391e-05	0.00471606	pos.sig
chr17	33995141	33995400	Rps18	0.86296	0.000624826	0.021064	pos.sig
chr17	29827841	29828080	1110021J02Rik	0.862931	0.00273833	0.0416571	pos.sig
chr4	133578881	133579200	Aim1l	0.862868	8.26462e-06	0.00331396	pos.sig
chr19	43781401	43781680	Slc25a28	0.862867	0.00062666	0.021064	pos.sig
chr17	31659601	31659900	Wdr4	0.862866	0.000626664	0.021064	pos.sig
chr4	15860581	15860800	Osgin2	0.862759	0.000303148	0.0158372	pos.sig
chrX	70909941	70910120	Slc6a8	0.862686	0.0124459	0.0861282	pos.sig
chrX	45889401	45889640	Zfp280c	0.862626	0.00131568	0.0291462	pos.sig
chr5	111190441	111190660	Chek2	0.862622	0.000304586	0.0158372	pos.sig
chr6	136443761	136444060	Rpl36a-ps3	0.862525	1.71673e-05	0.00473818	pos.sig
chr17	15678561	15678800	Psmb1	0.862509	0.0006337	0.0212126	pos.sig
chr14	35544041	35544300	A930038B10Rik	0.862484	0.000634191	0.0212126	pos.sig
chr3	107870801	107871160	Gm12497	0.862425	0.000306678	0.0158372	pos.sig
chr2	72832801	72833280	1700011J10Rik	0.862399	0.000306947	0.0158372	pos.sig
chr13	112502161	112502300	Gm15488	0.862373	0.00132496	0.0292008	pos.sig
chr17	24791641	24791840	Pkd1	0.862261	0.00587672	0.0595826	pos.sig
chr9	108836481	108836720	Uqcrc1	0.862194	0.0125541	0.0865577	pos.sig
chr11	33065621	33065900	Gm12114	0.862025	0.0125915	0.0866934	pos.sig
chr5	77655941	77656160	2610024G14Rik	0.861934	0.000151434	0.0119016	pos.sig
chr5	65711041	65711360	Lias	0.861909	0.000151579	0.0119016	pos.sig
chr6	28241681	28241900	Zfp800	0.86181	0.00134582	0.0293823	pos.sig
chr11	70505901	70506140	Rnf167	0.861798	0.0126416	0.0868235	pos.sig
chr9	70403581	70403840	Sltm	0.861666	0.000650542	0.0215285	pos.sig
chr4	142911361	142911640	Pramel1	0.861629	7.47085e-05	0.00922215	pos.sig
chr4	106918421	106918620	Tmem59	0.861605	0.00595794	0.0599922	pos.sig
chr15	76400581	76400800	Kifc2	0.861586	0.0126887	0.0870038	pos.sig
chr9	45640421	45640560	Tagln	0.861532	1.80047e-05	0.00488714	pos.sig
chr2	157817301	157817660	Rprd1b	0.861389	0.000154584	0.0119773	pos.sig
chr16	91633421	91633680	Atp5o	0.861327	0.00284747	0.0423933	pos.sig
chr3	89905381	89905660	Nup210l	0.861318	0.0127483	0.0872247	pos.sig
chr9	97023381	97023680	Slc25a36	0.861224	3.72076e-05	0.00662628	pos.sig
chr19	5555361	5555760	Ccdc85b	0.861196	0.000319928	0.0161116	pos.sig
chr15	82940661	82940940	Poldip3	0.861127	3.73672e-05	0.00663616	pos.sig
chr9	107545461	107545720	Gnat1	0.861098	1.83807e-05	0.00489473	pos.sig
chr11	87007721	87007980	Prr11	0.861082	0.00602323	0.0602213	pos.sig
chrX	149703801	149704020	Klf8	0.861038	0.00602878	0.0602213	pos.sig
chr9	44234281	44234560	Dpagt1	0.860982	0.000322279	0.0161467	pos.sig
chr16	18865561	18865720	2510002D24Rik	0.860979	0.000664534	0.0217384	pos.sig
chr4	133968741	133969060	Slc30a2	0.860978	0.000322323	0.0161467	pos.sig
chr10	62171941	62172160	Tet1	0.860906	0.00137979	0.0297597	pos.sig
chr7	49809041	49809300	Gm7221	0.860763	0.00606334	0.060374	pos.sig
chr1	183183001	183183240	Rpl35a-ps2	0.860752	0.00288731	0.0425627	pos.sig
chr1	173371141	173371560	F11r	0.860737	5.53932e-07	0.00121781	pos.sig
chr3	96549221	96549500	Ankrd35	0.860584	0.00139207	0.0298817	pos.sig
chr17	23834581	23835020	Tnfrsf12a	0.860537	4.60256e-06	0.00257033	pos.sig
chr19	15976681	15976960	Psat1	0.860536	0.000159611	0.0121497	pos.sig
chr11	6394981	6395220	Gm11974	0.860534	0.00139398	0.0299039	pos.sig
chr2	22991461	22991720	Yme1l1	0.860505	0.00290454	0.04268	pos.sig
chr4	114715961	114716200	Stil	0.860498	0.00015984	0.0121497	pos.sig
chr7	148567781	148568120	Rplp2	0.860354	3.86638e-05	0.00675357	pos.sig
chr12	53646901	53647140	Arhgap5	0.860205	0.000680541	0.0219414	pos.sig
chr4	120742301	120742560	Rlf	0.860176	0.000331266	0.0163492	pos.sig
chr12	3940841	3941080	Pomc	0.860131	0.00614319	0.0607632	pos.sig
chr11	95748941	95749240	Igf2bp1	0.86012	0.000331889	0.0163492	pos.sig
chr10	128211861	128212120	Ormdl2	0.860088	0.000332249	0.0163492	pos.sig
chr14	76304101	76304380	Gm4285	0.860083	0.000683097	0.0219414	pos.sig
chr19	4181381	4181680	Rad9	0.860082	4.71686e-06	0.00257033	pos.sig
chr19	18784381	18784580	D030056L22Rik	0.860054	0.00615303	0.0607923	pos.sig
chr10	120406061	120406320	Lemd3	0.859962	0.00141594	0.0300414	pos.sig
chr2	28516101	28516420	Gtf3c5	0.859928	0.00294502	0.0429269	pos.sig
chr6	87873081	87873340	Gm5577	0.859693	0.000691295	0.0220463	pos.sig
chr5	31322441	31322780	Slc5a6	0.859679	0.000691584	0.0220463	pos.sig
chr13	109480841	109481020	Gm9000	0.859651	0.0062044	0.0610116	pos.sig
chr11	51443201	51443480	Nhp2	0.859444	0.000166245	0.0124402	pos.sig
chr19	36472481	36472740	Pcgf5	0.859345	0.0062435	0.0612431	pos.sig
chr10	95003441	95003660	Nudt4	0.859302	0.00298948	0.0432488	pos.sig
chr17	46413601	46413900	Polh	0.859255	0.000341761	0.0165568	pos.sig
chr8	4352661	4353000	Snapc2	0.859044	0.000344204	0.0166376	pos.sig
chr5	145960561	145960720	Arpc1a	0.859038	0.000705236	0.0222413	pos.sig
chr7	107747941	107748160	Ucp2	0.859028	0.00628421	0.0614692	pos.sig
chr9	18149221	18149520	Ubtfl1	0.859016	0.000705703	0.0222413	pos.sig
chr13	51816861	51817200	Cks2	0.858992	4.10407e-05	0.00694056	pos.sig
chr7	152055101	152055300	Fgf4	0.858977	0.00145439	0.0304503	pos.sig
chr8	108554541	108554820	Nfatc3	0.85894	0.000169378	0.0125283	pos.sig
chr18	46704421	46704560	Ticam2	0.858933	0.0062965	0.0615594	pos.sig
chr11	6383781	6384020	Purb	0.858909	0.000345769	0.0166754	pos.sig
chr1	36273541	36273800	Arid5a	0.858887	0.00145797	0.0304768	pos.sig
chr6	140665321	140665520	Rpl38-ps2	0.858886	0.00630251	0.0615915	pos.sig
chr11	75331721	75331940	Scarf1	0.858885	8.35311e-05	0.0096304	pos.sig
chr5	144725721	144725960	Pms2	0.858808	0.00631266	0.0616043	pos.sig
chr7	52363821	52364020	Dkkl1	0.858782	0.00302668	0.0434878	pos.sig
chr11	74660621	74660840	Tsr1	0.858739	0.00302979	0.0434878	pos.sig
chr2	18035061	18035300	2810030E01Rik	0.858683	0.00303385	0.0435057	pos.sig
chr5	116077761	116078000	Rplp0	0.858662	0.000171125	0.0125618	pos.sig
chr18	37819861	37820120	Gm16882	0.858492	0.00304764	0.0436151	pos.sig
chr11	90473921	90474180	Cox11	0.858469	0.0133917	0.089516	pos.sig
chr2	156127641	156127880	Gm14252	0.85842	0.00305281	0.0436493	pos.sig
chr5	111250101	111250260	Chek2	0.858359	0.00305725	0.0436551	pos.sig
chr7	13539561	13539780	Slc27a5	0.858339	0.00637343	0.0618065	pos.sig
chr19	5017681	5017840	Slc29a2	0.858194	0.0014855	0.0307475	pos.sig
chr10	58703541	58703920	Ankrd57	0.85816	5.22758e-06	0.00272404	pos.sig
chr2	156101081	156101320	Gm14252	0.858151	0.000354685	0.0168248	pos.sig
chrX	45915441	45915840	Zfp280c	0.85813	0.000354933	0.0168248	pos.sig
chr7	13652381	13652600	Slc27a5	0.85813	0.000354937	0.0168248	pos.sig
chr2	126550121	126550320	Usp50	0.858074	0.00307791	0.0438311	pos.sig
chr19	29894401	29894640	Ranbp6	0.858061	0.000726423	0.0226061	pos.sig
chr3	145686801	145687020	Syde2	0.858003	0.00641713	0.061969	pos.sig
chr10	127490301	127490520	Gm10120	0.857878	0.0135275	0.0899612	pos.sig
chr14	46366621	46366900	Gm15218	0.857754	0.00644969	0.0620797	pos.sig
chr3	137348141	137348360	Ddit4l	0.857719	0.0031038	0.0440333	pos.sig
chr7	106641861	106642120	Rps3	0.857696	0.000734477	0.0226328	pos.sig
chr2	84633241	84633480	Clp1	0.857635	0.0135835	0.0901831	pos.sig
chr7	104656821	104657040	1810020D17Rik	0.857587	0.00647155	0.0621948	pos.sig
chr7	52266561	52266880	Rcn3	0.857569	4.36512e-05	0.00709238	pos.sig
chr9	110227901	110228140	2610002I17Rik	0.857474	0.00648645	0.0622816	pos.sig
chr7	63089021	63089340	Nipa2	0.857392	0.00151784	0.0311301	pos.sig
chr10	112346701	112346920	Atxn7l3b	0.857292	0.000179953	0.0128334	pos.sig
chr3	96521701	96521960	Rbm8a	0.85728	0.00313604	0.0442563	pos.sig
chr6	71653661	71653880	Kdm3a	0.857235	0.0136759	0.0905705	pos.sig
chr11	106710661	106711060	Polg2	0.857209	0.000180497	0.0128334	pos.sig
chr7	30035741	30036040	2200002D01Rik	0.857205	8.93355e-05	0.00986724	pos.sig
chr11	121132321	121132600	Wdr45l	0.85717	0.000746172	0.0228336	pos.sig
chr3	127306941	127307180	Neurog2	0.857139	0.000180959	0.0128334	pos.sig
chr19	8827461	8827620	Snhg1	0.857101	0.0137071	0.0907112	pos.sig
chr9	56895321	56895540	Man2c1	0.85707	0.00153097	0.0312348	pos.sig
chr3	85895201	85895340	Rps3a	0.856865	0.0137619	0.0908956	pos.sig
chr3	93898421	93898600	Gm10696	0.856834	0.0137691	0.0909232	pos.sig
chr1	78210161	78210400	Pax3	0.856713	0.00658697	0.0627929	pos.sig
chr3	88909741	88910020	Pklr	0.85669	9.11801e-05	0.00995402	pos.sig
chr2	120408421	120408760	Haus2	0.856616	4.54762e-05	0.00718563	pos.sig
chr4	46441081	46441300	Nans	0.856587	0.00155084	0.031409	pos.sig
chr5	31425001	31425240	Slc5a6	0.856412	0.000763285	0.0230308	pos.sig
chr19	8836121	8836380	Snhg1	0.856286	0.00156328	0.031539	pos.sig
chr15	76717121	76717340	Commd5	0.85625	0.00664859	0.0630222	pos.sig
chr4	109391641	109391860	Cdkn2c	0.856219	0.00156607	0.031539	pos.sig
chr4	108134701	108134880	Zcchc11	0.856176	0.0139228	0.0913174	pos.sig
chr11	120179481	120179780	Bahcc1	0.856157	0.000378991	0.0173834	pos.sig
chr10	128233041	128233320	Ormdl2	0.856087	0.00157158	0.0315952	pos.sig
chrX	7787561	7787880	Ebp	0.85582	0.00158273	0.0317124	pos.sig
chr17	15891561	15891820	Chd1	0.855778	0.00324806	0.045028	pos.sig
chr9	54791361	54791600	Chrna5	0.855766	0.00671335	0.0633723	pos.sig
chr10	80549541	80549840	Zbtb7a	0.855508	0.00326852	0.0451545	pos.sig
chr19	4198481	4198640	Rad9	0.855497	0.0140822	0.0918583	pos.sig
chr2	156986481	156986820	9830001H06Rik	0.85548	0.00078471	0.0233676	pos.sig
chr5	31300321	31300640	Slc5a6	0.85537	6.05316e-06	0.00296866	pos.sig
chr2	30036321	30036560	Pkn3	0.855363	0.00160198	0.0318777	pos.sig
chr3	89077041	89077320	Krtcap2	0.855283	9.63776e-05	0.0101143	pos.sig
chr8	96628821	96629120	Mt4	0.855245	0.000390539	0.0176121	pos.sig
chrX	165516601	165516780	Arhgap6	0.855207	0.00329138	0.045372	pos.sig
chr6	30391101	30391340	Zc3hc1	0.855165	0.000194369	0.0133393	pos.sig
chr14	71075581	71075820	Epb4.9	0.855118	0.00161236	0.0320441	pos.sig
chr4	143958821	143959120	Gm13119	0.855107	4.84929e-05	0.00748598	pos.sig
chr16	35976581	35976800	Kpna1	0.855066	0.00330216	0.0454419	pos.sig
chr1	21349621	21350020	Gm16327	0.855028	4.86557e-05	0.00749298	pos.sig
chr5	125826281	125826540	Bri3bp	0.855024	9.7358e-05	0.0101259	pos.sig
chr19	10252361	10252700	Dagla	0.854959	0.000394207	0.0176798	pos.sig
chr15	102208981	102209200	Mfsd5	0.854854	0.00683661	0.0638271	pos.sig
chr5	130449801	130449980	Asl	0.854849	0.00162381	0.0321414	pos.sig
chr17	24605301	24605480	Caskin1	0.85482	0.0142424	0.092487	pos.sig
chr17	33935821	33936100	Rps28	0.854786	0.000396447	0.0176811	pos.sig
chr4	141292181	141292420	Agmat	0.854772	0.000801311	0.0236199	pos.sig
chr4	133457441	133457580	Hmgn2	0.854766	0.014255	0.0925218	pos.sig
chr8	74100341	74100740	Glt25d1	0.854753	4.92246e-05	0.00752408	pos.sig
chr11	101356421	101356680	Rnd2	0.854617	0.00163375	0.0322048	pos.sig
chr7	16310241	16310540	Obox3	0.854606	0.0142931	0.0926184	pos.sig
chr4	143891381	143891700	Gm13119	0.854501	0.000807733	0.0236905	pos.sig
chr6	89065221	89065500	Gm6507	0.854447	0.00334963	0.0457337	pos.sig
chr1	75288281	75288500	Stk16	0.854343	0.000200184	0.013395	pos.sig
chr3	40868381	40868740	Larp1b	0.85425	0.000200853	0.013395	pos.sig
chr5	95907161	95907440	Gm3286	0.85424	0.0143803	0.0929403	pos.sig
chr12	3375961	3376220	Kif3c	0.854219	0.0143853	0.0929403	pos.sig
chr2	91150321	91150680	Arfgap2	0.854137	0.00337361	0.0458219	pos.sig
chr4	10891201	10891480	Plekhf2	0.854111	0.00337561	0.045822	pos.sig
chr6	97357781	97358000	Frmd4b	0.854106	0.0144123	0.0930631	pos.sig
chr4	151466041	151466300	Klhl21	0.854078	6.47177e-06	0.00306497	pos.sig
chr9	108611761	108611920	Arih2	0.854064	0.00337924	0.04583	pos.sig
chr9	26875661	26875900	Vps26b	0.854027	0.00338211	0.0458591	pos.sig
chr6	49184681	49184960	Ccdc126	0.853949	0.000203021	0.0134832	pos.sig
chrX	135968221	135968420	Trap1a	0.853926	0.0144553	0.0932337	pos.sig
chr1	173159201	173159460	B4galt3	0.853883	0.000203497	0.0135007	pos.sig
chr17	7261241	7261400	Tagap1	0.853879	0.0144665	0.0932413	pos.sig
chr19	8992161	8992620	Mta2	0.853824	0.000409053	0.0178254	pos.sig
chr7	134330801	134331180	Mylpf	0.853806	3.32101e-06	0.00243373	pos.sig
chr7	148146081	148146400	Nlrp6	0.853773	0.000102218	0.0103609	pos.sig
chr14	55253961	55254260	Jub	0.853651	0.00041136	0.0178594	pos.sig
chr11	95814281	95814520	Igf2bp1	0.853643	0.000828302	0.0239894	pos.sig
chr13	94346161	94346340	Dmgdh	0.853492	0.00702325	0.0647821	pos.sig
chr8	43148241	43148400	Zfp353	0.85334	0.0145959	0.0937231	pos.sig
chr4	128946581	128946840	Yars	0.853127	5.27013e-05	0.00770648	pos.sig
chr9	88430641	88430960	Zfp949	0.852867	0.000105862	0.0104567	pos.sig
chr16	32335121	32335340	Fbxo45	0.8528	0.000848921	0.0241191	pos.sig
chr2	181134441	181134700	Zgpat	0.852788	0.00042299	0.0180389	pos.sig
chr14	76559441	76559700	Nufip1	0.852768	0.00171443	0.0331329	pos.sig
chr6	70997001	70997280	Foxi3	0.852761	0.000211765	0.0136653	pos.sig
chr3	40750801	40751120	Larp1b	0.852731	0.00712895	0.065238	pos.sig
chr7	3273041	3273200	Prkcc	0.852707	0.0147487	0.0942258	pos.sig
chr19	61071581	61071800	5830428H23Rik	0.852601	0.000853834	0.02421	pos.sig
chr6	49244481	49244920	Ccdc126	0.852448	2.73886e-05	0.00578208	pos.sig
chr16	20525121	20525380	Eif2b5	0.852369	0.000859588	0.0242945	pos.sig
chr4	101534901	101535340	B020004J07Rik	0.852294	0.000215279	0.0137136	pos.sig
chr19	9095761	9095920	Mta2	0.852239	0.0148622	0.0947206	pos.sig
chrX	106293501	106293700	Hmgn5	0.852197	0.0148723	0.0947407	pos.sig
chr13	24844701	24844920	Tdp2	0.852105	0.00353359	0.0470508	pos.sig
chr2	131040921	131041100	Cenpb	0.852068	0.0149037	0.0948342	pos.sig
chr10	127593421	127593740	Spryd4	0.852042	0.000109267	0.0106358	pos.sig
chr11	95848481	95848800	Igf2bp1	0.851874	0.000871982	0.024427	pos.sig
chr15	81881161	81881300	Ccdc134	0.851744	0.00356259	0.0471936	pos.sig
chr8	74873461	74873680	Gm10282	0.85166	0.00176414	0.033675	pos.sig
chr15	55383521	55383780	Mrpl13	0.851612	0.00357318	0.0472538	pos.sig
chr7	48773441	48773740	Gm6871	0.851584	0.000220714	0.0137827	pos.sig
chr11	32340701	32340940	Ubtd2	0.851497	0.000881524	0.0245788	pos.sig
chr12	52561601	52561780	G2e3	0.851495	0.00730283	0.0660893	pos.sig
chr14	55185961	55186120	Psmb5	0.851445	0.00358665	0.0473144	pos.sig
chr13	81815561	81815920	Polr3g	0.851437	0.000111823	0.0107057	pos.sig
chr10	77081381	77081660	Pttg1ip	0.851356	0.000112168	0.0107057	pos.sig
chrX	147448141	147448500	Gnl3l	0.851206	0.00734394	0.0663295	pos.sig
chr4	132472461	132472720	Ppp1r8	0.851183	0.000889506	0.0246776	pos.sig
chr5	24170581	24170820	Chpf2	0.851153	0.000113038	0.0107212	pos.sig
chr10	79573761	79574060	Gpx4	0.851137	5.72305e-05	0.00798421	pos.sig
chr19	45000061	45000280	Mrpl43	0.851112	0.00361367	0.0474717	pos.sig
chr15	81535061	81535240	Tef	0.851067	0.00179115	0.0339353	pos.sig
chr8	90678861	90679060	Heatr3	0.85106	0.00361791	0.0475007	pos.sig
chr5	115359721	115359920	Hnf1a	0.850944	0.0151788	0.0957014	pos.sig
chrX	71245221	71245400	Arhgap4	0.850862	0.0151991	0.0957731	pos.sig
chr10	79261381	79261740	E130317F20Rik	0.850861	0.000114299	0.0107317	pos.sig
chr9	107088861	107089140	AA543401	0.850852	0.000449992	0.0184922	pos.sig
chr16	4492801	4493020	Srl	0.850805	0.015213	0.0957845	pos.sig
chr4	124554001	124554280	Yrdc	0.85072	5.82178e-05	0.00806899	pos.sig
chr12	88992521	88992780	BB287469	0.850711	0.00090162	0.0247712	pos.sig
chr11	84307081	84307300	Lhx1	0.850674	0.00364936	0.0476584	pos.sig
chr9	20911081	20911340	Icam1	0.850594	0.00181295	0.0341759	pos.sig
chr2	25385421	25385700	Traf2	0.850504	0.000229194	0.0140911	pos.sig
chr18	12273781	12274080	3110002H16Rik	0.850457	0.000455664	0.0184922	pos.sig
chr3	88478121	88478260	Arhgef2	0.850315	0.0153339	0.0962115	pos.sig
chr18	75505321	75505600	Smad7	0.850117	0.000460602	0.0185744	pos.sig
chr7	63301021	63301360	Nipa2	0.850109	0.000117597	0.010745	pos.sig
chr2	25155941	25156300	2010317E24Rik	0.850103	3.0385e-05	0.00609905	pos.sig
chr9	65533261	65533580	Pif1	0.850101	3.03879e-05	0.00609905	pos.sig
chr6	148934001	148934300	Dennd5b	0.850076	3.04207e-05	0.00609905	pos.sig
chr2	92137581	92137860	1700029I15Rik	0.850029	0.00751253	0.0671201	pos.sig
chr11	51442021	51442240	Agxt2l2	0.84998	0.000920657	0.0250416	pos.sig
chr7	26233121	26233540	Ceacam1	0.849921	6.01536e-05	0.0081773	pos.sig
chr9	59364161	59364400	Gm6202	0.849908	0.000463644	0.0186394	pos.sig
chr10	128049061	128049300	Erbb3	0.84984	0.000924316	0.025109	pos.sig
chr8	110038481	110038760	Rps26-ps1	0.849642	0.000119688	0.0108701	pos.sig
chr2	118343221	118343440	Bmf	0.8496	0.000930637	0.0252269	pos.sig
chr8	108440021	108440200	Tsnaxip1	0.849572	0.0155184	0.0967904	pos.sig
chr15	89039521	89039880	Tubgcp6	0.849368	6.15204e-05	0.00834114	pos.sig
chr1	33836261	33836580	Gm15455	0.849309	0.00187307	0.0347218	pos.sig
chr10	127923901	127924200	Pa2g4	0.849287	0.000938955	0.0253339	pos.sig
chr10	23541121	23541440	Rps12	0.849275	0.000472983	0.0187885	pos.sig
chr19	30281081	30281440	Gldc	0.849233	6.18589e-05	0.00834114	pos.sig
chr10	68837221	68837480	Cdk1	0.849125	0.000240399	0.0142974	pos.sig
chr8	127291081	127291240	2810004N23Rik	0.849114	0.00377845	0.0483733	pos.sig
chr5	33908201	33908360	Tmem129	0.849018	0.0156568	0.0971969	pos.sig
chr10	68822521	68822740	Cdk1	0.849012	0.00766032	0.0677945	pos.sig
chr9	75263701	75263940	4933433G15Rik	0.848872	0.000950057	0.0254581	pos.sig
chr9	70511501	70511640	Sltm	0.848871	0.0156937	0.0972935	pos.sig
chr7	80652121	80652380	Rgma	0.848838	0.0157019	0.0973197	pos.sig
chr8	48664681	48665000	Rwdd4a	0.848808	0.000123493	0.0109921	pos.sig
chr11	102248581	102248760	Ubtf	0.848761	0.00380811	0.0485288	pos.sig
chr17	35924821	35925120	Ier3	0.848704	0.00381292	0.0485707	pos.sig
chr16	36100821	36101060	Kpna1	0.848694	0.000481669	0.0189915	pos.sig
chr9	44125261	44125500	H2afx	0.848669	0.000124134	0.0109921	pos.sig
chr9	44201401	44201620	H2afx	0.848628	0.0157546	0.0974625	pos.sig
chr3	130420181	130420380	Rpl34	0.848538	0.000484022	0.0190372	pos.sig
chr17	33862621	33862880	Rps28	0.848536	0.000959095	0.0255295	pos.sig
chr11	95796861	95797120	Snf8	0.848535	0.000124756	0.0109962	pos.sig
chr17	29913941	29914200	Mdga1	0.848526	0.0019104	0.0350704	pos.sig
chr4	116760061	116760240	AL671866.1	0.84848	0.00383182	0.0487141	pos.sig
chr4	132140701	132140880	Sesn2	0.848439	0.00774426	0.0681119	pos.sig
chr15	36622921	36623160	Pabpc1	0.848281	0.00192221	0.0351455	pos.sig
chr6	28226981	28227300	Zfp800	0.848272	6.43101e-05	0.00852423	pos.sig
chr11	86408001	86408260	Gm11478	0.84814	0.0158776	0.0978626	pos.sig
chr19	17087201	17087460	Prune2	0.847943	0.00193856	0.0352541	pos.sig
chr8	114450041	114450420	Gabarapl2	0.847881	3.34731e-05	0.00634854	pos.sig
chr8	11503081	11503300	E230013L22Rik	0.84783	0.00194402	0.0352913	pos.sig
chrX	158974621	158974780	Gm7331	0.847786	0.00389087	0.0490169	pos.sig
chr16	4033741	4034000	Nlrc3	0.847743	0.00194825	0.0353379	pos.sig
chr15	34366901	34367200	Rpl30	0.847677	0.000497178	0.0193182	pos.sig
chr2	167391961	167392460	Snai1	0.847605	2.38855e-06	0.00230734	pos.sig
chr7	133680841	133681080	Rabep2	0.847549	0.000129418	0.0111956	pos.sig
chr4	129086121	129086340	Zbtb8os	0.847512	0.0009871	0.0258977	pos.sig
chr7	19647061	19647480	Snrpd2	0.847501	0.000129647	0.0112003	pos.sig
chr2	50975861	50976120	Rnd3	0.847458	0.00391897	0.0491943	pos.sig
chr3	94342721	94342920	Tuft1	0.847414	0.00392272	0.049222	pos.sig
chr11	105975941	105976180	Map3k3	0.847344	0.00790649	0.0688806	pos.sig
chr11	20131821	20132080	Rab1	0.84734	0.000130427	0.0112249	pos.sig
chr7	74498781	74499080	Mef2a	0.847252	0.000503773	0.0193953	pos.sig
chr14	27421041	27421340	Arf4	0.847241	0.00197283	0.0355923	pos.sig
chr6	127040621	127040900	Gm17701	0.847098	0.000998572	0.0260388	pos.sig
chr12	102335301	102335640	Smek1	0.84701	0.000258415	0.01481	pos.sig
chr11	80140481	80140820	Rhbdl3	0.846994	3.47775e-05	0.00638279	pos.sig
chr14	52838101	52838400	Tox4	0.846929	0.00396454	0.0493775	pos.sig
chr19	3293721	3294020	Cpt1a	0.846917	0.00100364	0.0260901	pos.sig
chrX	93380681	93380980	Msn	0.846863	0.00797851	0.0692207	pos.sig
chr5	114070481	114070860	1700069L16Rik	0.846761	6.83263e-05	0.00888012	pos.sig
chr8	72473661	72473920	Tssk6	0.846689	0.000512614	0.019529	pos.sig
chr17	29808821	29809140	1110021J02Rik	0.846688	6.85272e-05	0.00888012	pos.sig
chr19	61288261	61288460	5830428H23Rik	0.846593	0.008019	0.0693139	pos.sig
chr11	59345761	59345900	Gm12263	0.846558	0.00802424	0.0693161	pos.sig
chr16	48318841	48319040	Dppa4	0.84649	0.0162971	0.0991734	pos.sig
chr3	88810001	88810300	Msto1	0.846238	0.00051978	0.0196449	pos.sig
chr11	80339201	80339460	Cdk5r1	0.846206	0.00202417	0.0360398	pos.sig
chr19	5747821	5748020	Malat1	0.846168	0.00202606	0.0360398	pos.sig
chr4	132029861	132030040	Sesn2	0.846166	0.00808349	0.0694337	pos.sig
chr4	46456861	46457100	Nans	0.846084	0.00809577	0.0694337	pos.sig
chr1	193634981	193635180	Slc30a1	0.846011	0.0164202	0.0995235	pos.sig
chr16	4023801	4024040	Nlrc3	0.845904	0.00203936	0.0361644	pos.sig
chr16	17072821	17073120	Sdf2l1	0.845872	0.000268549	0.0150135	pos.sig
chr12	82021541	82021800	Srsf5	0.845856	0.00052592	0.0197548	pos.sig
chr9	66811181	66811580	Rps27l	0.845855	0.00204179	0.0361644	pos.sig
chr4	143672181	143672420	Pramel4	0.845843	0.000526126	0.0197548	pos.sig
chr11	121154341	121154740	Wdr45l	0.845811	3.65828e-05	0.00656066	pos.sig
chr11	117822461	117822820	Socs3	0.845804	0.000526752	0.0197618	pos.sig
chr12	55656881	55657160	1110002B05Rik	0.845745	3.66849e-05	0.00656066	pos.sig
chr5	135569521	135569760	Tbl2	0.845661	0.00103923	0.0264942	pos.sig
chr7	20168601	20168840	Exoc3l2	0.845637	0.00205283	0.0362777	pos.sig
chr2	30217421	30217760	Dolpp1	0.845626	9.87386e-06	0.00363826	pos.sig
chr7	148484921	148485100	Irf7	0.845606	0.00408028	0.0500595	pos.sig
chr7	30546261	30546480	Zfp30	0.845547	0.00817745	0.0697567	pos.sig
chr10	42430081	42430340	Ostm1	0.845463	0.00819011	0.0698083	pos.sig
chr6	87736141	87736400	Rab43	0.845455	0.000532426	0.0198553	pos.sig
chr2	28927281	28927540	Ttf1	0.845448	0.00053254	0.0198553	pos.sig
chr11	70487081	70487360	Rnf167	0.845389	0.000533489	0.0198675	pos.sig
chrX	7551681	7551940	Gm7079	0.845129	0.00207864	0.0364786	pos.sig
chr10	98734501	98734780	Gm16239	0.845124	0.00824199	0.0700409	pos.sig
chr16	20109281	20109520	Yeats2	0.845084	0.00105592	0.0267041	pos.sig
chr19	10635941	10636140	Vwce	0.845078	0.00824908	0.0700677	pos.sig
chr1	64880261	64880580	Fzd5	0.844965	0.00105937	0.0267702	pos.sig
chr12	4911881	4912220	Mfsd2b	0.844903	0.00414269	0.0504597	pos.sig
chr10	128440081	128440340	Cd63	0.844896	0.00106138	0.026773	pos.sig
chr17	35964741	35965080	Ier3	0.844868	0.0010622	0.026773	pos.sig
chr11	51009061	51009260	BC049762	0.844831	0.0020939	0.036575	pos.sig
chr4	143912821	143913080	Gm13119	0.844721	0.00106649	0.026812	pos.sig
chr1	88393181	88393500	Ptma	0.844589	0.000546667	0.0200722	pos.sig
chr4	73507701	73507940	Rasef	0.8445	0.000144739	0.0117879	pos.sig
chr11	82584781	82585040	Cct6b	0.844452	0.00418307	0.0506949	pos.sig
chr7	30804341	30804640	Zfp566	0.844405	0.00211581	0.0367935	pos.sig
chr9	70497481	70497700	Sltm	0.844189	0.002127	0.0368735	pos.sig
chr17	35845821	35846040	Gtf2h4	0.84406	0.00421836	0.0509656	pos.sig
chr9	107700221	107700380	Mon1a	0.843831	0.00844153	0.0707597	pos.sig
chr5	122602561	122602920	Ppp1cc	0.84383	0.000287519	0.0155528	pos.sig
chr17	46987101	46987380	Tbcc	0.843711	0.000148931	0.0118621	pos.sig
chr17	29147641	29147900	Cdkn1a	0.843665	0.00109778	0.0271018	pos.sig
chr15	81489041	81489520	Rangap1	0.843658	2.96127e-06	0.00239116	pos.sig
chr13	101469701	101469860	Ccdc125	0.843655	0.00215484	0.0370573	pos.sig
chr10	58630361	58630600	Ankrd57	0.843647	0.00215528	0.0370573	pos.sig
chr4	143727581	143727900	Pramel4	0.843632	2.08599e-05	0.00506064	pos.sig
chr1	88526241	88526520	Ptma	0.843629	0.00215622	0.0370573	pos.sig
chr15	102121661	102121860	Mfsd5	0.843577	0.00848101	0.070988	pos.sig
chr10	85394461	85394780	Pwp1	0.843558	0.00110097	0.0271018	pos.sig
chr4	155512061	155512220	Agrn	0.843543	0.00110143	0.0271025	pos.sig
chr5	137456341	137456600	4933404O12Rik	0.843513	0.00216231	0.0370691	pos.sig
chr8	75084961	75085140	Slc35e1	0.843497	0.00849353	0.0710455	pos.sig
chr7	19881521	19881880	Fosb	0.843388	0.000566914	0.0204013	pos.sig
chr16	17183881	17184180	2610318N02Rik	0.843385	0.000150694	0.0118713	pos.sig
chr10	128336201	128336440	Ormdl2	0.843365	0.000150802	0.0118713	pos.sig
chr6	52381601	52381860	Gm8129	0.843359	0.000567407	0.0204013	pos.sig
chr15	82827361	82827500	Nfam1	0.843344	0.000567662	0.0204013	pos.sig
chr8	126538541	126538680	Abcb10	0.843286	0.00852646	0.0711481	pos.sig
chr17	29192261	29192460	Cdkn1a	0.843174	0.000570576	0.0204363	pos.sig
chr10	75483241	75483500	Chchd10	0.843149	0.000294079	0.0156767	pos.sig
chr8	109883041	109883280	Nfat5	0.84314	7.88004e-05	0.00947324	pos.sig
chr7	134114621	134115000	Sez6l2	0.843119	0.000152145	0.0119313	pos.sig
chr7	30915941	30916140	Zfp566	0.843075	0.00855961	0.0712216	pos.sig
chr2	28987541	28987900	Ttf1	0.84306	0.000152465	0.0119417	pos.sig
chr17	35672701	35672980	Tcf19	0.843027	1.11878e-05	0.00389775	pos.sig
chr2	144221581	144221820	Ovol2	0.843011	0.00856961	0.0712218	pos.sig
chr8	74018681	74018980	Ankle1	0.843004	0.0085706	0.0712218	pos.sig
chr2	87375001	87375140	Pramel7	0.842964	0.00857689	0.0712306	pos.sig
chr11	53701461	53701720	Slc22a21	0.842956	0.00431887	0.051609	pos.sig
chr17	29793481	29793640	1110021J02Rik	0.842933	0.00432104	0.0516096	pos.sig
chr11	101400921	101401260	Rpl27	0.842888	0.000575506	0.0204754	pos.sig
chr17	47685641	47685920	AI661453	0.842885	0.00015343	0.0119585	pos.sig
chr8	127283661	127283880	2810004N23Rik	0.842858	0.00219688	0.0373701	pos.sig
chr7	106949341	106949660	F730035P03Rik	0.842801	0.000297475	0.0157123	pos.sig
chr2	130449521	130449840	Slc4a11	0.84263	0.000579988	0.0205213	pos.sig
chr14	59973141	59973380	Phf11	0.842607	0.00221026	0.0374571	pos.sig
chr4	155137241	155137480	Tas1r3	0.842504	0.000155537	0.0120053	pos.sig
chr13	62321861	62322120	Zfp808	0.842444	0.00865883	0.0714559	pos.sig
chr8	90668861	90669020	Tmem188	0.842392	0.00437084	0.0518356	pos.sig
chr4	128962701	128962940	Yars	0.842376	8.11725e-05	0.00952076	pos.sig
chr7	3205321	3205500	Prkcc	0.84223	0.00438591	0.0519369	pos.sig
chr17	29558941	29559160	Pim1	0.842143	0.00439395	0.0519592	pos.sig
chr19	43831181	43831440	Slc25a28	0.842061	0.00440158	0.0519995	pos.sig
chr13	119169821	119170160	Mrps30	0.842005	0.000590932	0.0206943	pos.sig
chr7	111911541	111911680	Dub1	0.841995	0.00872992	0.071753	pos.sig
chr18	12273321	12273560	3110002H16Rik	0.841995	0.00872997	0.071753	pos.sig
chr17	8574641	8574940	Brp44l	0.841933	0.000158747	0.0121355	pos.sig
chr10	127993161	127993400	Rps26	0.841785	0.00225446	0.0377372	pos.sig
chr2	31013421	31013680	Fnbp1	0.841766	0.00115573	0.0277367	pos.sig
chr11	74735821	74736080	Tsr1	0.841726	0.00225765	0.037762	pos.sig
chr11	62498061	62498220	2410006H16Rik	0.841665	0.00878243	0.0720077	pos.sig
chr2	25390721	25391100	Traf2	0.841654	1.194e-05	0.0039665	pos.sig
chr7	134775421	134775700	Ctf2	0.841636	0.00226251	0.0377664	pos.sig
chr3	105477921	105478140	Ddx20	0.841502	0.00880846	0.0720914	pos.sig
chr10	79973821	79974060	Adat3	0.841489	0.00445497	0.0523367	pos.sig
chr2	144123841	144124140	Snx5	0.841453	0.00116549	0.027804	pos.sig
chr8	125487421	125487640	Spg7	0.841318	0.00227984	0.0378582	pos.sig
chr4	140720141	140720480	Necap2	0.841277	8.46837e-05	0.00968578	pos.sig
chr12	70511001	70511180	AC157822.1	0.841208	0.00885551	0.0723001	pos.sig
chr4	154933381	154933680	Slc35e2	0.841123	0.00229049	0.037946	pos.sig
chr19	5853761	5854080	Malat1	0.841109	0.00117629	0.0279209	pos.sig
chr7	108960721	108961020	Folr1	0.8411	0.000607087	0.0209038	pos.sig
chr4	106013101	106013420	Gm12724	0.841098	0.000607123	0.0209038	pos.sig
chr7	52738501	52738720	0610005C13Rik	0.841008	0.00450022	0.0526451	pos.sig
chr3	157634701	157635080	Srsf11	0.840968	0.00118076	0.0279211	pos.sig
chr8	90573821	90574060	Heatr3	0.840915	0.00118243	0.0279211	pos.sig
chr11	120259661	120259960	Ccdc137	0.840839	0.00118482	0.027945	pos.sig
chr17	25264921	25265120	BC003965	0.840797	0.00892164	0.0725243	pos.sig
chr1	136366101	136366460	Kdm5b	0.840794	0.000317674	0.0160808	pos.sig
chr17	45580521	45580780	B230354K17Rik	0.840782	0.000317801	0.0160808	pos.sig
chr7	52361361	52361600	Prr12	0.840695	0.000614423	0.0209819	pos.sig
chr6	113005041	113005260	Gt(ROSA)26Sor	0.840668	0.00119026	0.0280024	pos.sig
chr10	75423101	75423420	Chchd10	0.840661	0.000319049	0.0161116	pos.sig
chr8	73086501	73086780	Uba52	0.840568	8.70181e-05	0.00978471	pos.sig
chr17	57104641	57104900	1700061G19Rik	0.840269	0.000622202	0.021064	pos.sig
chr11	103140301	103140520	Map3k14	0.840243	0.000622681	0.021064	pos.sig
chr1	84912821	84913020	C130026I21Rik	0.840235	0.000622838	0.021064	pos.sig
chr2	167402401	167402740	Snai1	0.840197	8.82568e-05	0.00983627	pos.sig
chr17	35132521	35132760	Neu1	0.840124	0.00903038	0.0729948	pos.sig
chr3	134564601	134564880	Tacr3	0.840107	0.00458594	0.0530246	pos.sig
chr4	141244381	141244720	Agmat	0.840081	0.00458834	0.0530295	pos.sig
chr12	70739461	70739700	L2hgdh	0.840079	0.00120909	0.0281957	pos.sig
chr4	40735701	40735960	B4galt1	0.840058	0.00120977	0.0282012	pos.sig
chr19	37816721	37816880	Cyp26a1	0.839865	0.00460906	0.0531	pos.sig
chr3	95819661	95820020	Anp32e	0.839839	0.000170968	0.0125618	pos.sig
chr11	79127921	79128300	Wsb1	0.839793	4.7027e-05	0.00738487	pos.sig
chr8	44345681	44346000	Triml2	0.839557	0.000172672	0.0126104	pos.sig
chr2	90836341	90836600	Ptpmt1	0.839352	0.00915616	0.0735122	pos.sig
chr14	52841481	52841740	Rab2b	0.839326	0.00033313	0.0163629	pos.sig
chr11	32904221	32904460	Gm12114	0.839273	0.000174403	0.0126787	pos.sig
chr11	29418161	29418420	Rps27a	0.839265	0.00466697	0.0534737	pos.sig
chr4	143060721	143060960	BC080695	0.839246	0.00123614	0.0284414	pos.sig
chr9	20863621	20863900	Icam5	0.839071	9.21148e-05	0.00995402	pos.sig
chrX	7502761	7503100	Gata1	0.838926	0.00124663	0.0285722	pos.sig
chr11	88745021	88745340	Coil	0.838908	0.000176645	0.0127979	pos.sig
chr15	80750861	80751180	Adsl	0.838795	0.00471259	0.053672	pos.sig
chr4	74006801	74007020	Kdm4c	0.838783	0.00242121	0.0390322	pos.sig
chr5	20428421	20428660	Rsbn1l	0.838687	0.00926558	0.0739952	pos.sig
chr13	112329001	112329220	Gm10736	0.838507	0.000342012	0.0165568	pos.sig
chr7	50517621	50517860	EU599041	0.838475	0.00243882	0.0391794	pos.sig
chr19	38920281	38920580	Tbc1d12	0.838363	0.000658003	0.0216134	pos.sig
chr14	55202141	55202440	Jub	0.838282	0.000344477	0.0166383	pos.sig
chr7	148123961	148124300	Nlrp6	0.838258	1.39905e-05	0.00428837	pos.sig
chr11	46545061	46545380	Timd2	0.838215	9.51386e-05	0.0100983	pos.sig
chr12	89244661	89244980	Gm2046	0.838178	0.00127147	0.0288072	pos.sig
chr3	94340101	94340440	Tuft1	0.838074	0.00246184	0.039318	pos.sig
chr10	127609121	127609260	Apof	0.838049	0.00246328	0.0393311	pos.sig
chr12	17641441	17641780	Odc1	0.838001	0.000347587	0.0167185	pos.sig
chr4	55468981	55469260	Klf4	0.837909	0.00066675	0.0217996	pos.sig
chr7	15305721	15305980	Vmn1r90	0.837907	0.00479962	0.0540549	pos.sig
chr16	32090721	32091020	Bex6	0.837768	9.67522e-05	0.0101259	pos.sig
chr9	78346801	78347180	Ddx43	0.837703	2.70806e-05	0.00577441	pos.sig
chr5	65305661	65305840	Klf3	0.837698	0.00942952	0.0746262	pos.sig
chr16	10816021	10816260	Gm10343	0.837694	4.05344e-06	0.00257033	pos.sig
chr6	124328381	124328720	Cd163	0.837689	0.000671017	0.0218616	pos.sig
chr9	45699481	45699940	Pcsk7	0.837667	9.71189e-05	0.0101259	pos.sig
chrX	98404021	98404260	Foxo4	0.837618	0.00482824	0.0541679	pos.sig
chr1	64948741	64949080	Rpl10a-ps1	0.837563	0.000352472	0.0167954	pos.sig
chr16	4721541	4721800	Glis2	0.837549	0.00129262	0.0290082	pos.sig
chr2	119719881	119720120	Tyro3	0.837536	0.000674009	0.0218891	pos.sig
chr19	41955921	41956160	Pgam1	0.83749	0.00129462	0.0290149	pos.sig
chr4	10957561	10957760	Plekhf2	0.83744	0.00484586	0.054307	pos.sig
chr2	144121281	144121500	Snx5	0.837327	0.00130015	0.0290614	pos.sig
chr19	46503461	46503680	Trim8	0.83717	0.00251439	0.0398477	pos.sig
chr9	114621041	114621260	Dync1li1	0.837147	0.00487507	0.0545098	pos.sig
chr16	48207781	48208120	Dppa4	0.837133	9.90781e-05	0.0102546	pos.sig
chr11	22776161	22776400	Zrsr1	0.837133	0.00130675	0.0290929	pos.sig
chr14	59976641	59976900	Phf11	0.837099	0.000682589	0.0219414	pos.sig
chr15	59127301	59127500	Sqle	0.837057	0.00252099	0.0398877	pos.sig
chr6	120247381	120247680	Ccdc77	0.837021	0.000684144	0.0219495	pos.sig
chr4	138826601	138826920	Pqlc2	0.836954	1.48539e-05	0.00442534	pos.sig
chr2	28337221	28337440	Gtf3c5	0.836901	0.00131469	0.0291406	pos.sig
chr1	138554761	138555020	Zfp281	0.836889	0.000686756	0.0219595	pos.sig
chr2	144137681	144137940	Snx5	0.836763	0.000361543	0.0169788	pos.sig
chr8	107714461	107714640	Cbfb	0.836749	0.00253912	0.0400186	pos.sig
chr3	127274101	127274320	Neurog2	0.836725	0.000690002	0.02204	pos.sig
chr14	14834481	14834680	Gm281	0.836667	0.00960256	0.0754431	pos.sig
chr19	43752841	43753240	Slc25a28	0.836647	0.000100891	0.0103415	pos.sig
chr7	80751721	80752020	Gm4971	0.836623	0.00254658	0.0400987	pos.sig
chr4	106046941	106047280	Gm12724	0.836593	0.00036349	0.0170182	pos.sig
chr2	132417581	132417840	Rpl23a-ps4	0.836569	0.00493294	0.0547995	pos.sig
chrX	159355021	159355300	Syap1	0.836563	0.00132631	0.0292008	pos.sig
chr6	120410301	120410620	Il17ra	0.836508	2.85072e-05	0.00587032	pos.sig
chr5	75488101	75488260	Pdgfra	0.836481	0.00132912	0.0292205	pos.sig
chr4	123397541	123397860	Akirin1	0.836468	2.85563e-05	0.00587032	pos.sig
chr7	13604481	13604740	Zfp446	0.836421	0.000192553	0.0132718	pos.sig
chr5	31328041	31328360	Slc5a6	0.836409	1.52284e-05	0.00451582	pos.sig
chr10	128172541	128172800	Ormdl2	0.836347	0.00495526	0.0548854	pos.sig
chr2	121991141	121991480	4933406J08Rik	0.836332	0.00010208	0.0103609	pos.sig
chr7	88023301	88023620	Nmb	0.836302	0.0025656	0.0401779	pos.sig
chr4	122955441	122955760	Nt5c1a	0.83623	0.000367685	0.0171486	pos.sig
chr5	135756221	135756580	Fzd9	0.836211	0.000700307	0.0222133	pos.sig
chr2	91156061	91156320	Arfgap2	0.836134	0.00134115	0.029325	pos.sig
chr4	138492821	138493020	Tmco4	0.836107	0.00257722	0.0402728	pos.sig
chr5	20368441	20368680	Rsbn1l	0.836089	0.00070275	0.0222135	pos.sig
chr17	74854421	74854700	Slc30a6	0.836072	5.46521e-05	0.00779508	pos.sig
chr7	13492121	13492260	Zfp324	0.836025	0.000370071	0.0171719	pos.sig
chr7	13499241	13499620	Rps5	0.83595	0.000195693	0.013377	pos.sig
chr3	157625721	157625960	Srsf11	0.835865	0.00135053	0.0293972	pos.sig
chr7	29539681	29539920	Lgals4	0.835813	0.000104065	0.0103875	pos.sig
chr17	31483061	31483300	Rsph1	0.835761	0.000373157	0.0172467	pos.sig
chr7	134108721	134109000	Sez6l2	0.835738	0.000197118	0.013377	pos.sig
chr3	88370861	88371380	Lamtor2	0.83564	4.50352e-06	0.00257033	pos.sig
chr17	26239061	26239400	Decr2	0.835632	0.000197833	0.013377	pos.sig
chr7	52365361	52365620	Prr12	0.835561	0.000198316	0.013377	pos.sig
chr6	113047741	113048000	Gt(ROSA)26Sor	0.835549	0.00503623	0.0552591	pos.sig
chr18	24725401	24725720	AC131713.1	0.835378	1.59579e-05	0.00467625	pos.sig
chr2	144151781	144151980	Snx5	0.835323	0.00983106	0.0764284	pos.sig
chr11	6061121	6061400	Camk2b	0.8353	0.00137041	0.0296678	pos.sig
chr4	125689601	125689840	Csf3r	0.835249	0.00262873	0.0407882	pos.sig
chr7	30019841	30020300	Rasgrp4	0.835211	3.01274e-05	0.00609778	pos.sig
chr6	124963461	124963680	Acrbp	0.835141	0.00507796	0.0553982	pos.sig
chr8	37589361	37589500	6430573F11Rik	0.834952	0.00509739	0.0554779	pos.sig
chrX	7324901	7325060	Praf2	0.834922	0.00510042	0.0554897	pos.sig
chr1	184375801	184376140	Trp53bp2	0.834708	0.000731073	0.0226328	pos.sig
chr7	29761281	29761640	Ryr1	0.834699	0.000385795	0.0175549	pos.sig
chr9	114522981	114523280	Dync1li1	0.834581	0.0051356	0.0556751	pos.sig
chr19	23165341	23165540	Klf9	0.834544	0.00996501	0.07701	pos.sig
chr4	117610581	117610900	Dph2	0.834456	0.00514851	0.0556959	pos.sig
chr4	101551641	101551900	Gm12800	0.834343	0.0007387	0.0227081	pos.sig
chr4	41037181	41037460	Aqp3	0.834294	0.00516537	0.0558117	pos.sig
chr11	107000001	107000400	Nol11	0.834249	1.67913e-05	0.00471606	pos.sig
chr1	97360721	97360960	Gm15427	0.834241	0.0100174	0.077193	pos.sig
chr16	32206541	32206820	Lrrc33	0.834054	0.00020875	0.0136084	pos.sig
chr2	119591521	119591720	Tyro3	0.834024	0.0051934	0.0559003	pos.sig
chr10	79772661	79773000	Apc2	0.833905	0.000395453	0.0176798	pos.sig
chr2	20287461	20287680	Gm13335	0.833881	0.01008	0.0774687	pos.sig
chr3	79337081	79337400	4930579G24Rik	0.833864	0.000210096	0.0136432	pos.sig
chr11	102452861	102453140	Fzd2	0.833861	0.000748873	0.0228336	pos.sig
chr2	29896741	29896960	Set	0.833749	0.00272053	0.0414754	pos.sig
chr4	123498781	123499060	Akirin1	0.833723	0.000112383	0.0107057	pos.sig
chr7	16538481	16538680	Ehd2	0.833571	0.0101339	0.0777215	pos.sig
chr2	153383401	153383760	Commd7	0.83354	3.23283e-05	0.00630313	pos.sig
chr5	115836141	115836380	Pla2g1b	0.833436	0.000113567	0.0107212	pos.sig
chr17	35003881	35004180	Stk19	0.833333	0.000213897	0.013692	pos.sig
chr5	121898761	121899060	Mapkapk5	0.833281	0.000761236	0.0230053	pos.sig
chr3	145660261	145660500	Syde2	0.833259	0.00144401	0.0303589	pos.sig
chr16	35945501	35945780	Kpna1	0.833157	0.00021517	0.0137136	pos.sig
chr11	94652521	94652780	Tmem92-ps	0.833129	0.000215373	0.0137136	pos.sig
chr8	125676181	125676440	Spg7	0.833127	0.000405107	0.0177742	pos.sig
chr8	72377221	72377560	Tssk6	0.833104	0.000765054	0.0230465	pos.sig
chr14	27819521	27819680	Hesx1	0.833085	0.00276189	0.0417961	pos.sig
chr1	177662361	177662600	Wdr64	0.833075	0.00529291	0.0563551	pos.sig
chr6	117833141	117833460	Zfp637	0.833031	0.000766626	0.0230661	pos.sig
chr19	36475341	36475560	Pcgf5	0.832966	0.00145479	0.0304503	pos.sig
chr13	68713101	68713420	Adcy2	0.832931	6.18699e-05	0.00834114	pos.sig
chr9	57306461	57306660	Rpp25	0.83284	0.00277728	0.0419214	pos.sig
chr2	129931621	129931860	AU015228	0.832815	0.000409033	0.0178254	pos.sig
chr2	144245041	144245360	Ovol2	0.832804	0.000409172	0.0178254	pos.sig
chrX	165822081	165822360	Hccs	0.832662	0.000218784	0.0137391	pos.sig
chr11	101357041	101357360	Ifi35	0.832611	0.000219158	0.0137391	pos.sig
chr14	57515801	57516140	Zmym5	0.832604	0.00534271	0.0566395	pos.sig
chr1	53816261	53816460	Stk17b	0.832506	0.0103211	0.0784973	pos.sig
chr11	74728721	74728920	Tsr1	0.832502	0.00279865	0.0421026	pos.sig
chr4	33022621	33022920	Gm11942	0.832495	0.000117519	0.010745	pos.sig
chr1	95639881	95640120	D2hgdh	0.83247	0.0103274	0.0785158	pos.sig
chr7	52337301	52337520	Rcn3	0.832443	0.00535982	0.056736	pos.sig
chr3	103633681	103633900	Ap4b1	0.832431	0.00536117	0.0567408	pos.sig
chr4	133223061	133223260	Gpatch3	0.832429	0.00147476	0.030627	pos.sig
chr5	20469681	20470000	Rsbn1l	0.832346	0.000221111	0.0137937	pos.sig
chr7	148760621	148760960	Polr2l	0.832327	1.82967e-05	0.00489473	pos.sig
chr17	25278161	25278640	BC003965	0.832322	9.8618e-06	0.00363826	pos.sig
chr9	107749881	107750140	Rbm5	0.832318	0.00537323	0.0568119	pos.sig
chrX	7428621	7428880	Pcsk1n	0.832259	0.000783443	0.0233484	pos.sig
chr11	4953901	4954100	Rasl10a	0.832201	0.00281768	0.0422436	pos.sig
chr5	31299761	31300020	Slc5a6	0.832016	1.85502e-05	0.00489473	pos.sig
chr11	96074881	96075200	Ttll6	0.831983	0.000419636	0.0179559	pos.sig
chr7	123664121	123664460	Nucb2	0.831914	0.00283598	0.0423642	pos.sig
chr10	95036661	95037020	Nudt4	0.831903	0.000791285	0.0234429	pos.sig
chr9	114574301	114574620	Dync1li1	0.83188	0.00283817	0.0423672	pos.sig
chr7	134793061	134793380	Ctf2	0.831822	0.00149754	0.0308784	pos.sig
chr14	62196041	62196260	Dleu2	0.831788	0.00149885	0.0308784	pos.sig
chr5	31673941	31674140	Fndc4	0.831644	0.000226359	0.0140143	pos.sig
chr5	124861181	124861460	2810006K23Rik	0.831631	0.00544673	0.0571856	pos.sig
chr9	88211621	88211860	Gm10163	0.831606	0.00544945	0.0571909	pos.sig
chr11	70446761	70447000	Rnf167	0.831506	0.00546018	0.0572094	pos.sig
chr7	17299461	17299720	Slc1a5	0.831415	0.00080214	0.0236327	pos.sig
chr17	25902381	25902720	Rpusd1	0.831231	0.000123009	0.0109921	pos.sig
chr10	79364821	79365120	Arid3a	0.831182	0.000123226	0.0109921	pos.sig
chr12	55788261	55788580	1110002B05Rik	0.831115	0.00152445	0.0311798	pos.sig
chr14	56189741	56190040	Mdp1	0.831111	0.00012354	0.0109921	pos.sig
chr7	17362501	17362820	Slc1a5	0.831099	3.57883e-05	0.00648216	pos.sig
chr9	96342621	96342820	Rnf7	0.830938	0.000812855	0.02374	pos.sig
chr4	41390441	41390900	AI464131	0.830927	1.05281e-05	0.00372645	pos.sig
chr17	8573721	8574060	Brp44l	0.830758	0.000233131	0.0141236	pos.sig
chr19	12003281	12003580	Gm6365	0.830712	0.000233488	0.0141236	pos.sig
chr11	121212741	121212980	Wdr45l	0.830632	0.000819799	0.0238231	pos.sig
chr12	70200601	70200900	Mgat2	0.830428	0.000126602	0.0110449	pos.sig
chr11	4974501	4974680	Rasl10a	0.830385	0.0106999	0.0799311	pos.sig
chr5	93824561	93825020	Kat2b-ps	0.830374	0.000236111	0.0141881	pos.sig
chr11	105600581	105600860	Gm11652	0.830365	0.00155336	0.03143	pos.sig
chr13	75748101	75748360	Ell2	0.830219	0.00155906	0.0315153	pos.sig
chr5	108635081	108635300	Dr1	0.830127	0.0107468	0.0801255	pos.sig
chr15	76746181	76746460	Zfp647	0.830083	0.00156435	0.031539	pos.sig
chr18	50316261	50316420	Cd63-ps	0.830061	0.0107587	0.0801667	pos.sig
chr8	4278101	4278260	Snapc2	0.830015	0.0056225	0.058108	pos.sig
chr2	25271781	25272040	Man1b1	0.829999	0.00296023	0.0430502	pos.sig
chr8	48737001	48737260	Rwdd4a	0.82998	0.00156838	0.0315701	pos.sig
chr13	101528901	101529140	Taf9	0.829941	0.0107804	0.080245	pos.sig
chr3	85787001	85787240	Gm9790	0.829923	0.000836048	0.0240911	pos.sig
chrX	7550321	7550460	Suv39h1	0.829911	0.00563398	0.0581889	pos.sig
chr19	36456701	36457120	Pcgf5	0.829857	6.9686e-05	0.00899373	pos.sig
chr3	51170801	51171060	Ndufc1	0.8298	0.000838896	0.0241031	pos.sig
chr19	9126221	9126500	Mta2	0.829699	0.000129941	0.0112105	pos.sig
chr5	121948521	121948740	Mapkapk5	0.829574	0.0108473	0.0804561	pos.sig
chr16	13955441	13955600	Gm15950	0.829553	0.00158515	0.0317409	pos.sig
chrX	155923761	155924020	A830080D01Rik	0.829496	0.000845954	0.0241191	pos.sig
chr14	46032941	46033240	Ero1l	0.829481	0.000452875	0.0184922	pos.sig
chr5	121946761	121947060	Mapkapk5	0.829452	0.000846978	0.0241191	pos.sig
chr1	184598661	184598800	Capn8	0.829444	1.12788e-05	0.00390812	pos.sig
chr1	158222681	158222900	Gm2000	0.829439	0.0108719	0.0805432	pos.sig
chr3	89962901	89963320	Rps27	0.829439	2.07737e-05	0.00506064	pos.sig
chr3	89659821	89660000	Atp8b2	0.829397	0.00084825	0.0241191	pos.sig
chr15	102124061	102124380	Rarg	0.829386	0.00045417	0.0184922	pos.sig
chrX	98967321	98967560	8030474K03Rik	0.82938	0.00569262	0.0585952	pos.sig
chr8	127383801	127384180	2810004N23Rik	0.829374	0.000454332	0.0184922	pos.sig
chr11	69745121	69745460	Slc2a4	0.829369	0.000131475	0.0112514	pos.sig
chr9	53140441	53140660	Exph5	0.829237	0.0109087	0.0807217	pos.sig
chr4	101577861	101578100	B020004J07Rik	0.829205	0.00301286	0.0434032	pos.sig
chr10	77859901	77860120	Pdxk	0.829145	0.00301684	0.0434376	pos.sig
chr2	167913541	167913820	Dpm1	0.829111	0.000246141	0.0144769	pos.sig
chr10	80194201	80194580	Mknk2	0.828994	1.15155e-05	0.00391757	pos.sig
chr15	76698421	76698680	Zfp647	0.828972	0.000247268	0.0145164	pos.sig
chr2	28336201	28336420	Rpsa-ps9	0.828832	0.000861539	0.0242945	pos.sig
chr3	94804881	94805140	Pip5k1a	0.828804	0.00303969	0.0435698	pos.sig
chr12	81786761	81786980	Gm1568	0.828751	0.00576269	0.0590068	pos.sig
chr19	53199721	53199860	Xpnpep1	0.82874	0.00576391	0.0590068	pos.sig
chr17	15780041	15780300	Chd1	0.828572	0.000867696	0.0243812	pos.sig
chr7	152096261	152096640	Ccnd1	0.828557	0.000465657	0.0186602	pos.sig
chr8	86584801	86584940	Gm10643	0.828549	0.00305682	0.0436551	pos.sig
chr11	6476861	6477280	Myo1g	0.828345	0.000252399	0.014669	pos.sig
chr11	68661981	68662260	Rpl26	0.828232	0.00582094	0.0592938	pos.sig
chr1	155804441	155804820	Glul	0.828195	0.000253633	0.014714	pos.sig
chr6	83196481	83196620	Mob1a	0.82819	0.0111014	0.0814288	pos.sig
chr9	57418001	57418220	Rpp25	0.828184	0.000137106	0.0115169	pos.sig
chr12	112253661	112253860	Ankrd9	0.828158	0.00087757	0.0245181	pos.sig
chr5	140316601	140317040	Mafk	0.828106	6.54722e-06	0.0030693	pos.sig
chr17	56377761	56378120	Ticam1	0.828081	7.45669e-05	0.00922215	pos.sig
chr3	95969381	95969520	Bola1	0.828053	0.0111267	0.0814916	pos.sig
chr14	101959201	101959340	Tbc1d4	0.828036	0.0111299	0.0814916	pos.sig
chr6	117802241	117802540	Zfp637	0.82802	0.000880885	0.0245784	pos.sig
chr7	19910941	19911260	Rtn2	0.827991	2.21193e-05	0.00526208	pos.sig
chr6	30421461	30421740	Zc3hc1	0.827947	0.00013826	0.0115321	pos.sig
chr6	119952461	119952660	Mir706	0.827946	0.00585316	0.0594794	pos.sig
chr1	158592561	158592900	Tor3a	0.827869	0.000256341	0.0147769	pos.sig
chrX	147514761	147515080	Gnl3l	0.827852	0.000138722	0.0115321	pos.sig
chr19	9032661	9032940	Mta2	0.827843	7.52433e-05	0.00924319	pos.sig
chr4	118177661	118177880	Mpl	0.827812	0.000476167	0.0188777	pos.sig
chr15	83314021	83314340	Ttll12	0.82781	0.000256838	0.0147782	pos.sig
chr4	10860441	10860780	Plekhf2	0.82778	0.000886674	0.0246214	pos.sig
chr13	14237221	14237420	Arid4b	0.827707	0.011191	0.0817663	pos.sig
chr9	88339421	88339680	Syncrip	0.827648	0.000889859	0.0246776	pos.sig
chr19	5247501	5247680	Gal3st3	0.827551	0.00589795	0.0597346	pos.sig
chr14	70682801	70683080	Piwil2	0.827486	0.00166822	0.0326355	pos.sig
chr2	28646081	28646300	Gtf3c4	0.827385	0.000896247	0.0247665	pos.sig
chr2	29970021	29970220	Pkn3	0.827371	0.00313696	0.0442563	pos.sig
chr15	9356701	9356860	Capsl	0.827362	0.0112552	0.0818699	pos.sig
chr16	17215001	17215300	Tmem191c	0.827352	7.6652e-05	0.00934422	pos.sig
chr11	95811081	95811380	Igf2bp1	0.82734	0.000897345	0.0247665	pos.sig
chr14	70756021	70756280	Piwil2	0.827153	0.0112942	0.0820408	pos.sig
chr17	26025561	26025840	Solh	0.827153	0.000262376	0.0149224	pos.sig
chr8	127511701	127511880	Exoc8	0.827145	0.00168224	0.0327691	pos.sig
chr5	125019341	125019640	Rilpl2	0.827065	0.00315806	0.0443775	pos.sig
chr6	30306881	30307280	Zc3hc1	0.827032	2.30512e-05	0.00531062	pos.sig
chr18	38471401	38471740	Gnpda1	0.827024	0.000142812	0.011703	pos.sig
chr1	59561781	59562000	Gm17453	0.826957	0.011331	0.0822012	pos.sig
chr17	28442921	28443160	Rpl10a	0.826933	0.00090732	0.0249019	pos.sig
chr11	69346761	69347000	Atp1b2	0.826913	0.00597065	0.0599957	pos.sig
chr7	3282401	3282740	Prkcc	0.826887	0.000908449	0.024918	pos.sig
chr11	74734641	74734920	Tsr1	0.826775	7.83357e-05	0.00945904	pos.sig
chr2	119544621	119544920	Tyro3	0.826751	0.00598924	0.0601264	pos.sig
chr16	11273781	11274000	2610020C07Rik	0.826727	0.0113741	0.0823262	pos.sig
chr2	34675041	34675300	Fbxw2	0.826721	0.000912555	0.024968	pos.sig
chrX	68770041	68770460	Hmgb3	0.826584	0.00049391	0.0192621	pos.sig
chr2	28315741	28316000	Rpsa-ps9	0.826569	0.0114037	0.0824122	pos.sig
chr2	91197581	91197840	Arfgap2	0.826534	0.00601418	0.0602121	pos.sig
chr5	24137861	24138200	Gm16624	0.826495	4.31711e-05	0.00709238	pos.sig
chr2	164749521	164749920	Ctsa	0.826362	0.000146158	0.0118105	pos.sig
chr12	114340421	114340640	4930427A07Rik	0.826273	0.000498487	0.0193465	pos.sig
chr16	97955641	97955820	Ripk4	0.826216	0.00605085	0.0602873	pos.sig
chr14	63106221	63106660	Fam124a	0.82617	2.39173e-05	0.00537528	pos.sig
chr9	65465741	65466140	Plekho2	0.826117	8.0293e-05	0.00949624	pos.sig
chr11	69738981	69739300	Gabarap	0.826024	8.05723e-05	0.00949624	pos.sig
chr4	132447361	132447580	Fam76a	0.825954	0.000931634	0.0252368	pos.sig
chr12	32276601	32276840	Cbll1	0.825948	0.00173213	0.033347	pos.sig
chr15	82892981	82893340	Poldip3	0.825943	0.00173231	0.033347	pos.sig
chr10	128317201	128317520	Ormdl2	0.825858	0.00324207	0.0449785	pos.sig
chr7	29507601	29507800	Rinl	0.825845	0.00609389	0.0605151	pos.sig
chr9	107728181	107728540	Mon1a	0.825689	0.000938323	0.0253276	pos.sig
chr9	57354761	57355020	Rpp25	0.825633	0.00174544	0.0335187	pos.sig
chr2	121947921	121948200	4933406J08Rik	0.825597	0.000508555	0.0194548	pos.sig
chr5	134782721	134783000	Gtf2i	0.825512	0.00175056	0.0335276	pos.sig
chr17	23839841	23840160	Mmp25	0.825493	0.000510113	0.0194839	pos.sig
chr3	87678521	87678760	Nes	0.825482	0.00613615	0.0607573	pos.sig
chr17	35728501	35728780	Gtf2h4	0.825448	0.000277208	0.0152359	pos.sig
chr11	95728181	95728580	Igf2bp1	0.82538	4.51407e-05	0.00718563	pos.sig
chr5	95670541	95670780	Gm16513	0.825307	0.00615665	0.0608092	pos.sig
chr7	20426581	20426820	Gm16184	0.82528	0.000513317	0.0195385	pos.sig
chr2	87302261	87302560	Gm13736	0.825277	0.00176056	0.0336571	pos.sig
chr7	16623621	16624000	Ehd2	0.825243	4.53878e-05	0.00718563	pos.sig
chr7	111930181	111930400	Dub1	0.825234	0.0061652	0.0608406	pos.sig
chr1	88452901	88453120	Ptma	0.825233	0.0032863	0.045316	pos.sig
chr8	114226401	114226740	Zfp1	0.825162	4.55329e-05	0.00718563	pos.sig
chr11	102105201	102105540	Tmub2	0.825015	0.000281078	0.0153691	pos.sig
chr3	94158801	94159120	Gm4778	0.824968	0.000956646	0.0254967	pos.sig
chr4	114676881	114677060	Stil	0.824898	0.00620452	0.0610116	pos.sig
chr4	46180801	46181040	Ncbp1	0.824822	0.00178003	0.0338128	pos.sig
chr7	25951281	25951560	Dedd2	0.824819	0.000154195	0.0119773	pos.sig
chr5	100495161	100495420	Tmem150c	0.824772	0.00331911	0.0455596	pos.sig
chr11	100971041	100971340	Fam134c	0.82466	0.000964576	0.0255889	pos.sig
chr11	75431381	75431680	Scarf1	0.824627	0.00096543	0.0255889	pos.sig
chrX	7581621	7581840	Gata1	0.824616	0.00623775	0.0612025	pos.sig
chr11	106999441	106999860	Nol11	0.824587	8.5002e-05	0.00968578	pos.sig
chr8	108337001	108337240	Cenpt	0.824513	0.00333766	0.0456448	pos.sig
chr11	68745041	68745340	Rpl26	0.824485	0.00333967	0.0456624	pos.sig
chr3	94900601	94900840	Tnfaip8l2	0.824405	0.00179805	0.0340369	pos.sig
chr8	125105741	125106020	Aprt	0.824312	0.00180206	0.0340786	pos.sig
chr13	94297981	94298340	Jmy	0.824299	8.59146e-05	0.00970472	pos.sig
chr7	148209441	148209740	B4galnt4	0.824135	0.000978173	0.0257598	pos.sig
chr3	93770521	93770920	Gm9125	0.824093	2.61192e-05	0.00569405	pos.sig
chr8	11565281	11565540	Ankrd10	0.824062	0.00181293	0.0341759	pos.sig
chr5	30542981	30543180	Gpr113	0.824051	0.00181343	0.0341759	pos.sig
chr6	64633341	64633500	Atoh1	0.823999	0.00631093	0.0615983	pos.sig
chr7	134971461	134971760	Zfp668	0.823867	4.79333e-05	0.00746142	pos.sig
chr2	120654021	120654280	Cdan1	0.823858	0.00338495	0.0458647	pos.sig
chr2	119779101	119779400	Mga	0.823801	0.00633443	0.061686	pos.sig
chr4	33021501	33021780	Gm11942	0.823783	0.00182514	0.0342851	pos.sig
chr12	66245001	66245240	Fkbp3	0.823781	0.00029235	0.0156625	pos.sig
chr11	100204061	100204280	Gm10039	0.823761	0.00633923	0.0616932	pos.sig
chr2	31585461	31585760	Fibcd1	0.823756	0.000292584	0.0156625	pos.sig
chr17	26029641	26030100	Rab40c	0.823689	0.000293201	0.0156697	pos.sig
chr5	130541081	130541400	Gusb	0.823603	0.000992113	0.0259553	pos.sig
chr4	46453601	46454020	Nans	0.823599	0.000539221	0.0199992	pos.sig
chr10	80169341	80169620	Mknk2	0.823596	0.000160827	0.0121922	pos.sig
chr3	88393821	88394100	Lamtor2	0.823585	0.00183382	0.0343874	pos.sig
chr5	65776681	65776920	Rpl9	0.823385	0.00341938	0.04615	pos.sig
chr17	29947981	29948220	Mdga1	0.823224	0.00184974	0.0345219	pos.sig
chr10	43173401	43173580	Gm3699	0.823202	0.00640618	0.0619494	pos.sig
chr12	88764321	88764460	BB287469	0.823191	0.0120507	0.0846054	pos.sig
chr4	108481541	108481820	Kti12	0.823116	0.00343904	0.0463239	pos.sig
chr15	81808321	81808600	Pmm1	0.823114	0.00100507	0.0260971	pos.sig
chr17	6135661	6135920	Gm5812	0.823097	0.000547164	0.0200722	pos.sig
chr4	32719761	32720040	Mdn1	0.822979	0.000164255	0.0123494	pos.sig
chr17	53681261	53681620	Rab5a	0.822948	0.000300169	0.0158292	pos.sig
chr4	135550061	135550320	Tceb3	0.822828	0.00186737	0.0346582	pos.sig
chr2	102196901	102197200	Fjx1	0.822682	0.00347105	0.0465112	pos.sig
chr4	126005281	126005420	Adprhl2	0.822658	0.00101725	0.0262207	pos.sig
chr4	108600481	108600760	Kti12	0.82265	0.00101747	0.0262207	pos.sig
chr4	154458041	154458300	Pex10	0.822639	0.000303108	0.0158372	pos.sig
chr7	6218661	6218880	Zscan5b	0.82258	0.01217	0.0850421	pos.sig
chrX	154021481	154021800	Gm6568	0.822578	0.00648143	0.0622459	pos.sig
chr7	134903441	134903760	Ctf2	0.822554	9.16172e-05	0.00995402	pos.sig
chr16	4490681	4490960	Srl	0.822538	9.16699e-05	0.00995402	pos.sig
chr13	51398081	51398220	Hist1h2al	0.822501	0.00188196	0.0347787	pos.sig
chr9	115880261	115880480	Gm9385	0.822316	0.00651322	0.062454	pos.sig
chr9	110315941	110316240	2610002I17Rik	0.822296	0.000168124	0.0124857	pos.sig
chr3	89797161	89797520	Atp8b2	0.822226	0.00016853	0.0124939	pos.sig
chr2	126615741	126615980	Usp50	0.822208	0.00652635	0.0625035	pos.sig
chr14	14834921	14835100	Gm281	0.822175	0.00653043	0.0625062	pos.sig
chr17	80436781	80437040	Hnrpll	0.822149	0.00653357	0.0625241	pos.sig
chr10	128225801	128226140	Ormdl2	0.822128	0.000308021	0.0158372	pos.sig
chr2	30800961	30801140	Ptges	0.822122	0.00653684	0.0625395	pos.sig
chrX	70838101	70838400	Dusp9	0.82212	0.00103179	0.0264187	pos.sig
chr2	33213961	33214180	Zbtb43	0.822071	0.01227	0.0854878	pos.sig
chr19	5565001	5565240	Gm962	0.822039	0.0122765	0.0855129	pos.sig
chr19	5021721	5022040	Peli3	0.822012	5.15552e-05	0.00760869	pos.sig
chr10	87978921	87979200	Chpt1	0.821943	0.00030982	0.0158772	pos.sig
chrX	155876961	155877240	A830080D01Rik	0.821915	0.00190838	0.0350535	pos.sig
chr19	36455501	36455840	Pcgf5	0.821875	0.000170547	0.0125618	pos.sig
chr14	71103761	71104040	Epb4.9	0.821855	0.001039	0.0264942	pos.sig
chr11	6281661	6282020	Gm11973	0.821854	0.000310686	0.0158772	pos.sig
chr7	134979981	134980340	Prss8	0.82176	9.43131e-05	0.0100983	pos.sig
chr11	121110761	121111060	Wdr45l	0.821692	0.000171613	0.0125618	pos.sig
chr4	101571881	101572100	Gm12789	0.821691	0.00354472	0.0471282	pos.sig
chr7	129346961	129347300	Gm15489	0.821599	0.000313173	0.0159224	pos.sig
chr4	62103901	62104180	Bspry	0.821452	0.00661887	0.0628583	pos.sig
chr18	46771541	46771840	Fem1c	0.821396	0.00105159	0.026692	pos.sig
chr2	34778061	34778280	Fbxw2	0.821385	0.000315285	0.0160042	pos.sig
chr6	86384021	86384260	Gm10443	0.821368	0.000575198	0.0204754	pos.sig
chr11	75158681	75159000	Serpinf2	0.821356	5.2889e-05	0.00771622	pos.sig
chr12	104004101	104004280	Moap1	0.821332	0.00357171	0.0472538	pos.sig
chr13	101445601	101445840	Taf9	0.821329	0.00105344	0.0266951	pos.sig
chr16	3939621	3939900	Nlrc3	0.821323	0.00105363	0.0266951	pos.sig
chr11	107295141	107295500	Pitpnc1	0.821239	0.000577322	0.0204829	pos.sig
chr9	78155201	78155540	Ddx43	0.821187	0.00194154	0.0352865	pos.sig
chr6	113332741	113332960	Brpf1	0.821161	0.00194275	0.0352883	pos.sig
chr11	101282521	101282760	Rpl27	0.821156	0.00665529	0.063067	pos.sig
chr16	17198581	17198800	2610318N02Rik	0.821079	0.00194654	0.0353169	pos.sig
chr6	116025961	116026220	Gm8203	0.82102	0.00106201	0.026773	pos.sig
chr9	64008121	64008460	Lctl	0.821016	0.00058104	0.0205348	pos.sig
chr10	127585281	127585560	Gls2	0.821008	0.00106234	0.026773	pos.sig
chr14	14834041	14834280	Gm281	0.820993	0.00359738	0.0473593	pos.sig
chrX	70956861	70957120	Idh3g	0.820973	0.00195141	0.0353565	pos.sig
chr11	51040241	51040460	BC049762	0.820933	0.000319771	0.0161116	pos.sig
chr7	29578081	29578320	Lgals4	0.820925	0.000319846	0.0161116	pos.sig
chr5	38301321	38301620	Msx1	0.820907	0.00360392	0.0473951	pos.sig
chr10	119590721	119590920	Irak3	0.820902	0.00195467	0.035378	pos.sig
chr13	94350481	94350780	Bhmt2	0.820807	0.000584521	0.0205994	pos.sig
chr4	128828281	128828620	Yars	0.820613	0.000177982	0.0128334	pos.sig
chr9	72329301	72329560	Mns1	0.820564	0.00672851	0.0634134	pos.sig
chr3	94344221	94344500	Tuft1	0.820498	0.0125827	0.0866695	pos.sig
chr10	43268221	43268480	Cd24a	0.82046	0.00107764	0.0269493	pos.sig
chr1	162929181	162929460	Cenpl	0.820318	0.000592766	0.0207324	pos.sig
chr8	109937141	109937420	Nfat5	0.820273	0.000180024	0.0128334	pos.sig
chr6	88316541	88316860	Ruvbl1	0.820248	5.52101e-05	0.00782902	pos.sig
chr7	135064481	135064720	Prss8	0.820245	0.00365435	0.0476943	pos.sig
chr16	4620281	4620680	Srl	0.820226	5.52584e-05	0.00782902	pos.sig
chr6	38256061	38256300	Zc3hav1	0.820194	0.00365828	0.0477261	pos.sig
chr7	134597981	134598300	Zfp689	0.820181	0.0010855	0.0269929	pos.sig
chr5	123604361	123604680	Gm6444	0.820147	0.0019897	0.0357476	pos.sig
chr4	54951081	54951340	Zfp462	0.820123	0.00366368	0.047777	pos.sig
chrX	34628141	34628380	Rpl39	0.820073	0.00366755	0.0477964	pos.sig
chr10	43281501	43281820	Cd24a	0.820032	0.000181491	0.0128426	pos.sig
chr5	108442441	108442700	Tmed5	0.820002	0.00679864	0.0636586	pos.sig
chr5	130238921	130239320	Cct6a	0.819986	0.00109103	0.0270134	pos.sig
chr4	116756581	116756860	Plk3	0.819964	0.00109165	0.0270155	pos.sig
chr5	143877781	143878020	4933411G11Rik	0.819951	0.00109202	0.0270155	pos.sig
chr15	81848881	81849200	Pmm1	0.819908	0.00109323	0.0270155	pos.sig
chr16	11183461	11183740	2610020C07Rik	0.819896	0.000330252	0.0163475	pos.sig
chr3	79366641	79366960	4930579G24Rik	0.81989	0.000600048	0.020837	pos.sig
chr11	74751541	74751820	Tsr1	0.819843	0.000330789	0.0163492	pos.sig
chr10	117159181	117159360	Slc35e3	0.819744	0.000602544	0.0208843	pos.sig
chr5	34741861	34742160	Tnip2	0.819716	0.000332093	0.0163492	pos.sig
chr15	5051721	5051980	Rpl37	0.819668	0.0020122	0.0359478	pos.sig
chr11	79127021	79127340	Wsb1	0.819659	0.000101768	0.0103552	pos.sig
chr16	20410401	20410740	Eif2b5	0.819653	0.000183811	0.0128705	pos.sig
chr18	67410541	67410780	Impa2	0.819641	0.00201345	0.0359478	pos.sig
chr12	70832241	70832500	L2hgdh	0.819583	0.00110249	0.0271181	pos.sig
chr1	75135641	75135900	Stk16	0.819566	0.00201699	0.0359856	pos.sig
chr19	45034501	45034740	Mrpl43	0.819558	0.0127718	0.0873221	pos.sig
chr5	116050881	116051120	Rplp0	0.819531	0.00370936	0.0479996	pos.sig
chr1	9865341	9865740	Sgk3	0.819511	0.00201962	0.0360176	pos.sig
chr5	92544481	92544800	Gm15710	0.819306	0.000103067	0.0103875	pos.sig
chr11	29457281	29457540	1700034F02Rik	0.819255	0.00373081	0.0480983	pos.sig
chr17	45759901	45760220	Capn11	0.819212	0.00111314	0.0272019	pos.sig
chr7	19618521	19618760	Gm4969	0.819202	0.0128438	0.0875325	pos.sig
chr7	3263821	3264080	Prkcc	0.819198	0.00203441	0.0361298	pos.sig
chr7	29632001	29632300	Rinl	0.819164	0.00373786	0.0481326	pos.sig
chr17	25335481	25335680	Unkl	0.819131	0.0128582	0.0875652	pos.sig
chr15	34287241	34287380	Rpl30	0.819111	0.003742	0.0481435	pos.sig
chr11	59218601	59218920	Gm12263	0.81911	0.000103797	0.0103875	pos.sig
chr13	14070521	14070780	Arid4b	0.819089	0.00203963	0.0361644	pos.sig
chr10	80550081	80550300	Zbtb7a	0.819026	0.0011185	0.0272909	pos.sig
chr7	28957561	28957860	Eid2	0.819002	0.00204376	0.0361849	pos.sig
chr11	6147421	6147700	Npc1l1	0.818951	0.00204621	0.0362006	pos.sig
chr9	14639601	14639820	Gpr83	0.818948	0.00204635	0.0362006	pos.sig
chr16	5042741	5043020	Anks3	0.818796	0.0020536	0.0362786	pos.sig
chr18	34727921	34728180	4933408B17Rik	0.818735	0.00205651	0.0362897	pos.sig
chr12	77501121	77501340	Hspa2	0.818717	0.00205739	0.0362897	pos.sig
chr5	135873541	135873780	Nsun5	0.818714	0.00205753	0.0362897	pos.sig
chr10	110109781	110110080	E2f7	0.818695	0.00112809	0.0274619	pos.sig
chr11	59292621	59292860	Zfp867	0.818647	0.00696967	0.0645028	pos.sig
[truncated: 8,551 more rows]
