# Supplementary material for: Single-cell multiomics sequencing reveals the functional regulatory landscape of early embryos
Source: Nat Commun. 2021 Feb 23;12:1247. doi: 10.1038/s41467-021-21409-8 (PMC7902657; doi:10.1038/s41467-021-21409-8)
Supplement: Supplementary file 8 — Supplementary Data 5 [file 41467_2021_21409_MOESM8_ESM.xls]

## Sheet: ICM TE DEGs
ens_ID	symbol	baseMean	log2FoldChange	P value	FDR	gene type
ENSMUSG00000010080	Epn3	167.362	7.77646	5.65994e-199	7.50621e-195	TE specific expressed
ENSMUSG00000002957	Ap2a2	709.845	2.80419	2.39916e-178	1.59088e-174	TE specific expressed
ENSMUSG00000029646	Cdx2	434.066	7.55846	1.99405e-139	8.81502e-136	TE specific expressed
ENSMUSG00000000594	Gm2a	1727.25	3.99963	5.91679e-138	1.96171e-134	TE specific expressed
ENSMUSG00000022150	Dab2	278.438	6.8145	1.12541e-133	2.98504e-130	TE specific expressed
ENSMUSG00000066705	Fxyd6	51.123	7.97154	8.59389e-132	1.89954e-128	TE specific expressed
ENSMUSG00000023043	Krt18	419.572	6.61765	1.12834e-121	2.13772e-118	TE specific expressed
ENSMUSG00000000385	Tmprss2	69.4862	8.48912	4.59142e-107	7.61142e-104	TE specific expressed
ENSMUSG00000015619	Gata3	520.446	7.07678	2.50111e-106	3.68552e-103	TE specific expressed
ENSMUSG00000026193	Fn1	1813.61	-6.51192	7.74057e-105	1.02655e-101	ICM specific expressed
ENSMUSG00000021255	Esrrb	361.363	-6.50653	1.20274e-99	1.45007e-96	ICM specific expressed
ENSMUSG00000020644	Id2	54.6329	8.47628	8.08635e-94	8.93676e-91	TE specific expressed
ENSMUSG00000068220	Lgals1	136.358	7.04385	7.70573e-93	7.86103e-90	TE specific expressed
ENSMUSG00000020717	Pecam1	170.867	-6.30361	2.00196e-90	1.89643e-87	ICM specific expressed
ENSMUSG00000053062	Jam2	119.34	-5.48554	3.02177e-84	2.67165e-81	ICM specific expressed
ENSMUSG00000034127	Tspan8	62.1475	6.95717	4.73581e-80	3.92539e-77	TE specific expressed
ENSMUSG00000064010	Dppa1	25.8089	7.35569	8.13517e-80	6.34639e-77	TE specific expressed
ENSMUSG00000049382	Krt8	369.933	4.69353	9.08941e-78	6.69688e-75	TE specific expressed
ENSMUSG00000032494	Tdgf1	213.472	-7.70525	4.36487e-76	3.04668e-73	ICM specific expressed
ENSMUSG00000013089	Etv5	197.559	-6.44667	7.96233e-76	5.27982e-73	ICM specific expressed
ENSMUSG00000027070	Lrp2	1209.43	6.45511	9.27872e-76	5.85973e-73	TE specific expressed
ENSMUSG00000006304	Arpc2	266.922	1.41236	6.73055e-75	4.0573e-72	TE specific expressed
ENSMUSG00000026235	Epha4	220.793	-5.64867	2.04257e-74	1.17776e-71	ICM specific expressed
ENSMUSG00000029231	Pdgfra	232.517	-7.11798	2.05723e-72	1.13679e-69	ICM specific expressed
ENSMUSG00000020900	Myh10	762.87	3.61888	1.59819e-71	8.4781e-69	TE specific expressed
ENSMUSG00000032231	Anxa2	98.0982	5.05358	2.86632e-71	1.46204e-68	TE specific expressed
ENSMUSG00000001228	Uhrf1	464.493	-3.05445	8.1197e-69	3.98828e-66	ICM specific expressed
ENSMUSG00000020407	Upp1	129.103	-5.94339	8.52354e-69	4.03711e-66	ICM specific expressed
ENSMUSG00000032366	Tpm1	221.559	2.52059	4.20518e-65	1.92307e-62	TE specific expressed
ENSMUSG00000041607	Mbp	79.8455	6.83486	4.65873e-64	2.05947e-61	TE specific expressed
ENSMUSG00000026509	Capn2	43.8401	6.4015	1.97942e-61	8.46807e-59	TE specific expressed
ENSMUSG00000030315	Vgll4	122.179	5.8115	4.97636e-61	2.06239e-58	TE specific expressed
ENSMUSG00000005370	Msh6	311.043	-2.02698	5.8999e-61	2.37104e-58	ICM specific expressed
ENSMUSG00000022265	Ank	369.741	4.55015	1.93864e-60	7.56182e-58	TE specific expressed
ENSMUSG00000023909	Paqr4	35.7815	5.74761	2.24233e-60	8.49649e-58	TE specific expressed
ENSMUSG00000021359	Tcfap2a	99.0705	5.91483	3.15176e-60	1.16107e-57	TE specific expressed
ENSMUSG00000031502	Col4a1	356.886	-3.65428	5.31762e-59	1.90601e-56	ICM specific expressed
ENSMUSG00000037242	Clic4	1127.7	2.45415	1.12683e-58	3.93263e-56	TE specific expressed
ENSMUSG00000017774	Myo1c	243.656	3.81447	1.20691e-58	4.10412e-56	TE specific expressed
ENSMUSG00000028773	Fabp3	267.358	4.95063	4.21451e-58	1.39732e-55	TE specific expressed
ENSMUSG00000038604	Fam65a	137.088	3.36104	3.27841e-56	1.06045e-53	TE specific expressed
ENSMUSG00000032060	Cryab	14.8809	7.52981	5.43909e-56	1.71746e-53	TE specific expressed
ENSMUSG00000009900	Wnt3a	14.9057	6.73774	7.74757e-56	2.38949e-53	TE specific expressed
ENSMUSG00000027376	Prom2	17.9544	7.5566	9.93692e-56	2.99508e-53	TE specific expressed
ENSMUSG00000050737	Ptges	277.889	5.13044	1.97398e-55	5.81753e-53	TE specific expressed
ENSMUSG00000021756	Il6st	84.8515	-6.7385	2.28065e-55	6.57521e-53	ICM specific expressed
ENSMUSG00000021830	Txndc16	26.1237	5.80398	2.84458e-54	8.02657e-52	TE specific expressed
ENSMUSG00000054808	Actn4	907.971	2.48906	8.69585e-53	2.40259e-50	TE specific expressed
ENSMUSG00000050854	Tmem125	25.018	6.39759	4.54199e-52	1.2293e-49	TE specific expressed
ENSMUSG00000035152	Ap2b1	260.788	1.57494	1.15499e-51	3.06349e-49	TE specific expressed
ENSMUSG00000041718	Alg13	581.919	-2.44709	6.43371e-51	1.67302e-48	ICM specific expressed
ENSMUSG00000074637	Sox2	104.207	-6.95725	8.19701e-51	2.09055e-48	ICM specific expressed
ENSMUSG00000051397	Tacstd2	31.9538	6.61763	1.09207e-50	2.73264e-48	TE specific expressed
ENSMUSG00000072568	Fam84b	20.8822	7.09276	4.13654e-50	1.0159e-47	TE specific expressed
ENSMUSG00000039952	Dag1	394.392	1.92066	3.56553e-49	8.59748e-47	TE specific expressed
ENSMUSG00000047146	Tet1	1216.54	-2.71445	8.32172e-49	1.97076e-46	ICM specific expressed
ENSMUSG00000024812	Tjp2	544.556	1.99172	1.08379e-48	2.52162e-46	TE specific expressed
ENSMUSG00000037989	Wnk2	182.47	6.81713	6.67232e-48	1.52566e-45	TE specific expressed
ENSMUSG00000004359	Spic	121.581	-6.60838	1.07657e-47	2.41991e-45	ICM specific expressed
ENSMUSG00000026421	Csrp1	399.268	2.93705	1.90824e-47	4.21786e-45	TE specific expressed
ENSMUSG00000023990	Tcfeb	151.644	2.78473	8.91317e-47	1.93781e-44	TE specific expressed
ENSMUSG00000056366	Fabp3-ps1	17.7416	4.5993	1.02789e-46	2.19869e-44	TE specific expressed
ENSMUSG00000038267	Slc22a23	67.5466	5.07778	3.17514e-46	6.68393e-44	TE specific expressed
ENSMUSG00000051076	Vtcn1	14.9167	6.60147	5.52235e-46	1.14433e-43	TE specific expressed
ENSMUSG00000022229	Atp12a	22.4807	6.203	1.93068e-45	3.93918e-43	TE specific expressed
ENSMUSG00000032015	Pou2f3	100.936	-5.81019	1.99374e-45	4.0062e-43	ICM specific expressed
ENSMUSG00000043088	Il17re	37.4686	6.666	6.54691e-45	1.2959e-42	TE specific expressed
ENSMUSG00000044456	Rin3	40.4786	7.47546	1.60538e-44	3.13096e-42	TE specific expressed
ENSMUSG00000020782	Llgl2	155.655	2.53435	2.70347e-44	5.19615e-42	TE specific expressed
ENSMUSG00000074923	Pak6	66.7901	6.22262	7.90266e-44	1.49722e-41	TE specific expressed
ENSMUSG00000004207	Psap	6520.17	1.89744	5.13881e-43	9.59873e-41	TE specific expressed
ENSMUSG00000073758	1700029G01Rik	122.507	4.53177	2.32381e-42	4.28034e-40	TE specific expressed
ENSMUSG00000037049	Smpd1	419.389	3.20087	2.46373e-41	4.47588e-39	TE specific expressed
ENSMUSG00000031762	Mt2	582.619	4.38972	3.10963e-41	5.57295e-39	TE specific expressed
ENSMUSG00000091243	Vgll3	13.7345	6.90588	1.02354e-40	1.80989e-38	TE specific expressed
ENSMUSG00000041025	Iffo2	56.5451	5.33833	1.04405e-40	1.82186e-38	TE specific expressed
ENSMUSG00000029512	Ulk1	983.913	-1.96911	1.19692e-40	2.06149e-38	ICM specific expressed
ENSMUSG00000001891	Ugp2	38.5587	2.43724	1.2488e-40	2.12329e-38	TE specific expressed
ENSMUSG00000049086	Bmyc	19.3207	4.10727	7.56354e-40	1.26972e-37	TE specific expressed
ENSMUSG00000074207	Adh1	45.5969	7.116	1.60431e-39	2.65955e-37	TE specific expressed
ENSMUSG00000090841	Myl6	114.212	1.9031	2.46306e-39	4.03273e-37	TE specific expressed
ENSMUSG00000029762	Akr1b8	283.905	3.65853	3.85627e-39	6.23682e-37	TE specific expressed
ENSMUSG00000034480	Diap2	60.8501	-3.14074	1.07101e-38	1.71129e-36	ICM specific expressed
ENSMUSG00000027597	Ahcy	200.93	-2.18791	1.24449e-38	1.9417e-36	ICM specific expressed
ENSMUSG00000022841	Ap2m1	284.674	1.61039	4.445e-38	6.85461e-36	TE specific expressed
ENSMUSG00000048706	D4Bwg0951e	28.8596	5.46769	4.86744e-38	7.41977e-36	TE specific expressed
ENSMUSG00000046186	Cd109	38.1592	-7.04404	7.10429e-38	1.07065e-35	ICM specific expressed
ENSMUSG00000026547	Tagln2	375.941	2.58065	1.73189e-37	2.58072e-35	TE specific expressed
ENSMUSG00000033295	Ptprf	384.931	2.96166	2.4645e-37	3.63157e-35	TE specific expressed
ENSMUSG00000027244	Atg13	516.911	-1.6039	3.53582e-37	5.15297e-35	ICM specific expressed
ENSMUSG00000032382	Snx1	243.54	2.24608	3.95148e-37	5.69614e-35	TE specific expressed
ENSMUSG00000025351	Cd63	482.812	1.51071	1.07919e-36	1.53894e-34	TE specific expressed
ENSMUSG00000032374	Plod2	77.834	-5.01833	1.14413e-36	1.6142e-34	ICM specific expressed
ENSMUSG00000024313	Mep1b	16.1272	-7.17443	1.71778e-36	2.39801e-34	ICM specific expressed
ENSMUSG00000025265	Fgd1	95.4461	-5.09223	2.40885e-36	3.32772e-34	ICM specific expressed
ENSMUSG00000007038	Neu1	109.28	4.66346	4.06889e-36	5.56305e-34	TE specific expressed
ENSMUSG00000040703	Cyp2s1	499.717	2.47798	5.96872e-36	8.07726e-34	TE specific expressed
ENSMUSG00000034064	Poglut1	74.468	-2.67782	6.43351e-36	8.61831e-34	ICM specific expressed
ENSMUSG00000039713	Plekhg5	102.6	-4.22794	1.35343e-35	1.79492e-33	ICM specific expressed
ENSMUSG00000038235	F11r	228.206	1.54242	2.04252e-35	2.68197e-33	TE specific expressed
ENSMUSG00000079523	Tmsb10	65.0843	2.35355	2.56173e-35	3.33075e-33	TE specific expressed
ENSMUSG00000030272	Camk1	28.8922	3.81078	3.93244e-35	5.0633e-33	TE specific expressed
ENSMUSG00000024130	Abca3	175.808	3.80871	4.39233e-35	5.60107e-33	TE specific expressed
ENSMUSG00000053931	Cnn3	323.53	1.8964	4.55034e-35	5.7473e-33	TE specific expressed
ENSMUSG00000032562	Gnai2	294.062	1.80671	7.53668e-35	9.42939e-33	TE specific expressed
ENSMUSG00000041245	Wnk3-ps	128.025	-4.2233	9.03074e-35	1.11931e-32	ICM specific expressed
ENSMUSG00000022075	Rhobtb2	78.8097	3.16807	1.0329e-34	1.26837e-32	TE specific expressed
ENSMUSG00000075284	Wipf1	75.4945	3.56676	1.12599e-34	1.36999e-32	TE specific expressed
ENSMUSG00000027907	S100a11	30.1778	3.78611	1.48768e-34	1.7936e-32	TE specific expressed
ENSMUSG00000038679	Trps1	31.2793	-7.57936	1.76748e-34	2.11174e-32	ICM specific expressed
ENSMUSG00000015053	Gata2	80.1885	7.16126	2.00942e-34	2.37937e-32	TE specific expressed
ENSMUSG00000036053	Fmnl2	132.986	2.03537	3.31699e-34	3.89291e-32	TE specific expressed
ENSMUSG00000030403	Vasp	293.69	1.57372	5.71954e-34	6.65373e-32	TE specific expressed
ENSMUSG00000031987	Egln1	115.977	2.37203	9.55582e-34	1.10199e-31	TE specific expressed
ENSMUSG00000017950	Hnf4a	123.627	-4.7469	1.36247e-33	1.55768e-31	ICM specific expressed
ENSMUSG00000022686	B3gnt5	54.6326	5.32678	2.49681e-33	2.83015e-31	TE specific expressed
ENSMUSG00000004530	Coro1c	578.082	1.19813	3.07907e-33	3.46057e-31	TE specific expressed
ENSMUSG00000000628	Hk2	117.896	2.99928	3.21871e-33	3.58711e-31	TE specific expressed
ENSMUSG00000001270	Ckb	669.558	-2.25204	3.43971e-33	3.80146e-31	ICM specific expressed
ENSMUSG00000037902	Sirpa	30.7672	-7.83059	1.54259e-32	1.69073e-30	ICM specific expressed
ENSMUSG00000020376	Rnf130	25.7276	-4.42262	2.5462e-32	2.76785e-30	ICM specific expressed
ENSMUSG00000018648	Dusp14	84.1287	3.78517	3.00699e-32	3.24217e-30	TE specific expressed
ENSMUSG00000023008	Fmnl3	92.0686	4.17428	3.57143e-32	3.8197e-30	TE specific expressed
ENSMUSG00000026341	Actr3	175.137	1.52307	4.26447e-32	4.52444e-30	TE specific expressed
ENSMUSG00000041605	5730559C18Rik	17.5675	6.50857	8.52398e-32	8.90118e-30	TE specific expressed
ENSMUSG00000031765	Mt1	240.25	3.88669	1.28033e-31	1.32654e-29	TE specific expressed
ENSMUSG00000048992	Prss32	12.1441	7.39766	1.39718e-31	1.43639e-29	TE specific expressed
ENSMUSG00000022453	Naga	83.3248	2.26836	5.21207e-31	5.31712e-29	TE specific expressed
ENSMUSG00000020170	Frs2	193.415	2.07102	5.43191e-31	5.49909e-29	TE specific expressed
ENSMUSG00000042821	Snai1	47.2033	-6.02657	5.8783e-31	5.90591e-29	ICM specific expressed
ENSMUSG00000019055	Plod1	116.299	-3.18916	8.96769e-31	8.94207e-29	ICM specific expressed
ENSMUSG00000020097	Sgpl1	208.097	-2.10711	9.23335e-31	9.13826e-29	ICM specific expressed
ENSMUSG00000006641	Slc5a6	183.998	3.18347	1.09898e-30	1.0796e-28	TE specific expressed
ENSMUSG00000021732	Fgf10	24.7407	-7.51432	1.18767e-30	1.15816e-28	ICM specific expressed
ENSMUSG00000048087	Gm4737	56.0012	-1.988	1.58675e-30	1.53602e-28	ICM specific expressed
ENSMUSG00000038587	Akap12	917.907	-1.97953	1.96163e-30	1.88515e-28	ICM specific expressed
ENSMUSG00000047126	Cltc	736.367	1.06796	3.92835e-30	3.74804e-28	TE specific expressed
ENSMUSG00000043681	Fam25c	45.2913	-5.97784	4.38822e-30	4.15689e-28	ICM specific expressed
ENSMUSG00000022382	Wnt7b	116.256	5.14347	8.31677e-30	7.82248e-28	TE specific expressed
ENSMUSG00000026959	Grin1	48.1065	-5.13812	9.17327e-30	8.56732e-28	ICM specific expressed
ENSMUSG00000006642	Tcf23	39.0944	-4.55319	1.07399e-29	9.96031e-28	ICM specific expressed
ENSMUSG00000075296	Aldh3b2	10.4481	6.85059	1.83123e-29	1.68652e-27	TE specific expressed
ENSMUSG00000062234	Gak	345.842	1.16539	1.96086e-29	1.79345e-27	TE specific expressed
ENSMUSG00000028656	Cap1	520.702	1.57504	2.92149e-29	2.65375e-27	TE specific expressed
ENSMUSG00000019779	Frk	11.7601	6.16703	2.97803e-29	2.68671e-27	TE specific expressed
ENSMUSG00000048076	Arf1	622.07	1.02914	3.24945e-29	2.91177e-27	TE specific expressed
ENSMUSG00000075415	Fnbp1	191.612	-1.7763	3.67186e-29	3.2682e-27	ICM specific expressed
ENSMUSG00000005566	Trim28	872.532	-1.34713	4.77076e-29	4.21798e-27	ICM specific expressed
ENSMUSG00000027247	Arhgap1	246.4	1.44768	5.9156e-29	5.19555e-27	TE specific expressed
ENSMUSG00000021953	Tdh	22.4804	-5.43343	7.48328e-29	6.52917e-27	ICM specific expressed
ENSMUSG00000031503	Col4a2	276.034	-3.19653	7.96194e-29	6.90139e-27	ICM specific expressed
ENSMUSG00000028405	Aco1	173.333	-2.39976	8.73023e-29	7.51821e-27	ICM specific expressed
ENSMUSG00000047501	Cldn4	841.799	3.5692	1.01713e-28	8.7027e-27	TE specific expressed
ENSMUSG00000034118	Tpst1	24.0068	-4.49923	1.2557e-28	1.06751e-26	ICM specific expressed
ENSMUSG00000019894	Slc6a15	13.0012	-6.57842	1.28695e-28	1.0871e-26	ICM specific expressed
ENSMUSG00000075118	Gpr137b-ps	88.0515	2.68841	1.3871e-28	1.16428e-26	TE specific expressed
ENSMUSG00000054263	Lifr	48.2117	-6.5879	2.0438e-28	1.69405e-26	ICM specific expressed
ENSMUSG00000024039	Cbs	106.234	4.26623	2.0361e-28	1.69405e-26	TE specific expressed
ENSMUSG00000001418	0610031J06Rik	384.133	1.29625	2.40245e-28	1.97896e-26	TE specific expressed
ENSMUSG00000017756	Slc12a7	419.124	-1.74195	2.43922e-28	1.99685e-26	ICM specific expressed
ENSMUSG00000018166	Erbb3	210.723	4.00435	3.24532e-28	2.64045e-26	TE specific expressed
ENSMUSG00000029578	Wipi2	163.098	1.67568	3.36711e-28	2.72284e-26	TE specific expressed
ENSMUSG00000048277	Syngr2	129.864	2.05842	3.6193e-28	2.90904e-26	TE specific expressed
ENSMUSG00000060962	Dmkn	12.6268	6.06443	5.87997e-28	4.6976e-26	TE specific expressed
ENSMUSG00000031811	Fbxo31	93.8821	-2.04431	7.43255e-28	5.90242e-26	ICM specific expressed
ENSMUSG00000027395	Polr1b	277.446	-1.88329	9.36148e-28	7.34627e-26	ICM specific expressed
ENSMUSG00000017639	Rab11fip4	165.744	2.77412	9.32776e-28	7.34627e-26	TE specific expressed
ENSMUSG00000047712	Ust	16.1442	-6.74744	1.00918e-27	7.87278e-26	ICM specific expressed
ENSMUSG00000046449	C77370	176.075	-3.47963	1.11732e-27	8.66545e-26	ICM specific expressed
ENSMUSG00000033491	Prss35	48.2012	-5.08425	1.36121e-27	1.04956e-25	ICM specific expressed
ENSMUSG00000022443	Myh9	780.185	2.20501	1.38163e-27	1.05914e-25	TE specific expressed
ENSMUSG00000031903	Pla2g15	278.956	1.81883	1.77152e-27	1.35023e-25	TE specific expressed
ENSMUSG00000045394	Epcam	153.185	2.44063	2.62244e-27	1.98736e-25	TE specific expressed
ENSMUSG00000004665	Cnn2	70.8219	4.81345	2.78859e-27	2.08939e-25	TE specific expressed
ENSMUSG00000008475	Arpc5	131.133	1.65323	2.77455e-27	2.08939e-25	TE specific expressed
ENSMUSG00000051323	Pcdh19	30.758	-7.56369	3.50533e-27	2.61167e-25	ICM specific expressed
ENSMUSG00000050732	Vamp8	36.8906	2.11887	3.75534e-27	2.78231e-25	TE specific expressed
ENSMUSG00000031207	Msn	331.776	3.50774	4.96953e-27	3.66144e-25	TE specific expressed
ENSMUSG00000024772	Ehd1	182.955	1.81569	5.01266e-27	3.67281e-25	TE specific expressed
ENSMUSG00000026749	Nek6	80.1153	3.5738	6.15729e-27	4.4867e-25	TE specific expressed
ENSMUSG00000027868	Tbx15	57.9777	-5.65507	6.48089e-27	4.67117e-25	ICM specific expressed
ENSMUSG00000026074	Map4k4	180.022	-2.08274	8.15021e-27	5.81119e-25	ICM specific expressed
ENSMUSG00000026305	Lrrfip1	85.6715	4.43382	8.14348e-27	5.81119e-25	TE specific expressed
ENSMUSG00000028278	Rragd	186.84	4.59647	9.07538e-27	6.43624e-25	TE specific expressed
ENSMUSG00000023495	Pcbp4	38.6323	5.33282	9.55948e-27	6.7435e-25	TE specific expressed
ENSMUSG00000026638	Irf6	21.815	5.4721	1.04099e-26	7.30456e-25	TE specific expressed
ENSMUSG00000070372	Capza1	113.708	1.16845	1.339e-26	9.34624e-25	TE specific expressed
ENSMUSG00000000303	Cdh1	1270.74	1.3121	1.43854e-26	9.98843e-25	TE specific expressed
ENSMUSG00000029461	Fam168a	238.382	-2.68532	1.76827e-26	1.22139e-24	ICM specific expressed
ENSMUSG00000081272	Gm13509	17.736	1.52101	1.83119e-26	1.2583e-24	TE specific expressed
ENSMUSG00000005054	Cstb	44.6685	1.72429	1.94444e-26	1.32923e-24	TE specific expressed
ENSMUSG00000028906	Epb4.1	220.35	1.59635	1.99366e-26	1.35589e-24	TE specific expressed
ENSMUSG00000020733	Slc9a3r1	226.388	3.0403	2.09331e-26	1.4164e-24	TE specific expressed
ENSMUSG00000036202	Rif1	242.24	-1.59454	2.43831e-26	1.64147e-24	ICM specific expressed
ENSMUSG00000024727	Trpm6	51.6541	5.36334	2.68113e-26	1.79581e-24	TE specific expressed
ENSMUSG00000022899	Slc15a2	33.1499	5.85308	3.91561e-26	2.60949e-24	TE specific expressed
ENSMUSG00000021608	Lpcat1	135.31	-2.00578	4.70173e-26	3.11772e-24	ICM specific expressed
ENSMUSG00000017144	Rnd3	70.7574	-3.96032	5.15066e-26	3.39841e-24	ICM specific expressed
ENSMUSG00000002812	Flii	226.041	1.70865	5.34515e-26	3.50928e-24	TE specific expressed
ENSMUSG00000032038	St3gal4	11.4855	-6.2616	5.58772e-26	3.65046e-24	ICM specific expressed
ENSMUSG00000030000	Add2	13.3313	-6.75913	8.12472e-26	5.28186e-24	ICM specific expressed
ENSMUSG00000021097	Clmn	76.9572	3.24808	1.06485e-25	6.8888e-24	TE specific expressed
ENSMUSG00000038600	Atp6v0a4	112.924	3.63549	1.27049e-25	8.17923e-24	TE specific expressed
ENSMUSG00000047945	Marcksl1	154.654	2.26775	1.30712e-25	8.37439e-24	TE specific expressed
ENSMUSG00000031565	Fgfr1	235.367	-2.04835	1.32572e-25	8.45276e-24	ICM specific expressed
ENSMUSG00000044468	Fam46c	49.1075	-4.15781	2.12407e-25	1.34782e-23	ICM specific expressed
ENSMUSG00000030688	Stard10	169.163	1.93149	2.2584e-25	1.42623e-23	TE specific expressed
ENSMUSG00000046974	BC053393	299.793	2.98631	2.69053e-25	1.69108e-23	TE specific expressed
ENSMUSG00000036109	Mbnl3	52.131	6.17537	3.01702e-25	1.88735e-23	TE specific expressed
ENSMUSG00000034868	Myl12b	130.668	1.76571	3.82004e-25	2.37847e-23	TE specific expressed
ENSMUSG00000062312	Erbb2	103.044	3.66231	5.54293e-25	3.43506e-23	TE specific expressed
ENSMUSG00000029580	Actb	7108.97	1.06208	5.58973e-25	3.44795e-23	TE specific expressed
ENSMUSG00000026655	Fam107b	40.4243	3.553	8.46052e-25	5.1946e-23	TE specific expressed
ENSMUSG00000002900	Lamb1	385.336	-2.86359	8.63796e-25	5.27911e-23	ICM specific expressed
ENSMUSG00000040659	Efhd2	109.586	3.24789	9.78562e-25	5.95307e-23	TE specific expressed
ENSMUSG00000059552	Trp53	161.825	-2.12645	9.98067e-25	6.044e-23	ICM specific expressed
ENSMUSG00000028532	Cachd1	23.0387	-6.31741	1.18711e-24	7.15609e-23	ICM specific expressed
ENSMUSG00000027317	Ppp1r14d	22.9033	-4.05568	1.29723e-24	7.78457e-23	ICM specific expressed
ENSMUSG00000028063	Lmna	153.418	1.94325	1.62618e-24	9.7146e-23	TE specific expressed
ENSMUSG00000028776	Tinagl1	76.9945	3.35214	1.65651e-24	9.85138e-23	TE specific expressed
ENSMUSG00000003032	Klf4	253.124	-3.47582	1.69932e-24	1.00609e-22	ICM specific expressed
ENSMUSG00000029826	Zc3hav1	320.155	-2.14793	2.09592e-24	1.23538e-22	ICM specific expressed
ENSMUSG00000033837	Foxh1	35.6169	-3.87143	2.35487e-24	1.38187e-22	ICM specific expressed
ENSMUSG00000018398	2019-09-08	76.9772	3.26053	2.43393e-24	1.42197e-22	TE specific expressed
ENSMUSG00000032578	Cish	40.5091	5.0615	2.59362e-24	1.50862e-22	TE specific expressed
ENSMUSG00000026496	Parp1	557.658	-1.10498	3.00983e-24	1.74307e-22	ICM specific expressed
ENSMUSG00000018569	Cldn7	232.307	2.77836	3.44625e-24	1.98714e-22	TE specific expressed
ENSMUSG00000030769	Slc5a11	213.032	3.09422	3.83677e-24	2.20274e-22	TE specific expressed
ENSMUSG00000043535	Setx	337.861	-1.47749	4.0816e-24	2.3332e-22	ICM specific expressed
ENSMUSG00000051669	AU021092	13.6964	5.49582	4.22332e-24	2.40385e-22	TE specific expressed
ENSMUSG00000031805	Jak3	135.183	-3.62604	5.09101e-24	2.88534e-22	ICM specific expressed
ENSMUSG00000054484	Tmem62	72.4484	4.10577	6.38726e-24	3.60459e-22	TE specific expressed
ENSMUSG00000015843	Rxrg	11.8227	-6.15055	8.94578e-24	5.02707e-22	ICM specific expressed
ENSMUSG00000021759	Ppap2a	28.1834	-3.80334	1.04432e-23	5.84378e-22	ICM specific expressed
ENSMUSG00000074895	Eif4e1b	16.9204	-6.8159	1.59218e-23	8.83493e-22	ICM specific expressed
ENSMUSG00000070003	Ssbp4	48.3378	-3.08909	1.6279e-23	8.9955e-22	ICM specific expressed
ENSMUSG00000078954	Arhgap8	72.9963	2.47434	1.63723e-23	9.0095e-22	TE specific expressed
ENSMUSG00000021306	Gpr137b	121.727	2.8634	1.8342e-23	1.00517e-21	TE specific expressed
ENSMUSG00000084817	Gm5526	18.7686	1.93447	2.36262e-23	1.28943e-21	TE specific expressed
ENSMUSG00000022175	Lrp10	130.253	1.97986	2.39086e-23	1.29949e-21	TE specific expressed
ENSMUSG00000026510	Trp53bp2	138.723	2.82677	2.5e-23	1.35326e-21	TE specific expressed
ENSMUSG00000020333	Acsl6	30.1385	5.064	2.65155e-23	1.42947e-21	TE specific expressed
ENSMUSG00000026483	Fam129a	198.547	1.76288	2.72473e-23	1.46297e-21	TE specific expressed
ENSMUSG00000023411	Nfatc4	31.0404	-5.24148	2.94149e-23	1.57298e-21	ICM specific expressed
ENSMUSG00000034342	Cbl	166.024	1.22373	3.09223e-23	1.64695e-21	TE specific expressed
ENSMUSG00000032232	Cgnl1	85.3067	3.6974	3.11415e-23	1.652e-21	TE specific expressed
ENSMUSG00000002324	Rec8	38.4001	-4.25974	3.38078e-23	1.78629e-21	ICM specific expressed
ENSMUSG00000029103	Lrpap1	515.1	1.43089	4.77443e-23	2.51264e-21	TE specific expressed
ENSMUSG00000021998	Lcp1	247.272	4.11568	5.15983e-23	2.70473e-21	TE specific expressed
ENSMUSG00000020846	Fam101b	147.039	2.36184	7.18908e-23	3.75361e-21	TE specific expressed
ENSMUSG00000085939	Cd63-ps	26.0725	1.48222	7.23161e-23	3.761e-21	TE specific expressed
ENSMUSG00000037419	Endod1	14.2119	4.76462	7.32759e-23	3.79604e-21	TE specific expressed
ENSMUSG00000038843	Gcnt1	89.7817	2.73285	7.88094e-23	4.06681e-21	TE specific expressed
ENSMUSG00000063838	Cdc42ep5	44.118	4.3462	1.07145e-22	5.50757e-21	TE specific expressed
ENSMUSG00000052911	Lamb2	13.9603	6.01686	1.28119e-22	6.51e-21	TE specific expressed
ENSMUSG00000028859	Csf3r	489.36	3.35744	1.31365e-22	6.64946e-21	TE specific expressed
ENSMUSG00000039967	Zfp292	85.5628	-2.04959	1.78999e-22	9.0262e-21	ICM specific expressed
ENSMUSG00000028583	Pdpn	157.163	-4.25657	2.21741e-22	1.11391e-20	ICM specific expressed
ENSMUSG00000036899	Trpv5	38.1711	5.46456	2.76203e-22	1.38226e-20	TE specific expressed
ENSMUSG00000021696	Elovl7	47.5868	-2.50271	3.21515e-22	1.60298e-20	ICM specific expressed
ENSMUSG00000021096	Ppm1a	162.294	-1.70288	3.39688e-22	1.68725e-20	ICM specific expressed
ENSMUSG00000034917	Tjp3	57.7298	4.6225	3.88416e-22	1.92208e-20	TE specific expressed
ENSMUSG00000019916	P4ha1	37.7589	-2.80856	4.7102e-22	2.32218e-20	ICM specific expressed
ENSMUSG00000055148	Klf2	34.9598	-5.19203	6.61851e-22	3.25091e-20	ICM specific expressed
ENSMUSG00000001300	Efnb2	244.909	3.39088	7.14179e-22	3.495e-20	TE specific expressed
ENSMUSG00000074768	Bhmt	272.989	-3.09161	7.85051e-22	3.8277e-20	ICM specific expressed
ENSMUSG00000041722	Khdc1c	13.2928	3.25936	8.34915e-22	4.05591e-20	TE specific expressed
ENSMUSG00000034032	Rpap1	252.962	-1.51461	8.85431e-22	4.28562e-20	ICM specific expressed
ENSMUSG00000035183	Slc24a5	30.1991	-3.28712	9.91093e-22	4.77959e-20	ICM specific expressed
ENSMUSG00000062825	Actg1	2475.44	1.17537	1.27355e-21	6.09743e-20	TE specific expressed
ENSMUSG00000069833	Ahnak	486.426	2.70971	1.32142e-21	6.30383e-20	TE specific expressed
ENSMUSG00000021242	Npc2	169.938	1.08213	1.37173e-21	6.52038e-20	TE specific expressed
ENSMUSG00000029304	Spp1	154.621	-4.38961	1.42723e-21	6.75997e-20	ICM specific expressed
ENSMUSG00000036533	Cdc42ep3	36.1609	-3.13339	1.81024e-21	8.54357e-20	ICM specific expressed
ENSMUSG00000038331	Satb2	193.016	2.71955	2.32654e-21	1.09413e-19	TE specific expressed
ENSMUSG00000030232	Aebp2	352.712	-2.26994	2.38782e-21	1.11899e-19	ICM specific expressed
ENSMUSG00000032548	Slco2a1	81.3923	3.94427	2.4815e-21	1.15879e-19	TE specific expressed
ENSMUSG00000084128	Esrp2	135.064	2.12957	2.51138e-21	1.16863e-19	TE specific expressed
ENSMUSG00000035778	Ggta1	70.4171	4.1043	2.52635e-21	1.17148e-19	TE specific expressed
ENSMUSG00000021892	Sh3bp5	31.3875	4.25605	3.04952e-21	1.40915e-19	TE specific expressed
ENSMUSG00000025856	Pdgfa	56.6768	1.86031	3.37908e-21	1.55602e-19	TE specific expressed
ENSMUSG00000074280	Gm6166	67.3468	-2.17255	3.67141e-21	1.68479e-19	ICM specific expressed
ENSMUSG00000025228	Actr1a	202.654	1.15585	4.06222e-21	1.8577e-19	TE specific expressed
ENSMUSG00000071506	Tmem139	13.2116	4.20137	4.99257e-21	2.27531e-19	TE specific expressed
ENSMUSG00000020439	Smtn	85.0622	4.08137	5.9682e-21	2.71063e-19	TE specific expressed
ENSMUSG00000021591	Glrx	168.78	-1.7713	7.64678e-21	3.46114e-19	ICM specific expressed
ENSMUSG00000046727	0610010O12Rik	35.4507	2.11951	9.19994e-21	4.14999e-19	TE specific expressed
ENSMUSG00000028536	2610528J11Rik	43.9427	2.62579	1.09954e-20	4.94306e-19	TE specific expressed
ENSMUSG00000015112	Slc25a13	98.4362	-1.99367	1.14101e-20	5.07794e-19	ICM specific expressed
ENSMUSG00000022139	Mbnl2	37.2831	4.01956	1.17343e-20	5.20469e-19	TE specific expressed
ENSMUSG00000024921	Smarca2	107.589	-3.49979	1.25908e-20	5.56599e-19	ICM specific expressed
ENSMUSG00000024943	Smc5	151.074	-1.66355	1.40638e-20	6.1965e-19	ICM specific expressed
ENSMUSG00000023931	Efhb	11.0789	-5.27736	1.41514e-20	6.21445e-19	ICM specific expressed
ENSMUSG00000027215	Cd82	28.2324	4.32357	1.46231e-20	6.4004e-19	TE specific expressed
ENSMUSG00000029249	Rest	490.125	-1.45954	1.65303e-20	7.21134e-19	ICM specific expressed
ENSMUSG00000020415	Pttg1	114.223	-1.47368	1.77073e-20	7.69947e-19	ICM specific expressed
ENSMUSG00000007034	Slc44a4	61.6209	4.17207	1.85786e-20	8.05194e-19	TE specific expressed
ENSMUSG00000033940	6720456B07Rik	128.408	1.09638	1.9152e-20	8.27343e-19	TE specific expressed
ENSMUSG00000032261	Sh3bgrl2	129.664	2.36846	2.05972e-20	8.84015e-19	TE specific expressed
ENSMUSG00000076432	Ywhaq	165.348	1.3031	2.12512e-20	9.0914e-19	TE specific expressed
ENSMUSG00000012123	Aim1l	104.282	3.00185	2.16289e-20	9.22323e-19	TE specific expressed
ENSMUSG00000026674	Ddr2	213.674	-4.18665	2.17403e-20	9.24104e-19	ICM specific expressed
ENSMUSG00000007379	Dennd2c	81.4815	-2.87243	2.30543e-20	9.76826e-19	ICM specific expressed
ENSMUSG00000004849	Ap1s1	110.275	1.36926	2.85286e-20	1.20493e-18	TE specific expressed
ENSMUSG00000029267	Mtf2	285.126	1.2305	3.12783e-20	1.31686e-18	TE specific expressed
ENSMUSG00000021794	Glud1	156.127	-1.5104	3.40475e-20	1.42892e-18	ICM specific expressed
ENSMUSG00000087651	1500009L16Rik	38.7905	-3.03119	3.84455e-20	1.6084e-18	ICM specific expressed
ENSMUSG00000042292	Mkl1	142.554	1.91215	4.76389e-20	1.98052e-18	TE specific expressed
ENSMUSG00000026987	Baz2b	213.765	-2.24918	5.00291e-20	2.07339e-18	ICM specific expressed
ENSMUSG00000071708	Sms	106.355	-1.78036	5.58341e-20	2.30677e-18	ICM specific expressed
ENSMUSG00000039159	Ube2h	71.0475	1.90355	5.93196e-20	2.44316e-18	TE specific expressed
ENSMUSG00000050052	2610019F03Rik	365.412	1.88129	6.05918e-20	2.48783e-18	TE specific expressed
ENSMUSG00000009471	Myod1	23.356	-7.2846	7.54845e-20	3.08974e-18	ICM specific expressed
ENSMUSG00000031799	Tpm4	159.151	1.7942	8.22413e-20	3.35595e-18	TE specific expressed
ENSMUSG00000041957	Pkp2	39.4205	4.2159	8.25382e-20	3.35773e-18	TE specific expressed
ENSMUSG00000034908	Sidt2	384.607	1.52822	8.32246e-20	3.37531e-18	TE specific expressed
ENSMUSG00000048538	Gm9826	13.6677	-2.11286	1.12583e-19	4.53822e-18	ICM specific expressed
ENSMUSG00000048120	Entpd1	16.9234	4.27693	1.14852e-19	4.61567e-18	TE specific expressed
ENSMUSG00000008734	Gprc5b	15.4813	-5.88647	1.19151e-19	4.77394e-18	ICM specific expressed
ENSMUSG00000014786	Slc9a5	36.2423	-3.99899	1.2013e-19	4.79869e-18	ICM specific expressed
ENSMUSG00000046997	Spsb4	21.0287	4.37787	1.72081e-19	6.85326e-18	TE specific expressed
ENSMUSG00000040721	Zfhx2	115.27	-3.68086	1.77131e-19	7.03326e-18	ICM specific expressed
ENSMUSG00000002489	Tiam1	81.0451	2.77703	1.78029e-19	7.04784e-18	TE specific expressed
ENSMUSG00000025266	Gnl3l	99.3372	-1.48037	2.08176e-19	8.21677e-18	ICM specific expressed
ENSMUSG00000020027	Socs2	22.4594	-3.92632	2.27569e-19	8.95555e-18	ICM specific expressed
ENSMUSG00000032531	Amotl2	327.61	4.46288	2.58439e-19	1.01403e-17	TE specific expressed
ENSMUSG00000045636	Mtus1	75.7733	2.52342	2.80034e-19	1.09552e-17	TE specific expressed
ENSMUSG00000041870	Ankrd13a	207.79	1.07196	2.83409e-19	1.10546e-17	TE specific expressed
ENSMUSG00000015093	Clic3	17.9904	4.23789	2.95986e-19	1.15114e-17	TE specific expressed
ENSMUSG00000026304	Rab17	31.2757	3.82055	3.10507e-19	1.20408e-17	TE specific expressed
ENSMUSG00000041926	Rnpep	192.721	1.74161	3.38875e-19	1.30644e-17	TE specific expressed
ENSMUSG00000032446	Eomes	114.179	3.45378	3.38231e-19	1.30644e-17	TE specific expressed
ENSMUSG00000026202	Tuba4a	272.384	-1.8944	3.69136e-19	1.41488e-17	ICM specific expressed
ENSMUSG00000011179	Odc1	226.212	1.52472	3.76135e-19	1.43755e-17	TE specific expressed
ENSMUSG00000032204	Aqp9	49.063	4.60494	3.77275e-19	1.43776e-17	TE specific expressed
ENSMUSG00000036553	Sh3tc1	97.5859	2.82203	4.20507e-19	1.59793e-17	TE specific expressed
ENSMUSG00000024644	Cndp2	194.117	1.58031	4.42289e-19	1.6759e-17	TE specific expressed
ENSMUSG00000090600	Gm3395	23.418	-2.50324	4.59303e-19	1.73541e-17	ICM specific expressed
ENSMUSG00000042357	Gjb5	173.457	-2.30586	4.9847e-19	1.87804e-17	ICM specific expressed
ENSMUSG00000076441	Ass1	555.556	2.06789	5.4337e-19	2.04141e-17	TE specific expressed
ENSMUSG00000018593	Sparc	267.434	-3.22106	6.37844e-19	2.38957e-17	ICM specific expressed
ENSMUSG00000078816	Prkcc	84.0728	2.87875	6.48758e-19	2.42361e-17	TE specific expressed
ENSMUSG00000027239	Mdk	34.4373	-3.32242	6.95713e-19	2.59173e-17	ICM specific expressed
ENSMUSG00000028926	Cdk14	20.5947	4.1928	6.99732e-19	2.5994e-17	TE specific expressed
ENSMUSG00000011884	Gltp	121.194	1.6707	7.54192e-19	2.79388e-17	TE specific expressed
ENSMUSG00000053964	Lgals4	96.6196	3.40045	7.61092e-19	2.81159e-17	TE specific expressed
ENSMUSG00000032387	Rbpms2	229.264	-1.54645	9.68043e-19	3.56616e-17	ICM specific expressed
ENSMUSG00000022286	Grhl2	113.226	1.80567	1.00778e-18	3.70225e-17	TE specific expressed
ENSMUSG00000032702	Kank1	42.0133	4.18855	1.02693e-18	3.76221e-17	TE specific expressed
ENSMUSG00000023456	Tpi1	45.9398	2.95707	1.15436e-18	4.21739e-17	TE specific expressed
ENSMUSG00000030353	Tead4	148.015	1.73548	1.53866e-18	5.60597e-17	TE specific expressed
ENSMUSG00000020114	Cand1	435.518	-1.37202	1.63151e-18	5.92799e-17	ICM specific expressed
ENSMUSG00000037408	Cnnm4	83.3524	2.88643	1.82432e-18	6.61041e-17	TE specific expressed
ENSMUSG00000038366	Lasp1	454.536	1.59803	2.12244e-18	7.66971e-17	TE specific expressed
ENSMUSG00000031264	Btk	16.0531	-4.83827	2.22349e-18	8.01304e-17	ICM specific expressed
ENSMUSG00000020451	Limk2	143.308	2.19278	2.35829e-18	8.47579e-17	TE specific expressed
ENSMUSG00000050917	Fgf4	45.2696	-7.87673	2.40286e-18	8.58942e-17	ICM specific expressed
ENSMUSG00000041959	S100a10	13.3951	3.06899	2.49916e-18	8.90965e-17	TE specific expressed
ENSMUSG00000031245	Hmgn5	58.8911	-1.65848	2.69468e-18	9.58091e-17	ICM specific expressed
ENSMUSG00000034645	Zyg11a	59.3329	-2.35494	2.71423e-18	9.62462e-17	ICM specific expressed
ENSMUSG00000052397	Ezr	247.346	-1.62185	3.41578e-18	1.208e-16	ICM specific expressed
ENSMUSG00000054889	Dsp	286.376	2.74545	3.62556e-18	1.27539e-16	TE specific expressed
ENSMUSG00000060275	Nrg2	18.2166	-4.56227	3.62026e-18	1.27539e-16	ICM specific expressed
ENSMUSG00000033885	Pxk	62.8534	2.25148	3.8038e-18	1.33455e-16	TE specific expressed
ENSMUSG00000034636	Zyg11b	134.725	-1.83624	4.33451e-18	1.51674e-16	ICM specific expressed
ENSMUSG00000028194	Ddah1	110.43	2.6736	4.62726e-18	1.61491e-16	TE specific expressed
ENSMUSG00000037643	Prkci	148.76	-1.4249	5.21006e-18	1.81354e-16	ICM specific expressed
ENSMUSG00000030533	Unc45a	65.9164	2.03256	5.34201e-18	1.8546e-16	TE specific expressed
ENSMUSG00000021944	Gata4	64.4693	-6.86528	5.73539e-18	1.98597e-16	ICM specific expressed
ENSMUSG00000009090	Ap1b1	187.892	1.01044	5.91631e-18	2.04328e-16	TE specific expressed
ENSMUSG00000040631	Dok4	32.6783	3.51292	6.02526e-18	2.07551e-16	TE specific expressed
ENSMUSG00000030792	Dkkl1	39.9116	4.03151	6.38242e-18	2.19284e-16	TE specific expressed
ENSMUSG00000064145	Arih2	374.919	-2.51611	6.65014e-18	2.27892e-16	ICM specific expressed
ENSMUSG00000079426	Arpc4	121.783	1.26013	7.04469e-18	2.40172e-16	TE specific expressed
ENSMUSG00000079445	B3gnt7	132.459	-3.37466	7.08425e-18	2.40638e-16	ICM specific expressed
ENSMUSG00000037815	Ctnna1	318.037	1.08706	7.09466e-18	2.40638e-16	TE specific expressed
ENSMUSG00000001227	Sema6b	11.7707	-6.18648	7.26304e-18	2.4572e-16	ICM specific expressed
ENSMUSG00000044313	Mab21l3	42.617	5.57059	7.28606e-18	2.45872e-16	TE specific expressed
ENSMUSG00000027533	Fabp5	126.486	-2.01548	7.43362e-18	2.50215e-16	ICM specific expressed
ENSMUSG00000027134	Lpcat4	60.3629	3.09388	7.81426e-18	2.62361e-16	TE specific expressed
ENSMUSG00000022788	Fgd4	26.3395	3.7845	7.96616e-18	2.66786e-16	TE specific expressed
ENSMUSG00000024642	Tle4	135.119	1.98347	8.20007e-18	2.73928e-16	TE specific expressed
ENSMUSG00000000088	Cox5a	52.6967	1.19344	8.61036e-18	2.86911e-16	TE specific expressed
ENSMUSG00000032011	Thy1	12.2057	-5.58993	9.62614e-18	3.19536e-16	ICM specific expressed
ENSMUSG00000001175	Calm1	549.686	1.08636	9.63764e-18	3.19536e-16	TE specific expressed
ENSMUSG00000023030	Slc11a2	101.089	1.37636	1.21931e-17	4.02252e-16	TE specific expressed
ENSMUSG00000046687	Gm5424	41.5538	2.07602	1.36908e-17	4.50539e-16	TE specific expressed
ENSMUSG00000055817	Mta3	308.441	1.46956	1.48268e-17	4.85513e-16	TE specific expressed
ENSMUSG00000028847	Trappc3	133.508	1.28772	1.57537e-17	5.13331e-16	TE specific expressed
ENSMUSG00000030108	Slc6a13	35.5794	4.68381	1.74944e-17	5.68653e-16	TE specific expressed
ENSMUSG00000032279	Idh3a	59.2305	1.49485	1.94595e-17	6.30983e-16	TE specific expressed
ENSMUSG00000024042	Sik1	230.177	-2.41707	2.13674e-17	6.91157e-16	ICM specific expressed
ENSMUSG00000025366	Esyt1	79.4003	2.26802	2.28648e-17	7.37792e-16	TE specific expressed
ENSMUSG00000032012	Pvrl1	312.566	-1.64029	2.44764e-17	7.8788e-16	ICM specific expressed
ENSMUSG00000059195	Gm12715	299.633	1.07218	2.5265e-17	8.11294e-16	TE specific expressed
ENSMUSG00000028412	Slc44a1	168.821	1.06605	2.55766e-17	8.19317e-16	TE specific expressed
ENSMUSG00000020057	Dram1	17.378	-3.7299	2.93726e-17	9.36392e-16	ICM specific expressed
ENSMUSG00000029405	G3bp2	245.182	1.28202	3.22212e-17	1.02474e-15	TE specific expressed
ENSMUSG00000005103	Wdr1	220.03	1.57679	4.1861e-17	1.32497e-15	TE specific expressed
ENSMUSG00000000142	Axin2	92.9324	-4.94849	5.10801e-17	1.61292e-15	ICM specific expressed
ENSMUSG00000031628	Casp3	20.8806	-2.87869	5.27425e-17	1.66145e-15	ICM specific expressed
ENSMUSG00000025227	Tmem180	148.726	1.65584	5.57777e-17	1.7529e-15	TE specific expressed
ENSMUSG00000028841	Cnksr1	21.2574	4.87331	5.68909e-17	1.78366e-15	TE specific expressed
ENSMUSG00000020829	Slc46a1	122.539	2.72613	5.83237e-17	1.82427e-15	TE specific expressed
ENSMUSG00000046312	AI464131	156.028	2.23718	6.58507e-17	2.05485e-15	TE specific expressed
ENSMUSG00000000275	Trim25	292.845	-1.12676	8.20913e-17	2.55562e-15	ICM specific expressed
ENSMUSG00000034390	4933407C03Rik	129.093	1.38947	8.39848e-17	2.60844e-15	TE specific expressed
ENSMUSG00000006342	Susd2	56.5795	3.91628	8.66728e-17	2.68564e-15	TE specific expressed
ENSMUSG00000029581	Fscn1	357.651	-1.95419	9.21378e-17	2.84833e-15	ICM specific expressed
ENSMUSG00000036206	Sh3bp4	54.0448	-3.25289	9.71829e-17	2.9973e-15	ICM specific expressed
ENSMUSG00000050953	Gja1	1744.28	-1.28968	1.04447e-16	3.21386e-15	ICM specific expressed
ENSMUSG00000036036	Zfp57	176.749	-3.17868	1.15448e-16	3.54416e-15	ICM specific expressed
ENSMUSG00000028530	Jak1	120.501	1.382	1.18658e-16	3.63427e-15	TE specific expressed
ENSMUSG00000022419	Deptor	142.695	-2.2351	1.20359e-16	3.67787e-15	ICM specific expressed
ENSMUSG00000031010	Usp9x	411.759	-1.47765	1.22348e-16	3.73006e-15	ICM specific expressed
ENSMUSG00000029032	Arhgef16	46.6353	3.04341	1.23338e-16	3.75164e-15	TE specific expressed
ENSMUSG00000021835	Bmp4	42.3051	-6.43238	1.2625e-16	3.82266e-15	ICM specific expressed
ENSMUSG00000022995	Enah	542.019	-1.1909	1.30813e-16	3.9518e-15	ICM specific expressed
ENSMUSG00000024140	Epas1	354.679	3.40056	1.36024e-16	4.09989e-15	TE specific expressed
ENSMUSG00000005360	Slc1a3	22.9713	-4.47427	1.61335e-16	4.85177e-15	ICM specific expressed
ENSMUSG00000027078	Ube2l6	39.5335	-3.63816	1.65902e-16	4.9778e-15	ICM specific expressed
ENSMUSG00000027478	Dnmt3b	108.514	2.01571	1.8515e-16	5.5428e-15	TE specific expressed
ENSMUSG00000028854	Slc9a1	166.748	1.36246	1.89554e-16	5.66186e-15	TE specific expressed
ENSMUSG00000026879	Gsn	65.8579	2.55011	2.13046e-16	6.34926e-15	TE specific expressed
ENSMUSG00000020092	X99384	62.1842	-2.67619	2.57515e-16	7.65733e-15	ICM specific expressed
ENSMUSG00000014226	Cacybp	88.3986	-1.15414	2.79781e-16	8.3008e-15	ICM specific expressed
ENSMUSG00000032796	Lama1	349.362	-4.80086	2.85704e-16	8.4576e-15	ICM specific expressed
ENSMUSG00000056758	Hmga2	370.504	-1.16829	3.06214e-16	9.02448e-15	ICM specific expressed
ENSMUSG00000061981	Flot2	115.487	2.67327	3.22632e-16	9.48725e-15	TE specific expressed
ENSMUSG00000028766	Alpl	208.661	-2.54203	3.5912e-16	1.05368e-14	ICM specific expressed
ENSMUSG00000075254	Heg1	11.5477	-5.09693	3.99506e-16	1.16959e-14	ICM specific expressed
ENSMUSG00000041852	Tcf20	408.961	1.14078	4.00772e-16	1.17071e-14	TE specific expressed
ENSMUSG00000055835	Zfp1	36.3279	-2.248	4.26274e-16	1.24247e-14	ICM specific expressed
ENSMUSG00000060671	Atp8b2	73.1692	-3.33171	4.27917e-16	1.24453e-14	ICM specific expressed
ENSMUSG00000029135	Fosl2	27.4503	4.52471	4.69088e-16	1.35831e-14	TE specific expressed
ENSMUSG00000022505	Emp2	73.0195	3.14314	4.682e-16	1.35831e-14	TE specific expressed
ENSMUSG00000038618	Rassf7	52.1861	2.40926	4.91935e-16	1.42136e-14	TE specific expressed
ENSMUSG00000028641	Lepre1	20.6511	-3.04093	5.94528e-16	1.70663e-14	ICM specific expressed
ENSMUSG00000037161	4930583H14Rik	131.331	-2.23994	6.28361e-16	1.79985e-14	ICM specific expressed
ENSMUSG00000039062	Anpep	41.3909	-4.24976	7.35061e-16	2.10094e-14	ICM specific expressed
ENSMUSG00000001419	Mef2d	179.737	2.06922	8.00957e-16	2.27946e-14	TE specific expressed
ENSMUSG00000030796	Tead2	65.2487	2.2005	8.24936e-16	2.34268e-14	TE specific expressed
ENSMUSG00000007279	Scube2	18.4884	-4.33746	8.71333e-16	2.46915e-14	ICM specific expressed
ENSMUSG00000027111	Itga6	256.95	-1.37307	9.38169e-16	2.65288e-14	ICM specific expressed
ENSMUSG00000040413	Timd2	318.551	2.48036	1.11817e-15	3.14845e-14	TE specific expressed
ENSMUSG00000027365	Trpm7	195.997	-1.35115	1.39479e-15	3.91071e-14	ICM specific expressed
ENSMUSG00000016664	Pacsin2	143.377	1.21413	1.51521e-15	4.23939e-14	TE specific expressed
ENSMUSG00000020805	Slc13a5	36.3921	-4.18242	1.68613e-15	4.70768e-14	ICM specific expressed
ENSMUSG00000081808	Gm12622	15.7265	2.13721	1.69876e-15	4.73297e-14	TE specific expressed
ENSMUSG00000028967	Errfi1	40.1451	2.7061	1.71724e-15	4.77444e-14	TE specific expressed
ENSMUSG00000039936	Pik3cd	46.7964	3.2336	1.77344e-15	4.92037e-14	TE specific expressed
ENSMUSG00000018293	Pfn1	1064.29	1.01415	1.84593e-15	5.11081e-14	TE specific expressed
ENSMUSG00000023169	Slc38a1	59.7446	3.49157	1.96392e-15	5.42614e-14	TE specific expressed
ENSMUSG00000028527	Ak4	1252.49	-1.24051	2.08768e-15	5.74415e-14	ICM specific expressed
ENSMUSG00000033530	Ttc7b	127.543	1.56203	2.13427e-15	5.86018e-14	TE specific expressed
ENSMUSG00000056476	Med12l	249.699	1.45571	2.17244e-15	5.95267e-14	TE specific expressed
ENSMUSG00000029311	Hsd17b11	13.3264	-5.66847	2.24032e-15	6.126e-14	ICM specific expressed
ENSMUSG00000025190	Got1	218.092	1.55338	2.39152e-15	6.52599e-14	TE specific expressed
ENSMUSG00000029710	Ephb4	68.7724	-2.67209	2.85797e-15	7.76688e-14	ICM specific expressed
ENSMUSG00000042414	Prdm14	24.6097	-7.14894	2.92093e-15	7.92174e-14	ICM specific expressed
ENSMUSG00000047751	Utf1	308.65	-2.72248	3.31171e-15	8.94499e-14	ICM specific expressed
ENSMUSG00000021846	Peli2	13.7782	4.84844	3.45687e-15	9.3181e-14	TE specific expressed
ENSMUSG00000024462	Gabbr1	58.837	-4.61134	3.49687e-15	9.4068e-14	ICM specific expressed
ENSMUSG00000042148	Cox10	85.1822	1.71832	3.58299e-15	9.61895e-14	TE specific expressed
ENSMUSG00000045019	Acer1	10.8834	5.63937	3.80985e-15	1.02073e-13	TE specific expressed
ENSMUSG00000010660	Plcd1	141.167	2.19276	4.18659e-15	1.11715e-13	TE specific expressed
ENSMUSG00000038844	Kif16b	80.0671	-2.11274	4.56772e-15	1.21641e-13	ICM specific expressed
ENSMUSG00000025792	Slc25a10	122.424	1.3323	4.6457e-15	1.2347e-13	TE specific expressed
ENSMUSG00000070473	Cldn3	10.0592	5.01309	4.72691e-15	1.25377e-13	TE specific expressed
ENSMUSG00000028691	Prdx1	255.579	-1.08245	4.77293e-15	1.26345e-13	ICM specific expressed
ENSMUSG00000083679	Gm12892	14.6796	-2.42861	4.94542e-15	1.3065e-13	ICM specific expressed
ENSMUSG00000000804	Usp32	111.468	-1.64616	5.36103e-15	1.41067e-13	ICM specific expressed
ENSMUSG00000055560	Zfp459	14.268	-3.5501	5.43677e-15	1.42777e-13	ICM specific expressed
ENSMUSG00000038467	Chmp4b	112.006	1.2023	6.08622e-15	1.59202e-13	TE specific expressed
ENSMUSG00000063506	Arhgap22	14.5327	3.69703	7.06111e-15	1.8434e-13	TE specific expressed
ENSMUSG00000031758	Cdyl2	69.1843	-1.82112	7.17707e-15	1.86999e-13	ICM specific expressed
ENSMUSG00000029178	Klf3	36.6326	-2.67913	7.31632e-15	1.90253e-13	ICM specific expressed
ENSMUSG00000069324	Gm5096	18.8199	-3.02038	7.37456e-15	1.91392e-13	ICM specific expressed
ENSMUSG00000026112	6330578E17Rik	91.2259	1.01818	7.62565e-15	1.97522e-13	TE specific expressed
ENSMUSG00000019969	Psen1	156.137	1.07266	8.45959e-15	2.18696e-13	TE specific expressed
ENSMUSG00000030762	Aqp8	51.1293	-6.17393	9.06022e-15	2.33768e-13	ICM specific expressed
ENSMUSG00000036461	Elf1	21.2543	2.54946	9.23086e-15	2.37708e-13	TE specific expressed
ENSMUSG00000040717	Il17rd	43.1433	-4.23309	1.02092e-14	2.6138e-13	ICM specific expressed
ENSMUSG00000019831	Wasf1	22.0294	-3.80272	1.01942e-14	2.6138e-13	ICM specific expressed
ENSMUSG00000030421	C80913	58.4042	-1.24314	1.02518e-14	2.61963e-13	ICM specific expressed
ENSMUSG00000024151	Msh2	104.552	-1.12457	1.1886e-14	3.0314e-13	ICM specific expressed
ENSMUSG00000020456	Ogdh	345.569	1.13341	1.27624e-14	3.24242e-13	TE specific expressed
ENSMUSG00000028793	Rnf19b	144.465	-1.24912	1.30641e-14	3.31274e-13	ICM specific expressed
ENSMUSG00000057132	Rpgrip1	20.9591	-2.93383	1.35115e-14	3.41965e-13	ICM specific expressed
ENSMUSG00000028127	Abcd3	29.0196	-1.57004	1.36996e-14	3.46066e-13	ICM specific expressed
ENSMUSG00000025091	Pnliprp2	61.8913	-2.80025	1.43272e-14	3.61231e-13	ICM specific expressed
ENSMUSG00000006356	Crip2	234.536	1.78808	1.44389e-14	3.63355e-13	TE specific expressed
ENSMUSG00000022330	Osr2	53.0429	-3.77618	1.45043e-14	3.64312e-13	ICM specific expressed
ENSMUSG00000024206	Rfx2	244.721	-2.72555	1.461e-14	3.66272e-13	ICM specific expressed
ENSMUSG00000027536	Chmp4c	52.688	-1.48322	1.74726e-14	4.35567e-13	ICM specific expressed
ENSMUSG00000022040	Ephx2	14.8966	-4.83304	1.79215e-14	4.45918e-13	ICM specific expressed
ENSMUSG00000087275	1110002J07Rik	10.6135	-3.70623	1.89845e-14	4.71485e-13	ICM specific expressed
ENSMUSG00000026116	Tmem131	403.155	-1.12822	1.92826e-14	4.77991e-13	ICM specific expressed
ENSMUSG00000014077	1500003O03Rik	100.859	1.21656	1.96444e-14	4.86052e-13	TE specific expressed
ENSMUSG00000039497	Dse	21.5405	-3.49526	2.13154e-14	5.26415e-13	ICM specific expressed
ENSMUSG00000056829	Foxb2	19.5867	-7.02693	2.46003e-14	6.05285e-13	ICM specific expressed
ENSMUSG00000018417	Myo1b	136.898	-1.50992	2.58554e-14	6.34991e-13	ICM specific expressed
ENSMUSG00000028330	Ncbp1	107.218	1.20227	2.95297e-14	7.22552e-13	TE specific expressed
ENSMUSG00000062991	Nrg1	16.7657	-5.28607	3.02311e-14	7.38351e-13	ICM specific expressed
ENSMUSG00000068744	Psrc1	312.318	-1.9567	3.05494e-14	7.44755e-13	ICM specific expressed
ENSMUSG00000046623	Gjb4	25.8383	-5.18124	3.69899e-14	8.9682e-13	ICM specific expressed
ENSMUSG00000038459	Fam108c	43.729	1.86924	3.98605e-14	9.64652e-13	TE specific expressed
ENSMUSG00000006360	Crip1	14.0584	2.40429	4.2889e-14	1.03605e-12	TE specific expressed
ENSMUSG00000021483	Cdk20	11.36	-4.94954	4.38791e-14	1.05613e-12	ICM specific expressed
ENSMUSG00000029060	Mib2	72.7803	-1.74423	4.42633e-14	1.06344e-12	ICM specific expressed
ENSMUSG00000066129	Kndc1	30.3538	-3.62955	4.58318e-14	1.09913e-12	ICM specific expressed
ENSMUSG00000037013	Ss18	127.135	1.02077	4.81897e-14	1.15152e-12	TE specific expressed
ENSMUSG00000031028	Tub	17.7352	-4.94269	4.90435e-14	1.16981e-12	ICM specific expressed
ENSMUSG00000057738	Spna2	258.552	1.51898	5.10394e-14	1.21523e-12	TE specific expressed
ENSMUSG00000035000	Dpp4	17.7381	-4.08065	5.58208e-14	1.32432e-12	ICM specific expressed
ENSMUSG00000005417	Mprip	191.882	1.01785	6.86675e-14	1.61466e-12	TE specific expressed
ENSMUSG00000055102	Zfp819	12.3121	-4.81958	7.14271e-14	1.67658e-12	ICM specific expressed
ENSMUSG00000029465	Arpc3	53.4781	1.04918	7.54027e-14	1.76677e-12	TE specific expressed
ENSMUSG00000024209	1700061G19Rik	15.8842	-3.39649	8.61826e-14	2.01579e-12	ICM specific expressed
ENSMUSG00000022533	Atp13a3	342.562	-1.0064	8.93464e-14	2.08611e-12	ICM specific expressed
ENSMUSG00000044792	Isca1	46.4028	1.30925	9.41209e-14	2.19373e-12	TE specific expressed
ENSMUSG00000001729	Akt1	100.577	1.57422	9.66637e-14	2.24904e-12	TE specific expressed
ENSMUSG00000070327	Rnf213	621.693	-2.7475	9.90107e-14	2.29962e-12	ICM specific expressed
ENSMUSG00000022992	2310037I24Rik	48.8714	-1.18671	9.96876e-14	2.31129e-12	ICM specific expressed
ENSMUSG00000020821	Kif1c	74.1775	1.51794	1.02993e-13	2.3796e-12	TE specific expressed
ENSMUSG00000019998	Stx7	30.1847	1.2402	1.02839e-13	2.3796e-12	TE specific expressed
ENSMUSG00000020189	Osbpl8	109.739	1.73458	1.06554e-13	2.45761e-12	TE specific expressed
ENSMUSG00000021054	Sgpp1	40.5166	1.85202	1.085e-13	2.49813e-12	TE specific expressed
ENSMUSG00000060591	Ifitm2	35.655	-2.74296	1.08743e-13	2.49938e-12	ICM specific expressed
ENSMUSG00000063354	Slc39a4	218.015	1.82366	1.10031e-13	2.52462e-12	TE specific expressed
ENSMUSG00000028273	Pdlim5	64.0484	2.12942	1.11024e-13	2.54301e-12	TE specific expressed
ENSMUSG00000062542	Syt9	18.6595	-4.76213	1.13963e-13	2.60134e-12	ICM specific expressed
ENSMUSG00000004891	Nes	11.0438	-4.78687	1.14439e-13	2.60772e-12	ICM specific expressed
ENSMUSG00000021823	Vcl	110.865	1.5849	1.19457e-13	2.71738e-12	TE specific expressed
ENSMUSG00000038807	Rap1gap2	16.7315	-3.92669	1.24375e-13	2.82441e-12	ICM specific expressed
ENSMUSG00000021990	Spata13	65.1267	3.29345	1.28254e-13	2.90752e-12	TE specific expressed
ENSMUSG00000022565	Plec	240.881	2.15843	1.30292e-13	2.9487e-12	TE specific expressed
ENSMUSG00000028672	Hmgcl	31.1932	1.43072	1.33809e-13	3.02312e-12	TE specific expressed
ENSMUSG00000053470	Kdm3a	151.765	-1.61637	1.35119e-13	3.04753e-12	ICM specific expressed
ENSMUSG00000071604	Fam189a2	28.6037	-3.30126	1.36625e-13	3.07626e-12	ICM specific expressed
ENSMUSG00000031441	Atp11a	47.0534	3.58915	1.42717e-13	3.208e-12	TE specific expressed
ENSMUSG00000028890	Mtf1	94.3567	1.3454	1.59951e-13	3.57718e-12	TE specific expressed
ENSMUSG00000034509	Mad2l1bp	35.4824	1.98803	1.66356e-13	3.71416e-12	TE specific expressed
ENSMUSG00000038534	Osbpl7	89.7714	2.55428	1.80277e-13	4.01821e-12	TE specific expressed
ENSMUSG00000019989	Enpp3	10.4287	-4.37992	1.85968e-13	4.1324e-12	ICM specific expressed
ENSMUSG00000029752	Asns	109.159	-3.4109	1.86023e-13	4.1324e-12	ICM specific expressed
ENSMUSG00000014778	Fhod1	195.639	-1.98995	2.10282e-13	4.64792e-12	ICM specific expressed
ENSMUSG00000024077	Strn	99.2226	1.1214	2.1759e-13	4.80147e-12	TE specific expressed
ENSMUSG00000026456	Cyb5r1	104.821	-1.23588	2.22476e-13	4.90112e-12	ICM specific expressed
ENSMUSG00000043207	Zmpste24	159.691	1.38847	2.27749e-13	5.00897e-12	TE specific expressed
ENSMUSG00000024331	Dsc2	46.3463	3.19497	2.28878e-13	5.02546e-12	TE specific expressed
ENSMUSG00000072571	G630016D24Rik	18.1005	-3.37225	2.45639e-13	5.38457e-12	ICM specific expressed
ENSMUSG00000044641	Pard6b	44.4704	2.77849	2.60052e-13	5.69111e-12	TE specific expressed
ENSMUSG00000003153	Slc2a3	626.168	3.2763	2.63309e-13	5.7529e-12	TE specific expressed
ENSMUSG00000032418	Me1	86.4927	-1.87454	2.6598e-13	5.80169e-12	ICM specific expressed
ENSMUSG00000054387	Mdm4	102.617	-1.29726	2.71812e-13	5.91916e-12	ICM specific expressed
ENSMUSG00000025555	Farp1	63.5874	2.20869	2.72685e-13	5.92844e-12	TE specific expressed
ENSMUSG00000024589	Nedd4l	272.934	1.3085	3.38972e-13	7.34549e-12	TE specific expressed
ENSMUSG00000021576	Pdcd6	53.8771	1.18279	3.46075e-13	7.48718e-12	TE specific expressed
ENSMUSG00000043895	S1pr2	12.6133	-4.8674	3.87125e-13	8.36165e-12	ICM specific expressed
ENSMUSG00000030934	Oat	17.4627	2.67132	3.91478e-13	8.44192e-12	TE specific expressed
ENSMUSG00000026970	Rbms1	17.1167	3.10032	4.03983e-13	8.69744e-12	TE specific expressed
ENSMUSG00000030800	Prss8	66.1477	2.66165	4.15315e-13	8.92692e-12	TE specific expressed
ENSMUSG00000010607	Pigyl	27.6846	1.54199	4.33261e-13	9.28257e-12	TE specific expressed
ENSMUSG00000052180	Serpinb6c	18.4753	2.84854	4.42757e-13	9.47071e-12	TE specific expressed
ENSMUSG00000034258	Mfsd7c	184.193	1.91669	4.54342e-13	9.70287e-12	TE specific expressed
ENSMUSG00000047407	Tgif1	139.367	-1.61608	4.59947e-13	9.80679e-12	ICM specific expressed
ENSMUSG00000033826	Dnahc8	20.4863	-3.2384	4.8379e-13	1.02986e-11	ICM specific expressed
ENSMUSG00000023015	Racgap1	230.249	1.02891	4.89244e-13	1.0398e-11	TE specific expressed
ENSMUSG00000003810	Mast2	127.023	1.56565	5.53454e-13	1.17438e-11	TE specific expressed
ENSMUSG00000026688	Mgst3	16.5414	2.7368	5.88599e-13	1.24299e-11	TE specific expressed
ENSMUSG00000033943	Mga	403.758	-1.33855	6.27841e-13	1.32376e-11	ICM specific expressed
ENSMUSG00000037622	Wdtc1	205.171	1.2341	6.33155e-13	1.33284e-11	TE specific expressed
ENSMUSG00000045915	Ccdc42	20.0668	4.42995	6.48073e-13	1.36208e-11	TE specific expressed
ENSMUSG00000029084	Cd38	13.9842	-6.82615	8.45609e-13	1.77444e-11	ICM specific expressed
ENSMUSG00000043889	Gm8399	59.6468	1.15597	8.70839e-13	1.8245e-11	TE specific expressed
ENSMUSG00000029053	Prkcz	102.445	1.53363	8.82196e-13	1.84538e-11	TE specific expressed
ENSMUSG00000074277	Phldb3	50.9781	2.35301	8.93937e-13	1.86406e-11	TE specific expressed
ENSMUSG00000031548	Sfrp1	45.6796	-2.83794	8.99984e-13	1.87372e-11	ICM specific expressed
ENSMUSG00000032220	Myo1e	78.58	2.71332	9.04231e-13	1.87961e-11	TE specific expressed
ENSMUSG00000051343	Rab11fip5	128.502	1.59891	9.16538e-13	1.90221e-11	TE specific expressed
ENSMUSG00000033871	Ppargc1b	77.6303	3.14426	9.40882e-13	1.94968e-11	TE specific expressed
ENSMUSG00000033268	Duox1	11.7596	-5.53231	9.73175e-13	2.01345e-11	ICM specific expressed
ENSMUSG00000035441	Myo1d	71.2222	1.80872	9.78282e-13	2.02087e-11	TE specific expressed
ENSMUSG00000031995	St14	379.472	1.18686	1.02275e-12	2.10616e-11	TE specific expressed
ENSMUSG00000027189	Trim44	73.4566	-3.19733	1.05873e-12	2.17688e-11	ICM specific expressed
ENSMUSG00000026883	Dab2ip	185.72	1.7112	1.14412e-12	2.34882e-11	TE specific expressed
ENSMUSG00000025283	Sat1	72.5566	-2.06945	1.19629e-12	2.45212e-11	ICM specific expressed
ENSMUSG00000029059	2810405K02Rik	10.0518	3.94138	1.23016e-12	2.51765e-11	TE specific expressed
ENSMUSG00000040848	Sft2d2	38.168	2.62304	1.29858e-12	2.65359e-11	TE specific expressed
ENSMUSG00000026726	Cubn	290.231	-3.60466	1.3046e-12	2.66179e-11	ICM specific expressed
ENSMUSG00000020181	Nav3	19.9343	5.12422	1.43659e-12	2.92209e-11	TE specific expressed
ENSMUSG00000090535	Gm8540	13.6921	-5.41441	1.5033e-12	3.05311e-11	ICM specific expressed
ENSMUSG00000051817	Sox12	11.3805	-4.26663	1.61614e-12	3.27726e-11	ICM specific expressed
ENSMUSG00000056737	Capg	52.6558	1.62433	1.70251e-12	3.4457e-11	TE specific expressed
ENSMUSG00000025060	Slk	69.6625	1.55108	1.7044e-12	3.4457e-11	TE specific expressed
ENSMUSG00000033256	Shf	11.2496	-3.42959	1.7337e-12	3.49959e-11	ICM specific expressed
ENSMUSG00000072419	Dppa2	411.017	-1.1964	1.78206e-12	3.58085e-11	ICM specific expressed
ENSMUSG00000044279	Crb3	25.1534	3.99158	1.9216e-12	3.85542e-11	TE specific expressed
ENSMUSG00000057337	Chst3	28.8709	4.26865	2.02632e-12	4.05937e-11	TE specific expressed
ENSMUSG00000047443	Fam132b	21.4018	4.24434	2.04388e-12	4.08837e-11	TE specific expressed
ENSMUSG00000054364	Rhob	50.6712	-2.28552	2.16583e-12	4.32578e-11	ICM specific expressed
ENSMUSG00000026728	Vim	12.115	-6.62501	2.25724e-12	4.50157e-11	ICM specific expressed
ENSMUSG00000006705	Pknox1	76.8836	1.68707	2.26858e-12	4.51556e-11	TE specific expressed
ENSMUSG00000029860	Zyx	194.462	1.52844	2.27106e-12	4.51556e-11	TE specific expressed
ENSMUSG00000037995	Igsf9	32.9642	4.02888	2.34649e-12	4.65855e-11	TE specific expressed
ENSMUSG00000020882	Cacnb1	20.6451	-4.1264	2.38159e-12	4.72118e-11	ICM specific expressed
ENSMUSG00000015932	Dstn	153.612	1.30678	2.39187e-12	4.73448e-11	TE specific expressed
ENSMUSG00000022843	Clcn2	49.1063	-2.17572	2.43075e-12	4.80427e-11	ICM specific expressed
ENSMUSG00000016552	Foxred2	79.1563	2.59263	2.49134e-12	4.91669e-11	TE specific expressed
ENSMUSG00000026473	Glul	334.708	1.14648	2.51341e-12	4.95288e-11	TE specific expressed
ENSMUSG00000032348	Gsta4	81.463	1.78031	2.66581e-12	5.2454e-11	TE specific expressed
ENSMUSG00000004508	Gab2	66.0502	2.87275	2.69068e-12	5.28648e-11	TE specific expressed
ENSMUSG00000019558	Slc6a8	831.498	1.50507	2.71608e-12	5.32849e-11	TE specific expressed
ENSMUSG00000037876	Jmjd1c	154.285	-1.12989	2.7494e-12	5.3859e-11	ICM specific expressed
ENSMUSG00000030145	Zfp248	12.2483	3.21545	2.88688e-12	5.64687e-11	TE specific expressed
ENSMUSG00000004317	Clcn5	144.471	1.92863	2.93906e-12	5.74047e-11	TE specific expressed
ENSMUSG00000019872	Smpdl3a	52.888	3.41505	3.14039e-12	6.12468e-11	TE specific expressed
ENSMUSG00000022500	Litaf	84.0972	1.46446	3.2038e-12	6.23918e-11	TE specific expressed
ENSMUSG00000031021	Tmem9b	25.0846	1.82676	3.22292e-12	6.26721e-11	TE specific expressed
ENSMUSG00000042207	Kdm5b	585.976	-1.61253	3.23012e-12	6.272e-11	ICM specific expressed
ENSMUSG00000025885	Myo5b	86.8393	2.77973	3.28392e-12	6.36715e-11	TE specific expressed
ENSMUSG00000027865	Gdap2	85.181	1.5274	3.51422e-12	6.80374e-11	TE specific expressed
ENSMUSG00000028618	Tmem59	111.131	1.07172	3.5635e-12	6.88908e-11	TE specific expressed
ENSMUSG00000023074	Mospd1	14.6854	2.14858	3.5949e-12	6.93967e-11	TE specific expressed
ENSMUSG00000028042	Zbtb7b	312.181	1.62666	3.61208e-12	6.96271e-11	TE specific expressed
ENSMUSG00000039110	Mycbpap	12.3874	4.1138	3.72059e-12	7.15109e-11	TE specific expressed
ENSMUSG00000031488	Rab11fip1	267.614	1.41509	3.74607e-12	7.18963e-11	TE specific expressed
ENSMUSG00000027463	2310046K01Rik	29.2686	3.98044	3.76007e-12	7.20608e-11	TE specific expressed
ENSMUSG00000005125	Ndrg1	102.578	4.08125	3.83811e-12	7.34502e-11	TE specific expressed
ENSMUSG00000025902	Sox17	38.9129	-6.87789	3.95639e-12	7.5558e-11	ICM specific expressed
ENSMUSG00000032667	Pon2	11.3803	4.3532	3.95965e-12	7.5558e-11	TE specific expressed
ENSMUSG00000059316	Slc27a4	77.9172	1.56595	4.04473e-12	7.68498e-11	TE specific expressed
ENSMUSG00000059439	Bcas3	203.637	-1.14174	4.12612e-12	7.82842e-11	ICM specific expressed
ENSMUSG00000071847	Apcdd1	62.8477	-3.52616	4.26266e-12	8.07592e-11	ICM specific expressed
ENSMUSG00000044150	A830080D01Rik	58.0368	-2.01439	4.29492e-12	8.12542e-11	ICM specific expressed
ENSMUSG00000031119	Gpc4	13.6782	-4.82955	4.40971e-12	8.33072e-11	ICM specific expressed
ENSMUSG00000002985	Apoe	299.574	-1.82048	4.4954e-12	8.46847e-11	ICM specific expressed
ENSMUSG00000022558	Heatr7a	211.961	1.60874	4.66516e-12	8.7758e-11	TE specific expressed
ENSMUSG00000038344	Txlng	49.4712	-1.64199	4.71619e-12	8.85922e-11	ICM specific expressed
ENSMUSG00000070436	Serpinh1	180.579	-4.46228	4.74957e-12	8.90931e-11	ICM specific expressed
ENSMUSG00000007872	Id3	34.6316	-4.78951	5.18908e-12	9.72e-11	ICM specific expressed
ENSMUSG00000037685	Atp8a1	29.6587	-2.38243	5.30853e-12	9.91573e-11	ICM specific expressed
ENSMUSG00000023039	Krt7	10.6224	4.53477	5.78258e-12	1.0786e-10	TE specific expressed
ENSMUSG00000042364	Snx18	54.606	-2.22222	5.82776e-12	1.0855e-10	ICM specific expressed
ENSMUSG00000070407	Hs3st3b1	26.0862	3.31263	6.03217e-12	1.122e-10	TE specific expressed
ENSMUSG00000034312	Iqsec1	237.105	1.13563	6.34738e-12	1.17898e-10	TE specific expressed
ENSMUSG00000068876	Cgn	95.3346	2.20905	6.38852e-12	1.18496e-10	TE specific expressed
ENSMUSG00000078924	Gm12169	34.5989	3.23848	7.11448e-12	1.3141e-10	TE specific expressed
ENSMUSG00000020737	Hn1	92.0752	1.47883	7.16242e-12	1.32111e-10	TE specific expressed
ENSMUSG00000006345	Ggt1	136.17	-1.57818	7.22355e-12	1.33054e-10	ICM specific expressed
ENSMUSG00000021733	Slc4a7	31.1212	-2.666	7.5223e-12	1.38364e-10	ICM specific expressed
ENSMUSG00000074221	Zfp568	214.607	1.04149	7.62607e-12	1.40079e-10	TE specific expressed
ENSMUSG00000026107	Obfc2a	28.0643	2.3601	7.80545e-12	1.43175e-10	TE specific expressed
ENSMUSG00000003316	Glg1	211.575	-1.04428	8.04429e-12	1.47353e-10	ICM specific expressed
ENSMUSG00000039801	2410089E03Rik	96.9912	-1.91718	8.12672e-12	1.48657e-10	ICM specific expressed
ENSMUSG00000033955	Tnks1bp1	48.6344	2.37824	8.28831e-12	1.51404e-10	TE specific expressed
ENSMUSG00000026623	Lpgat1	43.3351	1.43992	8.72664e-12	1.58973e-10	TE specific expressed
ENSMUSG00000025907	Rb1cc1	67.2062	1.12779	8.96479e-12	1.62864e-10	TE specific expressed
ENSMUSG00000027071	P2rx3	17.2338	3.73834	9.21125e-12	1.67113e-10	TE specific expressed
ENSMUSG00000043110	Lrrn4	73.7821	4.13434	9.66419e-12	1.74614e-10	TE specific expressed
ENSMUSG00000031837	Necab2	27.4765	-2.98362	9.8586e-12	1.77642e-10	ICM specific expressed
ENSMUSG00000062078	Qk	301.924	-1.04682	1.03191e-11	1.85435e-10	ICM specific expressed
ENSMUSG00000024472	Dcp2	59.5815	-1.45418	1.12152e-11	2.00994e-10	ICM specific expressed
ENSMUSG00000030117	Gdf3	80.5249	-1.58676	1.13032e-11	2.02297e-10	ICM specific expressed
ENSMUSG00000046733	Gprc5a	155.057	3.12817	1.1354e-11	2.02661e-10	TE specific expressed
ENSMUSG00000075592	Nynrin	228.36	1.13744	1.13489e-11	2.02661e-10	TE specific expressed
ENSMUSG00000022016	Akap11	19.5468	-3.4146	1.15246e-11	2.05429e-10	ICM specific expressed
ENSMUSG00000042377	Fam83g	25.1936	2.71195	1.20343e-11	2.14227e-10	TE specific expressed
ENSMUSG00000038976	Ppp1r9b	47.675	2.14697	1.2358e-11	2.19694e-10	TE specific expressed
ENSMUSG00000033542	Arhgef5	40.3025	3.02233	1.37706e-11	2.44479e-10	TE specific expressed
ENSMUSG00000001827	Folr1	122.731	1.46998	1.38468e-11	2.45502e-10	TE specific expressed
ENSMUSG00000038388	Mpp6	31.044	-1.53037	1.4243e-11	2.51854e-10	ICM specific expressed
ENSMUSG00000049775	Tmsb4x	40.0714	4.83261	1.47344e-11	2.59506e-10	TE specific expressed
ENSMUSG00000015711	Prune	120.052	1.2764	1.50692e-11	2.647e-10	TE specific expressed
ENSMUSG00000026078	Pdcl3	45.4911	1.30735	1.60994e-11	2.81305e-10	TE specific expressed
ENSMUSG00000038775	Vill	28.2065	2.68825	1.62831e-11	2.8414e-10	TE specific expressed
ENSMUSG00000021127	Zfp36l1	73.8711	-2.94733	1.74277e-11	3.03316e-10	ICM specific expressed
ENSMUSG00000001089	Luzp1	198.051	1.18462	1.80144e-11	3.12705e-10	TE specific expressed
ENSMUSG00000024030	Abcg1	30.4206	-3.43592	1.82271e-11	3.15984e-10	ICM specific expressed
ENSMUSG00000017615	Tnfaip1	60.0214	1.20884	1.9222e-11	3.32796e-10	TE specific expressed
ENSMUSG00000022587	Ly6e	26.1479	-3.27253	1.99792e-11	3.45455e-10	ICM specific expressed
ENSMUSG00000031652	N4bp1	114.036	-1.10122	2.21576e-11	3.82125e-10	ICM specific expressed
ENSMUSG00000035021	Baz1a	215.396	1.30036	2.23864e-11	3.8557e-10	TE specific expressed
ENSMUSG00000042680	Fam59a	71.0855	2.953	2.3446e-11	4.03295e-10	TE specific expressed
ENSMUSG00000017386	Traf4	145.943	1.40963	2.41074e-11	4.14135e-10	TE specific expressed
ENSMUSG00000029647	Pan3	61.7836	1.23874	2.44394e-11	4.19296e-10	TE specific expressed
ENSMUSG00000042712	Wbp5	19.1178	4.29368	2.55909e-11	4.38484e-10	TE specific expressed
ENSMUSG00000029993	Nfu1	56.1395	-1.19543	2.61459e-11	4.46838e-10	ICM specific expressed
ENSMUSG00000034394	Lif	11.7121	3.52897	2.61258e-11	4.46838e-10	TE specific expressed
ENSMUSG00000038732	Mboat1	31.6961	-2.81942	2.68432e-11	4.58165e-10	ICM specific expressed
ENSMUSG00000032105	Pdzd3	17.3296	3.86949	2.73738e-11	4.66621e-10	TE specific expressed
ENSMUSG00000028245	Nsmaf	44.7427	-1.89681	2.74507e-11	4.67331e-10	ICM specific expressed
ENSMUSG00000032549	Rab6b	18.1666	3.36403	2.75966e-11	4.69212e-10	TE specific expressed
ENSMUSG00000001420	Tmem79	57.5747	2.99098	2.78498e-11	4.72739e-10	TE specific expressed
ENSMUSG00000033060	Lmo7	54.6335	2.53392	2.78753e-11	4.72739e-10	TE specific expressed
ENSMUSG00000036211	Hist1h1t	22.2334	-5.63018	2.84851e-11	4.81849e-10	ICM specific expressed
ENSMUSG00000041359	Tcl1	16.4385	-3.9905	2.86753e-11	4.84448e-10	ICM specific expressed
ENSMUSG00000024406	Pou5f1	1843.55	-1.09652	3.05004e-11	5.14626e-10	ICM specific expressed
ENSMUSG00000025195	Dnmbp	68.2702	1.93053	3.07342e-11	5.17912e-10	TE specific expressed
ENSMUSG00000046133	C130073F10Rik	161.313	1.12295	3.07961e-11	5.18297e-10	TE specific expressed
ENSMUSG00000030214	Plbd1	65.8491	-2.2511	3.11282e-11	5.23222e-10	ICM specific expressed
ENSMUSG00000027624	Epb4.1l1	166.787	1.48486	3.22058e-11	5.38604e-10	TE specific expressed
ENSMUSG00000045482	Trrap	568.636	-1.01196	3.37253e-11	5.63305e-10	ICM specific expressed
ENSMUSG00000025396	Hsd17b6	10.2516	4.87886	3.86933e-11	6.43046e-10	TE specific expressed
ENSMUSG00000051934	Spats2	61.3785	-1.86581	4.00707e-11	6.65103e-10	ICM specific expressed
ENSMUSG00000074802	Gas2l3	52.1618	1.85476	4.09392e-11	6.7867e-10	TE specific expressed
ENSMUSG00000031904	Slc7a6	247.31	1.05097	4.31275e-11	7.14054e-10	TE specific expressed
ENSMUSG00000031217	Efnb1	51.484	3.83547	4.34023e-11	7.17707e-10	TE specific expressed
ENSMUSG00000028159	Dapp1	12.0263	3.64621	4.86875e-11	8.03102e-10	TE specific expressed
ENSMUSG00000021709	Erbb2ip	52.3139	1.50074	4.93361e-11	8.1279e-10	TE specific expressed
ENSMUSG00000022747	St3gal6	22.2578	3.4864	4.96778e-11	8.17403e-10	TE specific expressed
ENSMUSG00000063952	Brpf3	236.421	-1.33219	4.99362e-11	8.20637e-10	ICM specific expressed
ENSMUSG00000033487	Fndc3a	113.509	-1.34591	5.24227e-11	8.58309e-10	ICM specific expressed
ENSMUSG00000020709	Adap2	15.3486	2.93824	5.34552e-11	8.74135e-10	TE specific expressed
ENSMUSG00000012396	Nanog	469.039	-2.1139	5.56013e-11	9.08109e-10	ICM specific expressed
ENSMUSG00000023906	Cldn6	26.5374	4.88789	5.73046e-11	9.34777e-10	TE specific expressed
ENSMUSG00000022114	Spry2	201.147	-2.44444	6.21523e-11	1.01013e-09	ICM specific expressed
ENSMUSG00000032740	Ccdc88a	11.8578	-2.9755	6.33294e-11	1.02674e-09	ICM specific expressed
ENSMUSG00000034445	Cybasc3	62.0932	1.93919	6.7199e-11	1.08418e-09	TE specific expressed
ENSMUSG00000037722	Gnpnat1	22.239	-2.04746	6.86441e-11	1.10615e-09	ICM specific expressed
ENSMUSG00000025921	Rdh10	19.5385	-2.81755	7.19821e-11	1.15853e-09	ICM specific expressed
ENSMUSG00000033669	Zfp7	52.9213	1.70857	7.2271e-11	1.16177e-09	TE specific expressed
ENSMUSG00000023830	Igf2r	394.072	-1.03109	7.88459e-11	1.26439e-09	ICM specific expressed
ENSMUSG00000046794	Ppp1r3b	43.5114	3.07831	8.04739e-11	1.28894e-09	TE specific expressed
ENSMUSG00000078566	Bnip3	34.176	1.72009	8.17871e-11	1.3084e-09	TE specific expressed
ENSMUSG00000061126	Cyp4f39	12.7528	3.85577	8.21106e-11	1.31199e-09	TE specific expressed
ENSMUSG00000052632	Asap2	74.8846	1.41168	8.81952e-11	1.40751e-09	TE specific expressed
ENSMUSG00000049295	Zfp219	88.647	-1.42308	9.07942e-11	1.44551e-09	ICM specific expressed
ENSMUSG00000027346	Gpcpd1	121.081	-1.44859	9.14962e-11	1.45494e-09	ICM specific expressed
ENSMUSG00000064090	Vrk2	12.3907	2.2038	9.41036e-11	1.49461e-09	TE specific expressed
ENSMUSG00000029344	Tpst2	81.7227	1.36208	9.49438e-11	1.50615e-09	TE specific expressed
ENSMUSG00000021189	Atxn3	34.9843	-1.67453	9.63346e-11	1.52639e-09	ICM specific expressed
ENSMUSG00000027201	Myef2	68.041	-1.13764	1.06756e-10	1.68748e-09	ICM specific expressed
ENSMUSG00000038400	Pmepa1	25.3308	-2.62064	1.14816e-10	1.81273e-09	ICM specific expressed
ENSMUSG00000034135	Sik3	79.5842	1.77251	1.20259e-10	1.89641e-09	TE specific expressed
ENSMUSG00000005968	Tuft1	103.262	2.04525	1.29376e-10	2.03775e-09	TE specific expressed
ENSMUSG00000028393	Alad	172.55	1.23065	1.29712e-10	2.04062e-09	TE specific expressed
ENSMUSG00000022436	Sh3bp1	191.464	1.53852	1.30433e-10	2.04954e-09	TE specific expressed
ENSMUSG00000037370	Enpp1	41.8986	3.61234	1.33018e-10	2.08767e-09	TE specific expressed
ENSMUSG00000039137	Whrn	27.5208	-2.6043	1.38268e-10	2.16751e-09	ICM specific expressed
ENSMUSG00000020883	Fbxl20	58.8107	-2.46664	1.40833e-10	2.20251e-09	ICM specific expressed
ENSMUSG00000040713	Creg1	92.6692	-1.44142	1.4974e-10	2.33356e-09	ICM specific expressed
ENSMUSG00000019947	Arid5b	349.879	-1.44883	1.51099e-10	2.35197e-09	ICM specific expressed
ENSMUSG00000044250	Fam113b	139.753	-1.03975	1.52635e-10	2.3703e-09	ICM specific expressed
ENSMUSG00000029920	Smarcad1	131.583	-1.06004	1.52517e-10	2.3703e-09	ICM specific expressed
ENSMUSG00000027956	Tmem144	20.5549	2.11915	1.54238e-10	2.3924e-09	TE specific expressed
ENSMUSG00000020541	Tom1l1	21.3902	2.71172	1.57762e-10	2.44135e-09	TE specific expressed
ENSMUSG00000038608	Dock10	15.2022	-3.94957	1.57758e-10	2.44135e-09	ICM specific expressed
ENSMUSG00000061751	Kalrn	61.804	1.9801	1.67705e-10	2.58917e-09	TE specific expressed
ENSMUSG00000027394	Ttl	75.9525	-1.55083	1.70429e-10	2.62818e-09	ICM specific expressed
ENSMUSG00000031642	Sh3rf1	45.5485	1.86758	1.90862e-10	2.93304e-09	TE specific expressed
ENSMUSG00000031278	Acsl4	17.7955	-2.82775	1.98871e-10	3.05257e-09	ICM specific expressed
ENSMUSG00000081752	Gm14680	10.1225	-1.70367	2.09899e-10	3.21813e-09	ICM specific expressed
ENSMUSG00000019699	Akt3	27.9969	2.33973	2.26298e-10	3.45757e-09	TE specific expressed
ENSMUSG00000046841	Ckap4	25.3219	-4.27277	2.3368e-10	3.55513e-09	ICM specific expressed
ENSMUSG00000032267	Usp28	54.4037	-1.5928	2.35192e-10	3.57287e-09	ICM specific expressed
ENSMUSG00000030122	Ptms	115.472	1.4082	2.51644e-10	3.81842e-09	TE specific expressed
ENSMUSG00000041570	Camsap2	86.0272	1.31123	2.56187e-10	3.88292e-09	TE specific expressed
ENSMUSG00000024525	Impa2	47.1167	-1.40752	2.60698e-10	3.94677e-09	ICM specific expressed
ENSMUSG00000041598	Cdc42ep4	37.8724	2.42317	2.73453e-10	4.13516e-09	TE specific expressed
ENSMUSG00000030204	Ddx47	58.2556	1.0375	2.76599e-10	4.17797e-09	TE specific expressed
ENSMUSG00000001670	Tat	177.758	-3.72256	2.85702e-10	4.30565e-09	ICM specific expressed
ENSMUSG00000022865	Cxadr	71.9719	1.74965	3.04639e-10	4.57545e-09	TE specific expressed
ENSMUSG00000025584	Pde8a	38.6485	-3.31799	3.05768e-10	4.58722e-09	ICM specific expressed
ENSMUSG00000027751	Fam48a	223.262	1.19983	3.10224e-10	4.6488e-09	TE specific expressed
ENSMUSG00000081957	Ak3l2-ps	23.792	-1.34034	3.1083e-10	4.65263e-09	ICM specific expressed
ENSMUSG00000068966	Zbtb34	49.0907	-1.34319	3.23884e-10	4.84256e-09	ICM specific expressed
ENSMUSG00000048371	Pdp2	319.137	-1.58996	3.30957e-10	4.94273e-09	ICM specific expressed
ENSMUSG00000023902	Zscan10	14.8888	-4.06369	3.3172e-10	4.94856e-09	ICM specific expressed
ENSMUSG00000048481	Mypop	10.705	3.29193	3.32378e-10	4.9528e-09	TE specific expressed
ENSMUSG00000056300	Gm13247	41.9525	-1.49774	3.48849e-10	5.18658e-09	ICM specific expressed
ENSMUSG00000034218	Atm	93.4404	-1.2182	3.52668e-10	5.23749e-09	ICM specific expressed
ENSMUSG00000020228	Helb	46.2034	-2.03119	3.552e-10	5.26919e-09	ICM specific expressed
ENSMUSG00000020608	Smc6	61.8092	-1.05107	3.59406e-10	5.32564e-09	ICM specific expressed
ENSMUSG00000031651	Triml1	12.5082	-2.54383	4.06477e-10	6.0164e-09	ICM specific expressed
ENSMUSG00000067261	Foxd3	15.2219	-7.08975	4.13392e-10	6.11193e-09	ICM specific expressed
ENSMUSG00000051483	Cbr1	65.6773	-1.35813	4.2145e-10	6.22242e-09	ICM specific expressed
ENSMUSG00000035615	Frmpd1	58.7542	2.58609	4.21804e-10	6.22242e-09	TE specific expressed
ENSMUSG00000006390	Elovl1	44.2308	1.76492	4.26732e-10	6.28813e-09	TE specific expressed
ENSMUSG00000079012	Serpina3m	20.7286	-3.64877	4.34323e-10	6.39289e-09	ICM specific expressed
ENSMUSG00000025964	Adam23	21.053	-3.2489	4.4177e-10	6.49529e-09	ICM specific expressed
ENSMUSG00000041782	Lad1	61.8864	1.97254	4.44484e-10	6.52796e-09	TE specific expressed
ENSMUSG00000038072	Galnt11	24.9418	-2.01968	4.5802e-10	6.7038e-09	ICM specific expressed
ENSMUSG00000020561	Twistnb	51.1417	-1.16224	4.58784e-10	6.7038e-09	ICM specific expressed
ENSMUSG00000026563	Tada1	25.6198	1.99615	4.58984e-10	6.7038e-09	TE specific expressed
ENSMUSG00000028289	Epha7	10.1927	-5.40187	4.59692e-10	6.70675e-09	ICM specific expressed
ENSMUSG00000069805	Fbp1	10.5521	-2.79178	4.61337e-10	6.72335e-09	ICM specific expressed
ENSMUSG00000040213	Ccbl2	19.9955	-2.93603	5.01146e-10	7.27952e-09	ICM specific expressed
ENSMUSG00000039886	Tmem120a	88.2523	1.22935	5.13311e-10	7.44807e-09	TE specific expressed
ENSMUSG00000035547	Capn5	52.7391	1.61438	5.22707e-10	7.5761e-09	TE specific expressed
ENSMUSG00000064210	Ano6	141.847	1.30196	5.26481e-10	7.62248e-09	TE specific expressed
ENSMUSG00000044681	Cnpy1	11.8686	-2.9761	5.31743e-10	7.69026e-09	ICM specific expressed
ENSMUSG00000024942	Capn1	150.77	1.14296	5.63975e-10	8.14754e-09	TE specific expressed
ENSMUSG00000039478	Efha2	15.0347	-3.1747	6.05937e-10	8.74423e-09	ICM specific expressed
ENSMUSG00000037169	Mycn	35.8667	3.60382	6.2039e-10	8.94305e-09	TE specific expressed
ENSMUSG00000019769	Syne1	32.249	3.60003	6.26266e-10	9.01796e-09	TE specific expressed
ENSMUSG00000021987	Mtmr6	10.8915	2.68817	6.30518e-10	9.06933e-09	TE specific expressed
ENSMUSG00000040650	Cyp2b23	11.1807	-4.96525	6.5222e-10	9.36119e-09	ICM specific expressed
ENSMUSG00000044636	Csrnp2	32.8054	-2.59029	6.68324e-10	9.58196e-09	ICM specific expressed
ENSMUSG00000089832	Shkbp1	62.2513	-1.44535	7.0797e-10	1.01394e-08	ICM specific expressed
ENSMUSG00000028602	Tnfrsf8	32.6919	-3.16257	7.21225e-10	1.03181e-08	ICM specific expressed
ENSMUSG00000019846	Lama4	14.6107	-3.8211	7.35022e-10	1.04816e-08	ICM specific expressed
ENSMUSG00000061517	Sox21	10.5833	-3.33901	7.52722e-10	1.07224e-08	ICM specific expressed
ENSMUSG00000020186	Csrp2	19.5235	1.83316	7.53596e-10	1.07234e-08	TE specific expressed
ENSMUSG00000031490	Eif4ebp1	177.157	-1.01342	7.65546e-10	1.08817e-08	ICM specific expressed
ENSMUSG00000029822	Osbpl3	24.7238	2.53208	7.90905e-10	1.12062e-08	TE specific expressed
ENSMUSG00000021403	Serpinb9b	28.8259	2.75604	8.26941e-10	1.16918e-08	TE specific expressed
ENSMUSG00000029171	Pgm1	53.047	-1.17564	8.31458e-10	1.17431e-08	ICM specific expressed
ENSMUSG00000058486	Wdr91	92.783	1.35484	8.73651e-10	1.23128e-08	TE specific expressed
ENSMUSG00000009112	Bcl2l13	103.213	1.10696	9.08394e-10	1.27889e-08	TE specific expressed
ENSMUSG00000029366	Dck	39.9241	1.5948	9.16242e-10	1.28857e-08	TE specific expressed
ENSMUSG00000044393	Dsg2	151.001	1.37148	9.58138e-10	1.34606e-08	TE specific expressed
ENSMUSG00000043629	1700019D03Rik	20.3389	-2.68042	9.90173e-10	1.38813e-08	ICM specific expressed
ENSMUSG00000026447	Pik3c2b	255.793	-1.33668	1.00242e-09	1.40381e-08	ICM specific expressed
ENSMUSG00000070643	Sox13	92.2295	1.97859	1.04162e-09	1.45717e-08	TE specific expressed
ENSMUSG00000037697	Ddhd1	145.672	-1.91098	1.04477e-09	1.46004e-08	ICM specific expressed
ENSMUSG00000040434	Gyltl1b	65.0432	3.81815	1.07658e-09	1.49975e-08	TE specific expressed
ENSMUSG00000058550	Dppa4	71.1568	-1.13039	1.1797e-09	1.63824e-08	ICM specific expressed
ENSMUSG00000037349	Nudt22	11.4818	2.9103	1.20215e-09	1.66593e-08	TE specific expressed
ENSMUSG00000046432	Ngfrap1	50.7081	3.65031	1.30621e-09	1.80635e-08	TE specific expressed
ENSMUSG00000043155	Hpdl	34.5057	2.06938	1.32647e-09	1.83002e-08	TE specific expressed
ENSMUSG00000027075	Slc43a1	14.4504	-5.15188	1.32746e-09	1.83002e-08	ICM specific expressed
ENSMUSG00000027074	Slc43a3	398.807	-1.08314	1.33441e-09	1.83769e-08	ICM specific expressed
ENSMUSG00000018900	Slc22a5	46.5758	3.6062	1.41169e-09	1.93807e-08	TE specific expressed
ENSMUSG00000043421	2310016C08Rik	10.3788	2.46291	1.44111e-09	1.97643e-08	TE specific expressed
ENSMUSG00000057286	St6galnac2	69.0283	-1.99012	1.4688e-09	2.01232e-08	ICM specific expressed
ENSMUSG00000002222	Rmnd5a	96.5453	1.11116	1.50926e-09	2.06562e-08	TE specific expressed
ENSMUSG00000034659	Tmem109	22.7284	3.29596	1.52757e-09	2.08851e-08	TE specific expressed
ENSMUSG00000020160	Meis1	11.6075	-4.4786	1.54968e-09	2.11657e-08	ICM specific expressed
ENSMUSG00000044968	Napepld	30.0943	1.83639	1.55216e-09	2.11777e-08	TE specific expressed
ENSMUSG00000031358	Msl3	37.7706	1.3618	1.60143e-09	2.18275e-08	TE specific expressed
ENSMUSG00000025862	Stag2	64.5169	1.19303	1.6331e-09	2.22364e-08	TE specific expressed
ENSMUSG00000038733	Wdr26	96.1425	1.05916	1.71318e-09	2.32969e-08	TE specific expressed
ENSMUSG00000005148	Klf5	217.725	1.45752	1.71989e-09	2.33388e-08	TE specific expressed
ENSMUSG00000078908	Mon1b	47.7307	2.27691	1.75915e-09	2.38303e-08	TE specific expressed
ENSMUSG00000056941	Commd7	35.1553	1.30946	1.84227e-09	2.49308e-08	TE specific expressed
ENSMUSG00000027947	Il6ra	26.3919	-2.64719	1.84489e-09	2.49408e-08	ICM specific expressed
ENSMUSG00000000420	Galnt1	35.5508	-1.11698	1.85998e-09	2.51192e-08	ICM specific expressed
ENSMUSG00000036473	Tbc1d24	73.3783	-2.00003	1.88775e-09	2.54424e-08	ICM specific expressed
ENSMUSG00000074305	C230081A13Rik	131.571	1.27096	1.94188e-09	2.61454e-08	TE specific expressed
ENSMUSG00000067017	Gm3608	16.7678	1.15421	1.96272e-09	2.63992e-08	TE specific expressed
ENSMUSG00000039470	Zdhhc2	19.6794	-2.18306	2.07664e-09	2.78749e-08	ICM specific expressed
ENSMUSG00000032245	Cln6	26.9916	1.89369	2.08528e-09	2.79626e-08	TE specific expressed
ENSMUSG00000026187	Xrcc5	55.4631	-1.02916	2.18642e-09	2.92596e-08	ICM specific expressed
ENSMUSG00000013766	Ly6g6e	16.5711	-3.10547	2.19804e-09	2.93855e-08	ICM specific expressed
ENSMUSG00000052512	Nav2	81.8969	2.50537	2.21199e-09	2.95422e-08	TE specific expressed
ENSMUSG00000028969	Cdk5	22.6105	1.83882	2.2651e-09	3.0221e-08	TE specific expressed
ENSMUSG00000028962	Slc4a2	83.0017	1.79895	2.32645e-09	3.10085e-08	TE specific expressed
ENSMUSG00000032602	Slc25a20	91.1775	-1.52997	2.42284e-09	3.22284e-08	ICM specific expressed
ENSMUSG00000050240	Hic2	156.309	1.01873	2.51116e-09	3.33698e-08	TE specific expressed
ENSMUSG00000032076	Cadm1	68.0321	-1.40629	2.57023e-09	3.41205e-08	ICM specific expressed
ENSMUSG00000023403	Stk31	11.5497	-2.40588	2.69968e-09	3.57673e-08	ICM specific expressed
ENSMUSG00000032515	Csrnp1	112.124	1.90603	2.74268e-09	3.63009e-08	TE specific expressed
ENSMUSG00000024070	Prkd3	11.487	-3.2685	2.79784e-09	3.69939e-08	ICM specific expressed
ENSMUSG00000021585	Cast	29.9989	1.54032	2.97986e-09	3.92442e-08	TE specific expressed
ENSMUSG00000054509	Parp4	22.1239	2.72603	3.06537e-09	4.02903e-08	TE specific expressed
ENSMUSG00000030522	Mtmr10	34.9225	1.72925	3.14719e-09	4.13248e-08	TE specific expressed
ENSMUSG00000004568	Arhgef18	163.774	1.10236	3.16729e-09	4.15476e-08	TE specific expressed
ENSMUSG00000027952	Pmvk	15.3587	1.51673	3.37833e-09	4.41414e-08	TE specific expressed
ENSMUSG00000055320	Tead1	268.055	-1.0629	3.41623e-09	4.45925e-08	ICM specific expressed
ENSMUSG00000022437	Samm50	42.2646	-1.76971	3.44871e-09	4.49722e-08	ICM specific expressed
ENSMUSG00000056133	Gm9992	16.7158	2.81393	3.80374e-09	4.95046e-08	TE specific expressed
ENSMUSG00000019889	Ptprk	61.0611	2.06784	3.93121e-09	5.11135e-08	TE specific expressed
ENSMUSG00000032086	Bace1	135.399	1.03295	4.2114e-09	5.47028e-08	TE specific expressed
ENSMUSG00000024006	Stk38	108.833	-1.30515	4.24817e-09	5.51264e-08	ICM specific expressed
ENSMUSG00000022687	Boc	11.5068	-5.02517	4.45495e-09	5.77532e-08	ICM specific expressed
ENSMUSG00000038271	Iffo1	16.8642	-2.55936	4.58707e-09	5.935e-08	ICM specific expressed
ENSMUSG00000024913	Lrp5	149.752	1.20626	4.59335e-09	5.93733e-08	TE specific expressed
ENSMUSG00000026853	Crat	44.2268	1.48876	4.71293e-09	6.08597e-08	TE specific expressed
ENSMUSG00000068323	Slc4a5	19.8279	-3.06526	4.93916e-09	6.36157e-08	ICM specific expressed
ENSMUSG00000026005	Rpe	30.8057	-1.31031	4.94074e-09	6.36157e-08	ICM specific expressed
ENSMUSG00000041649	Klf8	113.568	-1.22014	5.12166e-09	6.58173e-08	ICM specific expressed
ENSMUSG00000032092	Mpzl2	87.6719	1.84879	5.19564e-09	6.66388e-08	TE specific expressed
ENSMUSG00000000708	Kat2b	31.9473	-1.84659	5.34242e-09	6.84553e-08	ICM specific expressed
ENSMUSG00000001552	Jup	398.031	1.19316	5.39213e-09	6.90256e-08	TE specific expressed
ENSMUSG00000037822	1110003E01Rik	22.7086	2.06411	5.4276e-09	6.94126e-08	TE specific expressed
ENSMUSG00000018846	Pank3	83.3226	1.25448	5.52542e-09	7.05275e-08	TE specific expressed
ENSMUSG00000039431	Mtmr7	55.2431	-1.34419	5.60867e-09	7.14526e-08	ICM specific expressed
ENSMUSG00000040405	Havcr1	223.444	1.58189	5.67178e-09	7.21643e-08	TE specific expressed
ENSMUSG00000069814	E130309D14Rik	18.3524	-2.86274	5.67541e-09	7.21643e-08	ICM specific expressed
ENSMUSG00000041147	Brca2	150.698	-1.15624	5.81064e-09	7.37423e-08	ICM specific expressed
ENSMUSG00000029521	Chek2	26.1057	-1.73182	6.2654e-09	7.93096e-08	ICM specific expressed
ENSMUSG00000025068	Gsto1	122.512	1.7006	6.26727e-09	7.93096e-08	TE specific expressed
ENSMUSG00000033502	Cdc14a	26.39	2.49155	6.41578e-09	8.11116e-08	TE specific expressed
ENSMUSG00000028080	Lrba	189.375	1.03604	7.30048e-09	9.20332e-08	TE specific expressed
ENSMUSG00000069743	Zfp820	24.465	-2.28414	7.34416e-09	9.2496e-08	ICM specific expressed
ENSMUSG00000020032	Nuak1	90.9	-2.63526	7.44275e-09	9.36487e-08	ICM specific expressed
ENSMUSG00000042195	Slc35f2	107.116	-1.15237	7.52876e-09	9.46412e-08	ICM specific expressed
ENSMUSG00000035158	Mitf	18.3995	-3.31554	7.56178e-09	9.49663e-08	ICM specific expressed
ENSMUSG00000031700	Gpt2	19.7307	-2.55899	7.60787e-09	9.54547e-08	ICM specific expressed
ENSMUSG00000024376	Epb4.1l4a	21.106	-2.5414	7.62932e-09	9.56333e-08	ICM specific expressed
ENSMUSG00000015970	Chdh	62.9033	2.54724	7.69668e-09	9.63866e-08	TE specific expressed
ENSMUSG00000062762	Ei24	87.6646	-1.28017	7.93021e-09	9.90306e-08	ICM specific expressed
ENSMUSG00000030605	Mfge8	228.01	-1.56633	7.92543e-09	9.90306e-08	ICM specific expressed
ENSMUSG00000021144	Mta1	126.744	-1.19023	8.11732e-09	1.01272e-07	ICM specific expressed
ENSMUSG00000030064	Frmd4b	88.7242	2.60899	8.13148e-09	1.01353e-07	TE specific expressed
ENSMUSG00000026796	Fam129b	69.9207	2.10353	8.23009e-09	1.02486e-07	TE specific expressed
ENSMUSG00000057193	Slc44a2	34.1172	2.45727	8.2648e-09	1.02725e-07	TE specific expressed
ENSMUSG00000022560	Gpr172b	38.7651	-1.5406	8.446e-09	1.04784e-07	ICM specific expressed
ENSMUSG00000031667	Aktip	23.8665	1.94143	8.44628e-09	1.04784e-07	TE specific expressed
ENSMUSG00000037896	Rcor1	130.342	1.04067	8.50165e-09	1.05373e-07	TE specific expressed
ENSMUSG00000046572	Zfp518b	102.48	-1.29259	8.75323e-09	1.08289e-07	ICM specific expressed
ENSMUSG00000024231	Cul2	60.6519	-1.13967	8.74559e-09	1.08289e-07	ICM specific expressed
ENSMUSG00000026594	Ralgps2	46.1262	-1.36134	9.07592e-09	1.12072e-07	ICM specific expressed
ENSMUSG00000036810	Tmem188	23.7537	1.48173	9.28542e-09	1.1441e-07	TE specific expressed
ENSMUSG00000040728	Esrp1	75.1437	1.51119	9.44841e-09	1.16238e-07	TE specific expressed
ENSMUSG00000061313	Ddhd2	54.1715	-1.28728	9.5282e-09	1.17111e-07	ICM specific expressed
ENSMUSG00000040855	Reps2	21.7633	2.87913	9.95458e-09	1.22239e-07	TE specific expressed
ENSMUSG00000024883	Rin1	11.1178	3.99979	1.00036e-08	1.22727e-07	TE specific expressed
ENSMUSG00000010067	Rassf1	18.6839	2.31733	1.02488e-08	1.25618e-07	TE specific expressed
ENSMUSG00000057963	Itpk1	62.511	-2.26195	1.06518e-08	1.30198e-07	ICM specific expressed
ENSMUSG00000016382	Pls3	40.5705	1.82246	1.10729e-08	1.3522e-07	TE specific expressed
ENSMUSG00000028607	Cpt2	64.9472	-1.18892	1.14913e-08	1.40072e-07	ICM specific expressed
ENSMUSG00000022197	Pdzd2	27.9184	2.96672	1.16164e-08	1.41466e-07	TE specific expressed
ENSMUSG00000030530	Furin	213.369	1.14417	1.20456e-08	1.46424e-07	TE specific expressed
ENSMUSG00000020698	Cct6b	12.6003	2.22139	1.22817e-08	1.48878e-07	TE specific expressed
ENSMUSG00000038172	Ttc39b	59.1645	-1.26707	1.29036e-08	1.56139e-07	ICM specific expressed
ENSMUSG00000038648	Creb3l2	76.1327	-2.64216	1.29493e-08	1.56532e-07	ICM specific expressed
ENSMUSG00000054855	Rnd1	34.6366	-2.65425	1.29716e-08	1.56532e-07	ICM specific expressed
ENSMUSG00000003518	Dusp3	30.5782	3.33925	1.2966e-08	1.56532e-07	TE specific expressed
ENSMUSG00000025246	Tbl1x	91.0193	1.56945	1.34003e-08	1.61559e-07	TE specific expressed
ENSMUSG00000048234	Rnf149	12.1957	-1.56778	1.3491e-08	1.62357e-07	ICM specific expressed
ENSMUSG00000024985	Tcf7l2	79.81	-1.75269	1.36041e-08	1.6357e-07	ICM specific expressed
ENSMUSG00000059791	Nrm	29.2261	1.59793	1.3634e-08	1.63632e-07	TE specific expressed
ENSMUSG00000026383	Epb4.1l5	47.1383	1.93297	1.3625e-08	1.63632e-07	TE specific expressed
ENSMUSG00000020935	Dcakd	131.077	-1.0616	1.36763e-08	1.63992e-07	ICM specific expressed
ENSMUSG00000036528	Ppfibp2	108.323	1.00193	1.37514e-08	1.64744e-07	TE specific expressed
ENSMUSG00000067825	Pex26	42.5527	1.76438	1.43967e-08	1.72008e-07	TE specific expressed
ENSMUSG00000041308	Sntb2	27.0891	-1.7398	1.46012e-08	1.74295e-07	ICM specific expressed
ENSMUSG00000004843	Chmp2b	25.6118	1.9427	1.50368e-08	1.79171e-07	TE specific expressed
ENSMUSG00000046417	BC046404	13.3623	3.49623	1.50535e-08	1.7921e-07	TE specific expressed
ENSMUSG00000028392	Bspry	14.0265	2.93239	1.53103e-08	1.82103e-07	TE specific expressed
ENSMUSG00000041734	Kirrel	148.34	-1.99684	1.66211e-08	1.97517e-07	ICM specific expressed
ENSMUSG00000021098	4930447C04Rik	12.3347	-2.86105	1.89171e-08	2.234e-07	ICM specific expressed
ENSMUSG00000017499	Cdc6	79.6881	1.10493	1.89938e-08	2.24107e-07	TE specific expressed
ENSMUSG00000024922	Ovol1	13.729	4.36224	1.90588e-08	2.24674e-07	TE specific expressed
ENSMUSG00000041530	Eif2c1	64.2849	-1.90511	2.14873e-08	2.51958e-07	ICM specific expressed
ENSMUSG00000031821	Gins2	32.1171	-1.38673	2.19489e-08	2.5669e-07	ICM specific expressed
ENSMUSG00000036916	Zfp280c	23.5061	2.49977	2.21797e-08	2.59161e-07	TE specific expressed
ENSMUSG00000025986	Slc39a10	55.714	-1.28616	2.25542e-08	2.63304e-07	ICM specific expressed
ENSMUSG00000079173	Zan	68.0067	-3.95611	2.26374e-08	2.64044e-07	ICM specific expressed
ENSMUSG00000024043	Arhgap28	16.1629	-3.00578	2.31231e-08	2.69471e-07	ICM specific expressed
ENSMUSG00000038481	Cdk19	43.886	-1.34067	2.34482e-08	2.73021e-07	ICM specific expressed
ENSMUSG00000044065	Gm9788	14.7806	-1.35155	2.52134e-08	2.93059e-07	ICM specific expressed
ENSMUSG00000039130	Zc3hc1	56.0843	-1.26496	2.52961e-08	2.93763e-07	ICM specific expressed
ENSMUSG00000032898	Fbxo21	108.631	-1.13476	2.58751e-08	2.99699e-07	ICM specific expressed
ENSMUSG00000032254	Kif23	134.033	1.13314	2.59473e-08	3.00273e-07	TE specific expressed
ENSMUSG00000019808	Adat2	15.8463	-1.87965	2.60453e-08	3.01145e-07	ICM specific expressed
ENSMUSG00000024381	Bin1	40.094	-2.14229	2.62524e-08	3.03274e-07	ICM specific expressed
ENSMUSG00000031827	Cotl1	17.9599	-2.92179	2.65263e-08	3.06172e-07	ICM specific expressed
ENSMUSG00000045319	5430407P10Rik	83.0023	1.51271	2.88002e-08	3.30978e-07	TE specific expressed
ENSMUSG00000026848	Tor1b	41.4015	-1.03298	3.03086e-08	3.47109e-07	ICM specific expressed
ENSMUSG00000022889	Mrpl39	58.5723	-1.18668	3.02869e-08	3.47109e-07	ICM specific expressed
ENSMUSG00000036580	Spg20	101.405	-1.43457	3.03386e-08	3.47153e-07	ICM specific expressed
ENSMUSG00000031410	Nxf7	48.4996	3.9555	3.13598e-08	3.5822e-07	TE specific expressed
ENSMUSG00000043004	Gng2	10.8339	2.80445	3.18756e-08	3.63798e-07	TE specific expressed
ENSMUSG00000044317	Gpr4	11.3878	2.73753	3.22935e-08	3.68251e-07	TE specific expressed
ENSMUSG00000028838	Extl1	21.5118	2.82679	3.3358e-08	3.80063e-07	TE specific expressed
ENSMUSG00000060260	Pwwp2b	24.2539	2.39006	3.61126e-08	4.10039e-07	TE specific expressed
ENSMUSG00000020226	Slc5a4b	12.0265	-3.5794	3.77989e-08	4.27721e-07	ICM specific expressed
ENSMUSG00000028354	Fmn2	10.2441	-5.61049	3.80597e-08	4.30305e-07	ICM specific expressed
ENSMUSG00000003382	Etv3	63.3147	1.87262	3.81927e-08	4.3144e-07	TE specific expressed
ENSMUSG00000069072	Slc7a14	14.3895	-4.59591	3.83611e-08	4.32975e-07	ICM specific expressed
ENSMUSG00000047030	Spata2	116.664	1.02939	4.05362e-08	4.56359e-07	TE specific expressed
ENSMUSG00000033904	6330503K22Rik	82.0366	-1.39882	4.16671e-08	4.68693e-07	ICM specific expressed
ENSMUSG00000074744	Gm807	10.6778	-4.23424	4.25404e-08	4.78111e-07	ICM specific expressed
ENSMUSG00000024780	Cdc37l1	21.7374	-1.31856	4.27503e-08	4.80064e-07	ICM specific expressed
ENSMUSG00000026317	Cln8	140.672	1.05579	4.32441e-08	4.85197e-07	TE specific expressed
ENSMUSG00000022964	Tmem50b	35.0258	2.0547	4.33185e-08	4.85622e-07	TE specific expressed
ENSMUSG00000030847	Bag3	183.004	1.11527	4.39642e-08	4.91613e-07	TE specific expressed
ENSMUSG00000033545	Znrf1	30.8147	-1.70843	4.46046e-08	4.98354e-07	ICM specific expressed
ENSMUSG00000029723	Tsc22d4	93.4949	1.3054	4.8146e-08	5.37016e-07	TE specific expressed
ENSMUSG00000021194	Chga	64.9601	-1.55154	5.09209e-08	5.67013e-07	ICM specific expressed
ENSMUSG00000026821	Ralgds	117.98	1.15599	5.13634e-08	5.70504e-07	TE specific expressed
ENSMUSG00000068335	Dok1	12.6848	3.18059	5.3144e-08	5.89787e-07	TE specific expressed
ENSMUSG00000031303	Map3k15	47.2315	-1.70854	5.87618e-08	6.48336e-07	ICM specific expressed
ENSMUSG00000000881	Dlg3	31.8028	1.88141	5.90991e-08	6.51515e-07	TE specific expressed
ENSMUSG00000026123	Plekhb2	32.8853	2.13017	6.01167e-08	6.62183e-07	TE specific expressed
ENSMUSG00000041426	Hibch	18.0141	1.2881	6.07444e-08	6.68006e-07	TE specific expressed
ENSMUSG00000028937	Acot7	50.5869	1.73191	6.11842e-08	6.71709e-07	TE specific expressed
ENSMUSG00000042724	Map3k9	70.1921	2.92743	6.16806e-08	6.76598e-07	TE specific expressed
ENSMUSG00000020393	Kremen1	41.2329	2.17445	6.61498e-08	7.25024e-07	TE specific expressed
ENSMUSG00000005373	Mlxipl	16.9193	-3.73516	6.68064e-08	7.31616e-07	ICM specific expressed
ENSMUSG00000033883	D3Ertd254e	23.219	-1.79853	6.98211e-08	7.62481e-07	ICM specific expressed
ENSMUSG00000040234	Tm7sf3	53.9935	-1.03921	7.01217e-08	7.64765e-07	ICM specific expressed
ENSMUSG00000026670	Uap1	51.3187	-1.57455	7.03688e-08	7.66829e-07	ICM specific expressed
ENSMUSG00000042700	Sipa1l1	148.358	1.46666	7.09447e-08	7.71837e-07	TE specific expressed
ENSMUSG00000029174	Tbc1d1	79.5289	-1.15042	7.25982e-08	7.89178e-07	ICM specific expressed
ENSMUSG00000015363	Trabd	26.1673	1.58075	7.56946e-08	8.21491e-07	TE specific expressed
ENSMUSG00000028435	Aqp3	442.082	1.33501	7.61296e-08	8.25537e-07	TE specific expressed
ENSMUSG00000072825	AW555464	266.047	1.57707	7.87707e-08	8.52781e-07	TE specific expressed
ENSMUSG00000039263	Npepl1	28.8221	2.04276	7.94375e-08	8.56504e-07	TE specific expressed
ENSMUSG00000070462	Mesdc1	30.4689	-2.31259	8.26174e-08	8.86466e-07	ICM specific expressed
ENSMUSG00000005718	Tcfap4	19.6665	-2.46622	8.27015e-08	8.86651e-07	ICM specific expressed
ENSMUSG00000016528	Mapkapk2	37.0702	1.431	8.31225e-08	8.90444e-07	TE specific expressed
ENSMUSG00000007594	Hapln4	20.8225	3.93944	8.44784e-08	9.04239e-07	TE specific expressed
ENSMUSG00000042254	Cilp	14.0795	3.02378	8.47766e-08	9.06699e-07	TE specific expressed
ENSMUSG00000055116	Arntl	20.0933	-2.00393	8.56132e-08	9.14909e-07	ICM specific expressed
ENSMUSG00000031538	Plat	12.4571	2.96877	8.57115e-08	9.15222e-07	TE specific expressed
ENSMUSG00000051344	Plekhm3	81.8398	-1.34947	8.62944e-08	9.20705e-07	ICM specific expressed
ENSMUSG00000021371	Ccdc90a	13.3276	1.97984	8.73366e-08	9.30328e-07	TE specific expressed
ENSMUSG00000030852	Tacc2	104.299	1.28574	8.91001e-08	9.48351e-07	TE specific expressed
ENSMUSG00000036885	Arhgef26	25.4239	2.76237	8.97854e-08	9.54879e-07	TE specific expressed
ENSMUSG00000021747	4930452B06Rik	16.7908	-1.85132	9.1876e-08	9.7633e-07	ICM specific expressed
ENSMUSG00000011256	Adam19	189.55	-1.83709	9.58278e-08	1.01751e-06	ICM specific expressed
ENSMUSG00000049657	Zbtb5	25.1584	2.11018	9.73595e-08	1.03212e-06	TE specific expressed
ENSMUSG00000027227	Sord	833.486	1.1758	1.06949e-07	1.12836e-06	TE specific expressed
ENSMUSG00000027104	Atf2	96.8612	-1.18375	1.13671e-07	1.19738e-06	ICM specific expressed
ENSMUSG00000028145	Them4	13.5281	-2.07725	1.16357e-07	1.22179e-06	ICM specific expressed
ENSMUSG00000007659	Bcl2l1	68.29	1.22269	1.21071e-07	1.26928e-06	TE specific expressed
ENSMUSG00000006920	Ezh1	91.1165	-1.63997	1.23027e-07	1.28674e-06	ICM specific expressed
ENSMUSG00000050357	Rltpr	27.4035	2.7712	1.28732e-07	1.34112e-06	TE specific expressed
ENSMUSG00000021493	Pdlim7	45.6821	1.34043	1.31419e-07	1.36697e-06	TE specific expressed
ENSMUSG00000026782	Abi2	20.2504	-1.8531	1.32412e-07	1.37622e-06	ICM specific expressed
ENSMUSG00000084877	5430416N02Rik	22.9327	-1.74083	1.32708e-07	1.37821e-06	ICM specific expressed
ENSMUSG00000004748	Mtfp1	24.6127	1.70596	1.3289e-07	1.37902e-06	TE specific expressed
ENSMUSG00000036503	Rnf13	49.6066	1.04997	1.37448e-07	1.42298e-06	TE specific expressed
ENSMUSG00000048911	Rnf24	115.65	1.53925	1.39376e-07	1.44181e-06	TE specific expressed
ENSMUSG00000034595	2310014H01Rik	44.696	1.27996	1.40039e-07	1.44754e-06	TE specific expressed
ENSMUSG00000032424	Snhg5	28.117	-1.45915	1.43187e-07	1.47893e-06	ICM specific expressed
ENSMUSG00000062908	Acadm	73.4509	1.07827	1.49218e-07	1.53883e-06	TE specific expressed
ENSMUSG00000043439	E130012A19Rik	97.5098	-1.52392	1.49939e-07	1.54386e-06	ICM specific expressed
ENSMUSG00000036158	Prickle1	26.4975	-2.50871	1.52696e-07	1.56859e-06	ICM specific expressed
ENSMUSG00000018427	Ypel2	52.0456	1.91302	1.56849e-07	1.60877e-06	TE specific expressed
ENSMUSG00000035769	Xylb	32.6586	1.94156	1.59463e-07	1.63431e-06	TE specific expressed
ENSMUSG00000039452	Snx22	23.3379	2.28661	1.60618e-07	1.64361e-06	TE specific expressed
ENSMUSG00000032333	Stoml1	13.4177	-1.93535	1.65465e-07	1.6919e-06	ICM specific expressed
ENSMUSG00000050132	Sarm1	49.2037	1.7202	1.66389e-07	1.70004e-06	TE specific expressed
ENSMUSG00000022091	Sorbs3	25.5074	2.88393	1.67284e-07	1.70787e-06	TE specific expressed
ENSMUSG00000026389	Steap3	137.888	2.03224	1.69988e-07	1.73281e-06	TE specific expressed
ENSMUSG00000022765	Snap29	39.1653	1.19271	1.70188e-07	1.73352e-06	TE specific expressed
ENSMUSG00000030499	Kctd15	27.152	2.60914	1.73345e-07	1.76431e-06	TE specific expressed
ENSMUSG00000027006	Dnajc10	62.0242	-1.15259	1.81867e-07	1.84821e-06	ICM specific expressed
ENSMUSG00000063229	Ldha	19.3749	-2.85082	1.85752e-07	1.88337e-06	ICM specific expressed
ENSMUSG00000028923	Necap2	70.5622	1.06454	1.87956e-07	1.90426e-06	TE specific expressed
ENSMUSG00000018340	Anxa6	117.26	1.06507	1.89627e-07	1.91972e-06	TE specific expressed
ENSMUSG00000023087	Ccrn4l	163.411	-1.52186	1.91705e-07	1.93632e-06	ICM specific expressed
ENSMUSG00000048279	Sacs	21.988	-3.05199	1.9159e-07	1.93632e-06	ICM specific expressed
ENSMUSG00000038301	Snx10	28.072	-1.69994	1.93797e-07	1.95597e-06	ICM specific expressed
ENSMUSG00000022099	Epb4.9	41.5864	-1.97731	1.94758e-07	1.96417e-06	ICM specific expressed
ENSMUSG00000021238	Aldh6a1	35.7655	1.30046	1.95246e-07	1.96759e-06	TE specific expressed
ENSMUSG00000002107	Celf2	21.1428	2.65191	2.01876e-07	2.03132e-06	TE specific expressed
ENSMUSG00000028024	Enpep	332.841	2.33111	2.02311e-07	2.03415e-06	TE specific expressed
ENSMUSG00000026791	Slc2a8	146.526	-1.08348	2.17964e-07	2.18987e-06	ICM specific expressed
ENSMUSG00000026797	Stxbp1	14.0054	-4.34166	2.26441e-07	2.27333e-06	ICM specific expressed
ENSMUSG00000035469	Rcbtb1	18.8628	-2.44154	2.30686e-07	2.31244e-06	ICM specific expressed
ENSMUSG00000029863	Casp2	52.218	1.68681	2.39663e-07	2.39699e-06	TE specific expressed
ENSMUSG00000028385	Snx30	62.0229	1.25137	2.40643e-07	2.40498e-06	TE specific expressed
ENSMUSG00000035199	Arl6ip5	19.4433	1.81444	2.46619e-07	2.461e-06	TE specific expressed
ENSMUSG00000021792	5730469M10Rik	21.7283	2.64748	2.47542e-07	2.46834e-06	TE specific expressed
ENSMUSG00000036022	Fam122b	64.6627	1.26354	2.48201e-07	2.47306e-06	TE specific expressed
ENSMUSG00000031937	2200002K05Rik	11.043	-3.22127	2.55065e-07	2.53764e-06	ICM specific expressed
ENSMUSG00000015806	Qdpr	33.1345	-1.46715	2.62923e-07	2.61385e-06	ICM specific expressed
ENSMUSG00000040907	Atp1a3	24.4231	-3.09628	2.65167e-07	2.63221e-06	ICM specific expressed
ENSMUSG00000024833	Pola2	54.5383	1.21778	2.68136e-07	2.6597e-06	TE specific expressed
ENSMUSG00000047153	Khnyn	40.5376	1.22598	2.74436e-07	2.71407e-06	TE specific expressed
ENSMUSG00000025026	Add3	48.196	-1.61552	2.78758e-07	2.75271e-06	ICM specific expressed
ENSMUSG00000078503	Gm13225	73.6212	-1.01701	2.84584e-07	2.8019e-06	ICM specific expressed
ENSMUSG00000028378	Ptgr1	73.3316	1.17413	2.90095e-07	2.84559e-06	TE specific expressed
ENSMUSG00000011267	Zfp296	100.543	-1.45581	2.92046e-07	2.86262e-06	ICM specific expressed
ENSMUSG00000034610	Zcchc11	88.1844	-1.05755	2.92616e-07	2.86608e-06	ICM specific expressed
ENSMUSG00000034382	AI661453	50.9126	2.70037	3.11613e-07	3.03791e-06	TE specific expressed
ENSMUSG00000051721	BC068281	11.3246	-2.04891	3.21552e-07	3.12641e-06	ICM specific expressed
ENSMUSG00000055612	Cdca7	37.795	-1.70838	3.22303e-07	3.13142e-06	ICM specific expressed
ENSMUSG00000028381	Ugcg	66.446	-1.302	3.24456e-07	3.15003e-06	ICM specific expressed
ENSMUSG00000026004	1110028C15Rik	11.0821	-1.79768	3.25057e-07	3.15355e-06	ICM specific expressed
ENSMUSG00000018849	Wwc1	47.7396	1.36449	3.36841e-07	3.26549e-06	TE specific expressed
ENSMUSG00000042035	Igsf3	91.4176	1.65083	3.38797e-07	3.28205e-06	TE specific expressed
ENSMUSG00000041143	Tmco4	24.1555	1.44482	3.51398e-07	3.39173e-06	TE specific expressed
ENSMUSG00000062309	Rpp25	82.6902	-1.59053	3.53266e-07	3.4048e-06	ICM specific expressed
ENSMUSG00000039209	Rpl39l	71.373	-1.13394	3.55208e-07	3.42104e-06	ICM specific expressed
ENSMUSG00000030199	Etv6	22.1952	-2.04443	3.57964e-07	3.44508e-06	ICM specific expressed
ENSMUSG00000002289	Angptl4	28.1829	-2.08267	3.78122e-07	3.63118e-06	ICM specific expressed
ENSMUSG00000079020	Slc45a4	359.955	-1.17788	3.90191e-07	3.74437e-06	ICM specific expressed
ENSMUSG00000061461	1810013D10Rik	22.0288	1.4615	3.9269e-07	3.76562e-06	TE specific expressed
ENSMUSG00000015846	Rxra	107.877	1.41535	3.939e-07	3.7745e-06	TE specific expressed
ENSMUSG00000024378	Stard4	17.0343	2.3086	4.08472e-07	3.90849e-06	TE specific expressed
ENSMUSG00000027293	Ehd4	73.7165	1.09375	4.22814e-07	4.03697e-06	TE specific expressed
ENSMUSG00000003161	Sri	23.9099	1.61965	4.30043e-07	4.1001e-06	TE specific expressed
ENSMUSG00000021959	Lats2	67.1396	1.72591	4.33971e-07	4.13457e-06	TE specific expressed
ENSMUSG00000090150	Acad11	25.2221	-1.60227	4.45219e-07	4.23565e-06	ICM specific expressed
ENSMUSG00000006362	Cbfa2t3	15.2613	3.10985	4.48043e-07	4.25727e-06	TE specific expressed
ENSMUSG00000082100	Glns-ps1	10.4285	1.173	4.48455e-07	4.25727e-06	TE specific expressed
ENSMUSG00000024085	Man2a1	108.662	-1.28127	4.48261e-07	4.25727e-06	ICM specific expressed
ENSMUSG00000070509	Rgma	10.0725	4.39673	4.64049e-07	4.39901e-06	TE specific expressed
ENSMUSG00000028207	Asph	23.1028	-1.38612	4.80082e-07	4.5445e-06	ICM specific expressed
ENSMUSG00000039648	Ccbl1	58.5581	-1.47526	4.98813e-07	4.71508e-06	ICM specific expressed
ENSMUSG00000037887	Dusp8	21.1501	3.1581	4.99728e-07	4.72037e-06	TE specific expressed
ENSMUSG00000035967	Ddx26b	13.0189	-3.56939	5.05351e-07	4.76331e-06	ICM specific expressed
ENSMUSG00000036019	Tmtc2	33.9649	2.01955	5.50139e-07	5.1525e-06	TE specific expressed
ENSMUSG00000060081	Hist1h2aa	33.694	-4.06056	5.70502e-07	5.33944e-06	ICM specific expressed
ENSMUSG00000016487	Ppfibp1	27.4838	1.86487	5.98941e-07	5.59771e-06	TE specific expressed
ENSMUSG00000021559	Dapk1	73.1682	2.18421	6.09125e-07	5.68889e-06	TE specific expressed
ENSMUSG00000058186	Gm13242	23.4493	-1.13576	6.10844e-07	5.69692e-06	ICM specific expressed
ENSMUSG00000034171	Faah	36.0232	2.07805	6.12543e-07	5.70874e-06	TE specific expressed
ENSMUSG00000039050	Osbpl2	29.09	1.23748	6.19382e-07	5.76843e-06	TE specific expressed
ENSMUSG00000040618	Pck2	16.3452	-2.53291	6.25714e-07	5.82063e-06	ICM specific expressed
ENSMUSG00000029020	Mfn2	74.1296	1.088	6.29249e-07	5.84801e-06	TE specific expressed
ENSMUSG00000039116	Gpr126	14.358	-4.29753	6.33379e-07	5.88227e-06	ICM specific expressed
ENSMUSG00000051786	Tubgcp6	50.0875	-1.22374	6.79937e-07	6.28385e-06	ICM specific expressed
ENSMUSG00000041346	Wrap53	35.1998	-1.50794	6.88814e-07	6.35703e-06	ICM specific expressed
ENSMUSG00000039831	Arhgap29	47.5042	1.60026	7.36079e-07	6.75562e-06	TE specific expressed
ENSMUSG00000046311	Zfp62	12.4623	-1.95362	7.36607e-07	6.7558e-06	ICM specific expressed
ENSMUSG00000049313	Sorl1	10.5679	-4.1576	7.38628e-07	6.76965e-06	ICM specific expressed
ENSMUSG00000024816	Frmd8	104.069	1.16678	7.40195e-07	6.77933e-06	TE specific expressed
ENSMUSG00000035559	Mpv17l2	27.8855	1.10328	7.46449e-07	6.83189e-06	TE specific expressed
ENSMUSG00000020774	Aspa	14.4148	-2.04251	7.62316e-07	6.96749e-06	ICM specific expressed
ENSMUSG00000024423	Impact	39.4611	-1.55828	7.91729e-07	7.21148e-06	ICM specific expressed
ENSMUSG00000046179	E2f8	26.4755	2.81232	7.94319e-07	7.23011e-06	TE specific expressed
ENSMUSG00000036106	Prr5	66.3427	1.11944	8.18467e-07	7.44479e-06	TE specific expressed
ENSMUSG00000030279	5730419I09Rik	40.2497	-1.0808	8.41689e-07	7.6403e-06	ICM specific expressed
ENSMUSG00000053414	Hunk	59.5424	-2.41062	8.64147e-07	7.83343e-06	ICM specific expressed
ENSMUSG00000002428	Hltf	22.1107	-1.21462	8.69489e-07	7.8711e-06	ICM specific expressed
ENSMUSG00000034930	Rtkn	17.5912	-3.40289	8.84104e-07	7.99249e-06	ICM specific expressed
ENSMUSG00000037410	Tbc1d2b	27.8892	2.08242	9.04333e-07	8.1698e-06	TE specific expressed
ENSMUSG00000089715	Cbx6	22.889	-2.16766	9.23882e-07	8.32938e-06	ICM specific expressed
ENSMUSG00000030587	2200002D01Rik	17.598	1.52704	9.48397e-07	8.54459e-06	TE specific expressed
ENSMUSG00000028347	Tmeff1	11.6555	-2.11602	9.80451e-07	8.79752e-06	ICM specific expressed
ENSMUSG00000035168	Tanc1	144.225	1.42759	9.85678e-07	8.83844e-06	TE specific expressed
ENSMUSG00000006763	Saal1	32.697	-1.33293	9.89705e-07	8.86856e-06	ICM specific expressed
ENSMUSG00000025932	Eya1	10.0334	-3.77339	9.95833e-07	8.91745e-06	ICM specific expressed
ENSMUSG00000037679	Inf2	74.9722	1.49428	1.00139e-06	8.96112e-06	TE specific expressed
ENSMUSG00000000555	Itga5	175.362	-1.03117	1.00207e-06	8.96119e-06	ICM specific expressed
ENSMUSG00000044702	Palb2	35.7211	-1.25696	1.0418e-06	9.26748e-06	ICM specific expressed
ENSMUSG00000049300	Prmt6	17.4136	-1.96173	1.05754e-06	9.40021e-06	ICM specific expressed
ENSMUSG00000068917	Clk2	52.3021	-1.16091	1.08466e-06	9.62831e-06	ICM specific expressed
ENSMUSG00000030672	Mylpf	18.2602	1.31578	1.0871e-06	9.6436e-06	TE specific expressed
ENSMUSG00000026817	Ak1	20.4776	-3.12663	1.12769e-06	9.99025e-06	ICM specific expressed
ENSMUSG00000031489	Adrb3	30.434	-2.54447	1.17401e-06	1.0366e-05	ICM specific expressed
ENSMUSG00000022849	Hspbap1	20.292	-1.71797	1.19803e-06	1.0564e-05	ICM specific expressed
ENSMUSG00000002280	Narfl	48.2252	1.15259	1.21701e-06	1.07171e-05	TE specific expressed
ENSMUSG00000060681	Slc9a6	18.7535	1.33817	1.29351e-06	1.13531e-05	TE specific expressed
ENSMUSG00000078508	Gm13128	89.7745	-1.48757	1.29662e-06	1.13728e-05	ICM specific expressed
ENSMUSG00000035960	Apex1	23.1729	-1.00037	1.3006e-06	1.14002e-05	ICM specific expressed
ENSMUSG00000072762	4930522L14Rik	24.1885	1.75281	1.30185e-06	1.14037e-05	TE specific expressed
ENSMUSG00000039701	Usp53	32.8899	1.80074	1.30664e-06	1.14381e-05	TE specific expressed
ENSMUSG00000048807	Slc35e4	63.267	2.9326	1.30863e-06	1.14479e-05	TE specific expressed
ENSMUSG00000079259	Trim71	111.44	-1.078	1.34444e-06	1.17465e-05	ICM specific expressed
ENSMUSG00000000078	Klf6	148.363	1.33667	1.34844e-06	1.17651e-05	TE specific expressed
ENSMUSG00000070034	Sp110	14.9228	2.13961	1.39791e-06	1.21727e-05	TE specific expressed
ENSMUSG00000087590	2410004N09Rik	14.8646	-1.2047	1.42549e-06	1.24048e-05	ICM specific expressed
ENSMUSG00000034584	Exph5	35.732	3.15909	1.47296e-06	1.27842e-05	TE specific expressed
ENSMUSG00000047767	Atg16l2	52.6691	1.90655	1.5081e-06	1.30551e-05	TE specific expressed
ENSMUSG00000026200	Glb1l	13.0363	-2.83021	1.52516e-06	1.3177e-05	ICM specific expressed
ENSMUSG00000025509	Pnpla2	50.0857	1.201	1.52869e-06	1.31989e-05	TE specific expressed
ENSMUSG00000030536	Iqgap1	303.001	1.50019	1.5423e-06	1.33077e-05	TE specific expressed
ENSMUSG00000030281	Il17rc	24.6148	2.25862	1.56634e-06	1.35064e-05	TE specific expressed
ENSMUSG00000020388	Pdlim4	10.9239	-2.65106	1.60824e-06	1.38587e-05	ICM specific expressed
ENSMUSG00000045005	Fzd5	147.141	-1.24983	1.61802e-06	1.39339e-05	ICM specific expressed
ENSMUSG00000026833	Olfm1	11.1829	2.51979	1.64758e-06	1.417e-05	TE specific expressed
ENSMUSG00000029119	Man2b2	37.0306	1.98461	1.68017e-06	1.44316e-05	TE specific expressed
ENSMUSG00000051910	Sox6	12.7908	3.21286	1.69975e-06	1.45904e-05	TE specific expressed
ENSMUSG00000006373	Pgrmc1	47.4602	1.08826	1.74651e-06	1.4953e-05	TE specific expressed
ENSMUSG00000021327	Zkscan3	24.8627	-2.03202	1.79023e-06	1.53076e-05	ICM specific expressed
ENSMUSG00000021871	Pnp	17.4355	1.34631	1.80891e-06	1.54573e-05	TE specific expressed
ENSMUSG00000003051	Elf3	372.864	1.45299	1.81682e-06	1.55149e-05	TE specific expressed
ENSMUSG00000050335	Lgals3	11.8919	2.42224	1.88435e-06	1.60812e-05	TE specific expressed
ENSMUSG00000042228	Lyn	18.2421	2.05829	1.91524e-06	1.63344e-05	TE specific expressed
ENSMUSG00000000085	Scmh1	71.9019	-1.12442	1.92677e-06	1.64116e-05	ICM specific expressed
ENSMUSG00000028228	Cpne3	57.002	1.23032	1.96005e-06	1.66843e-05	TE specific expressed
ENSMUSG00000024867	Pip5k1b	14.7705	2.30585	2.00693e-06	1.70396e-05	TE specific expressed
ENSMUSG00000050332	Fam123b	13.2645	-3.2151	2.01734e-06	1.7117e-05	ICM specific expressed
ENSMUSG00000036160	Surf6	24.5059	-1.40297	2.02453e-06	1.71671e-05	ICM specific expressed
ENSMUSG00000028469	Npr2	38.5311	2.51306	2.0694e-06	1.75364e-05	TE specific expressed
ENSMUSG00000032083	Apoa1	17.5232	3.45783	2.08455e-06	1.76534e-05	TE specific expressed
ENSMUSG00000020647	Ncoa1	71.4096	1.11658	2.12775e-06	1.79963e-05	TE specific expressed
ENSMUSG00000015702	Anxa9	12.321	2.26614	2.17432e-06	1.83434e-05	TE specific expressed
ENSMUSG00000061689	Dlgap4	55.8311	1.09975	2.18747e-06	1.84309e-05	TE specific expressed
ENSMUSG00000061436	Hipk2	111.016	-1.39641	2.19359e-06	1.84707e-05	ICM specific expressed
ENSMUSG00000035498	Cdcp1	29.8721	1.97185	2.25265e-06	1.89439e-05	TE specific expressed
ENSMUSG00000027171	Prrg4	29.2666	2.48319	2.27121e-06	1.90759e-05	TE specific expressed
ENSMUSG00000021701	Plk2	91.7122	-2.8965	2.29079e-06	1.9216e-05	ICM specific expressed
ENSMUSG00000058454	Dhcr7	106.472	1.1043	2.37952e-06	1.98974e-05	TE specific expressed
ENSMUSG00000024843	Chka	66.8596	1.64212	2.44729e-06	2.04382e-05	TE specific expressed
ENSMUSG00000033705	Stard9	59.506	-1.62762	2.47546e-06	2.06475e-05	ICM specific expressed
ENSMUSG00000028480	Glipr2	46.6997	-1.88753	2.52075e-06	2.09857e-05	ICM specific expressed
ENSMUSG00000033209	Ttc28	11.7048	-3.72478	2.53688e-06	2.11067e-05	ICM specific expressed
ENSMUSG00000028199	Cryz	48.7567	-1.03065	2.56109e-06	2.12815e-05	ICM specific expressed
ENSMUSG00000033952	Aspm	87.5836	-1.0823	2.59338e-06	2.15093e-05	ICM specific expressed
ENSMUSG00000041241	Mul1	26.4655	1.35195	2.61142e-06	2.16454e-05	TE specific expressed
ENSMUSG00000083068	Gm11800	66.6553	-2.45126	2.6272e-06	2.17626e-05	ICM specific expressed
ENSMUSG00000039221	Rpl22l1	23.1824	-1.12674	2.65227e-06	2.19262e-05	ICM specific expressed
ENSMUSG00000037335	Hand1	10.5336	-4.786	2.78368e-06	2.29442e-05	ICM specific expressed
ENSMUSG00000017929	B4galt5	59.5413	1.24981	2.78959e-06	2.29786e-05	TE specific expressed
ENSMUSG00000003062	Stard3nl	15.9031	1.13321	2.87001e-06	2.35533e-05	TE specific expressed
ENSMUSG00000040594	Ranbp17	52.9275	-1.28593	2.92586e-06	2.39819e-05	ICM specific expressed
ENSMUSG00000016520	Lnx2	38.1923	1.185	2.94337e-06	2.40956e-05	TE specific expressed
ENSMUSG00000034714	Ttyh2	219.148	1.23436	2.9528e-06	2.4143e-05	TE specific expressed
ENSMUSG00000026103	Gls	45.9484	1.95762	3.05846e-06	2.49649e-05	TE specific expressed
ENSMUSG00000035112	Wnk4	11.4536	-3.53856	3.06085e-06	2.49649e-05	ICM specific expressed
ENSMUSG00000020937	Plcd3	16.0364	2.48001	3.27408e-06	2.65734e-05	TE specific expressed
ENSMUSG00000023908	Pkmyt1	31.0049	1.13462	3.29257e-06	2.67071e-05	TE specific expressed
ENSMUSG00000038765	Lmx1b	10.4842	-3.3817	3.30103e-06	2.6743e-05	ICM specific expressed
ENSMUSG00000054115	Skp2	66.1966	-1.393	3.37833e-06	2.73525e-05	ICM specific expressed
ENSMUSG00000003348	Mob3a	14.9261	1.86569	3.39893e-06	2.74857e-05	TE specific expressed
ENSMUSG00000009905	Kdsr	31.5405	1.32889	3.40221e-06	2.74955e-05	TE specific expressed
ENSMUSG00000072946	Ptgr2	14.9239	1.09632	3.45782e-06	2.78822e-05	TE specific expressed
ENSMUSG00000031790	Mmp15	43.8599	-1.80244	3.46558e-06	2.79056e-05	ICM specific expressed
ENSMUSG00000074480	Mex3a	20.5376	-2.24107	3.57749e-06	2.87369e-05	ICM specific expressed
ENSMUSG00000085666	Gm9855	11.2113	1.42599	3.5964e-06	2.88713e-05	TE specific expressed
ENSMUSG00000058126	Tpm3-rs7	81.678	1.08783	3.62462e-06	2.90627e-05	TE specific expressed
ENSMUSG00000001366	Fbxo9	17.0574	1.16787	3.76295e-06	3.0099e-05	TE specific expressed
ENSMUSG00000052560	Cpne8	44.5906	1.51873	3.76572e-06	3.01031e-05	TE specific expressed
ENSMUSG00000028458	Tesk1	24.9415	1.35811	4.07296e-06	3.23547e-05	TE specific expressed
ENSMUSG00000022378	Fam49b	29.7954	-1.11423	4.09235e-06	3.24792e-05	ICM specific expressed
ENSMUSG00000026110	Mgat4a	22.0947	1.92111	4.22473e-06	3.34697e-05	TE specific expressed
ENSMUSG00000024663	Rab3il1	99.3727	1.35375	4.23577e-06	3.35191e-05	TE specific expressed
ENSMUSG00000032827	Ppp1r9a	24.7157	2.62428	4.23926e-06	3.35248e-05	TE specific expressed
ENSMUSG00000029188	Slc34a2	261.623	2.31339	4.24362e-06	3.35393e-05	TE specific expressed
ENSMUSG00000025504	Eps8l2	29.5889	1.75921	4.32909e-06	3.41538e-05	TE specific expressed
ENSMUSG00000022136	Dnajc3	30.6573	1.76066	4.34864e-06	3.42734e-05	TE specific expressed
ENSMUSG00000085385	9430008C03Rik	33.5567	-1.38837	4.36855e-06	3.44036e-05	ICM specific expressed
ENSMUSG00000045312	Lhfpl2	53.9894	-2.06816	4.5725e-06	3.5882e-05	ICM specific expressed
ENSMUSG00000028179	Cth	23.4823	-1.56186	4.59014e-06	3.59991e-05	ICM specific expressed
ENSMUSG00000053483	Usp21	43.9579	-1.2469	4.59463e-06	3.6013e-05	ICM specific expressed
ENSMUSG00000038375	Trp53inp2	54.6717	1.49402	4.73562e-06	3.70524e-05	TE specific expressed
ENSMUSG00000022474	Pmm1	243.806	-1.01201	4.74437e-06	3.70989e-05	ICM specific expressed
ENSMUSG00000021028	Mbip	15.2197	-1.20609	4.80048e-06	3.74935e-05	ICM specific expressed
ENSMUSG00000024118	1600002H07Rik	32.7815	-1.21914	4.81042e-06	3.7549e-05	ICM specific expressed
ENSMUSG00000028843	Sh3bgrl3	45.7185	-1.01	5.07776e-06	3.95659e-05	ICM specific expressed
ENSMUSG00000021360	Gcnt2	28.0088	-1.5192	5.24014e-06	4.06878e-05	ICM specific expressed
ENSMUSG00000092390	Gm20541	27.68	-1.70876	5.29482e-06	4.10883e-05	ICM specific expressed
ENSMUSG00000026921	Egfl7	18.1789	-1.35297	5.45411e-06	4.22996e-05	ICM specific expressed
ENSMUSG00000027860	Vangl1	100.154	-1.15959	5.5591e-06	4.30636e-05	ICM specific expressed
ENSMUSG00000046862	Pramef8	49.5306	-2.06637	5.58586e-06	4.32203e-05	ICM specific expressed
ENSMUSG00000009681	Bcr	87.5656	1.01331	5.70964e-06	4.41524e-05	TE specific expressed
ENSMUSG00000044367	Slc16a13	25.833	1.94493	5.71475e-06	4.41661e-05	TE specific expressed
ENSMUSG00000021819	2310021P13Rik	54.7706	1.3907	5.74145e-06	4.4326e-05	TE specific expressed
ENSMUSG00000019809	Pex3	21.496	-1.34851	5.79394e-06	4.4674e-05	ICM specific expressed
ENSMUSG00000073406	H2-Bl	19.6225	1.49278	5.83567e-06	4.49696e-05	TE specific expressed
ENSMUSG00000021712	Trim23	11.6531	-1.48262	5.86413e-06	4.51626e-05	ICM specific expressed
ENSMUSG00000055923	Aasdh	29.963	-1.24352	5.90312e-06	4.54365e-05	ICM specific expressed
ENSMUSG00000001768	Rin2	13.3208	-3.57871	5.99215e-06	4.60683e-05	ICM specific expressed
ENSMUSG00000028671	Gale	11.0093	1.76415	6.01907e-06	4.62485e-05	TE specific expressed
ENSMUSG00000091490	Triml2	22.6532	-1.02048	6.10562e-06	4.68321e-05	ICM specific expressed
ENSMUSG00000003546	Klc4	18.0785	1.60748	6.49188e-06	4.96226e-05	TE specific expressed
ENSMUSG00000038598	AI481877	67.8814	-1.55645	6.51222e-06	4.97208e-05	ICM specific expressed
ENSMUSG00000034168	6430527G18Rik	152.093	1.59786	7.01563e-06	5.34413e-05	TE specific expressed
ENSMUSG00000078509	Pramef17	19.4645	-1.57926	7.09865e-06	5.39497e-05	ICM specific expressed
ENSMUSG00000032570	Atp2c1	35.2913	-1.08256	7.16816e-06	5.43845e-05	ICM specific expressed
ENSMUSG00000074501	Gm5612	20.8409	-1.34399	7.22562e-06	5.47578e-05	ICM specific expressed
ENSMUSG00000020453	Patz1	55.9512	-1.37223	7.23796e-06	5.482e-05	ICM specific expressed
ENSMUSG00000022160	Mettl3	20.4322	-1.2832	7.2842e-06	5.51073e-05	ICM specific expressed
ENSMUSG00000032228	Tcf12	56.7918	-1.3139	7.38446e-06	5.57386e-05	ICM specific expressed
ENSMUSG00000020592	Sdc1	61.7999	-2.40078	7.47735e-06	5.63756e-05	ICM specific expressed
ENSMUSG00000022900	Ildr1	138.952	-1.4088	8.04142e-06	6.04565e-05	ICM specific expressed
ENSMUSG00000026179	Pnkd	66.5502	-1.30366	8.13848e-06	6.11516e-05	ICM specific expressed
ENSMUSG00000090025	Gm16088	17.6006	-1.86849	8.34429e-06	6.25209e-05	ICM specific expressed
ENSMUSG00000058881	Zfp516	47.4581	1.60905	8.45149e-06	6.3242e-05	TE specific expressed
ENSMUSG00000041488	Stx3	28.0868	1.21046	8.67061e-06	6.47464e-05	TE specific expressed
ENSMUSG00000020834	Dhrs13	14.4948	1.7493	8.854e-06	6.60787e-05	TE specific expressed
ENSMUSG00000073910	Mob3b	50.9235	1.52883	9.11193e-06	6.78508e-05	TE specific expressed
ENSMUSG00000039960	Rhou	27.8076	-1.48944	9.32595e-06	6.93278e-05	ICM specific expressed
ENSMUSG00000023353	Agap3	36.0272	1.18674	9.51645e-06	7.06647e-05	TE specific expressed
ENSMUSG00000033767	D930015E06Rik	58.3691	1.15681	9.59975e-06	7.11637e-05	TE specific expressed
ENSMUSG00000030589	Rasgrp4	46.1108	1.32298	9.60519e-06	7.11643e-05	TE specific expressed
ENSMUSG00000021112	Mpp5	18.7461	1.10995	9.7319e-06	7.20628e-05	TE specific expressed
ENSMUSG00000044066	Cep68	31.7288	-1.57379	9.7679e-06	7.2289e-05	ICM specific expressed
ENSMUSG00000041757	Plekha6	43.3366	-2.16684	9.78792e-06	7.23968e-05	ICM specific expressed
ENSMUSG00000032046	Abhd12	51.271	1.21705	9.96917e-06	7.36142e-05	TE specific expressed
ENSMUSG00000057969	Sema3b	12.6179	2.9742	9.97788e-06	7.36375e-05	TE specific expressed
ENSMUSG00000025239	Limd1	22.8612	1.93359	1.00116e-05	7.38456e-05	TE specific expressed
ENSMUSG00000022186	Oxct1	19.23	1.85222	1.00595e-05	7.41572e-05	TE specific expressed
ENSMUSG00000034330	Plcg2	18.3322	-2.5312	1.01708e-05	7.4936e-05	ICM specific expressed
ENSMUSG00000074832	2410141K09Rik	10.2604	-1.43054	1.02324e-05	7.53481e-05	ICM specific expressed
ENSMUSG00000061859	Inadl	61.0477	1.04506	1.03487e-05	7.61202e-05	TE specific expressed
ENSMUSG00000026626	Ppp2r5a	19.4394	1.4067	1.04148e-05	7.65212e-05	TE specific expressed
ENSMUSG00000000631	Myo18a	34.1724	1.78055	1.04438e-05	7.66919e-05	TE specific expressed
ENSMUSG00000025264	Tsr2	25.2756	-1.00329	1.05141e-05	7.71656e-05	ICM specific expressed
ENSMUSG00000068115	Ninl	12.7831	-2.06347	1.06076e-05	7.77659e-05	ICM specific expressed
ENSMUSG00000020142	Slc1a4	19.0937	-3.10387	1.09959e-05	8.05231e-05	ICM specific expressed
ENSMUSG00000030225	Dera	33.5653	1.05822	1.10071e-05	8.05303e-05	TE specific expressed
ENSMUSG00000032561	Acpp	26.4283	1.57312	1.12446e-05	8.21174e-05	TE specific expressed
ENSMUSG00000079036	Alkbh1	38.9646	-1.16616	1.15644e-05	8.43136e-05	ICM specific expressed
ENSMUSG00000039683	Sdk1	52.8706	1.92075	1.193e-05	8.68363e-05	TE specific expressed
ENSMUSG00000033174	Mgll	88.2424	1.46388	1.19485e-05	8.69232e-05	TE specific expressed
ENSMUSG00000022248	Rad1	15.5059	-1.35522	1.19951e-05	8.72147e-05	ICM specific expressed
ENSMUSG00000024427	Spry4	32.6616	-3.30394	1.20785e-05	8.76763e-05	ICM specific expressed
ENSMUSG00000040345	Arhgap9	14.7289	1.44219	1.26114e-05	9.1295e-05	TE specific expressed
ENSMUSG00000025880	Smad7	78.2312	1.07842	1.27312e-05	9.19766e-05	TE specific expressed
ENSMUSG00000029291	Rufy3	15.2763	1.68522	1.30554e-05	9.42521e-05	TE specific expressed
ENSMUSG00000073460	Pnldc1	18.4496	-1.69804	1.30852e-05	9.43644e-05	ICM specific expressed
ENSMUSG00000022203	Efs	10.4251	3.3212	1.34752e-05	9.6808e-05	TE specific expressed
ENSMUSG00000025915	Sgk3	21.3007	1.33527	1.34833e-05	9.68138e-05	TE specific expressed
ENSMUSG00000019863	Qrsl1	12.9671	1.45177	1.3895e-05	9.95007e-05	TE specific expressed
ENSMUSG00000058135	Gstm1	11.2056	-2.88054	1.43033e-05	0.000102204	ICM specific expressed
ENSMUSG00000009563	Tor2a	30.3054	1.02072	1.47301e-05	0.000105084	TE specific expressed
ENSMUSG00000005397	Nid1	363.39	-1.09958	1.48858e-05	0.00010608	ICM specific expressed
ENSMUSG00000045180	Shroom2	50.7792	1.35194	1.49217e-05	0.000106279	TE specific expressed
ENSMUSG00000035954	Dock4	38.8463	1.37433	1.49331e-05	0.000106303	TE specific expressed
ENSMUSG00000013275	Slc41a1	33.5121	-2.03322	1.52345e-05	0.000108275	ICM specific expressed
ENSMUSG00000030780	BC017158	36.6858	-1.03719	1.55514e-05	0.000110291	ICM specific expressed
ENSMUSG00000027931	Npr1	15.423	-1.88022	1.58638e-05	0.000112445	ICM specific expressed
ENSMUSG00000053113	Socs3	11.6526	-4.73301	1.59555e-05	0.000113035	ICM specific expressed
ENSMUSG00000038859	Baiap2l1	23.5762	1.54522	1.60643e-05	0.000113745	TE specific expressed
ENSMUSG00000028403	Zdhhc21	25.5691	1.46626	1.68225e-05	0.000118607	TE specific expressed
ENSMUSG00000003199	Mpnd	11.4961	-1.91833	1.68836e-05	0.000118911	ICM specific expressed
ENSMUSG00000027932	Slc27a3	51.1891	-2.01649	1.72703e-05	0.000121377	ICM specific expressed
ENSMUSG00000026648	Dclre1c	57.4966	-1.12072	1.73814e-05	0.000122029	ICM specific expressed
ENSMUSG00000066613	Zfp932	11.4857	1.34311	1.75556e-05	0.000123121	TE specific expressed
ENSMUSG00000026576	Atp1b1	66.124	1.29473	1.82714e-05	0.000127736	TE specific expressed
ENSMUSG00000029095	Ablim2	24.7428	2.55396	1.83421e-05	0.000128163	TE specific expressed
ENSMUSG00000042138	BC024479	14.5441	-1.54289	1.89788e-05	0.000132333	ICM specific expressed
ENSMUSG00000067750	Khdc1a	10.4219	1.45035	1.9011e-05	0.000132488	TE specific expressed
ENSMUSG00000060227	Casc4	48.9426	1.01222	1.91087e-05	0.000133098	TE specific expressed
ENSMUSG00000019864	Rtn4ip1	12.1264	1.50835	1.91545e-05	0.000133348	TE specific expressed
ENSMUSG00000019838	Slc16a10	11.0877	-2.69063	1.91854e-05	0.000133492	ICM specific expressed
ENSMUSG00000071537	Klrg2	11.1701	-2.38258	1.93141e-05	0.000134107	ICM specific expressed
ENSMUSG00000023032	Slc4a8	16.9941	-2.98416	1.95631e-05	0.000135623	ICM specific expressed
ENSMUSG00000090354	Gm17556	13.5089	-2.60821	2.09879e-05	0.000144368	ICM specific expressed
ENSMUSG00000021745	Ptprg	104.682	-1.44893	2.11565e-05	0.000145377	ICM specific expressed
ENSMUSG00000020646	Mboat2	34.591	-1.26456	2.13894e-05	0.000146749	ICM specific expressed
ENSMUSG00000002799	Jag2	21.7793	2.36286	2.18055e-05	0.000149449	TE specific expressed
ENSMUSG00000026399	Cd55	35.9568	1.98278	2.20778e-05	0.000151082	TE specific expressed
ENSMUSG00000066357	Wdr6	56.4589	-1.37306	2.20913e-05	0.000151096	ICM specific expressed
ENSMUSG00000027173	Depdc7	39.5703	1.25576	2.24755e-05	0.000153565	TE specific expressed
ENSMUSG00000050627	Gpd1l	186.326	1.02783	2.24934e-05	0.000153608	TE specific expressed
ENSMUSG00000086841	2410006H16Rik	27.949	-1.03698	2.26279e-05	0.000154288	ICM specific expressed
ENSMUSG00000057406	Whsc1	30.5233	1.70086	2.26271e-05	0.000154288	TE specific expressed
ENSMUSG00000020841	Cpd	49.9841	1.41665	2.35892e-05	0.000160349	TE specific expressed
ENSMUSG00000044876	Zfp444	16.6863	-1.52691	2.4073e-05	0.00016347	ICM specific expressed
ENSMUSG00000062526	Mppe1	13.9941	-1.60237	2.41476e-05	0.00016375	ICM specific expressed
ENSMUSG00000070305	Mpzl3	10.9011	2.02769	2.41473e-05	0.00016375	TE specific expressed
ENSMUSG00000018604	Tbx3	1057.6	-1.34938	2.47492e-05	0.000167205	ICM specific expressed
ENSMUSG00000008206	Lass4	13.623	2.68036	2.52593e-05	0.000170256	TE specific expressed
ENSMUSG00000036099	Vezt	24.7039	1.38731	2.52649e-05	0.000170256	TE specific expressed
ENSMUSG00000018239	Zcchc10	18.2462	-1.11476	2.56314e-05	0.000172638	ICM specific expressed
ENSMUSG00000026223	Itm2c	16.0239	-1.75596	2.56706e-05	0.000172814	ICM specific expressed
ENSMUSG00000050234	Gja4	10.069	-3.57432	2.57115e-05	0.000172914	ICM specific expressed
ENSMUSG00000062421	Arf2	20.8137	1.2285	2.60794e-05	0.000175121	TE specific expressed
ENSMUSG00000030881	Arfip2	44.7917	1.06239	2.64022e-05	0.00017711	TE specific expressed
ENSMUSG00000026203	Dnajb2	33.3353	-1.26673	2.65582e-05	0.000178066	ICM specific expressed
ENSMUSG00000039887	Alg14	13.2199	-1.52176	2.6663e-05	0.000178679	ICM specific expressed
ENSMUSG00000056724	Nbeal2	48.7229	1.94006	2.68494e-05	0.000179565	TE specific expressed
ENSMUSG00000028885	Smpdl3b	23.1768	-1.76593	2.72341e-05	0.000181862	ICM specific expressed
ENSMUSG00000022033	Pbk	23.3877	-1.09507	2.78085e-05	0.000185511	ICM specific expressed
ENSMUSG00000023232	Serinc2	60.2404	1.22302	2.80213e-05	0.000186837	TE specific expressed
ENSMUSG00000020021	Fgd6	40.0889	1.5887	2.82916e-05	0.000188355	TE specific expressed
ENSMUSG00000018411	Mapt	32.9111	-1.35918	2.87218e-05	0.000190932	ICM specific expressed
ENSMUSG00000035266	Helq	41.9653	-1.00805	2.90251e-05	0.000192466	ICM specific expressed
ENSMUSG00000040734	Ppp1r13l	21.1541	2.04046	2.91962e-05	0.000193349	TE specific expressed
ENSMUSG00000037965	Zc3h7a	42.4424	1.07418	2.92021e-05	0.000193349	TE specific expressed
ENSMUSG00000051950	B3galtl	20.991	-1.44159	3.00351e-05	0.000198468	ICM specific expressed
ENSMUSG00000048186	Bend7	19.0607	-1.41154	3.08969e-05	0.000203858	ICM specific expressed
ENSMUSG00000032812	Arap1	64.905	1.18833	3.10265e-05	0.000204611	TE specific expressed
ENSMUSG00000091071	1700030C10Rik	43.1564	-1.42266	3.11925e-05	0.000205502	ICM specific expressed
ENSMUSG00000020331	Hcn2	13.6431	1.73935	3.13453e-05	0.000206406	TE specific expressed
ENSMUSG00000062115	Rai1	139.235	-1.4846	3.1621e-05	0.000207911	ICM specific expressed
ENSMUSG00000044628	Rnf208	20.7588	1.65265	3.16202e-05	0.000207911	TE specific expressed
ENSMUSG00000007610	Gtpbp3	35.6652	-1.12442	3.24884e-05	0.000213211	ICM specific expressed
ENSMUSG00000022974	Gcfc1	22.6805	-1.15531	3.24913e-05	0.000213211	ICM specific expressed
ENSMUSG00000045629	Sh3tc2	17.2532	2.09982	3.30227e-05	0.000216163	TE specific expressed
ENSMUSG00000042102	Dmgdh	42.2611	-1.19831	3.36516e-05	0.000219738	ICM specific expressed
ENSMUSG00000053477	Tcf4	16.6873	-2.3463	3.36998e-05	0.000219945	ICM specific expressed
ENSMUSG00000025875	Tspan17	19.9109	-1.90585	3.37408e-05	0.000220103	ICM specific expressed
ENSMUSG00000019312	Grb7	75.7492	1.24638	3.39982e-05	0.000221673	TE specific expressed
ENSMUSG00000064061	Dzip3	22.9022	-1.37988	3.4645e-05	0.000225558	ICM specific expressed
ENSMUSG00000022948	Setd4	15.6419	-1.37824	3.50212e-05	0.000227896	ICM specific expressed
ENSMUSG00000059920	4930453N24Rik	16.4654	-1.12231	3.52328e-05	0.000228936	ICM specific expressed
ENSMUSG00000022244	Amacr	12.2664	-2.0636	3.54995e-05	0.000230443	ICM specific expressed
ENSMUSG00000053604	Rpia	26.0727	1.58309	3.68047e-05	0.000237404	TE specific expressed
ENSMUSG00000035342	Lzts2	29.1751	1.76852	3.77939e-05	0.00024343	TE specific expressed
ENSMUSG00000051000	Fam160a1	31.5213	1.75499	3.81779e-05	0.000245784	TE specific expressed
ENSMUSG00000030577	Cd22	14.5779	-2.91993	3.83477e-05	0.000246638	ICM specific expressed
ENSMUSG00000037674	Rfx7	66.5549	-1.2055	3.97947e-05	0.000255697	ICM specific expressed
ENSMUSG00000050199	Lgr4	27.1331	-1.59312	4.03403e-05	0.000258826	ICM specific expressed
ENSMUSG00000045039	Megf8	114.861	-1.11076	4.04522e-05	0.000259418	ICM specific expressed
ENSMUSG00000021553	Slc28a3	47.5517	1.4679	4.17033e-05	0.000266668	TE specific expressed
ENSMUSG00000026246	Alppl2	522.636	1.63228	4.2563e-05	0.00027138	TE specific expressed
ENSMUSG00000042121	Ssh1	74.8199	1.22626	4.25956e-05	0.000271457	TE specific expressed
ENSMUSG00000053646	Plxnb1	26.452	2.56313	4.27311e-05	0.00027219	TE specific expressed
ENSMUSG00000029016	Clcn6	80.4599	-1.21468	4.3392e-05	0.000276002	ICM specific expressed
ENSMUSG00000014907	Naf1	12.8639	-1.31811	4.3859e-05	0.000278705	ICM specific expressed
ENSMUSG00000022263	Trio	208.273	1.15736	4.50612e-05	0.000285797	TE specific expressed
ENSMUSG00000086266	Igf2as	28.6856	1.5458	4.51438e-05	0.000286184	TE specific expressed
ENSMUSG00000041773	Enc1	54.8764	-1.52804	4.57936e-05	0.00028979	ICM specific expressed
ENSMUSG00000041040	Fam117b	59.8212	-1.11889	4.67009e-05	0.000295068	ICM specific expressed
ENSMUSG00000028082	Sh3d19	78.1467	1.18906	4.75735e-05	0.000300009	TE specific expressed
ENSMUSG00000038280	Ostm1	33.2449	-1.24468	4.8357e-05	0.000304227	ICM specific expressed
ENSMUSG00000042684	Npl	47.1215	-1.10922	4.86584e-05	0.000305833	ICM specific expressed
ENSMUSG00000061175	Fnip2	42.0655	-1.34576	4.96297e-05	0.000311643	ICM specific expressed
ENSMUSG00000030309	Caprin2	19.8772	-1.37535	4.99631e-05	0.000313439	ICM specific expressed
ENSMUSG00000089774	Slc5a3	30.7183	1.4252	5.0682e-05	0.000317349	TE specific expressed
ENSMUSG00000027646	Src	56.3799	1.2068	5.07266e-05	0.000317478	TE specific expressed
ENSMUSG00000029166	Mapre3	24.6119	1.56294	5.15318e-05	0.000322214	TE specific expressed
ENSMUSG00000028518	Prkaa2	21.4912	1.68455	5.41753e-05	0.000337787	TE specific expressed
ENSMUSG00000048612	Myof	21.337	2.98021	5.51642e-05	0.000343468	TE specific expressed
ENSMUSG00000054169	Ceacam10	25.1061	-1.67068	5.68351e-05	0.000353043	ICM specific expressed
ENSMUSG00000021611	Tert	98.1597	-1.64116	5.74166e-05	0.000356488	ICM specific expressed
ENSMUSG00000021636	Marveld2	14.1512	2.20714	5.74806e-05	0.000356719	TE specific expressed
ENSMUSG00000060477	Irak2	110.633	1.08808	6.06156e-05	0.000373726	TE specific expressed
ENSMUSG00000036054	Sugp2	60.407	-1.04564	6.1121e-05	0.000376492	ICM specific expressed
ENSMUSG00000018841	Rad51l3	31.232	1.21019	6.14466e-05	0.000377795	TE specific expressed
ENSMUSG00000050721	Plekho2	27.8671	1.92089	6.16335e-05	0.000378769	TE specific expressed
ENSMUSG00000017765	Slc12a4	33.4193	1.7567	6.3151e-05	0.000387377	TE specific expressed
ENSMUSG00000015094	Npdc1	22.7563	1.45535	6.40691e-05	0.000392645	TE specific expressed
ENSMUSG00000022817	Itgb5	105.444	1.01173	6.41797e-05	0.000393141	TE specific expressed
ENSMUSG00000056671	Prelid2	25.2853	1.203	6.43007e-05	0.000393701	TE specific expressed
ENSMUSG00000072826	Gm16427	11.5604	-1.89938	6.46838e-05	0.000395681	ICM specific expressed
ENSMUSG00000034435	Tmem30b	18.3154	1.90876	6.61204e-05	0.000403538	TE specific expressed
ENSMUSG00000031389	Arhgap4	14.2108	-2.00691	6.76205e-05	0.000411746	ICM specific expressed
ENSMUSG00000027654	Fam83d	69.092	-1.07492	6.78855e-05	0.00041317	ICM specific expressed
ENSMUSG00000019917	2019-09-10	11.1735	-1.64539	6.82686e-05	0.000415311	ICM specific expressed
ENSMUSG00000007036	Abhd16a	15.8774	1.73569	6.8584e-05	0.000416657	TE specific expressed
ENSMUSG00000039621	Prex1	31.1941	1.54434	6.93599e-05	0.000420215	TE specific expressed
ENSMUSG00000031732	Phlpp2	42.6213	1.36351	7.01471e-05	0.00042479	TE specific expressed
ENSMUSG00000025236	Adpgk	32.539	-1.00893	7.31765e-05	0.000441925	ICM specific expressed
ENSMUSG00000047141	Zfp654	24.5564	-1.14295	7.32342e-05	0.000442072	ICM specific expressed
ENSMUSG00000035725	Prkx	34.8926	1.15861	7.33059e-05	0.000442303	TE specific expressed
ENSMUSG00000061232	H2-K1	72.6189	1.03724	7.5459e-05	0.000453438	TE specific expressed
ENSMUSG00000034449	Dhrs11	15.2958	1.45213	7.64702e-05	0.00045889	TE specific expressed
ENSMUSG00000035852	9130017N09Rik	10.4601	-2.76359	7.74858e-05	0.000463936	ICM specific expressed
ENSMUSG00000021245	Mlh3	24.7521	-1.30689	7.7532e-05	0.000464003	ICM specific expressed
ENSMUSG00000074578	1500012F01Rik	52.3032	-1.08412	7.87045e-05	0.000470807	ICM specific expressed
ENSMUSG00000024516	Sec11c	10.0107	1.3253	7.89117e-05	0.000471621	TE specific expressed
ENSMUSG00000003135	D1Bwg0212e	18.4399	-1.03321	7.90054e-05	0.000471969	ICM specific expressed
ENSMUSG00000057706	Mex3b	31.0225	-2.41696	7.91312e-05	0.000472507	ICM specific expressed
ENSMUSG00000019478	Rab4a	14.5639	1.76935	7.92731e-05	0.000473141	TE specific expressed
ENSMUSG00000033590	Myo5c	13.2899	-2.64231	8.07122e-05	0.000480433	ICM specific expressed
ENSMUSG00000049600	Zbtb45	55.7111	-1.16176	8.0998e-05	0.000481918	ICM specific expressed
ENSMUSG00000039813	Tbc1d2	52.5951	1.53637	8.20279e-05	0.00048739	TE specific expressed
ENSMUSG00000026098	Pms1	19.2012	-1.10487	8.20861e-05	0.000487517	ICM specific expressed
ENSMUSG00000051065	1600021P15Rik	13.4825	2.53141	8.46078e-05	0.000500923	TE specific expressed
ENSMUSG00000022951	Rcan1	38.2454	1.10824	8.58756e-05	0.000507071	TE specific expressed
ENSMUSG00000052105	1110012J17Rik	82.6322	-1.26003	8.64337e-05	0.000509913	ICM specific expressed
ENSMUSG00000031596	Slc7a2	20.3573	-2.90485	8.89411e-05	0.000523308	ICM specific expressed
ENSMUSG00000023007	Prpf40b	31.7808	-1.18604	9.05516e-05	0.000532076	ICM specific expressed
ENSMUSG00000043943	Naalad2	28.1663	1.65721	9.15022e-05	0.000536948	TE specific expressed
ENSMUSG00000032599	Ip6k2	15.0663	1.6637	9.28618e-05	0.000543963	TE specific expressed
ENSMUSG00000027456	Sdcbp2	10.8286	1.78099	9.32364e-05	0.000545676	TE specific expressed
ENSMUSG00000059708	Akap17b	13.4694	1.99765	9.45496e-05	0.00055263	TE specific expressed
ENSMUSG00000033124	Atg9a	304.231	1.00266	9.54573e-05	0.000557199	TE specific expressed
ENSMUSG00000021993	Mipep	15.5215	1.03982	0.0001002	0.00058232	TE specific expressed
ENSMUSG00000055485	9830001H06Rik	10.4296	-3.13409	0.000102449	0.00059435	ICM specific expressed
ENSMUSG00000025507	Lrdd	104.58	-1.57851	0.000105446	0.000610667	ICM specific expressed
ENSMUSG00000032402	Smad3	65.1192	-1.10672	0.000107337	0.000620261	ICM specific expressed
ENSMUSG00000020925	Ccdc43	139	-1.08562	0.000107783	0.00062257	ICM specific expressed
ENSMUSG00000017723	Wfdc2	11.018	1.59788	0.000109257	0.000630261	TE specific expressed
ENSMUSG00000040043	Rbms2	55.6483	1.10656	0.000110731	0.000638209	TE specific expressed
ENSMUSG00000037966	Ninj1	12.9006	1.50064	0.000111415	0.000641593	TE specific expressed
ENSMUSG00000024777	Ppp2r5b	60.8523	1.01854	0.000111491	0.000641753	TE specific expressed
ENSMUSG00000027955	Fam198b	18.0692	1.76793	0.00011379	0.000653851	TE specific expressed
ENSMUSG00000042510	AA986860	10.8342	3.39582	0.000114162	0.000655703	TE specific expressed
ENSMUSG00000035776	Cd99l2	16.1697	1.50497	0.00011705	0.000671127	TE specific expressed
ENSMUSG00000032849	Abcc4	27.8803	2.1287	0.000117459	0.000672318	TE specific expressed
ENSMUSG00000026027	Stradb	20.3298	1.25768	0.000121367	0.0006911	TE specific expressed
ENSMUSG00000074796	Slc4a11	123.785	1.19558	0.000121929	0.000694003	TE specific expressed
ENSMUSG00000051257	Trap1a	39.9394	1.31782	0.000123324	0.000700738	TE specific expressed
ENSMUSG00000026788	Zbtb43	51.7125	-1.16103	0.000123568	0.000701522	ICM specific expressed
ENSMUSG00000033200	Tpsg1	10.2824	-2.46011	0.000124001	0.000703679	ICM specific expressed
ENSMUSG00000046020	Pofut1	38.4913	-1.17894	0.000124621	0.000706596	ICM specific expressed
ENSMUSG00000029033	Acap3	11.5186	1.97769	0.000124846	0.00070757	TE specific expressed
ENSMUSG00000033788	Dysf	23.7069	1.53338	0.000125541	0.000710896	TE specific expressed
ENSMUSG00000061119	Prcp	25.4213	-1.39146	0.000128096	0.000723514	ICM specific expressed
ENSMUSG00000034460	Six4	17.8818	-2.0269	0.000129555	0.000731441	ICM specific expressed
ENSMUSG00000009418	Nav1	51.7846	-1.4902	0.000132455	0.00074718	ICM specific expressed
ENSMUSG00000038342	Mlxip	63.1273	1.0337	0.000132865	0.000749173	TE specific expressed
ENSMUSG00000042225	Ammecr1	16.8717	-1.42922	0.00013692	0.000770728	ICM specific expressed
ENSMUSG00000090086	AI480526	19.2622	-1.50198	0.000138043	0.000775731	ICM specific expressed
ENSMUSG00000002249	Tead3	12.7298	1.87635	0.000138166	0.000776092	TE specific expressed
ENSMUSG00000033960	9430020K01Rik	43.7001	1.73412	0.000138439	0.000777297	TE specific expressed
ENSMUSG00000057134	Ado	22.3464	-1.30401	0.000139833	0.000783466	ICM specific expressed
ENSMUSG00000055799	Tcf7l1	37.3749	-2.00945	0.000142847	0.000797709	ICM specific expressed
ENSMUSG00000046032	Snx12	35.9755	1.00437	0.000145453	0.000810505	TE specific expressed
ENSMUSG00000001095	Slc13a2	18.174	1.8801	0.000148389	0.00082513	TE specific expressed
ENSMUSG00000025478	Dpysl4	37.4633	-1.90107	0.000150725	0.000837418	ICM specific expressed
ENSMUSG00000049076	Acap2	34.2575	-1.16053	0.000153503	0.000851069	ICM specific expressed
ENSMUSG00000037447	Arid5a	12.804	2.46901	0.000154223	0.000854349	TE specific expressed
ENSMUSG00000032558	Nphp3	13.4122	-2.08039	0.000155355	0.000859901	ICM specific expressed
ENSMUSG00000068735	Trp53i11	78.1324	1.4857	0.00015854	0.000875701	TE specific expressed
ENSMUSG00000031103	Elf4	103.18	1.32049	0.000159744	0.000881535	TE specific expressed
ENSMUSG00000025408	Ddit3	20.0573	1.63102	0.000161912	0.000892097	TE specific expressed
ENSMUSG00000024521	Pmaip1	15.3666	-3.73129	0.000164393	0.000904556	ICM specific expressed
ENSMUSG00000054091	1810037I17Rik	22.7966	1.02919	0.000166004	0.000912368	TE specific expressed
ENSMUSG00000038181	Chpf2	12.6417	-2.15214	0.000167624	0.000920511	ICM specific expressed
ENSMUSG00000040158	Tax1bp3	30.3668	1.03461	0.000176627	0.000964755	TE specific expressed
ENSMUSG00000028059	Arhgef2	10.1112	-2.70387	0.00017841	0.000973692	ICM specific expressed
ENSMUSG00000063646	Jakmip1	13.5727	-1.58157	0.000179584	0.000978088	ICM specific expressed
ENSMUSG00000044626	Liph	20.7069	-2.02779	0.000179835	0.000979054	ICM specific expressed
ENSMUSG00000073207	Ccdc160	11.5576	-2.03681	0.00018094	0.000984662	ICM specific expressed
ENSMUSG00000025207	Sema4g	36.2878	1.38842	0.000181873	0.000989338	TE specific expressed
ENSMUSG00000028528	Dnajc6	27.8608	-1.84548	0.000183373	0.00099586	ICM specific expressed
ENSMUSG00000030532	Hddc3	11.3405	2.05778	0.000186172	0.00100982	TE specific expressed
ENSMUSG00000041075	Fzd7	10.4533	-3.14194	0.000188947	0.00102362	ICM specific expressed
ENSMUSG00000036499	Eea1	17.103	1.49333	0.000193927	0.00104846	TE specific expressed
ENSMUSG00000041225	Arhgap12	28.7948	1.05485	0.000195749	0.00105787	TE specific expressed
ENSMUSG00000033819	Ppp1r16a	16.3266	-1.10384	0.000199576	0.00107724	ICM specific expressed
ENSMUSG00000008305	Tle1	28.2082	-1.30164	0.000200955	0.00108336	ICM specific expressed
ENSMUSG00000079575	Rbpsuh-rs3	10.2461	-1.1859	0.000201922	0.00108813	ICM specific expressed
ENSMUSG00000032607	Amt	24.1712	-1.23622	0.000207291	0.00111435	ICM specific expressed
ENSMUSG00000040363	Bcor	140.502	-1.21711	0.000227297	0.00121524	ICM specific expressed
ENSMUSG00000068015	Lrch1	20.3323	-1.41977	0.000230242	0.00122826	ICM specific expressed
ENSMUSG00000038695	Josd2	22.2834	1.23183	0.000233188	0.00124099	TE specific expressed
ENSMUSG00000071076	Jund	39.3391	1.10257	0.000233887	0.00124421	TE specific expressed
ENSMUSG00000032120	C2cd2l	17.4698	1.61379	0.000234778	0.00124795	TE specific expressed
ENSMUSG00000040111	Gramd1b	23.0101	-2.08748	0.000234993	0.00124859	ICM specific expressed
ENSMUSG00000001054	Rmnd5b	36.8734	-1.03191	0.000235229	0.00124859	ICM specific expressed
ENSMUSG00000063281	Zfp35	16.3076	-1.28991	0.000241083	0.00127635	ICM specific expressed
ENSMUSG00000024570	Rbfa	37.7213	-1.01617	0.000247754	0.00130748	ICM specific expressed
ENSMUSG00000040102	Klhdc5	21.5407	-1.32693	0.000253445	0.00133169	ICM specific expressed
ENSMUSG00000066009	Gm13051	10.2341	-1.29292	0.000257911	0.00135408	ICM specific expressed
ENSMUSG00000061731	Ext1	26.3983	-1.16655	0.000262491	0.00137595	ICM specific expressed
ENSMUSG00000036898	Zfp157	22.6849	-1.43301	0.000262421	0.00137595	ICM specific expressed
ENSMUSG00000056492	Gpr116	12.3726	3.32197	0.00026915	0.00140918	TE specific expressed
ENSMUSG00000071424	Grid2	12.3545	-2.10201	0.000269563	0.00141079	ICM specific expressed
ENSMUSG00000053175	Bcl3	10.4249	-2.20216	0.00027258	0.00142546	ICM specific expressed
ENSMUSG00000010307	Tmem86a	11.1747	-2.60236	0.000273382	0.00142733	ICM specific expressed
ENSMUSG00000021638	Ocln	19.3604	1.54368	0.000273858	0.00142828	TE specific expressed
ENSMUSG00000035314	Gdpd5	94.3099	-1.30751	0.000277258	0.00144309	ICM specific expressed
ENSMUSG00000019082	Slc25a22	37.6265	-1.37187	0.000280493	0.00145821	ICM specific expressed
ENSMUSG00000026944	Abca2	67.1353	1.08044	0.000286446	0.00148567	TE specific expressed
ENSMUSG00000041362	4930506M07Rik	15.8603	2.20844	0.000287451	0.00149019	TE specific expressed
ENSMUSG00000037366	Pafah2	14.3845	1.89799	0.000287543	0.00149019	TE specific expressed
ENSMUSG00000052539	Magi3	30.9153	1.49713	0.00029177	0.00150856	TE specific expressed
ENSMUSG00000031785	Gpr56	29.2045	1.96795	0.000294235	0.00151893	TE specific expressed
ENSMUSG00000091474	2610021A01Rik	60.6828	-1.09463	0.000295482	0.001523	ICM specific expressed
ENSMUSG00000040321	Zfp770	15.3232	-1.77021	0.000308084	0.00157693	ICM specific expressed
ENSMUSG00000091793	Rian	31.7513	-2.47337	0.000311717	0.0015949	ICM specific expressed
ENSMUSG00000024952	Rps6ka4	27.4362	1.70643	0.000313809	0.00160437	TE specific expressed
ENSMUSG00000067833	2900097C17Rik	16.0112	-1.14115	0.000320153	0.00163491	ICM specific expressed
ENSMUSG00000026675	Hsd17b7	24.9422	-1.08409	0.000328872	0.00167299	ICM specific expressed
ENSMUSG00000072623	Zfp9	13.468	2.16139	0.000329565	0.00167524	TE specific expressed
ENSMUSG00000049489	Fam58b	22.843	-1.0334	0.000338205	0.00171521	ICM specific expressed
ENSMUSG00000026278	Bok	35.9247	1.09821	0.000340274	0.00172504	TE specific expressed
ENSMUSG00000040712	Camta2	36.518	1.76189	0.000344243	0.00174383	TE specific expressed
ENSMUSG00000030352	Tspan9	25.4114	1.28239	0.000347016	0.00175653	TE specific expressed
ENSMUSG00000060181	Slc35e3	15.1117	1.19606	0.000349294	0.00176604	TE specific expressed
ENSMUSG00000032122	Slc37a2	59.7139	1.11761	0.000366551	0.00184556	TE specific expressed
ENSMUSG00000042331	Specc1	42.559	1.00394	0.000370015	0.00186018	TE specific expressed
ENSMUSG00000017607	Tns4	15.4316	2.55906	0.000374087	0.00187638	TE specific expressed
ENSMUSG00000047514	Tspyl1	48.6203	-1.00035	0.000379196	0.00189841	ICM specific expressed
ENSMUSG00000047193	Dync2h1	22.7177	-1.22314	0.000388244	0.00193859	ICM specific expressed
ENSMUSG00000034126	Pomt2	46.7762	1.05551	0.000391785	0.0019548	TE specific expressed
ENSMUSG00000038225	Ccdc111	18.9837	-1.0697	0.000394813	0.00196694	ICM specific expressed
ENSMUSG00000037098	Rab11fip3	30.1026	1.10024	0.000402789	0.00200367	TE specific expressed
ENSMUSG00000028653	Trit1	16.277	-1.22089	0.000404969	0.00201225	ICM specific expressed
ENSMUSG00000026307	Scly	34.6953	1.22249	0.000416332	0.00206562	TE specific expressed
ENSMUSG00000024968	Rcor2	44.1783	-1.04518	0.000416751	0.00206595	ICM specific expressed
ENSMUSG00000034854	F630110N24Rik	20.9402	1.22923	0.000419965	0.00208053	TE specific expressed
ENSMUSG00000030849	Fgfr2	81.977	1.91263	0.000421391	0.00208603	TE specific expressed
ENSMUSG00000038967	Pdk2	21.1379	-2.14098	0.000431666	0.00212737	ICM specific expressed
ENSMUSG00000034751	Mast4	29.4945	2.0429	0.000431665	0.00212737	TE specific expressed
ENSMUSG00000028654	Mycl1	18.9077	-2.1801	0.000437402	0.00215005	ICM specific expressed
ENSMUSG00000036661	Dennd3	11.5929	2.64267	0.000440359	0.00216218	TE specific expressed
ENSMUSG00000038936	Sccpdh	24.1215	-1.20806	0.000440806	0.00216357	ICM specific expressed
ENSMUSG00000030747	Dgat2	15.726	-2.14828	0.000446784	0.00219048	ICM specific expressed
ENSMUSG00000024817	Uhrf2	20.7573	-1.38017	0.000447601	0.00219367	ICM specific expressed
ENSMUSG00000032131	Abcg4	27.9743	-1.84321	0.000458742	0.0022433	ICM specific expressed
ENSMUSG00000020173	Cobl	13.001	-3.46505	0.000461567	0.00225379	ICM specific expressed
ENSMUSG00000036989	Trim3	13.4584	1.41818	0.000481058	0.00234035	TE specific expressed
ENSMUSG00000024989	Cep55	43.5189	-1.04998	0.0004817	0.00234262	ICM specific expressed
ENSMUSG00000071337	Tia1	14.2909	-1.26054	0.000492031	0.00238636	ICM specific expressed
ENSMUSG00000019820	Utrn	120.766	1.10756	0.000496715	0.00240769	TE specific expressed
ENSMUSG00000025359	Pmel	17.5045	2.05582	0.00049838	0.00241399	TE specific expressed
ENSMUSG00000032425	Zfp949	34.3305	1.10829	0.000511158	0.00247228	TE specific expressed
ENSMUSG00000038260	Trpm4	10.089	2	0.000514059	0.00248088	TE specific expressed
ENSMUSG00000053898	Ech1	16.7836	1.26097	0.000515093	0.00248415	TE specific expressed
ENSMUSG00000071229	Timm8a2	11.4052	-1.62921	0.000521868	0.00251399	ICM specific expressed
ENSMUSG00000021703	Serinc5	19.4196	-1.31856	0.000526069	0.00253331	ICM specific expressed
ENSMUSG00000045414	1190002N15Rik	11.086	-2.01096	0.000529466	0.00254423	ICM specific expressed
ENSMUSG00000019842	Traf3ip2	10.8693	-1.95036	0.000541684	0.00259624	ICM specific expressed
ENSMUSG00000039652	Cpeb3	17.1998	1.29534	0.000546019	0.00261514	TE specific expressed
ENSMUSG00000020890	Gucy2e	11.9303	2.03755	0.000558092	0.00266622	TE specific expressed
ENSMUSG00000029571	Tmem106b	20.4988	1.19874	0.000570546	0.00271886	TE specific expressed
ENSMUSG00000030166	Rad52	17.0294	-1.04132	0.000572992	0.00272953	ICM specific expressed
ENSMUSG00000024787	Snx15	26.1511	1.00852	0.000574448	0.00273549	TE specific expressed
ENSMUSG00000041199	Rpusd1	29.3443	1.22184	0.000608835	0.00288264	TE specific expressed
ENSMUSG00000049521	Cdc42ep1	42.2081	2.32746	0.000609045	0.00288264	TE specific expressed
ENSMUSG00000032806	Slc10a3	10.3684	1.73856	0.000612904	0.00289987	TE specific expressed
ENSMUSG00000031986	Gm505	27.3464	1.29078	0.000617724	0.00291851	TE specific expressed
ENSMUSG00000003528	Slc25a1	17.2686	-1.44006	0.00062075	0.00292968	ICM specific expressed
ENSMUSG00000026972	Arrdc1	23.7188	1.44476	0.000622788	0.00293825	TE specific expressed
ENSMUSG00000024958	Gpr137	20.4442	1.43442	0.000639249	0.00300842	TE specific expressed
ENSMUSG00000004233	Wars2	29.2555	-1.05106	0.000642843	0.00302318	ICM specific expressed
ENSMUSG00000036718	Micall2	15.933	-3.06858	0.000646627	0.0030356	ICM specific expressed
ENSMUSG00000066867	Oas1e	10.6158	-2.20659	0.000659813	0.00309312	ICM specific expressed
ENSMUSG00000029386	Tctn2	16.0627	-1.4566	0.000663252	0.00310814	ICM specific expressed
ENSMUSG00000025231	Sufu	16.6056	-1.70759	0.000665082	0.00311342	ICM specific expressed
ENSMUSG00000003865	Gys1	51.5208	1.04646	0.000686891	0.00320533	TE specific expressed
ENSMUSG00000063065	Mapk3	38.3235	-1.0968	0.000693985	0.00322821	ICM specific expressed
ENSMUSG00000066042	Med18	24.3791	-1.25156	0.000694568	0.00322866	ICM specific expressed
ENSMUSG00000048930	Tada3	36.5147	1.11843	0.000706659	0.00327682	TE specific expressed
ENSMUSG00000027520	Zdbf2	22.7082	-1.21778	0.000711662	0.00329772	ICM specific expressed
ENSMUSG00000037344	Slc12a9	21.1999	-1.42353	0.00071478	0.00330985	ICM specific expressed
ENSMUSG00000046711	Hmga1	26.139	-1.15844	0.000716524	0.00331561	ICM specific expressed
ENSMUSG00000038020	Rapgefl1	35.5388	1.55641	0.000718013	0.00332134	TE specific expressed
ENSMUSG00000030509	Asb7	10.1217	-1.39218	0.000722339	0.00333786	ICM specific expressed
ENSMUSG00000091761	Gm4349	10.373	-1.18425	0.000727506	0.00335472	ICM specific expressed
ENSMUSG00000039202	Abhd2	103.512	-1.11699	0.000753524	0.00346266	ICM specific expressed
ENSMUSG00000031169	Porcn	37.4712	-1.47831	0.000757776	0.00347858	ICM specific expressed
ENSMUSG00000041491	Cep78	18.9903	-1.04334	0.000772176	0.00353734	ICM specific expressed
ENSMUSG00000025050	Pcgf6	13.7083	-1.11314	0.000776983	0.00355813	ICM specific expressed
ENSMUSG00000031328	Flna	140.493	1.14586	0.000798313	0.003647	TE specific expressed
ENSMUSG00000049916	2610318N02Rik	18.4932	-2.02913	0.000802946	0.00366563	ICM specific expressed
ENSMUSG00000022550	Adck5	29.0331	-1.16561	0.000818462	0.00373133	ICM specific expressed
ENSMUSG00000073411	H2-D1	37.0719	1.43583	0.000830977	0.00377929	TE specific expressed
ENSMUSG00000031728	Zfp821	15.3185	1.36649	0.000860173	0.00390538	TE specific expressed
ENSMUSG00000046818	Ddit4l	11.8273	-2.21151	0.000871802	0.00394467	ICM specific expressed
ENSMUSG00000042903	Foxo4	14.6147	1.50743	0.000878637	0.00397424	TE specific expressed
ENSMUSG00000032890	Rims3	31.6801	1.22758	0.000886428	0.00399912	TE specific expressed
ENSMUSG00000057440	Mpp7	23.1268	1.10089	0.00088655	0.00399912	TE specific expressed
ENSMUSG00000069206	Zfp874a	11.0468	-1.34962	0.000896997	0.00403938	ICM specific expressed
ENSMUSG00000035236	Scai	13.3558	-1.31392	0.000899022	0.00404301	ICM specific expressed
ENSMUSG00000000958	Slc7a7	15.4255	1.67177	0.000902885	0.00405763	TE specific expressed
ENSMUSG00000051978	Erich1	13.3039	1.00674	0.000915121	0.00410427	TE specific expressed
ENSMUSG00000047123	Ticam1	28.6824	1.40919	0.000925962	0.00414728	TE specific expressed
ENSMUSG00000007783	Cpt1c	25.6244	-1.87411	0.00092928	0.00415793	ICM specific expressed
ENSMUSG00000019970	Sgk1	129.07	1.14591	0.000933262	0.00417434	TE specific expressed
ENSMUSG00000046079	Lrrc8d	41.0578	1.2934	0.000934168	0.00417698	TE specific expressed
ENSMUSG00000026520	Pycr2	24.2521	-1.03936	0.000952158	0.00425026	ICM specific expressed
ENSMUSG00000053198	Prx	18.9218	-1.84503	0.00096083	0.00428176	ICM specific expressed
ENSMUSG00000018474	Chd3	31.7823	1.45405	0.000985446	0.00437857	TE specific expressed
ENSMUSG00000074212	Dnajb14	16.4972	1.33097	0.000988452	0.0043901	TE specific expressed
ENSMUSG00000033644	Piwil2	21.9668	1.21313	0.00099945	0.00443598	TE specific expressed
ENSMUSG00000092060	Bend4	88.9699	1.37288	0.00102105	0.00451792	TE specific expressed
ENSMUSG00000046324	Ermp1	44.6707	1.04183	0.00102166	0.00451792	TE specific expressed
ENSMUSG00000092274	Neat1	83.9091	1.37433	0.00103353	0.00456282	TE specific expressed
ENSMUSG00000031669	Gins3	16.701	1.02756	0.00107979	0.00475279	TE specific expressed
ENSMUSG00000059456	Ptk2b	26.5902	1.9963	0.00108317	0.00476608	TE specific expressed
ENSMUSG00000022353	Mtss1	66.393	1.16056	0.00108948	0.00479067	TE specific expressed
ENSMUSG00000035620	Ric8b	11.1659	-1.56438	0.00109954	0.00482851	ICM specific expressed
ENSMUSG00000032346	Ooep	17.6704	1.33589	0.00113037	0.00494099	TE specific expressed
ENSMUSG00000024955	Esrra	26.9045	1.08641	0.00115022	0.00500794	TE specific expressed
ENSMUSG00000006445	Epha2	24.9195	1.99213	0.00115123	0.0050107	TE specific expressed
ENSMUSG00000050966	Lin28a	35.0407	1.81816	0.00115513	0.00502602	TE specific expressed
ENSMUSG00000073771	Btbd19	40.0696	-1.20566	0.00115601	0.00502744	ICM specific expressed
ENSMUSG00000005150	Wdr83	17.4194	-1.11545	0.00116333	0.00505069	ICM specific expressed
ENSMUSG00000025192	Entpd7	24.3323	1.14451	0.00116308	0.00505069	TE specific expressed
ENSMUSG00000028466	Creb3	14.7816	1.15291	0.00116602	0.00506014	TE specific expressed
ENSMUSG00000034327	Kctd9	15.8347	1.0614	0.00117557	0.00509323	TE specific expressed
ENSMUSG00000042097	Zfp239	13.9263	-1.69567	0.00117717	0.00509849	ICM specific expressed
ENSMUSG00000022389	Tef	14.701	-2.04496	0.00122978	0.00530011	ICM specific expressed
ENSMUSG00000051236	Msrb3	10.3073	1.47601	0.00123008	0.00530011	TE specific expressed
ENSMUSG00000042599	Jhdm1d	27.8356	-1.12659	0.00124172	0.00534492	ICM specific expressed
ENSMUSG00000038866	Zcchc2	67.1183	-1.11745	0.00125149	0.00538173	ICM specific expressed
ENSMUSG00000033389	Arhgap44	26.9307	-1.584	0.0012666	0.00543964	ICM specific expressed
ENSMUSG00000019952	Poc1b	12.9777	-1.36225	0.00127029	0.00545375	ICM specific expressed
ENSMUSG00000082082	Gm13230	16.01	-1.15627	0.00127428	0.00546731	ICM specific expressed
ENSMUSG00000063450	Syne2	95.6046	1.08223	0.0012769	0.00547679	TE specific expressed
ENSMUSG00000034793	G6pc3	21.0568	1.07189	0.00128612	0.0055092	TE specific expressed
ENSMUSG00000085913	Gm15601	12.1827	-2.0346	0.00129507	0.00554396	ICM specific expressed
ENSMUSG00000023072	Ccdc123	19.6422	-1.05075	0.0013109	0.0056027	ICM specific expressed
ENSMUSG00000042404	Dennd4b	16.7109	-1.83408	0.00131854	0.0056299	ICM specific expressed
ENSMUSG00000021782	Dlg5	88.1177	-1.08178	0.00134752	0.00573843	ICM specific expressed
ENSMUSG00000041779	Tram2	23.7354	-1.52716	0.0013677	0.00580615	ICM specific expressed
ENSMUSG00000056938	Acbd4	12.8359	1.68972	0.00139105	0.00589398	TE specific expressed
ENSMUSG00000038982	Muted	11.9949	1.06391	0.00139695	0.00591708	TE specific expressed
ENSMUSG00000003604	Aven	11.9438	1.02455	0.00140573	0.00594857	TE specific expressed
ENSMUSG00000023272	Creld2	37.3295	1.14524	0.00140802	0.00595635	TE specific expressed
ENSMUSG00000028980	H6pd	16.9925	-1.74269	0.00145495	0.00613728	ICM specific expressed
ENSMUSG00000032340	Neo1	65.1715	1.06113	0.0014674	0.00617996	TE specific expressed
ENSMUSG00000074165	Zfp788	13.3743	-1.18142	0.0014792	0.00622374	ICM specific expressed
ENSMUSG00000039911	Spsb1	11.4068	2.23377	0.00150935	0.0063345	TE specific expressed
ENSMUSG00000039529	Atp8b1	13.9368	2.06173	0.00151546	0.0063561	TE specific expressed
ENSMUSG00000035293	G2e3	13.9628	1.39968	0.00152496	0.00638587	TE specific expressed
ENSMUSG00000025151	Maged1	87.9712	-1.34361	0.00152848	0.00639654	ICM specific expressed
ENSMUSG00000019189	Rnf145	14.0177	-1.59249	0.00155065	0.00647815	ICM specific expressed
ENSMUSG00000025137	Pcyt2	21.4278	1.10948	0.0015625	0.00651594	TE specific expressed
ENSMUSG00000022489	Pde1b	14.4797	-1.66482	0.00156773	0.00653196	ICM specific expressed
ENSMUSG00000026950	Neb	40.4904	-1.57064	0.00157671	0.0065626	ICM specific expressed
ENSMUSG00000031391	L1cam	27.7382	1.49562	0.00158012	0.00657324	TE specific expressed
ENSMUSG00000022641	Bbx	107.412	1.28008	0.00159615	0.00662538	TE specific expressed
ENSMUSG00000039200	Atf7ip2	14.3043	-1.05917	0.00168217	0.00695201	ICM specific expressed
ENSMUSG00000023942	Slc29a1	49.606	1.36074	0.0016926	0.00699076	TE specific expressed
ENSMUSG00000043183	4732471D19Rik	48.6581	-1.14237	0.00170737	0.00704299	ICM specific expressed
ENSMUSG00000056214	Pard6g	11.0286	-1.95083	0.00171607	0.00707664	ICM specific expressed
ENSMUSG00000059742	Kcnh7	11.4524	1.59043	0.00172501	0.00710688	TE specific expressed
ENSMUSG00000023050	Map3k12	29.3832	-1.28957	0.00172628	0.0071099	ICM specific expressed
ENSMUSG00000029556	Hnf1a	10.4084	-2.14965	0.00177641	0.00729375	ICM specific expressed
ENSMUSG00000031530	Dusp4	29.6578	2.40564	0.00180776	0.00741326	TE specific expressed
ENSMUSG00000041323	Ak7	16.8037	1.81584	0.00183489	0.00751061	TE specific expressed
ENSMUSG00000020067	Mypn	34.9962	1.31115	0.00185283	0.0075817	TE specific expressed
ENSMUSG00000055184	Fam72a	12.1548	1.21953	0.00186	0.007604	TE specific expressed
ENSMUSG00000001750	Tcirg1	17.9029	-1.92104	0.0018641	0.00761841	ICM specific expressed
ENSMUSG00000038893	Fam117a	21.8172	1.50114	0.00193087	0.00786122	TE specific expressed
ENSMUSG00000036975	Tmem177	14.5906	1.26829	0.00196908	0.00799815	TE specific expressed
ENSMUSG00000037509	Arhgef4	11.4411	1.39753	0.00201723	0.00817102	TE specific expressed
ENSMUSG00000048546	Tob2	16.8427	-1.36579	0.00205973	0.00831795	ICM specific expressed
ENSMUSG00000028849	Mtap7d1	14.3922	1.49441	0.00207704	0.00838274	TE specific expressed
ENSMUSG00000057143	Trim12c	10.7032	-1.29927	0.0021035	0.00847665	ICM specific expressed
ENSMUSG00000020100	Slc29a3	38.2566	1.04532	0.00211135	0.00850309	TE specific expressed
ENSMUSG00000037904	Ankrd9	10.4819	1.7824	0.00212498	0.00855021	TE specific expressed
ENSMUSG00000057895	Zfp105	11.9696	-1.74815	0.00213305	0.00857225	ICM specific expressed
ENSMUSG00000021752	Kctd6	11.8106	1.34596	0.00214517	0.00860275	TE specific expressed
ENSMUSG00000002325	Irf9	22.0837	-1.24538	0.00226047	0.0090079	ICM specific expressed
ENSMUSG00000051495	Irf2bp2	17.951	-1.54307	0.00235389	0.00935491	ICM specific expressed
ENSMUSG00000026094	Stk17b	22.2387	1.06366	0.0023713	0.00941064	TE specific expressed
ENSMUSG00000050846	Zfp623	10.629	-1.68059	0.00237743	0.00942867	ICM specific expressed
ENSMUSG00000019487	Trip10	25.5117	1.03236	0.00240759	0.00952833	TE specific expressed
ENSMUSG00000022704	Qtrtd1	26.5387	-1.03019	0.00240935	0.00953244	ICM specific expressed
ENSMUSG00000051043	Gprc5c	120.087	1.02071	0.00241732	0.00956112	TE specific expressed
ENSMUSG00000032109	Nlrx1	17.4202	1.62595	0.00242501	0.00958585	TE specific expressed
ENSMUSG00000038011	Dnahc10	15.1417	2.11178	0.00243436	0.0096142	TE specific expressed
ENSMUSG00000024236	Svil	58.8729	-1.24752	0.00244546	0.00965518	ICM specific expressed
ENSMUSG00000037905	Bri3bp	21.9858	-1.01369	0.00245388	0.00968265	ICM specific expressed
