# Supplementary material for: Single-cell multiomics sequencing reveals the functional regulatory landscape of early embryos
Source: Nat Commun. 2021 Feb 23;12:1247. doi: 10.1038/s41467-021-21409-8 (PMC7902657; doi:10.1038/s41467-021-21409-8)
Supplement: Supplementary file 9 — Supplementary Data 6 [file 41467_2021_21409_MOESM9_ESM.xls]

## Sheet: ICM TE associated promoter CREs
chr	start	end	symbol	r (Acc vs Expr)	P value (Acc vs Expr)	FDR (Acc vs Expr)	Correlation type	CRE type
chr13	94407441	94407760	Bhmt	0.770644	6.8999e-21	6.55974e-17	pos.sig	ICM.CRE
chrX	70917261	70917740	Slc6a8	0.743916	8.6992e-18	4.13517e-14	pos.sig	TE.CRE
chr4	8044321	8044480	Gm11800	0.722461	9.86641e-09	2.60555e-06	pos.sig	ICM.CRE
chr11	53335301	53335480	2019-09-08	0.714216	5.6163e-15	1.77981e-11	pos.sig	TE.CRE
chr4	120772021	120772200	Zmpste24	0.673229	4.33131e-10	2.74519e-07	pos.sig	TE.CRE
chr16	10170161	10170400	Rpl39l	0.664676	1.15881e-09	5.00766e-07	pos.sig	ICM.CRE
chr6	136610441	136610660	Plbd1	0.661853	1.50663e-14	3.58088e-11	pos.sig	ICM.CRE
chr7	26601761	26601920	Cyp2s1	0.658891	1.27578e-11	1.61223e-08	pos.sig	TE.CRE
chr5	135423381	135423640	Cldn4	0.656445	2.16341e-13	4.1135e-10	pos.sig	TE.CRE
chr4	120772361	120772540	Zmpste24	0.650238	5.83772e-08	1.08822e-05	pos.sig	TE.CRE
chr1	51965381	51965560	Myo1b	0.648818	8.12343e-07	7.35518e-05	pos.sig	ICM.CRE
chr5	110179121	110179400	4930522L14Rik	0.634976	9.4564e-10	4.99456e-07	pos.sig	TE.CRE
chr18	84851401	84851580	Cndp2	0.613004	3.10377e-09	1.13491e-06	pos.sig	TE.CRE
chr7	137338681	137338920	Fgfr2	0.606138	3.40582e-08	7.3589e-06	pos.sig	TE.CRE
chr1	88988281	88988500	Alppl2	0.604747	1.11467e-09	5.00766e-07	pos.sig	TE.CRE
chr6	140570081	140570280	Aebp2	0.601214	1.21124e-06	0.000100182	pos.sig	ICM.CRE
chr2	32615341	32615640	Tor2a	0.601085	7.62857e-12	1.20875e-08	pos.sig	TE.CRE
chrX	70918321	70918520	Slc6a8	0.600004	2.60237e-10	1.82448e-07	pos.sig	TE.CRE
chr11	75841181	75841440	Fam101b	0.597576	1.35667e-11	1.61223e-08	pos.sig	TE.CRE
chr19	6278321	6278520	Ehd1	0.596532	1.08055e-09	5.00766e-07	pos.sig	TE.CRE
chr13	73902901	73903240	Slc12a7	0.585337	3.23745e-09	1.13994e-06	pos.sig	ICM.CRE
chr17	46291001	46291300	Mad2l1bp	0.578968	8.06255e-08	1.36876e-05	pos.sig	TE.CRE
chr3	145420161	145420380	Ddah1	0.575223	1.00719e-06	8.85655e-05	pos.sig	TE.CRE
chr10	57514001	57514180	Smpdl3a	0.574718	1.56976e-05	0.000697367	pos.sig	TE.CRE
chr5	143723661	143723900	Fscn1	0.574327	2.37336e-11	2.25635e-08	pos.sig	ICM.CRE
chr17	47921861	47922040	Tcfeb	0.572018	2.25417e-10	1.78587e-07	pos.sig	TE.CRE
chr9	36606361	36606620	Ei24	0.571779	4.32551e-07	4.51897e-05	pos.sig	ICM.CRE
chr7	30768001	30768220	Zfp568	0.57085	1.64299e-07	2.33133e-05	pos.sig	TE.CRE
chr14	58364821	58365180	Lats2	0.568194	1.58611e-11	1.67546e-08	pos.sig	TE.CRE
chr1	122163121	122163340	Steap3	0.565073	1.10801e-09	5.00766e-07	pos.sig	TE.CRE
chr9	44059781	44060120	Pdzd3	0.561925	6.58218e-10	3.7191e-07	pos.sig	TE.CRE
chr5	36061221	36061420	Sh3tc1	0.56082	7.97423e-07	7.35518e-05	pos.sig	TE.CRE
chr8	28285081	28285320	Rab11fip1	0.558638	1.54758e-10	1.33753e-07	pos.sig	TE.CRE
chr11	97667381	97667540	Lasp1	0.554081	4.7342e-09	1.4065e-06	pos.sig	TE.CRE
chr16	48309121	48309420	Dppa2	0.553637	1.76479e-07	2.42986e-05	pos.sig	ICM.CRE
chr9	107197981	107198120	Cish	0.553415	1.7891e-07	2.42986e-05	pos.sig	TE.CRE
chr11	78565161	78565400	Fam58b	0.552407	6.15738e-08	1.12574e-05	pos.sig	ICM.CRE
chr15	73476101	73476280	Slc45a4	0.548744	1.26671e-06	0.000103816	pos.sig	ICM.CRE
chr12	76836701	76836880	Sgpp1	0.54832	9.68528e-08	1.56664e-05	pos.sig	TE.CRE
chr6	135015541	135015700	Gprc5a	0.546828	2.74646e-09	1.04442e-06	pos.sig	TE.CRE
chr3	10366741	10367020	Chmp4c	0.545554	2.11476e-09	8.37711e-07	pos.sig	ICM.CRE
chr11	78279101	78279260	Slc46a1	0.545158	9.8847e-08	1.56664e-05	pos.sig	TE.CRE
chr2	35547221	35547500	Dab2ip	0.54514	6.48375e-09	1.76117e-06	pos.sig	TE.CRE
chr7	26599081	26599340	Cyp2s1	0.541152	2.1107e-09	8.37711e-07	pos.sig	TE.CRE
chr9	108198801	108199280	Amt	0.540377	2.68673e-10	1.82448e-07	pos.sig	ICM.CRE
chr1	88986461	88986720	Alppl2	0.536882	2.42941e-08	5.63327e-06	pos.sig	TE.CRE
chr7	26602301	26602520	Cyp2s1	0.536378	2.89099e-06	0.000185707	pos.sig	TE.CRE
chr9	45822581	45822740	Sik3	0.535855	1.02319e-05	0.000511314	pos.sig	TE.CRE
chr16	4558581	4558740	Tcfap4	0.53578	3.72354e-08	7.49574e-06	pos.sig	ICM.CRE
chr1	182500961	182501140	Parp1	0.535064	5.35106e-07	5.41197e-05	pos.sig	ICM.CRE
chr4	141430761	141430900	Efhd2	0.534792	1.40759e-08	3.61675e-06	pos.sig	TE.CRE
chr2	28982801	28983020	Setx	0.533927	3.39161e-07	3.93855e-05	pos.sig	ICM.CRE
chr11	78277241	78277540	Slc46a1	0.532848	2.55999e-07	3.12024e-05	pos.sig	TE.CRE
chr10	83187161	83187320	1500009L16Rik	0.532462	7.06368e-06	0.000383739	pos.sig	ICM.CRE
chr11	46512821	46513020	Timd2	0.532232	2.42313e-05	0.00095588	pos.sig	TE.CRE
chr17	47925381	47925600	Tcfeb	0.531251	2.16403e-08	5.14335e-06	pos.sig	TE.CRE
chr7	130371881	130372100	Slc5a11	0.529944	1.09856e-07	1.68452e-05	pos.sig	TE.CRE
chr12	86612201	86612340	Mlh3	0.529699	0.000217687	0.00469192	pos.sig	ICM.CRE
chr7	13608521	13608760	Trim28	0.528735	5.67834e-09	1.58776e-06	pos.sig	ICM.CRE
chr11	46522201	46522360	Timd2	0.52671	1.82498e-05	0.000767701	pos.sig	TE.CRE
chr8	108660661	108661000	Esrp2	0.526339	6.65033e-10	3.7191e-07	pos.sig	TE.CRE
chr11	51447161	51447460	Rmnd5b	0.525459	4.56638e-08	8.68251e-06	pos.sig	ICM.CRE
chr16	30388881	30389060	Atp13a3	0.524724	4.71732e-09	1.4065e-06	pos.sig	ICM.CRE
chr13	33119281	33119440	Serpinb9b	0.524719	1.19811e-05	0.000578196	pos.sig	TE.CRE
chr5	143666921	143667080	Actb	0.523495	3.75864e-08	7.49574e-06	pos.sig	TE.CRE
chr5	143668381	143668600	Actb	0.52328	4.55973e-07	4.66122e-05	pos.sig	TE.CRE
chr2	156301321	156301540	Epb4.1l1	0.522905	5.44676e-09	1.56916e-06	pos.sig	TE.CRE
chr6	135016941	135017120	Gprc5a	0.522873	1.81997e-05	0.000767701	pos.sig	TE.CRE
chr12	86612881	86613020	Mlh3	0.522865	2.15299e-05	0.000867307	pos.sig	ICM.CRE
chr2	128901741	128901920	Ttl	0.52255	5.97689e-05	0.00185089	pos.sig	ICM.CRE
chr2	38369741	38369960	Nek6	0.522161	1.87712e-05	0.000786157	pos.sig	TE.CRE
chr3	58808921	58809160	Med12l	0.522051	8.04764e-07	7.35518e-05	pos.sig	TE.CRE
chr17	47924621	47924900	Tcfeb	0.521273	4.47025e-09	1.4065e-06	pos.sig	TE.CRE
chr4	41450541	41450680	AI464131	0.521117	2.28128e-07	2.89176e-05	pos.sig	TE.CRE
chr9	20782161	20782340	S1pr2	0.519267	1.81148e-06	0.000129745	pos.sig	ICM.CRE
chr11	97663101	97663360	Lasp1	0.518359	1.20601e-07	1.79149e-05	pos.sig	TE.CRE
chr18	67406801	67407020	Mppe1	0.517401	2.00166e-06	0.000140961	pos.sig	ICM.CRE
chr10	21698281	21698560	Sgk1	0.517245	1.45985e-06	0.000112835	pos.sig	TE.CRE
chr6	136610761	136610920	Plbd1	0.516934	6.96434e-08	1.24864e-05	pos.sig	ICM.CRE
chr19	58832581	58832720	Pnliprp2	0.516706	0.000122238	0.00306628	pos.sig	ICM.CRE
chr17	25910561	25910820	Narfl	0.516362	4.48041e-08	8.68251e-06	pos.sig	TE.CRE
chr15	63829641	63829840	Fam49b	0.51549	2.75612e-07	3.31676e-05	pos.sig	ICM.CRE
chr8	74201521	74201800	Jak3	0.513508	1.81212e-08	4.41739e-06	pos.sig	ICM.CRE
chr11	97875041	97875200	Cacnb1	0.51344	1.22103e-05	0.000583105	pos.sig	ICM.CRE
chr11	46553581	46553760	Havcr1	0.512415	1.50092e-05	0.000673079	pos.sig	TE.CRE
chr6	41630721	41631080	Trpv5	0.510009	7.21684e-07	6.78345e-05	pos.sig	TE.CRE
chr1	173369281	173369580	F11r	0.509602	3.96077e-07	4.32207e-05	pos.sig	TE.CRE
chr13	73900941	73901240	Slc12a7	0.508739	4.72985e-09	1.4065e-06	pos.sig	ICM.CRE
chr11	117832781	117832940	Socs3	0.507951	5.96752e-07	5.90971e-05	pos.sig	ICM.CRE
chr5	143721921	143722140	Fscn1	0.505627	1.75903e-08	4.40081e-06	pos.sig	ICM.CRE
chr15	73453121	73453260	Slc45a4	0.505519	2.02776e-07	2.64081e-05	pos.sig	ICM.CRE
chr3	145421561	145421780	Ddah1	0.50473	3.92195e-07	4.32207e-05	pos.sig	TE.CRE
chr6	64992501	64992640	Smarcad1	0.504303	6.34131e-05	0.00193848	pos.sig	ICM.CRE
chr11	97990241	97990460	Fbxl20	0.50389	2.18864e-05	0.000874262	pos.sig	ICM.CRE
chrX	147531041	147531200	Tsr2	0.503799	1.946e-07	2.59353e-05	pos.sig	ICM.CRE
chr18	20716421	20716760	Dsg2	0.500984	4.17831e-09	1.4065e-06	pos.sig	TE.CRE
chr10	60846321	60846620	X99384	0.500717	2.5375e-08	5.7438e-06	pos.sig	ICM.CRE
chr4	120770741	120770960	Zmpste24	0.499033	1.96418e-07	2.59353e-05	pos.sig	TE.CRE
chr4	135699441	135699680	Id3	0.497658	3.55873e-06	0.000222585	pos.sig	ICM.CRE
chr9	110849941	110850080	Tdgf1	0.497364	6.13556e-05	0.00188164	pos.sig	ICM.CRE
chr17	35640981	35641200	Pou5f1	0.496775	3.53063e-07	4.04406e-05	pos.sig	ICM.CRE
chr3	88132921	88133120	0610031J06Rik	0.496582	4.13814e-07	4.37126e-05	pos.sig	TE.CRE
chr17	47873781	47874140	Tcfeb	0.496109	1.37715e-06	0.000109414	pos.sig	TE.CRE
chr9	102617461	102617720	Amotl2	0.495672	3.78225e-07	4.28069e-05	pos.sig	TE.CRE
chr1	153418481	153418640	Fam129a	0.495277	2.50344e-07	3.09093e-05	pos.sig	TE.CRE
chr3	88128841	88129020	0610031J06Rik	0.494194	1.32609e-06	0.00010684	pos.sig	TE.CRE
chr11	70467261	70467400	Pfn1	0.493497	2.79525e-08	6.1801e-06	pos.sig	TE.CRE
chr9	44850541	44850740	Mpzl2	0.49317	3.30976e-07	3.93324e-05	pos.sig	TE.CRE
chr7	137337841	137338120	Fgfr2	0.492353	6.44674e-05	0.0019644	pos.sig	TE.CRE
chr9	45963221	45963520	Sik3	0.491634	3.1498e-06	0.000199634	pos.sig	TE.CRE
chr9	110850521	110850760	Tdgf1	0.491603	1.77302e-06	0.000129662	pos.sig	ICM.CRE
chr6	136610041	136610180	Plbd1	0.489844	1.69482e-06	0.000126871	pos.sig	ICM.CRE
chr11	53333281	53333480	2019-09-08	0.489457	1.78458e-07	2.42986e-05	pos.sig	TE.CRE
chr6	41629901	41630140	Trpv5	0.488989	0.000131265	0.00323819	pos.sig	TE.CRE
chr6	134961521	134961700	Ddx47	0.48797	2.80586e-05	0.0010819	pos.sig	TE.CRE
chr9	65972641	65972840	Snx1	0.487742	1.20451e-05	0.000578347	pos.sig	TE.CRE
chr5	143724741	143724960	Fscn1	0.487507	8.74984e-08	1.45938e-05	pos.sig	ICM.CRE
chr11	46564281	46564480	Havcr1	0.487404	5.46404e-07	5.46806e-05	pos.sig	TE.CRE
chr2	3341241	3341500	Dclre1c	0.484505	2.15185e-07	2.76455e-05	pos.sig	ICM.CRE
chr2	32614001	32614200	Tor2a	0.484093	1.0136e-06	8.85655e-05	pos.sig	TE.CRE
chr1	182498881	182499100	Parp1	0.482441	6.71992e-06	0.000371432	pos.sig	ICM.CRE
chr2	29658041	29658220	Slc27a4	0.482372	4.10607e-05	0.00140926	pos.sig	TE.CRE
chr10	57514341	57514480	Smpdl3a	0.481807	3.9956e-06	0.000245072	pos.sig	TE.CRE
chr6	117810581	117810780	Zfp239	0.479625	0.00113638	0.0148605	pos.sig	ICM.CRE
chr8	73133401	73133640	Ssbp4	0.479356	2.63623e-06	0.000173334	pos.sig	ICM.CRE
chr11	116556121	116556280	St6galnac2	0.477788	1.49099e-07	2.1477e-05	pos.sig	ICM.CRE
chr11	98767621	98767860	Cdc6	0.476801	0.000134653	0.00329933	pos.sig	TE.CRE
chr6	128252021	128252220	Tead4	0.476717	2.66191e-06	0.000173334	pos.sig	TE.CRE
chr4	116495081	116495340	Hpdl	0.476379	1.36193e-05	0.000631604	pos.sig	TE.CRE
chr8	98158661	98158840	Gins3	0.476208	0.000944234	0.0131625	pos.sig	TE.CRE
chrX	97962961	97963100	Dlg3	0.47612	2.10445e-06	0.000141893	pos.sig	TE.CRE
chr7	108444041	108444260	Atg16l2	0.47595	5.42549e-06	0.000309898	pos.sig	TE.CRE
chr7	87485041	87485320	Unc45a	0.474157	6.25184e-07	6.04835e-05	pos.sig	TE.CRE
chr9	53342381	53342560	Atm	0.473647	0.00266734	0.0264978	pos.sig	ICM.CRE
chr11	97659061	97659280	Lasp1	0.473247	1.57921e-05	0.000698306	pos.sig	TE.CRE
chr2	32484781	32485100	Ak1	0.472932	3.78453e-08	7.49574e-06	pos.sig	ICM.CRE
chr11	68504521	68504760	Myh10	0.472692	4.31768e-06	0.000261454	pos.sig	TE.CRE
chr16	19760301	19760460	B3gnt5	0.472179	8.5756e-06	0.000438324	pos.sig	TE.CRE
chr17	47896261	47896420	Tcfeb	0.471719	1.81509e-06	0.000129745	pos.sig	TE.CRE
chr11	97490921	97491220	E130012A19Rik	0.471473	7.0923e-08	1.24864e-05	pos.sig	ICM.CRE
chr8	96698081	96698300	Mt2	0.46992	1.7662e-06	0.000129662	pos.sig	TE.CRE
chr6	117814821	117815040	Zfp239	0.469627	7.50161e-06	0.00039621	pos.sig	ICM.CRE
chr13	13485881	13486040	Gpr137b	0.468835	5.51892e-05	0.0017548	pos.sig	TE.CRE
chr2	164387861	164388060	Wfdc2	0.46857	1.90823e-06	0.000135384	pos.sig	TE.CRE
chr13	74453901	74454100	Pdcd6	0.467827	2.03342e-05	0.000844179	pos.sig	TE.CRE
chr9	102908941	102909180	Slco2a1	0.46733	5.03376e-06	0.000291805	pos.sig	TE.CRE
chr7	108466261	108466460	Stard10	0.467155	8.49984e-06	0.0004368	pos.sig	TE.CRE
chr3	102008521	102008740	Vangl1	0.467141	3.09448e-05	0.00112717	pos.sig	ICM.CRE
chr2	154482561	154482840	Chmp4b	0.46645	8.81696e-07	7.90782e-05	pos.sig	TE.CRE
chr12	86611901	86612080	Mlh3	0.466315	0.000152018	0.00360408	pos.sig	ICM.CRE
chr13	33995301	33995480	Serpinb6c	0.466212	6.06811e-06	0.00033935	pos.sig	TE.CRE
chr1	6195581	6195820	Rb1cc1	0.466164	0.000565428	0.0090345	pos.sig	TE.CRE
chr9	110846841	110847000	Tdgf1	0.465936	0.000118896	0.00301425	pos.sig	ICM.CRE
chr2	154900161	154900360	Ahcy	0.465087	2.98072e-05	0.00111664	pos.sig	ICM.CRE
chr11	97659281	97659440	Lasp1	0.464813	0.000124098	0.00309658	pos.sig	TE.CRE
chr11	97677121	97677380	Lasp1	0.464723	4.04781e-07	4.32387e-05	pos.sig	TE.CRE
chr4	129850781	129851020	Tinagl1	0.463887	1.50321e-06	0.00011525	pos.sig	TE.CRE
chr9	18207381	18207520	Naalad2	0.463211	0.00104245	0.0140975	pos.sig	TE.CRE
chr5	35448401	35448580	Lrpap1	0.46285	8.1906e-06	0.000425508	pos.sig	TE.CRE
chr1	52960541	52960720	Hibch	0.46232	3.37101e-05	0.00119799	pos.sig	TE.CRE
chr16	48310121	48310280	Dppa2	0.461919	9.45437e-05	0.00259777	pos.sig	ICM.CRE
chr19	6996561	6996720	Esrra	0.461651	5.75581e-05	0.00180002	pos.sig	TE.CRE
chr8	119780321	119780640	4933407C03Rik	0.461613	1.04329e-06	9.01688e-05	pos.sig	TE.CRE
chr7	25396201	25396400	Phldb3	0.461586	9.88726e-08	1.56664e-05	pos.sig	TE.CRE
chr1	155746841	155747180	Glul	0.46106	4.00066e-07	4.32207e-05	pos.sig	TE.CRE
chr2	6051261	6051400	5430407P10Rik	0.460911	2.17078e-05	0.000870786	pos.sig	TE.CRE
chr2	31325521	31325880	Ass1	0.460695	6.72023e-07	6.38892e-05	pos.sig	TE.CRE
chr5	114358081	114358240	Coro1c	0.460481	1.62026e-06	0.000122252	pos.sig	TE.CRE
chr12	17550501	17550760	Odc1	0.459785	0.000132279	0.00324956	pos.sig	TE.CRE
chr4	129852441	129852700	Tinagl1	0.458875	1.08857e-06	9.24025e-05	pos.sig	TE.CRE
chr10	88149501	88149680	Spic	0.458527	0.00174655	0.0199094	pos.sig	ICM.CRE
chr1	137155061	137155200	Elf3	0.458503	7.04384e-06	0.000383739	pos.sig	TE.CRE
chr4	135702641	135702820	Id3	0.456399	0.000672144	0.0102405	pos.sig	ICM.CRE
chr6	83969201	83969440	Dysf	0.456117	3.39709e-07	3.93855e-05	pos.sig	TE.CRE
chr5	36065901	36066420	Sh3tc1	0.45592	2.39675e-07	2.99815e-05	pos.sig	TE.CRE
chr7	149846101	149846300	Igf2as	0.455903	2.14028e-05	0.000865858	pos.sig	TE.CRE
chr2	92212941	92213220	Gyltl1b	0.455791	1.16201e-06	9.77631e-05	pos.sig	TE.CRE
chr7	6125001	6125200	Zfp444	0.455181	0.000790596	0.0114927	pos.sig	ICM.CRE
chr11	102558961	102559180	Ccdc43	0.454212	1.44182e-06	0.000112356	pos.sig	ICM.CRE
chr17	47919481	47919800	Tcfeb	0.45403	1.2927e-06	0.000105041	pos.sig	TE.CRE
chr6	137703041	137703180	Dera	0.453995	0.000304315	0.00597752	pos.sig	TE.CRE
chr9	119003481	119003660	Plcd1	0.453794	8.99656e-05	0.00250102	pos.sig	TE.CRE
chr3	89197521	89197860	Zbtb7b	0.453693	1.07464e-07	1.67485e-05	pos.sig	TE.CRE
chr19	23348281	23348580	Smc5	0.453061	1.91972e-05	0.000800474	pos.sig	ICM.CRE
chr18	14841241	14841380	Ss18	0.45303	4.54284e-06	0.000271627	pos.sig	TE.CRE
chr7	119835041	119835340	Tead1	0.452247	6.02003e-06	0.000338653	pos.sig	ICM.CRE
chr7	30766941	30767160	Zfp568	0.452013	0.000470207	0.0079589	pos.sig	TE.CRE
chr17	6986361	6986580	Ezr	0.451818	3.39417e-06	0.000213698	pos.sig	ICM.CRE
chr7	109020541	109020760	Folr1	0.451568	7.72747e-05	0.00226744	pos.sig	TE.CRE
chr11	35581041	35581200	Pank3	0.451266	0.000205647	0.00451252	pos.sig	TE.CRE
chr6	134960361	134960600	Ddx47	0.450922	0.000128447	0.00319121	pos.sig	TE.CRE
chr7	134355761	134355960	Mylpf	0.450648	0.000210334	0.00457584	pos.sig	TE.CRE
chr5	36060461	36060840	Sh3tc1	0.448501	1.42471e-06	0.000111939	pos.sig	TE.CRE
chr15	76709241	76709460	Zfp7	0.447633	1.22669e-05	0.000583105	pos.sig	TE.CRE
chr4	126146181	126146320	Eif2c1	0.447407	2.81891e-05	0.0010819	pos.sig	ICM.CRE
chr4	62179421	62179720	Alad	0.447407	1.33795e-07	1.95691e-05	pos.sig	TE.CRE
chr13	58713501	58713660	Slc28a3	0.446938	1.42752e-05	0.000652473	pos.sig	TE.CRE
chr1	122169141	122169280	Steap3	0.446569	0.00342482	0.0317656	pos.sig	TE.CRE
chr8	108490481	108490720	Slc12a4	0.445816	1.69482e-05	0.000739114	pos.sig	TE.CRE
chr2	35515261	35515420	Dab2ip	0.44428	0.000264668	0.00541118	pos.sig	TE.CRE
chr2	173059901	173060040	Pmepa1	0.444183	4.62686e-05	0.00153267	pos.sig	ICM.CRE
chr10	87819681	87819980	Dram1	0.443111	2.76887e-06	0.000179072	pos.sig	ICM.CRE
chr13	30229901	30230200	Mboat1	0.443036	3.07069e-05	0.00112281	pos.sig	ICM.CRE
chr1	122161861	122162120	Steap3	0.443033	1.57496e-06	0.000119785	pos.sig	TE.CRE
chr7	108546201	108546480	Arap1	0.442585	1.81254e-06	0.000129745	pos.sig	TE.CRE
chr4	101092181	101092340	Ak4	0.442548	1.77132e-05	0.000761986	pos.sig	ICM.CRE
chr19	43764121	43764320	Entpd7	0.442366	2.05683e-06	0.000141389	pos.sig	TE.CRE
chr4	127034881	127035060	Gjb5	0.442187	1.05433e-06	9.03022e-05	pos.sig	ICM.CRE
chr11	60532921	60533140	Flii	0.441765	1.21184e-06	0.000100182	pos.sig	TE.CRE
chr1	21338521	21338720	Khdc1a	0.440498	0.000381239	0.00696975	pos.sig	TE.CRE
chr8	112513181	112513400	Tat	0.440434	1.75313e-05	0.00075759	pos.sig	ICM.CRE
chr3	88129821	88130040	0610031J06Rik	0.440368	3.62779e-06	0.000225421	pos.sig	TE.CRE
chr11	94359521	94359700	Epn3	0.440146	4.59908e-06	0.000273271	pos.sig	TE.CRE
chr5	135422721	135422960	Cldn4	0.436208	2.64502e-06	0.000173334	pos.sig	TE.CRE
chr8	108693381	108693580	Slc7a6	0.435694	7.32714e-06	0.000390257	pos.sig	TE.CRE
chr9	107201281	107201480	Cish	0.435089	9.58343e-05	0.00261059	pos.sig	TE.CRE
chr16	84735361	84735760	Mrpl39	0.434768	4.5208e-07	4.66122e-05	pos.sig	ICM.CRE
chr3	102008101	102008260	Vangl1	0.434705	2.08209e-06	0.000141389	pos.sig	ICM.CRE
chr17	31701281	31701800	Pknox1	0.433557	3.83699e-06	0.000236872	pos.sig	TE.CRE
chr8	114060081	114060420	Znrf1	0.433198	2.04489e-06	0.000141389	pos.sig	ICM.CRE
chr19	45063241	45063460	Sema4g	0.432975	6.11922e-06	0.000340207	pos.sig	TE.CRE
chr10	127930041	127930180	Myl6	0.432182	3.00289e-06	0.0001916	pos.sig	TE.CRE
chrX	155970461	155970660	A830080D01Rik	0.432103	2.35391e-05	0.000932441	pos.sig	ICM.CRE
chr3	121697341	121697560	Arhgap29	0.431701	8.85043e-05	0.00248938	pos.sig	TE.CRE
chr17	29138381	29138600	Stk38	0.43158	0.000515148	0.00841496	pos.sig	ICM.CRE
chr1	135320921	135321160	Sox13	0.431457	5.18866e-05	0.00167784	pos.sig	TE.CRE
chr11	68625561	68625720	Myh10	0.431226	3.04883e-05	0.00111912	pos.sig	TE.CRE
chr11	69778701	69778900	Cldn7	0.43086	9.48077e-06	0.000479435	pos.sig	TE.CRE
chr2	25096921	25097200	Rnf208	0.430704	4.51261e-06	0.000271528	pos.sig	TE.CRE
chr18	75526961	75527120	Smad7	0.430343	9.36694e-05	0.0025851	pos.sig	TE.CRE
chr12	103196321	103196560	Atxn3	0.429443	0.000186116	0.00418298	pos.sig	ICM.CRE
chr10	60610361	60610660	Sgpl1	0.429138	1.38106e-06	0.000109414	pos.sig	ICM.CRE
chr8	108692601	108692900	Slc7a6	0.428986	1.01542e-06	8.85655e-05	pos.sig	TE.CRE
chr10	88147761	88147960	Spic	0.428628	0.000100589	0.00270224	pos.sig	ICM.CRE
chr14	118636061	118636320	Sox21	0.428623	1.81611e-05	0.000767701	pos.sig	ICM.CRE
chr1	174432601	174432840	Tagln2	0.427996	7.21811e-06	0.000389901	pos.sig	TE.CRE
chr12	112910981	112911120	Ckb	0.427944	4.40039e-05	0.00148877	pos.sig	ICM.CRE
chr4	129852001	129852200	Tinagl1	0.427695	2.07165e-06	0.000141389	pos.sig	TE.CRE
chr2	92212221	92212540	Gyltl1b	0.427371	5.44366e-06	0.000309898	pos.sig	TE.CRE
chr9	53618661	53618880	Slc35f2	0.42591	7.36579e-05	0.00219709	pos.sig	ICM.CRE
chr14	56503661	56503820	Khnyn	0.424753	2.20031e-05	0.000875244	pos.sig	TE.CRE
chr11	120475821	120476000	Pcyt2	0.4246	0.000276659	0.00559617	pos.sig	TE.CRE
chr1	122162541	122162720	Steap3	0.423989	2.05874e-05	0.000847292	pos.sig	TE.CRE
chr9	102632001	102632160	Amotl2	0.423672	0.000286253	0.00571725	pos.sig	TE.CRE
chr11	51450941	51451160	Rmnd5b	0.423252	9.16747e-05	0.00254097	pos.sig	ICM.CRE
chr9	107198781	107199040	Cish	0.422227	1.48762e-05	0.000673079	pos.sig	TE.CRE
chr8	14887201	14887400	Cln8	0.422165	0.000414391	0.00739139	pos.sig	TE.CRE
chr5	112705461	112705800	Tpst2	0.421457	1.02725e-05	0.000511314	pos.sig	TE.CRE
chr17	12962501	12962780	Igf2r	0.421069	2.05487e-06	0.000141389	pos.sig	ICM.CRE
chr12	56087261	56087500	Baz1a	0.420847	1.17528e-05	0.00057595	pos.sig	TE.CRE
chr2	84776561	84776860	Slc43a3	0.420827	4.70169e-06	0.000275919	pos.sig	ICM.CRE
chr16	20537041	20537360	Ap2m1	0.420813	5.76767e-06	0.000326388	pos.sig	TE.CRE
chr7	134355961	134356140	Mylpf	0.420462	7.5709e-05	0.00223658	pos.sig	TE.CRE
chr11	98273581	98273800	Erbb2	0.420331	1.81579e-05	0.000767701	pos.sig	TE.CRE
chr12	20821561	20821840	1700030C10Rik	0.420038	0.000495167	0.0082061	pos.sig	ICM.CRE
chr12	87087341	87087600	Mfsd7c	0.419377	1.26993e-05	0.000597685	pos.sig	TE.CRE
chr4	149077461	149077680	Pik3cd	0.418488	2.43969e-05	0.000958437	pos.sig	TE.CRE
chr6	140570881	140571100	Aebp2	0.418262	0.000153528	0.00362182	pos.sig	ICM.CRE
chrX	70924221	70924460	Slc6a8	0.417711	5.13943e-05	0.00167331	pos.sig	TE.CRE
chr4	107594601	107594820	Cpt2	0.417141	9.56404e-06	0.000481086	pos.sig	ICM.CRE
chr1	153417841	153418060	Fam129a	0.416548	8.10661e-05	0.00232839	pos.sig	TE.CRE
chr10	59742201	59742400	Psap	0.416009	1.37071e-05	0.000632591	pos.sig	TE.CRE
chr11	88860541	88860760	Trim25	0.415897	9.26203e-06	0.000470878	pos.sig	ICM.CRE
chr8	88014961	88015120	Gpt2	0.414929	0.000158623	0.00369614	pos.sig	ICM.CRE
chr6	117812941	117813160	Zfp239	0.414829	0.000117905	0.00300515	pos.sig	ICM.CRE
chr11	96911781	96911980	Osbpl7	0.414819	1.19689e-05	0.000578196	pos.sig	TE.CRE
chr1	162143161	162143300	Cacybp	0.414441	0.000399605	0.00720882	pos.sig	ICM.CRE
chr2	93302581	93302900	Cd82	0.413208	2.86243e-05	0.0010929	pos.sig	TE.CRE
chr2	91550661	91550840	Atg13	0.413116	3.50143e-05	0.00123289	pos.sig	ICM.CRE
chr9	71018261	71018660	Aqp9	0.412689	5.29766e-05	0.00170728	pos.sig	TE.CRE
chr2	120806681	120806900	Tmem62	0.41257	0.000192538	0.00430696	pos.sig	TE.CRE
chr10	83185241	83185480	1500009L16Rik	0.411501	2.82224e-05	0.0010819	pos.sig	ICM.CRE
chr7	108528521	108528660	Arap1	0.411151	0.00044903	0.00779002	pos.sig	TE.CRE
chr1	182499261	182499420	Parp1	0.410868	1.79136e-05	0.000767139	pos.sig	ICM.CRE
chr11	57645681	57645820	Hand1	0.409723	0.00282878	0.0274141	pos.sig	ICM.CRE
chrX	97990601	97990820	Dlg3	0.409162	7.55361e-05	0.00223658	pos.sig	TE.CRE
chr8	109127001	109127400	Cdh1	0.408833	4.73138e-06	0.000275959	pos.sig	TE.CRE
chr4	118200421	118200640	2610528J11Rik	0.4088	2.92645e-05	0.00110844	pos.sig	TE.CRE
chr6	128250381	128250700	Tead4	0.408235	7.89004e-06	0.000414423	pos.sig	TE.CRE
chr6	122681861	122682160	Slc2a3	0.407786	0.000232182	0.00489916	pos.sig	TE.CRE
chr15	37162661	37162820	Grhl2	0.407093	0.000469726	0.0079589	pos.sig	TE.CRE
chr17	25507981	25508160	Tpsg1	0.406846	1.2457e-05	0.0005892	pos.sig	ICM.CRE
chr19	24248561	24248980	Tjp2	0.406802	1.03311e-05	0.000511553	pos.sig	TE.CRE
chr19	24300041	24300220	Tjp2	0.406486	0.00035907	0.00661565	pos.sig	TE.CRE
chr8	88015201	88015440	Gpt2	0.406418	3.97871e-05	0.00137049	pos.sig	ICM.CRE
chr13	30228241	30228440	Mboat1	0.4052	4.21757e-05	0.00144232	pos.sig	ICM.CRE
chr11	78280481	78280640	Slc46a1	0.404498	2.725e-05	0.00105741	pos.sig	TE.CRE
chr11	94370301	94370620	Mycbpap	0.404484	7.34784e-06	0.000390257	pos.sig	TE.CRE
chr11	53334241	53334400	2019-09-08	0.404267	6.77651e-06	0.000372395	pos.sig	TE.CRE
chr4	133625141	133625360	Aim1l	0.404073	2.10161e-05	0.000857511	pos.sig	TE.CRE
chr8	108658941	108659340	Esrp2	0.403472	2.55775e-06	0.000170695	pos.sig	TE.CRE
chr4	34829621	34829840	Zfp292	0.402752	1.55115e-05	0.000692337	pos.sig	ICM.CRE
chr19	10090781	10090940	Rab3il1	0.402512	0.0001012	0.00271016	pos.sig	TE.CRE
chr10	59740241	59740400	Psap	0.402391	0.000553915	0.00892555	pos.sig	TE.CRE
chr6	135014761	135014940	Gprc5a	0.402143	0.00233855	0.0240352	pos.sig	TE.CRE
chr2	166888541	166888760	1500012F01Rik	0.401894	0.000291265	0.00580515	pos.sig	ICM.CRE
chr7	125854281	125854420	6330503K22Rik	0.401806	0.0136981	0.078074	pos.sig	ICM.CRE
chr19	6015061	6015380	Capn1	0.40165	1.49966e-05	0.000673079	pos.sig	TE.CRE
chr11	97661541	97661720	Lasp1	0.401535	0.000139664	0.00337001	pos.sig	TE.CRE
chr11	86808801	86808960	Ypel2	0.400847	0.00576826	0.043836	pos.sig	TE.CRE
chr10	21714301	21714460	Sgk1	0.400062	0.000215266	0.00466182	pos.sig	TE.CRE
chr6	71582901	71583120	Kdm3a	0.399698	7.90702e-05	0.00230589	pos.sig	ICM.CRE
chr5	53429161	53429340	Slc34a2	0.398315	0.00259666	0.0259989	pos.sig	TE.CRE
chr7	112702701	112703000	Smpd1	0.398174	2.59307e-05	0.00101034	pos.sig	TE.CRE
chr19	6014641	6014820	Capn1	0.398004	4.50983e-05	0.00151502	pos.sig	TE.CRE
chr18	33954401	33954640	2410004N09Rik	0.397577	1.18604e-05	0.000578196	pos.sig	ICM.CRE
chr7	130358681	130358880	Slc5a11	0.397534	2.04277e-05	0.000844374	pos.sig	TE.CRE
chr7	19855041	19855320	Vasp	0.397412	8.76141e-05	0.00247165	pos.sig	TE.CRE
chr17	25510201	25510460	Tpsg1	0.396961	3.01858e-05	0.00111664	pos.sig	ICM.CRE
chr3	10367961	10368100	Chmp4c	0.396571	0.000205999	0.00451252	pos.sig	ICM.CRE
chr2	152225101	152225400	Sox12	0.396296	0.00032849	0.006309	pos.sig	ICM.CRE
chr5	115141341	115141520	Gltp	0.395848	3.49184e-05	0.00123289	pos.sig	TE.CRE
chr10	87820241	87820460	Dram1	0.395628	0.000136104	0.00331779	pos.sig	ICM.CRE
chrX	71491861	71492020	Flna	0.395592	0.00538555	0.0425898	pos.sig	TE.CRE
chr11	98308241	98308420	Grb7	0.395005	3.04557e-05	0.00111912	pos.sig	TE.CRE
chr2	91772721	91772880	Mdk	0.393957	0.000470485	0.0079589	pos.sig	ICM.CRE
chr15	88916521	88916680	Trabd	0.393612	0.000113415	0.00293718	pos.sig	TE.CRE
chr3	102001801	102001940	Vangl1	0.393566	0.000194278	0.00433568	pos.sig	ICM.CRE
chr9	18206001	18206220	Naalad2	0.392626	0.00059086	0.00936217	pos.sig	TE.CRE
chr13	33120041	33120240	Serpinb9b	0.392108	0.000321768	0.0061924	pos.sig	TE.CRE
chr2	26442321	26442480	Egfl7	0.392107	7.78368e-05	0.00227691	pos.sig	ICM.CRE
chrX	147433381	147433580	Gnl3l	0.392094	0.00233458	0.0240204	pos.sig	ICM.CRE
chr7	30768861	30769020	Zfp568	0.391762	3.00764e-05	0.00111664	pos.sig	TE.CRE
chr18	69682181	69682360	Tcf4	0.391674	0.00538449	0.0425898	pos.sig	ICM.CRE
chr10	60846021	60846220	X99384	0.391358	1.3993e-05	0.000642665	pos.sig	ICM.CRE
chr1	92866181	92866420	Rab17	0.391071	8.91081e-05	0.00249267	pos.sig	TE.CRE
chr18	3381221	3381440	Cul2	0.390928	0.000819667	0.0118069	pos.sig	ICM.CRE
chr2	35137121	35137340	Gsn	0.39067	0.000128897	0.00319121	pos.sig	TE.CRE
chr6	72498261	72498440	Capg	0.390531	3.20164e-05	0.00115295	pos.sig	TE.CRE
chr13	13529661	13529900	Nid1	0.390235	4.60342e-05	0.00153023	pos.sig	ICM.CRE
chrX	97993601	97993740	Dlg3	0.390009	0.00045443	0.0078521	pos.sig	TE.CRE
chr12	103172641	103172860	Atxn3	0.38987	0.000350521	0.00653413	pos.sig	ICM.CRE
chr19	43599081	43599300	Got1	0.389775	0.000159607	0.00370612	pos.sig	TE.CRE
chr8	69384041	69384220	Naf1	0.389642	0.000296541	0.00586116	pos.sig	ICM.CRE
chr6	120787641	120787900	Bcl2l13	0.389642	0.00250039	0.0253154	pos.sig	TE.CRE
chr8	11216161	11216320	Col4a1	0.389603	0.000550325	0.00888275	pos.sig	ICM.CRE
chr13	13486461	13486600	Gpr137b	0.389569	0.00191387	0.0211081	pos.sig	TE.CRE
chr16	91598981	91599260	Tmem50b	0.389153	0.00023241	0.00489916	pos.sig	TE.CRE
chr15	99140861	99141020	Prpf40b	0.388467	0.00484758	0.0398295	pos.sig	ICM.CRE
chr6	85325361	85325620	Rab11fip5	0.388308	0.000340843	0.00639224	pos.sig	TE.CRE
chr3	100629161	100629440	Vtcn1	0.388228	3.91977e-05	0.0013576	pos.sig	TE.CRE
chrX	159268521	159268740	Txlng	0.388195	0.0146052	0.0811236	pos.sig	ICM.CRE
chr12	101760201	101760400	Ttc7b	0.38752	0.000135414	0.00330945	pos.sig	TE.CRE
chr1	173367521	173367780	F11r	0.387301	9.68546e-05	0.00263085	pos.sig	TE.CRE
chr6	34305341	34305660	Akr1b8	0.386763	0.000117822	0.00300515	pos.sig	TE.CRE
chr7	13609281	13609560	Trim28	0.386694	0.000128783	0.00319121	pos.sig	ICM.CRE
chr2	32839021	32839240	Slc2a8	0.386525	0.00103599	0.0140501	pos.sig	ICM.CRE
chr11	97665301	97665520	Lasp1	0.386401	0.000119718	0.00302701	pos.sig	TE.CRE
chr4	101222901	101223200	Dnajc6	0.385802	0.000145849	0.00346647	pos.sig	ICM.CRE
chr11	120209801	120210020	Actg1	0.385608	0.000225655	0.00481009	pos.sig	TE.CRE
chr15	76026661	76026880	Plec	0.385375	2.95728e-05	0.00111567	pos.sig	TE.CRE
chr11	69777921	69778060	Cldn7	0.385293	0.000454242	0.0078521	pos.sig	TE.CRE
chr19	43580181	43580460	Got1	0.385111	5.8989e-05	0.00183871	pos.sig	TE.CRE
chr8	119778861	119779000	4933407C03Rik	0.384722	0.000847602	0.0121358	pos.sig	TE.CRE
chr11	119253381	119253640	Rnf213	0.384565	0.00010062	0.00270224	pos.sig	ICM.CRE
chr4	33071841	33072040	Rragd	0.384507	0.0076188	0.053562	pos.sig	TE.CRE
chr5	112719001	112719160	Tpst2	0.384366	8.57191e-05	0.00242917	pos.sig	TE.CRE
chr6	122657501	122657740	Nanog	0.384189	0.000170163	0.00386095	pos.sig	ICM.CRE
chrX	70924701	70924960	Slc6a8	0.383919	0.000339717	0.00639224	pos.sig	TE.CRE
chr10	56096921	56097100	Gja1	0.383404	0.00932871	0.0612709	pos.sig	ICM.CRE
chrX	135868301	135868480	Trap1a	0.382895	0.00179189	0.0201843	pos.sig	TE.CRE
chr10	24554381	24554680	Enpp3	0.382889	0.000212834	0.00461967	pos.sig	ICM.CRE
chr12	114378281	114378500	Crip2	0.382745	0.000253474	0.00522895	pos.sig	TE.CRE
chr13	60703301	60703440	Dapk1	0.38267	0.00023367	0.00491483	pos.sig	TE.CRE
chr5	143669861	143670140	Actb	0.382454	6.6973e-05	0.00202775	pos.sig	TE.CRE
chr12	73861801	73862040	Ppm1a	0.381606	5.43388e-05	0.00173355	pos.sig	ICM.CRE
chr15	90509441	90509620	Cpne8	0.381455	0.000161586	0.0037196	pos.sig	TE.CRE
chr11	102961281	102961440	Plcd3	0.380882	5.1822e-05	0.00167784	pos.sig	TE.CRE
chr2	156247321	156247600	Epb4.1l1	0.380638	3.19747e-05	0.00115295	pos.sig	TE.CRE
chrX	97964801	97964960	Dlg3	0.380104	0.00065014	0.00996916	pos.sig	TE.CRE
chr7	130370941	130371100	Slc5a11	0.379724	0.00129065	0.0160395	pos.sig	TE.CRE
chr7	30770621	30770840	Zfp568	0.379612	0.00166866	0.0192556	pos.sig	TE.CRE
chr6	38061121	38061300	Atp6v0a4	0.378947	0.000946146	0.0131699	pos.sig	TE.CRE
chr1	39634201	39634420	Rnf149	0.378917	0.000411741	0.0073718	pos.sig	ICM.CRE
chrX	138826061	138826240	Acsl4	0.378773	0.00399385	0.0348345	pos.sig	ICM.CRE
chr1	137167421	137167580	Rnpep	0.378404	0.000456111	0.0078521	pos.sig	TE.CRE
chr7	108445201	108445500	Atg16l2	0.378287	6.92648e-05	0.00208994	pos.sig	TE.CRE
chr8	108657581	108657720	Esrp2	0.378202	0.000157572	0.00368975	pos.sig	TE.CRE
chr2	119745861	119746000	Mga	0.37817	0.00441728	0.0374956	pos.sig	ICM.CRE
chr4	59818561	59818800	Snx30	0.377904	4.69709e-05	0.00155053	pos.sig	TE.CRE
chr5	39077581	39077780	Zfp518b	0.377798	0.00345795	0.0319094	pos.sig	ICM.CRE
chr16	50432421	50432660	Bbx	0.3777	0.000708019	0.0106002	pos.sig	TE.CRE
chr1	74281941	74282140	Arpc2	0.377168	0.00251243	0.0253833	pos.sig	TE.CRE
chr11	21270521	21270680	Ugp2	0.376995	0.000294024	0.00583566	pos.sig	TE.CRE
chr10	80818301	80818620	F630110N24Rik	0.376813	4.95987e-05	0.00162598	pos.sig	TE.CRE
chr8	74842821	74843060	Klf2	0.376711	3.91346e-05	0.0013576	pos.sig	ICM.CRE
chr2	156363181	156363340	Epb4.1l1	0.376711	0.000412532	0.00737207	pos.sig	TE.CRE
chr11	79967401	79967620	Adap2	0.3767	3.33272e-05	0.00119113	pos.sig	TE.CRE
chrX	147453481	147453740	Gnl3l	0.376355	0.0083779	0.0572662	pos.sig	ICM.CRE
chr2	35547921	35548140	Dab2ip	0.376241	0.000218836	0.00469634	pos.sig	TE.CRE
chr9	45752201	45752380	Sidt2	0.375638	0.000429812	0.00758113	pos.sig	TE.CRE
chr8	107871101	107871300	Fhod1	0.375392	4.5347e-05	0.00151801	pos.sig	ICM.CRE
chr19	24104941	24105120	Fam189a2	0.375317	0.000110044	0.00288206	pos.sig	ICM.CRE
chr3	88129441	88129620	0610031J06Rik	0.375011	0.000561749	0.00900598	pos.sig	TE.CRE
chr11	53332861	53333000	2019-09-08	0.374993	9.51131e-05	0.00259839	pos.sig	TE.CRE
chr6	71558061	71558360	Kdm3a	0.374918	0.00209014	0.0223269	pos.sig	ICM.CRE
chr17	87152721	87153000	Epas1	0.37455	0.000123466	0.00308893	pos.sig	TE.CRE
chr19	23347921	23348100	Smc5	0.374427	0.000185427	0.00417737	pos.sig	ICM.CRE
chr3	153604701	153604880	Acadm	0.374306	0.00196039	0.0213715	pos.sig	TE.CRE
chr19	3895821	3896100	Tcirg1	0.374205	4.81402e-05	0.00158363	pos.sig	ICM.CRE
chr11	120477061	120477260	Pcyt2	0.373602	7.99039e-05	0.0023216	pos.sig	TE.CRE
chr6	113616961	113617100	Irak2	0.373361	0.0125496	0.0743358	pos.sig	TE.CRE
chr11	96915701	96915980	Osbpl7	0.373308	8.10285e-05	0.00232839	pos.sig	TE.CRE
chr5	114358901	114359040	Coro1c	0.372995	0.000197131	0.0043788	pos.sig	TE.CRE
chr10	60844981	60845140	X99384	0.372558	0.00553182	0.0429795	pos.sig	ICM.CRE
chrX	71617221	71617480	Slc10a3	0.372012	0.00164673	0.0191387	pos.sig	TE.CRE
chr9	78463441	78463600	Cd109	0.371766	0.000459681	0.00787421	pos.sig	ICM.CRE
chr10	59748121	59748320	Psap	0.371592	0.000102868	0.00273756	pos.sig	TE.CRE
chr16	48283401	48283620	Dppa4	0.371191	0.00350206	0.0322126	pos.sig	ICM.CRE
chr8	24521781	24522060	Sfrp1	0.371042	0.000197965	0.00438707	pos.sig	ICM.CRE
chr7	148623721	148623880	Slc25a22	0.370965	0.0019988	0.0215939	pos.sig	ICM.CRE
chr1	9789221	9789360	Sgk3	0.37089	0.00325523	0.0304285	pos.sig	TE.CRE
chr9	103965841	103966060	Acad11	0.370831	0.000654466	0.0100193	pos.sig	ICM.CRE
chr4	141430521	141430660	Efhd2	0.370545	0.000202217	0.00445877	pos.sig	TE.CRE
chr7	108526241	108526380	Arap1	0.370146	0.00085123	0.0121694	pos.sig	TE.CRE
chr2	25311781	25312060	Clic3	0.369992	4.35441e-05	0.00147848	pos.sig	TE.CRE
chr12	88226901	88227060	6430527G18Rik	0.369718	0.0105353	0.0663306	pos.sig	TE.CRE
chr15	78672841	78673180	Cdc42ep1	0.369689	7.61271e-05	0.00224068	pos.sig	TE.CRE
chr14	55031721	55031860	Slc7a7	0.368922	0.001674	0.0192672	pos.sig	TE.CRE
chr15	76425721	76425920	Adck5	0.368435	0.000138918	0.00336055	pos.sig	ICM.CRE
chr4	129190721	129190860	Marcksl1	0.368163	0.000103249	0.00273756	pos.sig	TE.CRE
chrX	132121301	132121480	Nxf7	0.367971	0.00147242	0.0176626	pos.sig	TE.CRE
chr7	13609641	13609820	Trim28	0.367548	0.000630342	0.00979193	pos.sig	ICM.CRE
chr18	65045621	65045820	Nedd4l	0.367442	0.00387583	0.0343294	pos.sig	TE.CRE
chr15	90509681	90510040	Cpne8	0.367345	5.38094e-05	0.00172244	pos.sig	TE.CRE
chr17	56279301	56279480	Sema6b	0.367308	0.000465881	0.00795177	pos.sig	ICM.CRE
chr18	3383161	3383320	Cul2	0.366818	0.000219371	0.00469721	pos.sig	ICM.CRE
chr17	47904581	47904820	Tcfeb	0.366332	0.000522548	0.00850662	pos.sig	TE.CRE
chr4	122727701	122727880	Trit1	0.366275	0.0133396	0.0769538	pos.sig	ICM.CRE
chr12	17551601	17551800	Odc1	0.36586	0.000310489	0.00604882	pos.sig	TE.CRE
chr2	153495421	153495620	Dnmt3b	0.365761	0.000392497	0.00709404	pos.sig	TE.CRE
chr15	76447481	76447700	Slc39a4	0.365756	0.000247781	0.00513214	pos.sig	TE.CRE
chr5	111239081	111239440	Ulk1	0.365595	8.58525e-05	0.00242917	pos.sig	ICM.CRE
chr1	155397161	155397560	Npl	0.365543	2.98368e-05	0.00111664	pos.sig	ICM.CRE
chr16	16213321	16213480	Pkp2	0.365364	0.000501947	0.00827038	pos.sig	TE.CRE
chr2	32479581	32479720	Ak1	0.365063	0.000507737	0.0083513	pos.sig	ICM.CRE
chr11	57643701	57643920	Hand1	0.36481	8.91456e-05	0.00249267	pos.sig	ICM.CRE
chr3	88133581	88133740	0610031J06Rik	0.364637	3.37712e-05	0.00119799	pos.sig	TE.CRE
chr5	143666021	143666240	Actb	0.364618	8.99705e-05	0.00250102	pos.sig	TE.CRE
chr2	30753681	30753860	Ptges	0.36446	0.000113693	0.00293718	pos.sig	TE.CRE
chr17	53602581	53602740	Efhb	0.364132	0.00309731	0.0294167	pos.sig	ICM.CRE
chr17	47872741	47872880	Tcfeb	0.364126	0.000333211	0.00634836	pos.sig	TE.CRE
chr6	148845261	148845500	Caprin2	0.364122	0.000970888	0.0134231	pos.sig	ICM.CRE
chr5	35450241	35450380	Lrpap1	0.364086	0.000181993	0.00410975	pos.sig	TE.CRE
chr8	119779181	119779380	4933407C03Rik	0.363803	0.000117221	0.00300515	pos.sig	TE.CRE
chr2	92211721	92212180	Gyltl1b	0.363676	6.00037e-05	0.00185213	pos.sig	TE.CRE
chr8	112515341	112515540	Tat	0.363637	0.00134204	0.016463	pos.sig	ICM.CRE
chr2	122058561	122058760	Sord	0.363462	0.00368813	0.0332078	pos.sig	TE.CRE
chr18	24439441	24439580	Galnt1	0.363021	0.00436172	0.0371235	pos.sig	ICM.CRE
chr15	101835841	101835980	Krt8	0.362509	0.00016789	0.00382765	pos.sig	TE.CRE
chr11	69379061	69379360	Wrap53	0.361736	0.00034051	0.00639224	pos.sig	ICM.CRE
chr7	4116281	4116440	Cdc42ep5	0.361681	0.0041829	0.0360533	pos.sig	TE.CRE
chr1	137180561	137180780	Rnpep	0.361675	6.63308e-05	0.00201472	pos.sig	TE.CRE
chr10	60609161	60609380	Sgpl1	0.361462	0.000189492	0.00424882	pos.sig	ICM.CRE
chr9	44059501	44059700	Pdzd3	0.361441	0.000104661	0.00276392	pos.sig	TE.CRE
chr12	113826421	113826620	Inf2	0.361348	0.000238149	0.0049651	pos.sig	TE.CRE
chr2	30808341	30808520	Tor1b	0.36099	0.000688549	0.0104403	pos.sig	ICM.CRE
chr19	24250401	24250620	Tjp2	0.360942	0.00108351	0.014427	pos.sig	TE.CRE
chr4	137352261	137352500	Alpl	0.360925	0.000474504	0.00797751	pos.sig	ICM.CRE
chr11	116556621	116556860	St6galnac2	0.360244	0.000160151	0.00370612	pos.sig	ICM.CRE
chr9	88441621	88441960	Zfp949	0.360079	0.00276251	0.0270755	pos.sig	TE.CRE
chr4	140631341	140631520	Necap2	0.359908	0.000293629	0.00583566	pos.sig	TE.CRE
chr5	137522881	137523200	Ap1s1	0.359854	0.00597021	0.0446493	pos.sig	TE.CRE
chrX	53863101	53863320	Slc9a6	0.359726	0.000428525	0.00757773	pos.sig	TE.CRE
chr9	66895221	66895420	Tpm1	0.359106	0.00144402	0.0173776	pos.sig	TE.CRE
chr19	58834061	58834240	Pnliprp2	0.358551	0.002138	0.0226853	pos.sig	ICM.CRE
chr1	167693701	167693980	Creg1	0.358392	0.000878399	0.0124827	pos.sig	ICM.CRE
chr11	45869381	45869580	Adam19	0.358156	0.000423627	0.0075279	pos.sig	ICM.CRE
chr7	108469081	108469220	Stard10	0.35815	0.000528388	0.00857233	pos.sig	TE.CRE
chr19	9063601	9063860	Ahnak	0.357523	5.67751e-05	0.00178139	pos.sig	TE.CRE
chr17	12945661	12945800	Igf2r	0.356815	0.000802229	0.0116262	pos.sig	ICM.CRE
chr2	130523161	130523440	Slc4a11	0.356613	0.000202608	0.00445877	pos.sig	TE.CRE
chr2	156331741	156331920	Epb4.1l1	0.356587	0.000131476	0.00323819	pos.sig	TE.CRE
chr11	85166461	85166700	Bcas3	0.355823	0.000195203	0.00434611	pos.sig	ICM.CRE
chr12	56045621	56045760	Baz1a	0.355675	0.00614391	0.0454174	pos.sig	TE.CRE
chr11	78279961	78280100	Slc46a1	0.355592	0.000103375	0.00273756	pos.sig	TE.CRE
chr4	33069881	33070080	Rragd	0.355565	0.000228019	0.00484961	pos.sig	TE.CRE
chr17	88373981	88374140	Msh6	0.354991	0.00191238	0.0211081	pos.sig	ICM.CRE
chr1	51972761	51972920	Myo1b	0.354746	0.000602095	0.00946135	pos.sig	ICM.CRE
chr16	34097341	34097540	Kalrn	0.354713	0.0019293	0.0212167	pos.sig	TE.CRE
chr7	148629801	148630060	Lrdd	0.354003	0.00137132	0.0167358	pos.sig	ICM.CRE
chr11	97991381	97991780	Fbxl20	0.353884	0.00110788	0.014568	pos.sig	ICM.CRE
chr17	36221121	36221480	H2-Bl	0.353877	0.00011224	0.00291606	pos.sig	TE.CRE
chr9	118972421	118972640	Vill	0.353719	0.000247064	0.00512846	pos.sig	TE.CRE
chr18	36508221	36508440	0610010O12Rik	0.353519	0.000232106	0.00489916	pos.sig	TE.CRE
chr10	42398621	42398800	Ostm1	0.352541	0.00222093	0.02329	pos.sig	ICM.CRE
chr6	42299861	42300060	Zyx	0.352534	0.000345259	0.00644867	pos.sig	TE.CRE
chrX	132804641	132804840	Ngfrap1	0.352429	0.0130072	0.0758055	pos.sig	TE.CRE
chr13	55614961	55615140	Pdlim7	0.352069	0.00136173	0.0166614	pos.sig	TE.CRE
chr10	21601961	21602160	Sgk1	0.35197	0.000266455	0.00543602	pos.sig	TE.CRE
chr1	174430241	174430500	Tagln2	0.351731	0.000143027	0.00341649	pos.sig	TE.CRE
chr9	44849441	44849580	Mpzl2	0.351349	0.000976873	0.0134792	pos.sig	TE.CRE
chr3	129035581	129035820	Enpep	0.351343	0.00063824	0.00985823	pos.sig	TE.CRE
chr4	129985761	129985900	Fabp3	0.351309	0.000118279	0.00300663	pos.sig	TE.CRE
chr14	56472761	56473060	Nynrin	0.35121	0.000180769	0.00409184	pos.sig	TE.CRE
chr9	45821121	45821260	Sik3	0.351097	0.000341565	0.00639224	pos.sig	TE.CRE
chr2	151825461	151825640	2310046K01Rik	0.350777	0.000527803	0.00857233	pos.sig	TE.CRE
chr9	119265381	119265700	Xylb	0.350706	0.000493302	0.0082061	pos.sig	TE.CRE
chr7	146275621	146275860	Dpysl4	0.350596	0.000495456	0.0082061	pos.sig	ICM.CRE
chr17	37182061	37182220	Gabbr1	0.350468	0.00752428	0.0531057	pos.sig	ICM.CRE
chr8	108488301	108488540	Slc12a4	0.350383	0.000107595	0.00283353	pos.sig	TE.CRE
chr5	109001601	109001760	Gak	0.350378	0.00421868	0.0361788	pos.sig	TE.CRE
chr9	66897081	66897260	Tpm1	0.350374	0.00028537	0.00571161	pos.sig	TE.CRE
chr19	43801161	43801320	Entpd7	0.350326	0.00108744	0.014439	pos.sig	TE.CRE
chr4	154734181	154734380	Prkcz	0.350261	0.000307512	0.00600311	pos.sig	TE.CRE
chr10	60846701	60846840	X99384	0.349561	0.000785876	0.0114591	pos.sig	ICM.CRE
chr2	26755821	26756020	Surf6	0.349526	0.000276033	0.00559542	pos.sig	ICM.CRE
chr5	143725221	143725440	Fscn1	0.349506	0.000112262	0.00291606	pos.sig	ICM.CRE
chr12	112912341	112912540	Ckb	0.349427	0.000640051	0.00986218	pos.sig	ICM.CRE
chr17	45731221	45731400	Slc29a1	0.349052	0.000696304	0.0105076	pos.sig	TE.CRE
chr4	118199681	118199980	2610528J11Rik	0.348774	0.000142966	0.00341649	pos.sig	TE.CRE
chr8	113783081	113783260	Glg1	0.348508	0.000710777	0.0106248	pos.sig	ICM.CRE
chr15	78730121	78730260	Sh3bp1	0.348188	0.00253911	0.0255984	pos.sig	TE.CRE
chr5	36061581	36061800	Sh3tc1	0.348178	0.000335828	0.00637269	pos.sig	TE.CRE
chr15	81649141	81649360	Tef	0.347321	0.00129525	0.0160757	pos.sig	ICM.CRE
chr4	132019801	132019980	Med18	0.347218	0.00197571	0.0214457	pos.sig	ICM.CRE
chr5	148118681	148118820	Cdx2	0.347135	0.000608474	0.00953009	pos.sig	TE.CRE
chr7	105310781	105311000	Capn5	0.347113	0.000217428	0.00469192	pos.sig	TE.CRE
chr12	114379421	114379560	Crip2	0.346776	0.000111755	0.00291606	pos.sig	TE.CRE
chr2	154515341	154515520	Chmp4b	0.346746	0.000381954	0.00696975	pos.sig	TE.CRE
chr9	119002521	119002840	Plcd1	0.34674	0.000206516	0.00451344	pos.sig	TE.CRE
chr11	61890161	61890420	Specc1	0.346735	0.000469419	0.0079589	pos.sig	TE.CRE
chr17	36002381	36002540	2310014H01Rik	0.346132	0.00190825	0.021095	pos.sig	TE.CRE
chr1	174431761	174431940	Tagln2	0.346066	0.00126207	0.0158083	pos.sig	TE.CRE
chr12	87844981	87845140	Esrrb	0.345693	0.000790152	0.0114927	pos.sig	ICM.CRE
chr16	38548941	38549220	Poglut1	0.345578	0.00104422	0.0141014	pos.sig	ICM.CRE
chr6	135015141	135015380	Gprc5a	0.345532	0.00137733	0.016766	pos.sig	TE.CRE
chr3	95230841	95231080	Gm4349	0.345489	0.00208796	0.0223269	pos.sig	ICM.CRE
chr7	86293641	86293800	Mfge8	0.345164	0.00035607	0.00657312	pos.sig	ICM.CRE
chr5	143731521	143731660	Fscn1	0.344732	0.000296041	0.00586116	pos.sig	ICM.CRE
chr2	92211121	92211300	Gyltl1b	0.344668	0.000510106	0.00836135	pos.sig	TE.CRE
chr7	147080421	147080640	Kndc1	0.344488	0.00116248	0.0149599	pos.sig	ICM.CRE
chr1	6195981	6196280	Rb1cc1	0.344346	0.00376429	0.0336979	pos.sig	TE.CRE
chr2	153067521	153067680	Pofut1	0.344313	0.000634042	0.00981732	pos.sig	ICM.CRE
chr1	184339161	184339360	Trp53bp2	0.344173	0.000424846	0.00753546	pos.sig	TE.CRE
chr7	148526021	148526220	Eps8l2	0.344167	8.49427e-05	0.00241782	pos.sig	TE.CRE
chr6	97262401	97262600	Frmd4b	0.343912	0.00469324	0.0390713	pos.sig	TE.CRE
chr5	114296101	114296240	Coro1c	0.343876	0.000137491	0.00334303	pos.sig	TE.CRE
chr19	45063661	45063840	Sema4g	0.343798	0.00156462	0.0183867	pos.sig	TE.CRE
chr3	102007781	102008000	Vangl1	0.343786	0.00049395	0.0082061	pos.sig	ICM.CRE
chr11	114536621	114536800	Ttyh2	0.343785	0.0011917	0.0152483	pos.sig	TE.CRE
chr1	52902041	52902200	Hibch	0.342997	0.0017205	0.0197307	pos.sig	TE.CRE
chr10	83996721	83996980	Ckap4	0.342946	0.000319737	0.0061658	pos.sig	ICM.CRE
chr3	28704221	28704440	Rpl22l1	0.342848	0.00420874	0.0361756	pos.sig	ICM.CRE
chr7	19843101	19843240	Vasp	0.342788	0.00451678	0.0378928	pos.sig	TE.CRE
chr1	174431961	174432180	Tagln2	0.342682	0.000631525	0.00979431	pos.sig	TE.CRE
chr7	108548881	108549080	Arap1	0.342658	0.000516912	0.00842931	pos.sig	TE.CRE
chr5	65203421	65203620	Klf3	0.342591	0.00116161	0.0149599	pos.sig	ICM.CRE
chr6	50318601	50318800	Osbpl3	0.342564	0.00059328	0.00938488	pos.sig	TE.CRE
chr14	64127621	64127780	Tdh	0.342502	0.000556195	0.00893872	pos.sig	ICM.CRE
chr7	3302721	3302920	Prkcc	0.342143	0.00176989	0.0200313	pos.sig	TE.CRE
chr16	78301581	78301780	Cxadr	0.341775	0.00191686	0.0211166	pos.sig	TE.CRE
chr7	30033341	30033540	2200002D01Rik	0.34172	0.000411296	0.0073718	pos.sig	TE.CRE
chr2	127367081	127367380	Prom2	0.341558	0.000339347	0.00639224	pos.sig	TE.CRE
chr1	135321401	135321680	Sox13	0.341528	0.00221206	0.0232377	pos.sig	TE.CRE
chr9	40198181	40198340	Gramd1b	0.34147	0.00180969	0.0203365	pos.sig	ICM.CRE
chr5	37221281	37221420	Man2b2	0.341261	0.000713432	0.010631	pos.sig	TE.CRE
chr3	101971541	101971740	Vangl1	0.340865	0.0082456	0.0567639	pos.sig	ICM.CRE
chr9	108482241	108482380	Wdr6	0.340812	0.000556613	0.00893872	pos.sig	ICM.CRE
chrX	138825041	138825220	Acsl4	0.340773	0.00226589	0.0235894	pos.sig	ICM.CRE
chr7	119834341	119834500	Tead1	0.340642	0.000402668	0.00725031	pos.sig	ICM.CRE
chr6	133985721	133985860	Etv6	0.340508	0.00551236	0.0429557	pos.sig	ICM.CRE
chr5	143722401	143722560	Fscn1	0.340018	0.000317798	0.00615337	pos.sig	ICM.CRE
chr2	91524321	91524500	Atg13	0.339904	0.00325942	0.0304285	pos.sig	ICM.CRE
chr17	36222501	36222700	H2-Bl	0.339587	0.00071217	0.0106289	pos.sig	TE.CRE
chr3	95112721	95112940	Anxa9	0.339393	0.00148503	0.0177141	pos.sig	TE.CRE
chr11	35582761	35583100	Pank3	0.339298	0.000821559	0.0118163	pos.sig	TE.CRE
chr9	110849001	110849140	Tdgf1	0.339193	0.0049861	0.0406533	pos.sig	ICM.CRE
chr13	73900501	73900660	Slc12a7	0.339187	0.000253771	0.00522895	pos.sig	ICM.CRE
chr11	69401661	69401960	Trp53	0.339018	0.000403655	0.00725434	pos.sig	ICM.CRE
chr1	193542181	193542340	Lpgat1	0.339003	0.000638758	0.00985823	pos.sig	TE.CRE
chr15	97077321	97077520	Fam113b	0.338859	0.00151245	0.017862	pos.sig	ICM.CRE
chr14	52635381	52635620	Zfp219	0.338561	0.00109878	0.014523	pos.sig	ICM.CRE
chr5	115249081	115249280	Ankrd13a	0.338391	0.0107441	0.0671561	pos.sig	TE.CRE
chr1	37486581	37486720	6330578E17Rik	0.338323	0.000364912	0.0067103	pos.sig	TE.CRE
chr8	108489381	108489660	Slc12a4	0.338318	0.000138184	0.00335132	pos.sig	TE.CRE
chr5	138185361	138185540	Tsc22d4	0.338251	0.0132386	0.0765565	pos.sig	TE.CRE
chr12	88784701	88784920	Alkbh1	0.338114	0.000753759	0.0110929	pos.sig	ICM.CRE
chr2	29664161	29664340	Slc27a4	0.338007	0.00945881	0.0618892	pos.sig	TE.CRE
chr11	97674561	97674800	Lasp1	0.337922	0.00016022	0.00370612	pos.sig	TE.CRE
chr4	145695961	145696140	Gm13247	0.337493	0.00148416	0.0177141	pos.sig	ICM.CRE
chr9	65938681	65938840	Snx1	0.337017	0.0014132	0.0171369	pos.sig	TE.CRE
chr10	58683981	58684200	2019-09-10	0.336826	0.000901759	0.0127575	pos.sig	ICM.CRE
chr9	69302141	69302340	Anxa2	0.336818	0.00162172	0.0189174	pos.sig	TE.CRE
chr12	112911321	112911520	Ckb	0.336402	0.00614606	0.0454174	pos.sig	ICM.CRE
chr2	30752081	30752220	Ptges	0.335968	0.000872944	0.0124424	pos.sig	TE.CRE
chr11	102937541	102937900	Plcd3	0.335927	0.000145534	0.00346647	pos.sig	TE.CRE
chr1	137175261	137175400	Rnpep	0.335746	0.00585154	0.0442752	pos.sig	TE.CRE
chr6	113408621	113408880	Il17re	0.33561	0.000436578	0.00765783	pos.sig	TE.CRE
chr2	25258521	25258660	Npdc1	0.335568	0.0018057	0.0203158	pos.sig	TE.CRE
chr3	98944881	98945120	Wars2	0.335525	0.00158813	0.018594	pos.sig	ICM.CRE
chr16	22402841	22402980	Etv5	0.335458	0.0131478	0.0763103	pos.sig	ICM.CRE
chr9	118961721	118961880	Vill	0.335329	0.000388788	0.00705383	pos.sig	TE.CRE
chr2	156218621	156218840	2900097C17Rik	0.335191	0.00222195	0.02329	pos.sig	ICM.CRE
chr18	65962101	65962280	Sec11c	0.335018	0.0063737	0.0467913	pos.sig	TE.CRE
chr7	146271201	146271340	Dpysl4	0.335008	0.00523	0.0420186	pos.sig	ICM.CRE
chr11	79475601	79475820	Rab11fip4	0.334713	0.000351477	0.00653913	pos.sig	TE.CRE
chr18	33373421	33373700	Stard4	0.334685	0.00185987	0.0206805	pos.sig	TE.CRE
chr3	51200361	51200580	4930583H14Rik	0.334414	0.00033419	0.00635428	pos.sig	ICM.CRE
chr3	88128141	88128340	0610031J06Rik	0.334265	0.00228944	0.0237099	pos.sig	TE.CRE
chr7	105326761	105326940	Capn5	0.334218	0.00609415	0.0451927	pos.sig	TE.CRE
chr4	147310781	147310980	Plod1	0.334108	0.000384388	0.00698735	pos.sig	ICM.CRE
chr6	43216101	43216320	Arhgef5	0.333847	0.00539849	0.0425898	pos.sig	TE.CRE
chr15	95774561	95774800	Ano6	0.333835	0.00914116	0.0604567	pos.sig	TE.CRE
chr8	41508681	41508840	Zdhhc2	0.333797	0.000569563	0.0090853	pos.sig	ICM.CRE
chr1	136302461	136302620	Cyb5r1	0.333644	0.000738691	0.0109218	pos.sig	ICM.CRE
chr5	123588221	123588400	AI480526	0.333618	0.00108334	0.014427	pos.sig	ICM.CRE
chr7	137409781	137409940	Fgfr2	0.333581	0.00344855	0.0319094	pos.sig	TE.CRE
chr17	88096441	88096580	Msh2	0.333498	0.00193507	0.0212167	pos.sig	ICM.CRE
chrX	39502261	39502460	Stag2	0.333394	0.000616767	0.00962891	pos.sig	TE.CRE
chr4	125840681	125840900	1700029G01Rik	0.333148	0.00110217	0.014523	pos.sig	TE.CRE
chr10	118677181	118677420	Cand1	0.332983	0.00173215	0.0197927	pos.sig	ICM.CRE
chr13	33997081	33997260	Serpinb6c	0.332951	0.0138911	0.0786778	pos.sig	TE.CRE
chr8	107114021	107114180	Pdp2	0.332655	0.0107295	0.0671088	pos.sig	ICM.CRE
chr7	108465161	108465620	Stard10	0.332641	0.000117359	0.00300515	pos.sig	TE.CRE
chr7	86987101	86987260	Anpep	0.332279	0.000534123	0.0086359	pos.sig	ICM.CRE
chr12	25516241	25516520	Mboat2	0.332148	0.00107326	0.0143711	pos.sig	ICM.CRE
chr11	116541201	116541340	St6galnac2	0.331985	0.0011501	0.0149576	pos.sig	ICM.CRE
chr19	10653601	10653900	Cybasc3	0.331971	0.00203579	0.0218446	pos.sig	TE.CRE
chr13	24026081	24026340	Hist1h2aa	0.331951	0.00468266	0.0390509	pos.sig	ICM.CRE
chr19	9074261	9074420	Ahnak	0.331807	0.00115763	0.0149599	pos.sig	TE.CRE
chr17	71324021	71324180	Myl12b	0.331771	0.0021838	0.0230171	pos.sig	TE.CRE
chr3	57539501	57539720	Rnf13	0.331534	0.00193849	0.0212167	pos.sig	TE.CRE
chr2	91546081	91546380	Atg13	0.331384	0.0110521	0.0684417	pos.sig	ICM.CRE
chr16	33829581	33829800	Itgb5	0.331347	0.00038182	0.00696975	pos.sig	TE.CRE
chr8	107871401	107871540	Fhod1	0.330791	0.00120128	0.0153502	pos.sig	ICM.CRE
chr8	41509341	41509480	Zdhhc2	0.330233	0.00115168	0.0149576	pos.sig	ICM.CRE
chr3	110054341	110054680	Prmt6	0.330214	0.00277674	0.027159	pos.sig	ICM.CRE
chr2	126701881	126702140	Trpm7	0.329853	0.00149903	0.017782	pos.sig	ICM.CRE
chr13	73870301	73870580	Slc12a7	0.329176	0.000474039	0.00797751	pos.sig	ICM.CRE
chr17	88372281	88372680	Msh6	0.329156	0.00269584	0.0266972	pos.sig	ICM.CRE
chr11	96913661	96913820	Osbpl7	0.329047	0.00047662	0.00797751	pos.sig	TE.CRE
chr7	108496901	108497040	Arap1	0.328381	0.00259566	0.0259989	pos.sig	TE.CRE
chr9	45820701	45820880	Sik3	0.328017	0.00358788	0.0327559	pos.sig	TE.CRE
chr8	108129441	108129660	Fam65a	0.327987	0.000563093	0.00901232	pos.sig	TE.CRE
chr2	35516961	35517140	Dab2ip	0.327853	0.00171034	0.019638	pos.sig	TE.CRE
chr16	33883561	33883700	Itgb5	0.327791	0.00464058	0.038734	pos.sig	TE.CRE
chr4	99323361	99323500	Foxd3	0.327114	0.000659199	0.0100756	pos.sig	ICM.CRE
chr8	36438561	36438840	Ppp1r3b	0.326796	0.000905093	0.0127856	pos.sig	TE.CRE
chr1	141351961	141352100	Aspm	0.32674	0.00541814	0.0426763	pos.sig	ICM.CRE
chr1	46910901	46911100	Slc39a10	0.326365	0.018211	0.0935851	pos.sig	ICM.CRE
chr3	153603581	153603900	Acadm	0.326179	0.00160329	0.018732	pos.sig	TE.CRE
chr17	47926641	47926780	Tcfeb	0.326014	0.000932723	0.0130788	pos.sig	TE.CRE
chr17	47893001	47893140	Tcfeb	0.325832	0.000997906	0.0136825	pos.sig	TE.CRE
chr4	122561261	122561400	Cap1	0.325597	0.00981272	0.0631615	pos.sig	TE.CRE
chr11	102964041	102964380	Acbd4	0.325348	0.000365777	0.0067132	pos.sig	TE.CRE
chr17	43526541	43526680	Gpr116	0.325304	0.0144294	0.0804107	pos.sig	TE.CRE
chr3	58811161	58811320	Med12l	0.325238	0.00224666	0.0234714	pos.sig	TE.CRE
chr1	6197761	6198020	Rb1cc1	0.325072	0.00603681	0.0449935	pos.sig	TE.CRE
chr16	64769301	64769440	4930453N24Rik	0.325062	0.00391999	0.0345669	pos.sig	ICM.CRE
chr19	11894421	11894620	Stx3	0.324934	0.00177953	0.0200927	pos.sig	TE.CRE
chr5	137523401	137523600	Ap1s1	0.324812	0.00688175	0.0494893	pos.sig	TE.CRE
chr10	93497841	93498240	Vezt	0.324729	0.000354151	0.00655417	pos.sig	TE.CRE
chr19	3900181	3900440	Tcirg1	0.324675	0.000772092	0.0112927	pos.sig	ICM.CRE
chr14	79879401	79879580	Elf1	0.324554	0.00449937	0.0378111	pos.sig	TE.CRE
chr2	30997441	30997620	Fnbp1	0.324264	0.000939269	0.0131318	pos.sig	ICM.CRE
chr4	108132121	108132300	Zcchc11	0.323358	0.00323445	0.0302829	pos.sig	ICM.CRE
chr17	31774921	31775060	Cbs	0.323228	0.00110126	0.014523	pos.sig	TE.CRE
chr7	86985281	86985560	Anpep	0.323097	0.00469332	0.0390713	pos.sig	ICM.CRE
chr19	45065681	45065860	Sema4g	0.322558	0.00143287	0.0173091	pos.sig	TE.CRE
chr10	42304101	42304280	Ostm1	0.322496	0.00100529	0.0137515	pos.sig	ICM.CRE
chr5	110180681	110180820	4930522L14Rik	0.322495	0.00731565	0.0520194	pos.sig	TE.CRE
chr14	56474181	56474340	Nynrin	0.322482	0.00218253	0.0230171	pos.sig	TE.CRE
chr16	43875321	43875480	Qtrtd1	0.321695	0.00198926	0.0215643	pos.sig	ICM.CRE
chr14	58366761	58366900	Lats2	0.321612	0.0147067	0.0814307	pos.sig	TE.CRE
chr15	73428241	73428380	Slc45a4	0.321575	0.00553349	0.0429795	pos.sig	ICM.CRE
chr7	148402401	148402620	Rassf7	0.321176	0.000743335	0.0109691	pos.sig	TE.CRE
chr7	114737841	114738160	Ppfibp2	0.321147	0.000744196	0.0109691	pos.sig	TE.CRE
chr15	73420321	73420460	Slc45a4	0.320841	0.00127739	0.0158955	pos.sig	ICM.CRE
chr8	112514201	112514360	Tat	0.320722	0.0124745	0.0742613	pos.sig	ICM.CRE
chr16	50429361	50429560	Bbx	0.320603	0.00136671	0.0167009	pos.sig	TE.CRE
chr15	88912021	88912160	Trabd	0.320516	0.0009096	0.0128302	pos.sig	TE.CRE
chr7	149850661	149850820	Igf2as	0.320449	0.00195667	0.0213571	pos.sig	TE.CRE
chr14	56236681	56236840	Rec8	0.320338	0.00248769	0.0252406	pos.sig	ICM.CRE
chr9	45751921	45752140	Sidt2	0.320227	0.00130671	0.0161824	pos.sig	TE.CRE
chr14	56444241	56444500	Nfatc4	0.320189	0.00130852	0.0161824	pos.sig	ICM.CRE
chr1	13116521	13116660	Prdm14	0.320124	0.000690255	0.0104454	pos.sig	ICM.CRE
chr9	65429241	65429560	Plekho2	0.319983	0.00176773	0.0200313	pos.sig	TE.CRE
chr9	103993321	103993460	Acad11	0.319534	0.0128227	0.0753312	pos.sig	ICM.CRE
chr17	36003401	36003560	2310014H01Rik	0.319396	0.000798426	0.0115888	pos.sig	TE.CRE
chr7	152045141	152045500	Fgf4	0.318851	0.000485816	0.00811713	pos.sig	ICM.CRE
chr15	73418881	73419060	Slc45a4	0.318555	0.00104029	0.0140884	pos.sig	ICM.CRE
chr9	123124401	123124600	Cdcp1	0.318404	0.00222494	0.0232957	pos.sig	TE.CRE
chr1	172104921	172105400	Uap1	0.318331	0.000469201	0.0079589	pos.sig	ICM.CRE
chr4	45218081	45218420	Frmpd1	0.318283	0.000702472	0.0105838	pos.sig	TE.CRE
chr7	19857141	19857280	Vasp	0.317924	0.00189972	0.0210497	pos.sig	TE.CRE
chr15	9068141	9068520	Skp2	0.317822	0.00214105	0.0226923	pos.sig	ICM.CRE
chr2	120802941	120803100	Tmem62	0.317544	0.00306335	0.0291524	pos.sig	TE.CRE
chr5	37204481	37204680	Man2b2	0.317456	0.000769409	0.0112708	pos.sig	TE.CRE
chr1	132630121	132630280	AA986860	0.317374	0.0126922	0.0749473	pos.sig	TE.CRE
chr6	85300801	85301000	Rab11fip5	0.316835	0.00395362	0.0346425	pos.sig	TE.CRE
chr10	75025861	75026040	Ggt1	0.316613	0.00281063	0.0273411	pos.sig	ICM.CRE
chrX	45807401	45807580	Elf4	0.316434	0.0028271	0.0274141	pos.sig	TE.CRE
chr15	78727981	78728220	Sh3bp1	0.315997	0.000914161	0.0128755	pos.sig	TE.CRE
chrX	159081481	159081760	Reps2	0.315977	0.00511913	0.041384	pos.sig	TE.CRE
chr17	31762281	31762540	Cbs	0.315647	0.000498142	0.00823624	pos.sig	TE.CRE
chr17	71337781	71337980	Myl12b	0.315492	0.0104683	0.06604	pos.sig	TE.CRE
chr2	119385781	119385960	1500003O03Rik	0.315453	0.00389189	0.0343868	pos.sig	TE.CRE
chr11	113614621	113614800	Cdc42ep4	0.315407	0.00117359	0.0150775	pos.sig	TE.CRE
chr17	24342741	24342880	Tbc1d24	0.315372	0.00111041	0.0145811	pos.sig	ICM.CRE
chr16	16600061	16600260	Fgd4	0.315351	0.00139432	0.0169512	pos.sig	TE.CRE
chr2	26444181	26444380	Egfl7	0.315238	0.000841422	0.0120837	pos.sig	ICM.CRE
chr2	38367081	38367300	Nek6	0.314829	0.00333958	0.0310253	pos.sig	TE.CRE
chr11	120358861	120359020	Slc25a10	0.314628	0.00120891	0.0153521	pos.sig	TE.CRE
chr1	137715341	137715600	Lad1	0.314112	0.00182932	0.0204604	pos.sig	TE.CRE
chr19	55816161	55816340	Tcf7l2	0.314021	0.0154336	0.0841551	pos.sig	ICM.CRE
chr4	107891761	107891980	Zyg11a	0.31402	0.00323629	0.0302829	pos.sig	ICM.CRE
chr1	53010561	53010740	1700019D03Rik	0.313751	0.0164695	0.0877176	pos.sig	ICM.CRE
chr19	10088481	10088760	Rab3il1	0.313605	0.00148716	0.0177173	pos.sig	TE.CRE
chr5	75546681	75546860	Pdgfra	0.313359	0.0110306	0.0683623	pos.sig	ICM.CRE
chr8	74660661	74660840	Tpm4	0.313281	0.00585865	0.0442752	pos.sig	TE.CRE
chr11	61890841	61891000	Specc1	0.313096	0.00588946	0.0443319	pos.sig	TE.CRE
chr14	52755501	52755640	Rpgrip1	0.312818	0.0050023	0.0406533	pos.sig	ICM.CRE
chr2	156320761	156321040	Epb4.1l1	0.312694	0.000706062	0.0105876	pos.sig	TE.CRE
chr10	77888201	77888520	Cstb	0.312489	0.00027932	0.00562604	pos.sig	TE.CRE
chr2	121692801	121693000	Casc4	0.312406	0.000843536	0.0120958	pos.sig	TE.CRE
chr14	106297921	106298100	Spry2	0.31229	0.00118182	0.0151628	pos.sig	ICM.CRE
chr19	6276481	6276980	Ehd1	0.312105	0.000354094	0.00655417	pos.sig	TE.CRE
chr1	137716701	137717120	Lad1	0.311804	0.000472086	0.00797179	pos.sig	TE.CRE
chr10	59683161	59683460	Chst3	0.3117	0.00769138	0.0539247	pos.sig	TE.CRE
chr3	94112561	94112780	Them4	0.311582	0.00548838	0.0429095	pos.sig	ICM.CRE
chr9	45961961	45962180	Sik3	0.311553	0.00772159	0.0539773	pos.sig	TE.CRE
chr11	6191781	6192000	Ogdh	0.311528	0.00103114	0.0140043	pos.sig	TE.CRE
chr5	143723901	143724100	Fscn1	0.31148	0.0028047	0.02732	pos.sig	ICM.CRE
chr12	88488821	88489000	Pomt2	0.311441	0.00265582	0.0264386	pos.sig	TE.CRE
chr8	98157261	98157500	Gins3	0.311277	0.00353108	0.0323722	pos.sig	TE.CRE
chr7	148747861	148748200	Ap2a2	0.311258	0.000986303	0.0135699	pos.sig	TE.CRE
chr1	169547061	169547200	Rxrg	0.311116	0.0123386	0.0739148	pos.sig	ICM.CRE
chr17	47922401	47922620	Tcfeb	0.311016	0.00356035	0.0325464	pos.sig	TE.CRE
chr2	93026421	93026760	Trp53i11	0.310998	0.0025495	0.0256488	pos.sig	TE.CRE
chr10	34201821	34202000	Frk	0.310727	0.00629625	0.04633	pos.sig	TE.CRE
chr4	133952001	133952340	Pafah2	0.310586	0.00231384	0.0238845	pos.sig	TE.CRE
chr17	35068001	35068360	Neu1	0.310484	0.000500418	0.00825951	pos.sig	TE.CRE
chr4	118215881	118216080	Tmem125	0.310481	0.00289871	0.0279777	pos.sig	TE.CRE
chr2	25263141	25263300	Npdc1	0.310426	0.00208312	0.022302	pos.sig	TE.CRE
chr17	47928261	47928400	Tcfeb	0.31033	0.00150194	0.017782	pos.sig	TE.CRE
chr9	45753201	45753420	Sidt2	0.310272	0.00276128	0.0270755	pos.sig	TE.CRE
chr17	57390401	57390560	Trip10	0.310186	0.0188638	0.0959148	pos.sig	TE.CRE
chr9	66891541	66891760	Tpm1	0.310052	0.00211057	0.0224694	pos.sig	TE.CRE
chr7	20282621	20282800	Apoe	0.309951	0.00115854	0.0149599	pos.sig	ICM.CRE
chr1	92863981	92864140	Rab17	0.309925	0.00762273	0.053562	pos.sig	TE.CRE
chr8	108674061	108674420	Pla2g15	0.309908	0.000603883	0.00947379	pos.sig	TE.CRE
chr15	76446381	76446520	Slc39a4	0.309738	0.00137614	0.016766	pos.sig	TE.CRE
chr2	132404901	132405120	Gpcpd1	0.30973	0.00647478	0.0472053	pos.sig	ICM.CRE
chr17	71339841	71340000	Myl12b	0.309631	0.00202735	0.0218279	pos.sig	TE.CRE
chr10	62362841	62363240	Tet1	0.30956	0.00111383	0.0146058	pos.sig	ICM.CRE
chr5	37205721	37205880	Man2b2	0.30949	0.00131529	0.0162396	pos.sig	TE.CRE
chr11	70515721	70515920	Kif1c	0.309487	0.000806203	0.011666	pos.sig	TE.CRE
chr17	23815721	23815900	Cldn6	0.309438	0.00215631	0.0228286	pos.sig	TE.CRE
chr5	112717261	112717460	Tpst2	0.309269	0.0018404	0.0205602	pos.sig	TE.CRE
chr14	56444001	56444200	Nfatc4	0.309253	0.00132717	0.0163438	pos.sig	ICM.CRE
chr2	93027561	93027720	Trp53i11	0.309118	0.00218054	0.0230171	pos.sig	TE.CRE
chr15	81791221	81791520	Pmm1	0.309041	0.00185555	0.0206805	pos.sig	ICM.CRE
chr9	66892821	66893020	Tpm1	0.308979	0.0137414	0.0781867	pos.sig	TE.CRE
chr4	126119421	126119560	Eif2c1	0.308909	0.0036005	0.0327559	pos.sig	ICM.CRE
chr7	87488521	87488660	Hddc3	0.308556	0.00234848	0.0241112	pos.sig	TE.CRE
chr18	14841481	14841680	Ss18	0.308528	0.00122406	0.0154286	pos.sig	TE.CRE
chr11	54118441	54118580	Acsl6	0.308427	0.00346046	0.0319094	pos.sig	TE.CRE
chr13	30226321	30226460	Mboat1	0.30819	0.00604965	0.0450031	pos.sig	ICM.CRE
chr17	71202801	71203020	Tgif1	0.308069	0.0125398	0.0743239	pos.sig	ICM.CRE
chr7	114748561	114748780	Ppfibp2	0.307831	0.00147837	0.017679	pos.sig	TE.CRE
chr4	107597961	107598140	Cpt2	0.307594	0.0107215	0.0671087	pos.sig	ICM.CRE
chr6	128250741	128251020	Tead4	0.30749	0.00120732	0.0153521	pos.sig	TE.CRE
chr5	37222581	37222780	Man2b2	0.307457	0.00523706	0.0420186	pos.sig	TE.CRE
chr16	20716601	20716760	Clcn2	0.307359	0.00176888	0.0200313	pos.sig	ICM.CRE
chr7	126138961	126139140	Gprc5b	0.30693	0.00248341	0.0252241	pos.sig	ICM.CRE
chr10	59649381	59649580	Chst3	0.306785	0.00130896	0.0161824	pos.sig	TE.CRE
chr4	154642681	154642860	Prkcz	0.306676	0.00124596	0.0156478	pos.sig	TE.CRE
chr15	88913941	88914100	Trabd	0.306658	0.00279264	0.0272583	pos.sig	TE.CRE
chr7	19796481	19796760	Gpr4	0.306585	0.00567551	0.0433042	pos.sig	TE.CRE
chr10	88148281	88148620	Spic	0.306383	0.00314	0.029674	pos.sig	ICM.CRE
chr5	137793041	137793180	Ephb4	0.305783	0.0148029	0.0817255	pos.sig	ICM.CRE
chr7	125864741	125865000	6330503K22Rik	0.305402	0.0133658	0.0770581	pos.sig	ICM.CRE
chr18	42110921	42111340	Prelid2	0.305217	0.00154543	0.0182061	pos.sig	TE.CRE
chr1	65004681	65004860	Plekhm3	0.305077	0.0056166	0.0433042	pos.sig	ICM.CRE
chr11	78277941	78278140	Slc46a1	0.304734	0.00108737	0.014439	pos.sig	TE.CRE
chr17	47875841	47876020	Tcfeb	0.304704	0.00127524	0.0158955	pos.sig	TE.CRE
chr17	23744781	23745140	Zscan10	0.304689	0.00121044	0.0153521	pos.sig	ICM.CRE
chr19	6015781	6015960	Capn1	0.30451	0.00333854	0.0310253	pos.sig	TE.CRE
chr8	26643161	26643340	Fgfr1	0.304473	0.00300414	0.0287328	pos.sig	ICM.CRE
chr11	106552661	106552900	Pecam1	0.304326	0.00143781	0.0173464	pos.sig	ICM.CRE
chr4	154735641	154735780	Prkcz	0.303854	0.0084911	0.0577018	pos.sig	TE.CRE
chr2	26756561	26756740	Surf6	0.303652	0.00525998	0.0420947	pos.sig	ICM.CRE
chr11	46555301	46555520	Havcr1	0.303542	0.00527734	0.0421061	pos.sig	TE.CRE
chr1	122167881	122168080	Steap3	0.303369	0.00622859	0.0459033	pos.sig	TE.CRE
chr4	116494061	116494240	Hpdl	0.30308	0.00122323	0.0154286	pos.sig	TE.CRE
chr10	127438521	127438700	Hsd17b6	0.303066	0.00699381	0.0501056	pos.sig	TE.CRE
chr11	120479181	120479420	Pcyt2	0.302847	0.00197542	0.0214457	pos.sig	TE.CRE
chr3	36059461	36059720	D3Ertd254e	0.302538	0.00928052	0.0610165	pos.sig	ICM.CRE
chr6	7642881	7643060	Asns	0.302531	0.00273644	0.0269869	pos.sig	ICM.CRE
chr3	58812541	58812820	Med12l	0.302494	0.00834504	0.0571587	pos.sig	TE.CRE
chr14	106296421	106296720	Spry2	0.302294	0.0129084	0.0753808	pos.sig	ICM.CRE
chr16	91020801	91020960	Gcfc1	0.302282	0.0032306	0.0302829	pos.sig	ICM.CRE
chr4	101566361	101566560	C130073F10Rik	0.30221	0.00359752	0.0327559	pos.sig	TE.CRE
chr6	5248301	5248440	Pon2	0.302178	0.0169854	0.0893636	pos.sig	TE.CRE
chr2	91772981	91773140	Mdk	0.302134	0.0104436	0.0659724	pos.sig	ICM.CRE
chr13	73869661	73870000	Slc12a7	0.30193	0.000763602	0.0112092	pos.sig	ICM.CRE
chr7	25562141	25562280	Ceacam10	0.301839	0.00184613	0.0205999	pos.sig	ICM.CRE
chr3	102906321	102906640	Dennd2c	0.301822	0.00142513	0.0172595	pos.sig	ICM.CRE
chr7	19842781	19843020	Vasp	0.301616	0.000950576	0.0131929	pos.sig	TE.CRE
chr8	108489881	108490100	Slc12a4	0.30092	0.00133093	0.0163689	pos.sig	TE.CRE
chr4	125938081	125938320	Trappc3	0.30074	0.00276102	0.0270755	pos.sig	TE.CRE
chr13	74454661	74455040	Pdcd6	0.300713	0.00202579	0.0218279	pos.sig	TE.CRE
chr10	128346801	128347080	Cd63	0.30043	0.00175366	0.0199617	pos.sig	TE.CRE
chr17	71202021	71202160	Tgif1	0.300345	0.00679175	0.0489902	pos.sig	ICM.CRE
chr17	45725901	45726100	Slc29a1	0.300196	0.00228797	0.0237099	pos.sig	TE.CRE
chr19	9072081	9072280	Ahnak	0.300011	0.00298075	0.0285665	pos.sig	TE.CRE
chr9	20779941	20780100	S1pr2	0.299199	0.00487503	0.0399543	pos.sig	ICM.CRE
chr1	183950001	183950300	Enah	0.29897	0.0029328	0.0282139	pos.sig	ICM.CRE
chr8	26668441	26668600	Fgfr1	0.298948	0.00151158	0.017862	pos.sig	ICM.CRE
chr7	29704981	29705140	Actn4	0.298828	0.00310207	0.0294325	pos.sig	TE.CRE
chr1	36370901	36371120	Arid5a	0.298705	0.00311488	0.0295067	pos.sig	TE.CRE
chr9	108481001	108481280	Wdr6	0.298649	0.00187336	0.0208061	pos.sig	ICM.CRE
chr11	46337601	46337740	Gm12169	0.29854	0.00977681	0.0630348	pos.sig	TE.CRE
chr17	88072221	88072400	Msh2	0.298475	0.0031391	0.029674	pos.sig	ICM.CRE
chr16	11176501	11176660	Zc3h7a	0.298452	0.0040596	0.0353431	pos.sig	TE.CRE
chr19	55816981	55817160	Tcf7l2	0.298297	0.00555642	0.0430521	pos.sig	ICM.CRE
chr2	173101301	173101460	Pmepa1	0.29812	0.00317673	0.0299318	pos.sig	ICM.CRE
chr6	113328001	113328240	Arpc4	0.298118	0.00181608	0.0203759	pos.sig	TE.CRE
chr19	11893381	11893520	Stx3	0.297763	0.0143966	0.0803217	pos.sig	TE.CRE
chr19	43786221	43786520	Entpd7	0.297756	0.0151776	0.0833584	pos.sig	TE.CRE
chr9	44095501	44095680	Abcg4	0.297676	0.00485238	0.0398295	pos.sig	ICM.CRE
chr1	51963461	51963940	Myo1b	0.297671	0.00276866	0.0271077	pos.sig	ICM.CRE
chr5	75551801	75552060	Pdgfra	0.297558	0.00251143	0.0253833	pos.sig	ICM.CRE
chr13	38243081	38243280	Dsp	0.297424	0.00359997	0.0327559	pos.sig	TE.CRE
chr6	122730141	122730300	Slc2a3	0.297375	0.0111864	0.0691292	pos.sig	TE.CRE
chr17	13102861	13103080	Pnldc1	0.29735	0.00601715	0.0449019	pos.sig	ICM.CRE
chr7	108469481	108469660	Stard10	0.296883	0.00284488	0.027514	pos.sig	TE.CRE
chr15	73454841	73454980	Slc45a4	0.296701	0.00645551	0.0471371	pos.sig	ICM.CRE
chr7	126137961	126138160	Gprc5b	0.296453	0.00193179	0.0212167	pos.sig	ICM.CRE
chr17	56280761	56280940	Sema6b	0.296393	0.00531153	0.0422566	pos.sig	ICM.CRE
chr2	122060401	122060620	Sord	0.29637	0.0019377	0.0212167	pos.sig	TE.CRE
chr3	86978721	86978900	Kirrel	0.296294	0.00321078	0.0301629	pos.sig	ICM.CRE
chr7	148401501	148401900	Rassf7	0.296253	0.00050969	0.00836135	pos.sig	TE.CRE
chr4	116794421	116794780	Btbd19	0.296079	0.000884121	0.0125453	pos.sig	ICM.CRE
chr11	78237301	78237660	Slc13a2	0.296008	0.00177727	0.020091	pos.sig	TE.CRE
chr15	73454441	73454600	Slc45a4	0.29556	0.0032911	0.030675	pos.sig	ICM.CRE
chr7	109015841	109016000	Folr1	0.295548	0.00445223	0.0376243	pos.sig	TE.CRE
chr11	60540681	60540920	Flii	0.295467	0.00190617	0.021095	pos.sig	TE.CRE
chr10	40069001	40069240	Cdk19	0.295312	0.00426543	0.0365	pos.sig	ICM.CRE
chr11	6190861	6191080	Ogdh	0.294963	0.00969175	0.0627653	pos.sig	TE.CRE
chr15	76503801	76504060	Ppp1r16a	0.294789	0.00973672	0.0628731	pos.sig	ICM.CRE
chr12	8506801	8507040	Rhob	0.294308	0.00565778	0.0433042	pos.sig	ICM.CRE
chr17	31762941	31763120	Cbs	0.294086	0.00173089	0.0197927	pos.sig	TE.CRE
chr2	33287321	33287560	Zbtb34	0.294057	0.00732974	0.0520806	pos.sig	ICM.CRE
chr15	73475821	73475980	Slc45a4	0.294042	0.00897453	0.0596811	pos.sig	ICM.CRE
chr12	87086801	87086980	Mfsd7c	0.293612	0.00351288	0.0322676	pos.sig	TE.CRE
chr11	104180881	104181020	Mapt	0.293185	0.00479631	0.0396509	pos.sig	ICM.CRE
chr2	33286761	33286980	Zbtb34	0.29309	0.0145238	0.0808417	pos.sig	ICM.CRE
chr5	143727781	143727940	Fscn1	0.292712	0.00165419	0.0192019	pos.sig	ICM.CRE
chr7	108496461	108496740	Arap1	0.292672	0.00157803	0.0185214	pos.sig	TE.CRE
chr5	35448861	35449000	Lrpap1	0.292656	0.00565824	0.0433042	pos.sig	TE.CRE
chr9	53619401	53619580	Slc35f2	0.292621	0.00400672	0.0349147	pos.sig	ICM.CRE
chr10	27794481	27794660	Ptprk	0.29261	0.00844091	0.057484	pos.sig	TE.CRE
chr2	153082461	153082620	Pofut1	0.292289	0.016389	0.0873976	pos.sig	ICM.CRE
chr17	21982801	21983020	Zfp820	0.29209	0.00775127	0.0541053	pos.sig	ICM.CRE
chr7	108521461	108521640	Arap1	0.291678	0.00293505	0.0282139	pos.sig	TE.CRE
chr4	82930261	82930480	Ttc39b	0.291482	0.00359103	0.0327559	pos.sig	ICM.CRE
chr17	28948881	28949180	Brpf3	0.291308	0.0101576	0.0648108	pos.sig	ICM.CRE
chr19	10093741	10093960	Rab3il1	0.291266	0.00283616	0.0274576	pos.sig	TE.CRE
chr4	140635421	140635860	Necap2	0.291112	0.00175879	0.019977	pos.sig	TE.CRE
chr7	126137461	126137620	Gprc5b	0.290897	0.0125327	0.0743239	pos.sig	ICM.CRE
chr3	89196261	89196440	Zbtb7b	0.290754	0.00303069	0.0289285	pos.sig	TE.CRE
chr2	29658361	29658520	Slc27a4	0.290744	0.00543571	0.0427111	pos.sig	TE.CRE
chr4	45198321	45198460	Frmpd1	0.290543	0.00893691	0.0595303	pos.sig	TE.CRE
chr2	30972141	30972280	Fnbp1	0.290488	0.00547877	0.0428697	pos.sig	ICM.CRE
chr14	8930821	8931080	Pxk	0.290338	0.00475574	0.0394536	pos.sig	TE.CRE
chr10	21647621	21647820	Sgk1	0.290331	0.00550525	0.0429355	pos.sig	TE.CRE
chrX	71620121	71620440	Slc10a3	0.290129	0.0148366	0.0818166	pos.sig	TE.CRE
chr2	156246621	156246840	Epb4.1l1	0.29007	0.00158577	0.0185893	pos.sig	TE.CRE
chr9	53344801	53345160	Atm	0.289658	0.00259798	0.0259989	pos.sig	ICM.CRE
chr7	29933981	29934120	Rasgrp4	0.289655	0.00463002	0.0386798	pos.sig	TE.CRE
chr11	102966841	102967000	Acbd4	0.289548	0.00832751	0.0570797	pos.sig	TE.CRE
chr19	10087641	10087800	Rab3il1	0.289351	0.00490662	0.0401439	pos.sig	TE.CRE
chr2	33287961	33288180	Zbtb34	0.289289	0.012423	0.0740956	pos.sig	ICM.CRE
chr11	98274121	98274280	Erbb2	0.289136	0.00240598	0.0245689	pos.sig	TE.CRE
chr5	35446341	35446480	Lrpap1	0.28909	0.00370656	0.0333065	pos.sig	TE.CRE
chr6	82675441	82675680	Hk2	0.289071	0.0124923	0.0742845	pos.sig	TE.CRE
chr4	106850861	106851380	Tmem59	0.28894	0.00108313	0.014427	pos.sig	TE.CRE
chr12	41172481	41172700	Dock4	0.288102	0.00826185	0.0568346	pos.sig	TE.CRE
chr8	26630001	26630260	Fgfr1	0.28792	0.00334174	0.0310253	pos.sig	ICM.CRE
chr3	87329361	87329580	Etv3	0.287729	0.0014396	0.0173464	pos.sig	TE.CRE
chr6	38002361	38002540	Atp6v0a4	0.287717	0.0106409	0.0667743	pos.sig	TE.CRE
chr2	152224501	152224800	Sox12	0.287362	0.00295588	0.0283567	pos.sig	ICM.CRE
chr7	26600361	26600520	Cyp2s1	0.287291	0.00805585	0.0556996	pos.sig	TE.CRE
chr17	47898381	47898520	Tcfeb	0.28724	0.00270142	0.0267247	pos.sig	TE.CRE
chr7	52472301	52472480	Tead2	0.287168	0.00154261	0.0181955	pos.sig	TE.CRE
chr17	25507041	25507220	Tpsg1	0.286917	0.00362568	0.0328891	pos.sig	ICM.CRE
chr7	130379041	130379220	Slc5a11	0.286814	0.0031585	0.0298191	pos.sig	TE.CRE
chr4	129192141	129192360	Marcksl1	0.286603	0.00588262	0.0443154	pos.sig	TE.CRE
chr4	135700661	135700800	Id3	0.2863	0.00753163	0.0531181	pos.sig	ICM.CRE
chr2	173101901	173102120	Pmepa1	0.286173	0.00354745	0.0324728	pos.sig	ICM.CRE
chr5	110180941	110181120	4930522L14Rik	0.286073	0.0134783	0.0774069	pos.sig	TE.CRE
chr4	62180661	62181100	Alad	0.286069	0.00106247	0.0142626	pos.sig	TE.CRE
chr15	7079741	7079900	Lifr	0.286	0.0087657	0.0589678	pos.sig	ICM.CRE
chr5	112716701	112716900	Tpst2	0.285891	0.0025822	0.0259503	pos.sig	TE.CRE
chr4	149382521	149382700	H6pd	0.285776	0.00394921	0.0346358	pos.sig	ICM.CRE
chr19	6272161	6272340	Ehd1	0.285378	0.00482705	0.0398012	pos.sig	TE.CRE
chr12	34114301	34114560	Twistnb	0.285373	0.0124618	0.0742372	pos.sig	ICM.CRE
chr6	97261101	97261260	Frmd4b	0.28536	0.015857	0.0854121	pos.sig	TE.CRE
chr1	183120781	183121040	Wdr26	0.285212	0.00939767	0.0615315	pos.sig	TE.CRE
chr13	54604941	54605280	4732471D19Rik	0.285156	0.00230767	0.0238726	pos.sig	ICM.CRE
chr3	79646561	79646760	Tmem144	0.284635	0.00828572	0.0569164	pos.sig	TE.CRE
chr2	156300741	156300920	Epb4.1l1	0.284541	0.0105255	0.066313	pos.sig	TE.CRE
chr4	101169121	101169420	Dnajc6	0.284482	0.00142762	0.0172677	pos.sig	ICM.CRE
chr15	76500241	76500420	Foxh1	0.284359	0.00917749	0.0605065	pos.sig	ICM.CRE
chr15	100253381	100253560	Slc11a2	0.28422	0.00478168	0.0395643	pos.sig	TE.CRE
chr4	126144961	126145140	Eif2c1	0.284128	0.00881168	0.0591359	pos.sig	ICM.CRE
chr7	86992981	86993220	Anpep	0.284088	0.00527054	0.0421061	pos.sig	ICM.CRE
chr2	132403881	132404200	Gpcpd1	0.284078	0.00219084	0.0230657	pos.sig	ICM.CRE
chr16	97832761	97832960	Tmprss2	0.28407	0.00418009	0.0360533	pos.sig	TE.CRE
chrX	97969921	97970120	Dlg3	0.283983	0.00608162	0.045135	pos.sig	TE.CRE
chr11	54909781	54910120	Gm2a	0.283489	0.00816907	0.056364	pos.sig	TE.CRE
chr13	21488161	21488300	Zkscan3	0.283331	0.0125268	0.0743239	pos.sig	ICM.CRE
chr3	89768341	89768560	Atp8b2	0.282854	0.0132944	0.0767393	pos.sig	ICM.CRE
chr15	27850461	27850660	Trio	0.282635	0.0146915	0.081394	pos.sig	TE.CRE
chr14	46008481	46008660	Gnpnat1	0.282571	0.0105906	0.0665906	pos.sig	ICM.CRE
chr4	101223341	101223560	Dnajc6	0.281924	0.00514805	0.0415471	pos.sig	ICM.CRE
chr10	8237501	8237640	Ust	0.281889	0.0130027	0.0758055	pos.sig	ICM.CRE
chr10	83904221	83904440	Nuak1	0.281795	0.00393046	0.0345669	pos.sig	ICM.CRE
chr2	118503661	118503800	Pak6	0.281774	0.00430876	0.0367714	pos.sig	TE.CRE
chr14	32249301	32249500	Sh3bp5	0.281733	0.00228623	0.0237099	pos.sig	TE.CRE
chr18	21227841	21228000	Mep1b	0.281564	0.0165739	0.088027	pos.sig	ICM.CRE
chr10	80821001	80821340	F630110N24Rik	0.281281	0.00203203	0.0218425	pos.sig	TE.CRE
chr9	65938421	65938600	Snx1	0.281258	0.00550444	0.0429355	pos.sig	TE.CRE
chr9	66896021	66896160	Tpm1	0.280997	0.00368859	0.0332078	pos.sig	TE.CRE
chr15	81689901	81690040	Tob2	0.2807	0.00642257	0.0470774	pos.sig	ICM.CRE
chr3	89752041	89752220	Atp8b2	0.280577	0.00973375	0.0628731	pos.sig	ICM.CRE
chr5	143727961	143728140	Fscn1	0.280563	0.00167108	0.0192569	pos.sig	ICM.CRE
chr6	113555101	113555260	6720456B07Rik	0.28039	0.00393983	0.0345853	pos.sig	TE.CRE
chr2	38370241	38370380	Nek6	0.280309	0.00980655	0.0631615	pos.sig	TE.CRE
chr9	108382141	108382300	Lamb2	0.28026	0.0123616	0.0740063	pos.sig	TE.CRE
chr16	20717681	20717960	Clcn2	0.280202	0.00316728	0.0298723	pos.sig	ICM.CRE
chr4	41045761	41045960	Aqp3	0.280145	0.0123989	0.0740874	pos.sig	TE.CRE
chr13	54895241	54895380	Tspan17	0.280021	0.00861758	0.0583113	pos.sig	ICM.CRE
chr11	3994481	3994660	Mtfp1	0.279889	0.00525092	0.0420914	pos.sig	TE.CRE
chr14	71037441	71037620	Epb4.9	0.279807	0.00994451	0.0638369	pos.sig	ICM.CRE
chr17	56279701	56279900	Sema6b	0.279687	0.00422029	0.0361788	pos.sig	ICM.CRE
chr12	87810881	87811160	Esrrb	0.279607	0.00694874	0.0498955	pos.sig	ICM.CRE
chr17	47876461	47876620	Tcfeb	0.279602	0.00506597	0.041024	pos.sig	TE.CRE
chr7	109019941	109020120	Folr1	0.279473	0.0126192	0.0746554	pos.sig	TE.CRE
chr7	108450721	108450880	Atg16l2	0.279445	0.00372006	0.0333962	pos.sig	TE.CRE
chr4	34830101	34830500	Zfp292	0.279423	0.00182771	0.0204604	pos.sig	ICM.CRE
chr17	47921601	47921800	Tcfeb	0.279408	0.00557802	0.043114	pos.sig	TE.CRE
chr5	75552261	75552460	Pdgfra	0.279203	0.00770011	0.0539461	pos.sig	ICM.CRE
chr7	147130001	147130200	Utf1	0.279008	0.00361188	0.0328052	pos.sig	ICM.CRE
chr3	79646841	79647000	Tmem144	0.27892	0.0193766	0.0976226	pos.sig	TE.CRE
chr16	33830201	33830440	Itgb5	0.278858	0.00254577	0.0256384	pos.sig	TE.CRE
chr19	3972281	3972500	Aldh3b2	0.278809	0.00318301	0.0299612	pos.sig	TE.CRE
chr15	76025981	76026360	Plec	0.278221	0.00175534	0.0199617	pos.sig	TE.CRE
chr8	108471821	108471980	Slc12a4	0.278077	0.00389937	0.0344209	pos.sig	TE.CRE
chr18	35280461	35280620	Ctnna1	0.27796	0.0172646	0.0904819	pos.sig	TE.CRE
chr15	101834621	101834940	Krt8	0.277931	0.00343231	0.0318041	pos.sig	TE.CRE
chr6	122559921	122560080	Gdf3	0.277917	0.0165087	0.0878279	pos.sig	ICM.CRE
chr11	74433381	74433580	E130309D14Rik	0.277511	0.00474483	0.0394311	pos.sig	ICM.CRE
chr17	36002601	36002820	2310014H01Rik	0.277463	0.00225033	0.0234839	pos.sig	TE.CRE
chr19	16947341	16947480	Foxb2	0.27732	0.00973676	0.0628731	pos.sig	ICM.CRE
chr7	147080781	147080960	Kndc1	0.277311	0.00570177	0.0434349	pos.sig	ICM.CRE
chr4	154718781	154718920	Prkcz	0.277171	0.0093491	0.0613402	pos.sig	TE.CRE
chr5	35442181	35442340	Lrpap1	0.276981	0.0128726	0.0753312	pos.sig	TE.CRE
chr9	92436981	92437140	Plod2	0.276772	0.0123737	0.0740214	pos.sig	ICM.CRE
chr9	108199861	108200100	Amt	0.276475	0.00449691	0.0378111	pos.sig	ICM.CRE
chr10	24431681	24431840	Enpp1	0.275991	0.00594582	0.0446493	pos.sig	TE.CRE
chr7	87488321	87488480	Hddc3	0.275914	0.00596025	0.0446493	pos.sig	TE.CRE
chr3	90263801	90263980	Npr1	0.275864	0.00439366	0.0373619	pos.sig	ICM.CRE
chr5	112704101	112704260	Tpst2	0.275848	0.0110919	0.0686078	pos.sig	TE.CRE
chr2	150795881	150796020	Ninl	0.275748	0.0166403	0.0883301	pos.sig	ICM.CRE
chr1	153416921	153417160	Fam129a	0.275459	0.00898323	0.0596811	pos.sig	TE.CRE
chr15	76447961	76448160	Slc39a4	0.275408	0.00661122	0.0479062	pos.sig	TE.CRE
chr5	114358441	114358580	Coro1c	0.275341	0.00606928	0.0450786	pos.sig	TE.CRE
chr11	3996561	3996700	Mtfp1	0.27524	0.0147314	0.0814727	pos.sig	TE.CRE
chr4	145683081	145683260	Gm13247	0.275155	0.0027958	0.0272612	pos.sig	ICM.CRE
chr8	96701561	96701880	Mt1	0.275144	0.0113076	0.0695546	pos.sig	TE.CRE
chr17	6987521	6987680	Ezr	0.274765	0.0073601	0.0522572	pos.sig	ICM.CRE
chr8	24521101	24521280	Sfrp1	0.274763	0.0142623	0.0798668	pos.sig	ICM.CRE
chr17	68046441	68046700	Lama1	0.274745	0.00566865	0.0433042	pos.sig	ICM.CRE
chr17	47896861	47897040	Tcfeb	0.274558	0.00178544	0.0201355	pos.sig	TE.CRE
chr3	89192241	89192480	Zbtb7b	0.274544	0.0031161	0.0295067	pos.sig	TE.CRE
chrX	7783581	7783780	Porcn	0.274383	0.0120658	0.0729088	pos.sig	ICM.CRE
chr16	38539181	38539380	Poglut1	0.274232	0.00407865	0.0354116	pos.sig	ICM.CRE
chr7	126138561	126138900	Gprc5b	0.274128	0.00750344	0.0530373	pos.sig	ICM.CRE
chr12	25516621	25516780	Mboat2	0.274039	0.00935816	0.0613573	pos.sig	ICM.CRE
chr7	3304001	3304160	Prkcc	0.274033	0.0037685	0.0337038	pos.sig	TE.CRE
chr4	53453901	53454120	Slc44a1	0.273925	0.00533776	0.0423683	pos.sig	TE.CRE
chr1	53841981	53842260	Stk17b	0.27388	0.0174215	0.0910533	pos.sig	TE.CRE
chr2	60719421	60719660	Rbms1	0.27377	0.01671	0.0884533	pos.sig	TE.CRE
chr2	91490101	91490500	Arhgap1	0.27373	0.00472074	0.0392651	pos.sig	TE.CRE
chr19	6127741	6128100	Snx15	0.273642	0.00946542	0.0618898	pos.sig	TE.CRE
chr6	72340441	72340660	Vamp8	0.273515	0.0032345	0.0302829	pos.sig	TE.CRE
chr11	74432981	74433140	E130309D14Rik	0.273176	0.0193665	0.0976226	pos.sig	ICM.CRE
chr16	20535741	20535900	Ap2m1	0.272516	0.00397368	0.0347222	pos.sig	TE.CRE
chr2	173935721	173935960	Npepl1	0.27239	0.00585631	0.0442752	pos.sig	TE.CRE
chr6	38046961	38047240	Atp6v0a4	0.272301	0.00587301	0.0443095	pos.sig	TE.CRE
chr8	74658961	74659120	Tpm4	0.27225	0.0056368	0.0433042	pos.sig	TE.CRE
chr11	70468521	70468740	Pfn1	0.272235	0.0112207	0.0691766	pos.sig	TE.CRE
chr5	118426961	118427100	Fbxo21	0.272187	0.00615185	0.0454174	pos.sig	ICM.CRE
chr4	82969361	82969560	Ttc39b	0.272121	0.00498147	0.0406513	pos.sig	ICM.CRE
chr9	43550921	43551140	Pvrl1	0.272029	0.0123068	0.0739148	pos.sig	ICM.CRE
chr2	154477201	154477340	Chmp4b	0.271846	0.0134887	0.0774069	pos.sig	TE.CRE
chr7	146101121	146101460	Bnip3	0.271817	0.0059651	0.0446493	pos.sig	TE.CRE
chr11	98768841	98769260	Cdc6	0.271732	0.00483692	0.0398228	pos.sig	TE.CRE
chr5	114299521	114299660	Coro1c	0.271699	0.00680421	0.049043	pos.sig	TE.CRE
chr4	145696321	145696720	Gm13247	0.271615	0.00227685	0.0236568	pos.sig	ICM.CRE
chr1	153419161	153419300	Fam129a	0.271608	0.0119205	0.0723682	pos.sig	TE.CRE
chr2	73367421	73367580	Wipf1	0.271504	0.00530482	0.0422386	pos.sig	TE.CRE
chr17	71202361	71202520	Tgif1	0.27135	0.0074904	0.053024	pos.sig	ICM.CRE
chr15	63891681	63892060	Fam49b	0.271171	0.00514138	0.0415285	pos.sig	ICM.CRE
chr11	33230021	33230200	Ranbp17	0.270831	0.0196002	0.0984788	pos.sig	ICM.CRE
chr9	102910061	102910300	Slco2a1	0.270708	0.00568006	0.0433042	pos.sig	TE.CRE
chr17	45732381	45732560	Slc29a1	0.270378	0.00574146	0.0436673	pos.sig	TE.CRE
chr18	3382881	3383060	Cul2	0.270376	0.0198148	0.099356	pos.sig	ICM.CRE
chr5	138210001	138210240	Tsc22d4	0.270345	0.00877117	0.0589678	pos.sig	TE.CRE
chr13	60702101	60702540	Dapk1	0.269778	0.00354889	0.0324728	pos.sig	TE.CRE
chr11	94383041	94383180	Mycbpap	0.269762	0.0089234	0.0595303	pos.sig	TE.CRE
chr19	43590621	43590860	Got1	0.269742	0.00892867	0.0595303	pos.sig	TE.CRE
chr7	146271801	146271960	Dpysl4	0.26952	0.0131664	0.0763248	pos.sig	ICM.CRE
chr4	122673381	122673580	Mycl1	0.269512	0.00423007	0.0362299	pos.sig	ICM.CRE
chr5	145529561	145529740	Trrap	0.269351	0.00523741	0.0420186	pos.sig	ICM.CRE
chr15	73476541	73476740	Slc45a4	0.269246	0.00595618	0.0446493	pos.sig	ICM.CRE
chr17	47890781	47890940	Tcfeb	0.268915	0.0108282	0.0674597	pos.sig	TE.CRE
chr12	88225801	88226060	6430527G18Rik	0.26886	0.00916358	0.0604567	pos.sig	TE.CRE
chr14	35123701	35123940	Glud1	0.268539	0.0174433	0.0911175	pos.sig	ICM.CRE
chr9	110556661	110556800	Nbeal2	0.268502	0.00420386	0.0361684	pos.sig	TE.CRE
chr7	25397401	25397720	Phldb3	0.268445	0.00539744	0.0425898	pos.sig	TE.CRE
chr6	84053981	84054160	Dysf	0.268306	0.00613992	0.0454174	pos.sig	TE.CRE
chr1	72353861	72354080	Xrcc5	0.268217	0.0161502	0.0865987	pos.sig	ICM.CRE
chr2	93029401	93029580	Trp53i11	0.268186	0.00480967	0.0397227	pos.sig	TE.CRE
chr15	76446521	76446720	Slc39a4	0.267908	0.00485538	0.0398295	pos.sig	TE.CRE
chr11	63735741	63735980	Hs3st3b1	0.267483	0.00713642	0.0509737	pos.sig	TE.CRE
chr4	116791921	116792260	Btbd19	0.267456	0.0171773	0.0901735	pos.sig	ICM.CRE
chr8	72605581	72605740	Hapln4	0.267008	0.00890473	0.0595303	pos.sig	TE.CRE
chr1	173391821	173391980	F11r	0.266993	0.00854769	0.0580035	pos.sig	TE.CRE
chr12	21423481	21423680	Ywhaq	0.266194	0.00990654	0.0636792	pos.sig	TE.CRE
chr14	56505561	56505740	Khnyn	0.26595	0.00319447	0.0300394	pos.sig	TE.CRE
chr7	86293861	86294140	Mfge8	0.26589	0.00361281	0.0328052	pos.sig	ICM.CRE
chr16	22441381	22441600	Etv5	0.265871	0.00921069	0.0605993	pos.sig	ICM.CRE
chrX	53863601	53863760	Slc9a6	0.265856	0.011321	0.0695726	pos.sig	TE.CRE
chr10	116585481	116585780	Frs2	0.265774	0.00263088	0.0262728	pos.sig	TE.CRE
chr1	194980001	194980380	Irf6	0.26543	0.00449239	0.0378111	pos.sig	TE.CRE
chr11	96928341	96928480	Osbpl7	0.265371	0.0153244	0.0838767	pos.sig	TE.CRE
chr9	102619821	102620180	Amotl2	0.265352	0.0030149	0.0288067	pos.sig	TE.CRE
chr7	148624821	148625000	Lrdd	0.265182	0.00418125	0.0360533	pos.sig	ICM.CRE
chr14	64119261	64119440	Tdh	0.265094	0.0120516	0.0728897	pos.sig	ICM.CRE
chr4	145683821	145684080	Gm13247	0.264904	0.00223021	0.0233252	pos.sig	ICM.CRE
chr2	118502861	118503000	Pak6	0.264629	0.010367	0.0656533	pos.sig	TE.CRE
chr1	93198461	93198680	Scly	0.264392	0.0108724	0.0676465	pos.sig	TE.CRE
chr6	86367461	86367620	Tia1	0.264207	0.0139654	0.0788822	pos.sig	ICM.CRE
chr7	6124021	6124200	Zfp444	0.264194	0.0128721	0.0753312	pos.sig	ICM.CRE
chr3	121656121	121656260	Arhgap29	0.263698	0.0188662	0.0959148	pos.sig	TE.CRE
chr7	91031801	91031980	Mesdc1	0.263644	0.00871505	0.0587617	pos.sig	ICM.CRE
chr15	88915741	88915920	Trabd	0.263613	0.0056118	0.0433042	pos.sig	TE.CRE
chr2	26448781	26448980	Egfl7	0.263083	0.00450218	0.0378111	pos.sig	ICM.CRE
chr8	26864661	26864980	Ddhd2	0.262871	0.00823445	0.0567282	pos.sig	ICM.CRE
chr5	36064081	36064240	Sh3tc1	0.262575	0.00654379	0.0475626	pos.sig	TE.CRE
chr9	86636281	86636420	Prss35	0.262362	0.0135338	0.0774866	pos.sig	ICM.CRE
chr4	116492641	116492860	Hpdl	0.262198	0.00689221	0.049527	pos.sig	TE.CRE
chr7	28131781	28131940	Shkbp1	0.262034	0.0142167	0.0798194	pos.sig	ICM.CRE
chr18	3383561	3383720	Cul2	0.261955	0.00751856	0.0531047	pos.sig	ICM.CRE
chr3	94113861	94114020	Them4	0.261708	0.0149308	0.0822403	pos.sig	ICM.CRE
chr11	116557401	116557580	St6galnac2	0.261312	0.0114049	0.0699526	pos.sig	ICM.CRE
chr2	26442721	26442880	Egfl7	0.261275	0.00799068	0.0554102	pos.sig	ICM.CRE
chr15	73474301	73474440	Slc45a4	0.261269	0.0114189	0.069993	pos.sig	ICM.CRE
chr7	108532461	108532640	Arap1	0.261177	0.0129034	0.0753808	pos.sig	TE.CRE
chr15	100254521	100254720	Slc11a2	0.260944	0.00839773	0.0573543	pos.sig	TE.CRE
chr5	36071681	36071820	Sh3tc1	0.260917	0.00840482	0.0573615	pos.sig	TE.CRE
chr9	44095841	44096060	Abcg4	0.260862	0.00546949	0.0428323	pos.sig	ICM.CRE
chr17	31700121	31700420	Pknox1	0.26061	0.0173345	0.0907482	pos.sig	TE.CRE
chr5	104451061	104451200	Hsd17b11	0.26059	0.0136469	0.0779694	pos.sig	ICM.CRE
chr13	5860041	5860220	Klf6	0.260477	0.013156	0.0763111	pos.sig	TE.CRE
chr15	84584981	84585200	Arhgap8	0.260124	0.00968869	0.0627653	pos.sig	TE.CRE
chr10	75106721	75106900	Susd2	0.26012	0.0138237	0.0784142	pos.sig	TE.CRE
chr11	6192161	6192300	Ogdh	0.260019	0.00710708	0.0508405	pos.sig	TE.CRE
chr4	129845641	129845820	Tinagl1	0.259996	0.0123181	0.0739148	pos.sig	TE.CRE
chr17	25511021	25511180	Tpsg1	0.259937	0.0128359	0.0753312	pos.sig	ICM.CRE
chr12	21117741	21117940	Asap2	0.259929	0.00502602	0.0407699	pos.sig	TE.CRE
chr17	56281401	56281580	Sema6b	0.259902	0.00522915	0.0420186	pos.sig	ICM.CRE
chr11	69394901	69395180	Trp53	0.259795	0.0134062	0.0771507	pos.sig	ICM.CRE
chr5	145547741	145548000	Trrap	0.259414	0.013024	0.0758055	pos.sig	ICM.CRE
chr12	87701761	87701900	Esrrb	0.259305	0.0130639	0.0758694	pos.sig	ICM.CRE
chr1	136302681	136303080	Cyb5r1	0.259157	0.00365556	0.0330965	pos.sig	ICM.CRE
chr11	85166081	85166340	Bcas3	0.259016	0.0166816	0.0884012	pos.sig	ICM.CRE
chr2	35554041	35554220	Dab2ip	0.259008	0.0117105	0.0714125	pos.sig	TE.CRE
chr14	56241481	56241640	Rec8	0.25891	0.0100459	0.0643571	pos.sig	ICM.CRE
chr3	89263221	89263380	Pmvk	0.258775	0.00586954	0.0443095	pos.sig	TE.CRE
chr19	10091361	10091660	Rab3il1	0.258764	0.00565026	0.0433042	pos.sig	TE.CRE
chr10	59745501	59745680	Psap	0.258704	0.0174951	0.0912374	pos.sig	TE.CRE
chr19	16947861	16948080	Foxb2	0.258653	0.00901001	0.059803	pos.sig	ICM.CRE
chr11	78237041	78237260	Slc13a2	0.258521	0.0118749	0.0721373	pos.sig	TE.CRE
chr16	17231541	17231800	Hic2	0.258182	0.0163911	0.0873976	pos.sig	TE.CRE
chr2	124949281	124949520	Myef2	0.258042	0.00786859	0.0547232	pos.sig	ICM.CRE
chr2	32750161	32750340	Fam129b	0.25778	0.00763521	0.05361	pos.sig	TE.CRE
chr4	101566681	101567000	C130073F10Rik	0.257769	0.0112277	0.0691766	pos.sig	TE.CRE
chr7	148626781	148627140	Lrdd	0.257764	0.00370621	0.0333065	pos.sig	ICM.CRE
chr6	72739501	72739760	Tcf7l1	0.257715	0.0108189	0.0674479	pos.sig	ICM.CRE
chr9	18230421	18230680	Gm5612	0.257707	0.0179494	0.0926463	pos.sig	ICM.CRE
chr10	87840221	87840360	Dram1	0.2576	0.0142394	0.0798194	pos.sig	ICM.CRE
chr6	97438961	97439140	Frmd4b	0.257489	0.0173574	0.0907879	pos.sig	TE.CRE
chr1	95580221	95580400	Bok	0.257481	0.0173611	0.0907879	pos.sig	TE.CRE
chr7	148749041	148749240	Ap2a2	0.257457	0.0160665	0.0863203	pos.sig	TE.CRE
chr7	148527761	148528060	Eps8l2	0.257278	0.00491565	0.0401832	pos.sig	TE.CRE
chr1	154613581	154613860	Arpc5	0.257184	0.00643154	0.0470911	pos.sig	TE.CRE
chr7	105326361	105326500	Capn5	0.257023	0.0150377	0.0827427	pos.sig	TE.CRE
chr7	108497621	108497940	Arap1	0.256943	0.00673424	0.0486123	pos.sig	TE.CRE
chr17	47899681	47899940	Tcfeb	0.256846	0.0058053	0.0440471	pos.sig	TE.CRE
chr11	96929361	96929500	Osbpl7	0.256833	0.0075751	0.053306	pos.sig	TE.CRE
chr1	137627141	137627360	Csrp1	0.25682	0.0134643	0.0773911	pos.sig	TE.CRE
chr7	13616461	13616680	Trim28	0.25665	0.0120524	0.0728897	pos.sig	ICM.CRE
chr3	86027661	86027800	Lrba	0.256628	0.0184531	0.0943951	pos.sig	TE.CRE
chr9	114473401	114473620	Trim71	0.256574	0.0130445	0.0758055	pos.sig	ICM.CRE
chr9	69334161	69334320	Anxa2	0.255972	0.0132668	0.0766268	pos.sig	TE.CRE
chr2	26442021	26442280	Egfl7	0.255696	0.0075648	0.053273	pos.sig	ICM.CRE
chr2	84778481	84778680	Slc43a3	0.255543	0.0156497	0.0847277	pos.sig	ICM.CRE
chr4	154736281	154736440	Prkcz	0.255128	0.0199257	0.0996234	pos.sig	TE.CRE
chr4	132313001	132313260	Smpdl3b	0.254985	0.00773954	0.054063	pos.sig	ICM.CRE
chr11	85634741	85634920	Bcas3	0.254695	0.00841983	0.0573816	pos.sig	ICM.CRE
chr9	20781121	20781300	S1pr2	0.254603	0.00876688	0.0589678	pos.sig	ICM.CRE
chr11	102967961	102968260	Acbd4	0.25434	0.0114965	0.0703781	pos.sig	TE.CRE
chr11	60527281	60527440	Flii	0.254229	0.00920788	0.0605993	pos.sig	TE.CRE
chr11	86569981	86570140	Cltc	0.254223	0.0156094	0.0845576	pos.sig	TE.CRE
chr16	91597841	91598300	Tmem50b	0.254149	0.00408284	0.0354157	pos.sig	TE.CRE
chr1	51971881	51972100	Myo1b	0.253999	0.01512	0.0830903	pos.sig	ICM.CRE
chr15	76445981	76446160	Slc39a4	0.253957	0.0163296	0.0872165	pos.sig	TE.CRE
chr2	72314161	72314340	Cdca7	0.253735	0.0184069	0.0943363	pos.sig	ICM.CRE
chr9	44085681	44085860	Abcg4	0.253703	0.00415063	0.0359054	pos.sig	ICM.CRE
chr17	47905441	47905640	Tcfeb	0.253695	0.00868896	0.058669	pos.sig	TE.CRE
chr7	108491781	108491980	Stard10	0.253655	0.00646667	0.0471824	pos.sig	TE.CRE
chr17	35052741	35052960	Slc44a4	0.253589	0.00724153	0.0515309	pos.sig	TE.CRE
chr16	48281921	48282180	Dppa4	0.253577	0.0136601	0.0779924	pos.sig	ICM.CRE
chr9	119266221	119266720	Xylb	0.253235	0.00526018	0.0420947	pos.sig	TE.CRE
chr15	76280621	76280760	Heatr7a	0.253084	0.0123797	0.0740214	pos.sig	TE.CRE
chr1	88199921	88200100	B3gnt7	0.253077	0.00709733	0.0508089	pos.sig	ICM.CRE
chr7	119887281	119887520	Tead1	0.252778	0.00771522	0.0539773	pos.sig	ICM.CRE
chr15	88906341	88906560	Trabd	0.252765	0.012494	0.0742845	pos.sig	TE.CRE
chr15	76423861	76424020	Adck5	0.252541	0.0121158	0.0731332	pos.sig	ICM.CRE
chr15	73455441	73455620	Slc45a4	0.2525	0.0100774	0.0645158	pos.sig	ICM.CRE
chr1	39044381	39044680	Pdcl3	0.252389	0.0117259	0.0714147	pos.sig	TE.CRE
chr8	108130121	108130280	Fam65a	0.252327	0.00605865	0.0450348	pos.sig	TE.CRE
chrX	70919841	70919980	Slc6a8	0.251887	0.0154278	0.0841551	pos.sig	TE.CRE
chr10	75026741	75026940	Ggt1	0.251644	0.0138945	0.0786778	pos.sig	ICM.CRE
chr17	88035861	88036080	Epcam	0.251517	0.015585	0.0845216	pos.sig	TE.CRE
chr5	24092461	24092620	Chpf2	0.25147	0.0111907	0.0691292	pos.sig	ICM.CRE
chr8	119781081	119781260	4933407C03Rik	0.250728	0.00953257	0.0621293	pos.sig	TE.CRE
chr8	113782501	113782700	Glg1	0.250525	0.0106995	0.0670536	pos.sig	ICM.CRE
chr15	90510061	90510200	Cpne8	0.250381	0.0119883	0.0726866	pos.sig	TE.CRE
chr2	25312201	25312460	Clic3	0.250348	0.0103725	0.0656533	pos.sig	TE.CRE
chr5	123589001	123589300	AI480526	0.250233	0.00454849	0.0380991	pos.sig	ICM.CRE
chr11	75843101	75843240	Fam101b	0.250015	0.0130341	0.0758055	pos.sig	TE.CRE
chr3	137530641	137530800	Dnajb14	0.249875	0.0195891	0.0984788	pos.sig	TE.CRE
chr7	26131261	26131400	Megf8	0.249674	0.0102114	0.0650232	pos.sig	ICM.CRE
chr13	54895641	54895800	Tspan17	0.249579	0.0131988	0.0764193	pos.sig	ICM.CRE
chr8	14888401	14888600	Cln8	0.249427	0.0132565	0.0766139	pos.sig	TE.CRE
chrX	149793841	149794160	Klf8	0.249379	0.0171336	0.0899938	pos.sig	ICM.CRE
chr11	101845501	101845660	Dusp3	0.249377	0.0177736	0.0922343	pos.sig	TE.CRE
chr19	9062421	9062600	Ahnak	0.249309	0.00894175	0.0595303	pos.sig	TE.CRE
chr10	40068461	40068740	Cdk19	0.249109	0.0179002	0.0926387	pos.sig	ICM.CRE
chr19	6292521	6292720	Ehd1	0.248784	0.014001	0.0789957	pos.sig	TE.CRE
chr4	58999461	58999640	Ptgr1	0.248707	0.0135332	0.0774866	pos.sig	TE.CRE
chr6	97437921	97438100	Frmd4b	0.248623	0.0162583	0.0869483	pos.sig	TE.CRE
chr7	148618761	148618900	Slc25a22	0.248312	0.0136873	0.0780598	pos.sig	ICM.CRE
chr2	130523581	130523760	Slc4a11	0.248302	0.00859651	0.0582101	pos.sig	TE.CRE
chr2	157244041	157244280	Src	0.248272	0.00830416	0.0570019	pos.sig	TE.CRE
chr3	57539881	57540340	Rnf13	0.248158	0.00863638	0.0583969	pos.sig	TE.CRE
chr17	45726421	45726560	Slc29a1	0.247929	0.018468	0.0943951	pos.sig	TE.CRE
chr2	93303041	93303280	Cd82	0.247785	0.0112108	0.0691636	pos.sig	TE.CRE
chr14	32221521	32221760	Sh3bp5	0.247479	0.0117247	0.0714147	pos.sig	TE.CRE
chr2	72314941	72315140	Cdca7	0.246989	0.018263	0.0937506	pos.sig	ICM.CRE
chr4	129843461	129843600	Tinagl1	0.246821	0.0128366	0.0753312	pos.sig	TE.CRE
chr7	108533901	108534120	Arap1	0.246686	0.00971306	0.0628605	pos.sig	TE.CRE
chr19	9063081	9063280	Ahnak	0.246329	0.0179329	0.0926463	pos.sig	TE.CRE
chr7	29626741	29627040	Lgals4	0.24631	0.00582223	0.0441364	pos.sig	TE.CRE
chr18	62112381	62112720	Sh3tc2	0.246211	0.0102113	0.0650232	pos.sig	TE.CRE
chr9	108698421	108698600	Ip6k2	0.246102	0.010612	0.0666564	pos.sig	TE.CRE
chr2	154475661	154475820	Chmp4b	0.2461	0.0180435	0.0929751	pos.sig	TE.CRE
chr7	148402141	148402300	Rassf7	0.245877	0.00780306	0.054347	pos.sig	TE.CRE
chr10	62328961	62329160	Tet1	0.245726	0.00901417	0.059803	pos.sig	ICM.CRE
chr17	24488761	24489000	Abca3	0.245416	0.0190406	0.0964965	pos.sig	TE.CRE
chr6	86354441	86354600	Tia1	0.245324	0.0120709	0.0729088	pos.sig	ICM.CRE
chr11	55211241	55211400	Sparc	0.244963	0.0173311	0.0907482	pos.sig	ICM.CRE
chr7	146271361	146271520	Dpysl4	0.244791	0.0122643	0.0738419	pos.sig	ICM.CRE
chrX	126284641	126284840	Diap2	0.24472	0.0162611	0.0869483	pos.sig	ICM.CRE
chr2	25175041	25175440	Grin1	0.244257	0.0120362	0.0728839	pos.sig	ICM.CRE
chr4	127031341	127031540	Gjb4	0.244214	0.017078	0.0897517	pos.sig	ICM.CRE
chr8	11312761	11312920	Col4a1	0.244195	0.0101426	0.0647586	pos.sig	ICM.CRE
chr7	146272401	146272580	Dpysl4	0.243672	0.00996186	0.0639051	pos.sig	ICM.CRE
chr15	103196481	103196680	Itga5	0.243487	0.0123171	0.0739148	pos.sig	ICM.CRE
chr4	82912161	82912320	Ttc39b	0.243435	0.0180644	0.0929823	pos.sig	ICM.CRE
chr4	46151221	46151700	Ncbp1	0.242621	0.0135379	0.0774866	pos.sig	TE.CRE
chr2	153067041	153067480	Pofut1	0.242547	0.0056147	0.0433042	pos.sig	ICM.CRE
chr9	40201041	40201180	Gramd1b	0.242314	0.0199541	0.0996344	pos.sig	ICM.CRE
chr15	84572121	84572320	Arhgap8	0.242082	0.0168958	0.0891387	pos.sig	TE.CRE
chr17	47925101	47925240	Tcfeb	0.242047	0.0157891	0.0852402	pos.sig	TE.CRE
chr7	108471621	108471780	Stard10	0.241907	0.0080366	0.0556475	pos.sig	TE.CRE
chr1	93195061	93195200	Scly	0.24189	0.0153249	0.0838767	pos.sig	TE.CRE
chr7	108450101	108450320	Atg16l2	0.241881	0.00777739	0.0542079	pos.sig	TE.CRE
chr2	167363501	167363780	Snai1	0.241649	0.0121569	0.0733348	pos.sig	ICM.CRE
chr2	35438101	35438260	Dab2ip	0.241491	0.0197017	0.0988411	pos.sig	TE.CRE
chr4	133792421	133792620	Cnksr1	0.241424	0.0160684	0.0863203	pos.sig	TE.CRE
chr1	95582301	95582440	Bok	0.241269	0.014571	0.081057	pos.sig	TE.CRE
chr11	75840601	75840740	Fam101b	0.241103	0.0156716	0.0847977	pos.sig	TE.CRE
chr11	100258961	100259380	Jup	0.241018	0.00555171	0.0430506	pos.sig	TE.CRE
chr15	76028581	76028820	Plec	0.240792	0.00953473	0.0621293	pos.sig	TE.CRE
chr1	95582021	95582180	Bok	0.240732	0.0175372	0.0913568	pos.sig	TE.CRE
chr15	76211461	76211600	Heatr7a	0.240284	0.0103614	0.0656533	pos.sig	TE.CRE
chr1	174412201	174412480	Igsf9	0.240251	0.0122622	0.0738419	pos.sig	TE.CRE
chr5	77314781	77314960	Aasdh	0.240058	0.0166968	0.0884325	pos.sig	ICM.CRE
chr9	45756321	45756460	Sidt2	0.240042	0.0145959	0.0811236	pos.sig	TE.CRE
chr4	141431181	141431320	Efhd2	0.239758	0.014231	0.0798194	pos.sig	TE.CRE
chr15	9070041	9070280	Skp2	0.23975	0.0199434	0.099633	pos.sig	ICM.CRE
chr8	107115101	107115400	Pdp2	0.239662	0.0102218	0.0650462	pos.sig	ICM.CRE
chr4	53453001	53453440	Slc44a1	0.239583	0.013378	0.0770817	pos.sig	TE.CRE
chr15	78729761	78729980	Sh3bp1	0.239305	0.0139471	0.0788822	pos.sig	TE.CRE
chr15	76024521	76024680	Plec	0.238678	0.0146872	0.081394	pos.sig	TE.CRE
chr15	76036461	76036660	Plec	0.238492	0.0102654	0.0651927	pos.sig	TE.CRE
chr5	112707541	112707700	Tpst2	0.237887	0.0196019	0.0984788	pos.sig	TE.CRE
chr17	35998261	35998420	Nrm	0.237733	0.0166715	0.0883971	pos.sig	TE.CRE
chr7	4116041	4116220	Cdc42ep5	0.237723	0.0156083	0.0845576	pos.sig	TE.CRE
chr11	119254041	119254220	Rnf213	0.237699	0.016144	0.0865987	pos.sig	ICM.CRE
chr11	116545361	116545620	St6galnac2	0.237288	0.019921	0.0996234	pos.sig	ICM.CRE
chr12	112908561	112908720	Ckb	0.237026	0.0154093	0.084145	pos.sig	ICM.CRE
chr4	133794121	133794480	Cnksr1	0.236936	0.0088807	0.0594988	pos.sig	TE.CRE
chr9	43551941	43552100	Pvrl1	0.236863	0.0127231	0.0750366	pos.sig	ICM.CRE
chr16	84774781	84774960	Jam2	0.236741	0.013194	0.0764193	pos.sig	ICM.CRE
chr16	31200541	31200820	Acap2	0.236718	0.011591	0.0708652	pos.sig	ICM.CRE
chr11	117671821	117672040	Syngr2	0.236182	0.0152831	0.0837444	pos.sig	TE.CRE
chr4	107596101	107596380	Cpt2	0.236087	0.0174627	0.0911554	pos.sig	ICM.CRE
chr19	43599401	43599560	Got1	0.236046	0.019931	0.0996234	pos.sig	TE.CRE
chr15	78731561	78731760	Sh3bp1	0.235939	0.0139623	0.0788822	pos.sig	TE.CRE
chr10	79179861	79180100	Hcn2	0.23535	0.00906671	0.0600259	pos.sig	TE.CRE
chr14	71030141	71030400	Epb4.9	0.235244	0.0167566	0.0886507	pos.sig	ICM.CRE
chr19	6016401	6016640	Capn1	0.235046	0.0134453	0.077329	pos.sig	TE.CRE
chr5	37220881	37221040	Man2b2	0.234942	0.00919084	0.0605525	pos.sig	TE.CRE
chr4	117906961	117907120	Ptprf	0.234322	0.0137425	0.0781867	pos.sig	TE.CRE
chr11	97660821	97661080	Lasp1	0.234102	0.00915731	0.0604567	pos.sig	TE.CRE
chr7	135666921	135667180	Bag3	0.233834	0.0108192	0.0674479	pos.sig	TE.CRE
chr6	97258861	97259040	Frmd4b	0.233583	0.0140522	0.0790501	pos.sig	TE.CRE
chr19	45064081	45064240	Sema4g	0.2335	0.010936	0.0678644	pos.sig	TE.CRE
chr4	122694001	122694160	Trit1	0.233023	0.0178472	0.0924652	pos.sig	ICM.CRE
chr5	136220021	136220300	Tmem120a	0.232287	0.0182222	0.0935917	pos.sig	TE.CRE
chr11	98950641	98950820	Tns4	0.232118	0.0183089	0.0939354	pos.sig	TE.CRE
chr2	30785081	30785340	Ptges	0.231697	0.0102324	0.0650699	pos.sig	TE.CRE
chr2	120532181	120532340	Stard9	0.231612	0.0179959	0.0927997	pos.sig	ICM.CRE
chr1	135280901	135281040	Sox13	0.230389	0.0180583	0.0929823	pos.sig	TE.CRE
chr7	29680081	29680220	Actn4	0.230331	0.018088	0.0930533	pos.sig	TE.CRE
chr2	173100921	173101140	Pmepa1	0.229792	0.0143485	0.0801478	pos.sig	ICM.CRE
chr2	26438621	26438760	Egfl7	0.229577	0.0153576	0.0839591	pos.sig	ICM.CRE
chr19	3905161	3905380	Tcirg1	0.22926	0.0155039	0.0841917	pos.sig	ICM.CRE
chr7	148547541	148547740	Eps8l2	0.229111	0.014207	0.0798194	pos.sig	TE.CRE
chr2	25151041	25151240	Grin1	0.229053	0.0118548	0.0720614	pos.sig	ICM.CRE
chr5	143731781	143731920	Fscn1	0.228708	0.0162497	0.0869483	pos.sig	ICM.CRE
chr3	142363781	142364100	Ccbl2	0.228284	0.0154827	0.0841917	pos.sig	ICM.CRE
chr7	29933541	29933680	Rasgrp4	0.228265	0.0154915	0.0841917	pos.sig	TE.CRE
chr8	124102601	124103100	Fbxo31	0.227426	0.0168753	0.0890868	pos.sig	ICM.CRE
chr17	47906001	47906140	Tcfeb	0.227305	0.0164311	0.0875617	pos.sig	TE.CRE
chr7	148547381	148547520	Eps8l2	0.227024	0.0198616	0.0994921	pos.sig	TE.CRE
chr1	87802461	87802640	Itm2c	0.225743	0.0148288	0.0818166	pos.sig	ICM.CRE
chr9	30938861	30939040	St14	0.225568	0.0144735	0.0806089	pos.sig	TE.CRE
chr11	77845901	77846040	Dhrs13	0.224764	0.0193541	0.0976126	pos.sig	TE.CRE
chr2	126701421	126701640	Trpm7	0.224529	0.0168093	0.0888306	pos.sig	ICM.CRE
chr7	28129521	28129680	Shkbp1	0.224207	0.0179996	0.0927997	pos.sig	ICM.CRE
chr14	99697601	99698020	Klf5	0.22392	0.0110578	0.0684417	pos.sig	TE.CRE
chr10	80818661	80818840	F630110N24Rik	0.223231	0.0174698	0.0911554	pos.sig	TE.CRE
chr15	76258401	76258600	Heatr7a	0.22208	0.0191495	0.0967343	pos.sig	TE.CRE
chr4	40090141	40090500	Aco1	0.221366	0.0169368	0.0892117	pos.sig	ICM.CRE
chr13	73901561	73901780	Slc12a7	0.221359	0.0146862	0.081394	pos.sig	ICM.CRE
chr7	86417761	86418080	Abhd2	0.220573	0.0188922	0.0959959	pos.sig	ICM.CRE
chr17	29144561	29144760	Stk38	0.218605	0.0194563	0.0979199	pos.sig	ICM.CRE
chr8	114061221	114061440	Znrf1	0.218129	0.0137539	0.0782047	pos.sig	ICM.CRE
chr18	84854581	84854760	Cndp2	0.218012	0.018724	0.0953962	pos.sig	TE.CRE
chr7	26101721	26102000	Megf8	0.216814	0.0178633	0.0924978	pos.sig	ICM.CRE
chr17	46782481	46782660	Klc4	0.215999	0.0198725	0.0994921	pos.sig	TE.CRE
chr11	68505221	68505520	Myh10	0.215751	0.0179504	0.0926463	pos.sig	TE.CRE
chr4	135519401	135519720	Gale	-0.212181	0.0189624	0.0962494	neg.sig	TE.CRE
chr1	64783641	64783820	Fzd5	-0.216688	0.0179315	0.0926463	neg.sig	ICM.CRE
chr12	113910201	113910420	Akt1	-0.217775	0.0168765	0.0890868	neg.sig	TE.CRE
chr1	59970141	59970300	Fam117b	-0.217924	0.0154612	0.0841917	neg.sig	ICM.CRE
chr7	86988901	86989340	Anpep	-0.218517	0.0147606	0.0815865	neg.sig	ICM.CRE
chr11	117831321	117831520	Socs3	-0.218874	0.0187687	0.0955724	neg.sig	ICM.CRE
chr4	43458861	43459060	Tesk1	-0.219854	0.0177235	0.0920288	neg.sig	TE.CRE
chr6	125095561	125095700	Iffo1	-0.222565	0.0178174	0.0923612	neg.sig	ICM.CRE
chr4	132926481	132926680	Slc9a1	-0.224597	0.0177952	0.0922961	neg.sig	TE.CRE
chr3	88296801	88297140	Lmna	-0.225157	0.0160164	0.086222	neg.sig	TE.CRE
chr9	107457081	107457220	Rassf1	-0.225772	0.0171919	0.0901967	neg.sig	TE.CRE
chr12	113894981	113895140	Akt1	-0.226094	0.0155708	0.0844931	neg.sig	TE.CRE
chr11	115715601	115715740	Llgl2	-0.226216	0.0191307	0.0966909	neg.sig	TE.CRE
chr11	3272001	3272180	Limk2	-0.2273	0.0169377	0.0892117	neg.sig	TE.CRE
chr17	37187901	37188100	Gabbr1	-0.227306	0.0137149	0.0781234	neg.sig	ICM.CRE
chr19	53217421	53217560	Add3	-0.227904	0.0199762	0.0996922	neg.sig	ICM.CRE
chr8	121975781	121975940	Necab2	-0.229817	0.0183541	0.0941167	neg.sig	ICM.CRE
chr11	77672941	77673120	Myo18a	-0.230062	0.0142311	0.0798194	neg.sig	TE.CRE
chr12	76918901	76919120	Syne2	-0.230083	0.0187909	0.0956346	neg.sig	TE.CRE
chr11	98697921	98698240	Rapgefl1	-0.230378	0.0128484	0.0753312	neg.sig	TE.CRE
chr1	133724161	133724320	Slc41a1	-0.231741	0.0190977	0.0966268	neg.sig	ICM.CRE
chr1	134944281	134944560	Pik3c2b	-0.232594	0.0198733	0.0994921	neg.sig	ICM.CRE
chr15	82741061	82741220	Tcf20	-0.232738	0.0153538	0.0839591	neg.sig	TE.CRE
chr11	3813361	3813520	Slc35e4	-0.233328	0.0146171	0.0811236	neg.sig	TE.CRE
chr14	46276901	46277060	Ddhd1	-0.233416	0.0128417	0.0753312	neg.sig	ICM.CRE
chr3	85548861	85549020	Fam160a1	-0.233557	0.0109159	0.0677843	neg.sig	TE.CRE
chr5	36156981	36157140	Ablim2	-0.234811	0.0180985	0.0930569	neg.sig	TE.CRE
chr12	82881701	82881860	Map3k9	-0.234834	0.0108158	0.0674479	neg.sig	TE.CRE
chr15	83294261	83294440	Pacsin2	-0.235174	0.0191191	0.0966838	neg.sig	TE.CRE
chr2	156546621	156546800	Dlgap4	-0.235225	0.0190926	0.0966268	neg.sig	TE.CRE
chr15	10415941	10416120	Rad1	-0.235259	0.015699	0.0848979	neg.sig	ICM.CRE
chr17	28474181	28474400	Tead3	-0.235586	0.0189038	0.0960033	neg.sig	TE.CRE
chr6	125095961	125096140	Iffo1	-0.23571	0.0119612	0.0725686	neg.sig	ICM.CRE
chr2	28061621	28061800	Olfm1	-0.236101	0.013895	0.0786778	neg.sig	TE.CRE
chr4	132971361	132971540	Slc9a1	-0.23624	0.0103387	0.0655705	neg.sig	TE.CRE
chr13	49243081	49243260	Wnk2	-0.23848	0.0142898	0.0798668	neg.sig	TE.CRE
chr7	54101801	54102060	Ldha	-0.23855	0.0186193	0.0950076	neg.sig	ICM.CRE
chr11	69160181	69160360	Chd3	-0.238619	0.0137666	0.0782304	neg.sig	TE.CRE
chr7	90016141	90016280	Mex3b	-0.23867	0.0162348	0.0869483	neg.sig	ICM.CRE
chr2	84898481	84898720	Tnks1bp1	-0.238887	0.00948971	0.0620059	neg.sig	TE.CRE
chr5	65883401	65883580	1110003E01Rik	-0.239549	0.016936	0.0892117	neg.sig	TE.CRE
chr3	83843021	83843340	D930015E06Rik	-0.239659	0.0105682	0.0664937	neg.sig	TE.CRE
chr7	129276341	129276640	Palb2	-0.239661	0.0083788	0.0572662	neg.sig	ICM.CRE
chr15	98507201	98507340	Rnd1	-0.239788	0.015727	0.085001	neg.sig	ICM.CRE
chr15	81688621	81688940	Tob2	-0.239854	0.00805385	0.0556996	neg.sig	ICM.CRE
chr4	155276541	155276720	Acap3	-0.240155	0.0190693	0.0965861	neg.sig	TE.CRE
chr10	105011401	105011700	Tmtc2	-0.240534	0.00994139	0.0638369	neg.sig	TE.CRE
chr2	27534601	27534900	Rxra	-0.240541	0.0113646	0.0697505	neg.sig	TE.CRE
chr1	74283281	74283480	Arpc2	-0.240897	0.00950257	0.0620473	neg.sig	TE.CRE
chr8	41947961	41948160	Slc7a2	-0.241104	0.0100955	0.0645617	neg.sig	ICM.CRE
chr10	127962161	127962340	Esyt1	-0.241162	0.0146161	0.0811236	neg.sig	TE.CRE
chr19	25311761	25311940	Kank1	-0.241292	0.011485	0.0703529	neg.sig	TE.CRE
chr16	17234361	17234520	Hic2	-0.241625	0.00960017	0.0624274	neg.sig	TE.CRE
chr2	28060781	28060920	Olfm1	-0.242749	0.013959	0.0788822	neg.sig	TE.CRE
chr15	100325121	100325380	Csrnp2	-0.243201	0.0124233	0.0740956	neg.sig	ICM.CRE
chr3	62143301	62143440	Arhgef26	-0.243478	0.0123206	0.0739148	neg.sig	TE.CRE
chr7	123174461	123174620	Sox6	-0.24353	0.0186585	0.0951134	neg.sig	TE.CRE
chr9	123388461	123388680	Limd1	-0.2436	0.012707	0.0749876	neg.sig	TE.CRE
chr9	72380681	72380820	Rfx7	-0.243654	0.0192588	0.097235	neg.sig	ICM.CRE
chr4	140626201	140626360	Necap2	-0.243801	0.011001	0.0682237	neg.sig	TE.CRE
chr5	121246101	121246260	Oas1e	-0.243822	0.0166698	0.0883971	neg.sig	ICM.CRE
chr11	117830461	117830600	Socs3	-0.243973	0.0184379	0.0943951	neg.sig	ICM.CRE
chr11	69178881	69179020	Chd3	-0.244254	0.0116266	0.0710376	neg.sig	TE.CRE
chr10	120335861	120336140	Msrb3	-0.244552	0.00663347	0.0480307	neg.sig	TE.CRE
chr8	127421561	127421840	Gm505	-0.244669	0.0136673	0.0779924	neg.sig	TE.CRE
chr9	56265421	56265620	C230081A13Rik	-0.244993	0.00831747	0.0570521	neg.sig	TE.CRE
chr11	75465321	75465520	Myo1c	-0.245068	0.0130449	0.0758055	neg.sig	TE.CRE
chr1	46909881	46910020	Slc39a10	-0.245241	0.0172007	0.0901967	neg.sig	ICM.CRE
chr1	137584621	137584860	Nav1	-0.245396	0.0108447	0.0675183	neg.sig	ICM.CRE
chrX	71152101	71152280	Arhgap4	-0.245444	0.0148516	0.0818517	neg.sig	ICM.CRE
chr15	84498161	84498320	Prr5	-0.245602	0.0137785	0.0782509	neg.sig	TE.CRE
chr6	113424501	113424700	Il17rc	-0.246046	0.0194068	0.0977225	neg.sig	TE.CRE
chr10	60186201	60186340	Slc29a3	-0.246146	0.0150845	0.082943	neg.sig	TE.CRE
chr5	138189021	138189160	Tsc22d4	-0.246168	0.0161849	0.0867364	neg.sig	TE.CRE
chr2	166538641	166538780	Prex1	-0.246327	0.00915722	0.0604567	neg.sig	TE.CRE
chr2	167139481	167139720	B4galt5	-0.246716	0.0128761	0.0753312	neg.sig	TE.CRE
chr6	113321421	113321600	Tada3	-0.246716	0.0153831	0.0840499	neg.sig	TE.CRE
chr8	88016601	88016780	Gpt2	-0.246728	0.0128717	0.0753312	neg.sig	ICM.CRE
chr8	33119521	33119680	Nrg1	-0.247002	0.0196191	0.0984788	neg.sig	ICM.CRE
chr16	34572801	34572960	Kalrn	-0.247094	0.00893582	0.0595303	neg.sig	TE.CRE
chr4	126989361	126989720	Gja4	-0.247239	0.00648063	0.0472117	neg.sig	ICM.CRE
chr11	115024781	115024980	Slc9a3r1	-0.247628	0.00818433	0.0564238	neg.sig	TE.CRE
chr6	113325881	113326020	Tada3	-0.248214	0.0127732	0.0751679	neg.sig	TE.CRE
chr11	51448961	51449180	Rmnd5b	-0.248421	0.00856375	0.058071	neg.sig	ICM.CRE
chr4	125911521	125911760	Mtap7d1	-0.248585	0.00500436	0.0406533	neg.sig	TE.CRE
chr8	125201521	125201660	Cbfa2t3	-0.24868	0.0113108	0.0695546	neg.sig	TE.CRE
chr7	88357381	88357560	Pde8a	-0.248986	0.0112073	0.0691636	neg.sig	ICM.CRE
chr16	65562301	65562480	Chmp2b	-0.249024	0.0155064	0.0841917	neg.sig	TE.CRE
chr1	90967521	90967720	Sh3bp4	-0.249346	0.0184518	0.0943951	neg.sig	ICM.CRE
chr11	108783001	108783180	Axin2	-0.249542	0.0127412	0.0750964	neg.sig	ICM.CRE
chr2	122182701	122182900	Shf	-0.249747	0.0126657	0.0748372	neg.sig	ICM.CRE
chr14	66781761	66781900	Ptk2b	-0.250172	0.0125102	0.0742875	neg.sig	TE.CRE
chr9	36604681	36604860	Ei24	-0.250327	0.0129175	0.0753877	neg.sig	ICM.CRE
chr4	149316281	149316600	Spsb1	-0.250633	0.0049909	0.0406533	neg.sig	TE.CRE
chr8	12834721	12834880	Atp11a	-0.25103	0.0170076	0.0894311	neg.sig	TE.CRE
chr14	30822041	30822400	Chdh	-0.251367	0.00723939	0.0515309	neg.sig	TE.CRE
chr8	63702561	63702780	Sh3rf1	-0.251642	0.00997051	0.0639175	neg.sig	TE.CRE
chr17	66798641	66798820	1110012J17Rik	-0.251698	0.00891622	0.0595303	neg.sig	ICM.CRE
chr8	125202821	125203000	Cbfa2t3	-0.252954	0.00957714	0.0623202	neg.sig	TE.CRE
chr5	140212001	140212140	Micall2	-0.253375	0.00877664	0.0589678	neg.sig	ICM.CRE
chr11	77654201	77654380	Myo18a	-0.253575	0.00698152	0.0500553	neg.sig	TE.CRE
chr7	120350021	120350220	Arntl	-0.253577	0.014729	0.0814727	neg.sig	ICM.CRE
chr17	79135941	79136220	Strn	-0.253774	0.0152131	0.0835051	neg.sig	TE.CRE
chr1	74331101	74331700	Pnkd	-0.253885	0.00330906	0.0308122	neg.sig	ICM.CRE
chr15	102341741	102341880	Map3k12	-0.254229	0.0103037	0.0653923	neg.sig	ICM.CRE
chr16	89816661	89816820	Tiam1	-0.254548	0.0160733	0.0863203	neg.sig	TE.CRE
chr13	43655061	43655320	Ccdc90a	-0.254752	0.00557359	0.043114	neg.sig	TE.CRE
chr12	103521301	103521520	Rin3	-0.254915	0.00775716	0.0541066	neg.sig	TE.CRE
chr7	56502181	56502360	Nav2	-0.255181	0.0135641	0.0775428	neg.sig	TE.CRE
chr11	77672561	77672740	Myo18a	-0.255349	0.00545969	0.0428254	neg.sig	TE.CRE
chr14	68334701	68334880	Kctd9	-0.255529	0.0175696	0.0914754	neg.sig	TE.CRE
chr8	121971501	121971700	Necab2	-0.25605	0.00870223	0.0587169	neg.sig	ICM.CRE
chr4	120201581	120201720	Scmh1	-0.256131	0.0117736	0.0716589	neg.sig	ICM.CRE
chr14	102318421	102318580	Lmo7	-0.256432	0.00796969	0.055305	neg.sig	TE.CRE
chr6	70741481	70741620	Rpia	-0.256581	0.0158185	0.0853016	neg.sig	TE.CRE
chr6	83238241	83238400	Slc4a5	-0.25692	0.0162969	0.0870907	neg.sig	ICM.CRE
chr2	156905301	156905460	9830001H06Rik	-0.257223	0.00977977	0.0630348	neg.sig	ICM.CRE
chr14	34064201	34064380	Arhgap22	-0.257775	0.0165672	0.088027	neg.sig	TE.CRE
chr1	138131341	138131480	5730559C18Rik	-0.257842	0.0193507	0.0976126	neg.sig	TE.CRE
chr8	26864281	26864480	Ddhd2	-0.258331	0.00551865	0.0429696	neg.sig	ICM.CRE
chr17	6987001	6987300	Ezr	-0.258334	0.0075014	0.0530373	neg.sig	ICM.CRE
chr10	8237961	8238140	Ust	-0.258646	0.00771954	0.0539773	neg.sig	ICM.CRE
chr15	58912881	58913040	Mtss1	-0.258673	0.0143799	0.0802757	neg.sig	TE.CRE
chr15	76520461	76520640	Ppp1r16a	-0.258946	0.0160646	0.0863203	neg.sig	ICM.CRE
chr13	114407021	114407200	Snx18	-0.259004	0.00539288	0.0425898	neg.sig	ICM.CRE
chr6	88147961	88148100	Gata2	-0.259016	0.0126621	0.0748372	neg.sig	TE.CRE
chr4	118918481	118918660	Lepre1	-0.259308	0.00816972	0.056364	neg.sig	ICM.CRE
chr19	29722521	29722720	Ermp1	-0.259858	0.0176716	0.0918555	neg.sig	TE.CRE
chr2	167364341	167364480	Snai1	-0.260034	0.00429013	0.0366619	neg.sig	ICM.CRE
chr13	104124481	104124740	Mast4	-0.260065	0.0093321	0.0612709	neg.sig	TE.CRE
chr8	96704841	96704980	Mt1	-0.260179	0.0127493	0.0750974	neg.sig	TE.CRE
chr2	166408321	166408500	Prex1	-0.260452	0.0154377	0.0841551	neg.sig	TE.CRE
chr5	23946161	23946380	Slc4a2	-0.260817	0.0135624	0.0775428	neg.sig	TE.CRE
chrX	6767561	6767700	Clcn5	-0.261449	0.0169645	0.0893031	neg.sig	TE.CRE
chr15	93349641	93349800	Prickle1	-0.262018	0.00915352	0.0604567	neg.sig	ICM.CRE
chr3	94590081	94590220	Cgn	-0.262052	0.00665581	0.0481506	neg.sig	TE.CRE
chr5	140185901	140186080	Micall2	-0.262298	0.0125078	0.0742875	neg.sig	ICM.CRE
chr5	101227281	101227460	Helq	-0.262361	0.00658946	0.0477849	neg.sig	ICM.CRE
chr1	158869601	158869900	Ralgps2	-0.262656	0.0062724	0.0461903	neg.sig	ICM.CRE
chr12	77149861	77150040	Syne2	-0.262885	0.0123046	0.0739148	neg.sig	TE.CRE
chr7	20285841	20285980	Apoe	-0.262952	0.0096432	0.0626215	neg.sig	ICM.CRE
chr8	88016801	88017000	Gpt2	-0.263242	0.00615311	0.0454174	neg.sig	ICM.CRE
chr2	155207761	155208060	Trp53inp2	-0.263275	0.00447189	0.0377108	neg.sig	TE.CRE
chr7	29735061	29735380	Actn4	-0.263593	0.0102582	0.0651906	neg.sig	TE.CRE
chr8	122366381	122366540	Cotl1	-0.263787	0.0102002	0.0650232	neg.sig	ICM.CRE
chr2	167175021	167175200	B4galt5	-0.263797	0.0196127	0.0984788	neg.sig	TE.CRE
chr18	21458201	21458400	Fam59a	-0.263803	0.00557626	0.043114	neg.sig	TE.CRE
chr11	75479621	75479780	Myo1c	-0.264128	0.0158285	0.0853072	neg.sig	TE.CRE
chr1	107887601	107887780	Zcchc2	-0.264224	0.0157892	0.0852402	neg.sig	ICM.CRE
chr13	49282681	49283020	Ninj1	-0.264302	0.00889614	0.0595303	neg.sig	TE.CRE
chr5	36100461	36100660	Ablim2	-0.264549	0.0103908	0.0657257	neg.sig	TE.CRE
chr11	59541001	59541160	Mprip	-0.264557	0.00847699	0.0576472	neg.sig	TE.CRE
chr16	28929301	28929460	1600021P15Rik	-0.264893	0.0142868	0.0798668	neg.sig	TE.CRE
chr11	77616261	77616420	Myo18a	-0.264922	0.00475999	0.0394536	neg.sig	TE.CRE
chr16	28929861	28930020	1600021P15Rik	-0.265144	0.018974	0.096257	neg.sig	TE.CRE
chr5	32438501	32438640	Fosl2	-0.265529	0.0140464	0.0790501	neg.sig	TE.CRE
chr18	74867541	74867700	Myo5b	-0.265618	0.00697169	0.0500226	neg.sig	TE.CRE
chr13	49242021	49242220	Wnk2	-0.265657	0.00445703	0.0376314	neg.sig	TE.CRE
chr2	179852581	179852800	Osbpl2	-0.265671	0.00567947	0.0433042	neg.sig	TE.CRE
chr19	38129721	38129880	Cep55	-0.265968	0.012777	0.0751679	neg.sig	ICM.CRE
chr7	56135941	56136140	E2f8	-0.2662	0.0137969	0.0783089	neg.sig	TE.CRE
chr2	156548241	156548380	Dlgap4	-0.266367	0.0176526	0.091807	neg.sig	TE.CRE
chr8	121969281	121969440	Necab2	-0.26645	0.00600574	0.044852	neg.sig	ICM.CRE
chr2	130524941	130525200	Slc4a11	-0.266717	0.00827038	0.0568521	neg.sig	TE.CRE
chr9	71958861	71959060	Tcf12	-0.26673	0.00380027	0.0338288	neg.sig	ICM.CRE
chr11	102878321	102878580	Dcakd	-0.267035	0.0134914	0.0774069	neg.sig	ICM.CRE
chr1	66863861	66864020	1110028C15Rik	-0.267202	0.010454	0.0659934	neg.sig	ICM.CRE
chr9	94437781	94438000	1190002N15Rik	-0.267206	0.0165708	0.088027	neg.sig	ICM.CRE
chr19	46470161	46470320	Actr1a	-0.267212	0.0152297	0.0835482	neg.sig	TE.CRE
chr16	89962281	89962420	Tiam1	-0.26724	0.0108868	0.0676476	neg.sig	TE.CRE
chr8	97399321	97399460	Dok4	-0.267292	0.0139726	0.0788822	neg.sig	TE.CRE
chr1	6205041	6205200	Rb1cc1	-0.268012	0.00362898	0.0328891	neg.sig	TE.CRE
chr8	28285921	28286080	Rab11fip1	-0.268061	0.0142803	0.0798668	neg.sig	TE.CRE
chr2	152657021	152657240	Bcl2l1	-0.268121	0.00898117	0.0596811	neg.sig	TE.CRE
chr15	12479781	12479920	Pdzd2	-0.268805	0.0152458	0.083588	neg.sig	TE.CRE
chr15	84500041	84500240	Prr5	-0.269155	0.00527176	0.0421061	neg.sig	TE.CRE
chr3	100292281	100292460	Fam46c	-0.269418	0.00644018	0.0470975	neg.sig	ICM.CRE
chr2	166466281	166466420	Prex1	-0.269645	0.00563864	0.0433042	neg.sig	TE.CRE
chr8	125222401	125222560	Cbfa2t3	-0.270107	0.00811566	0.0560724	neg.sig	TE.CRE
chr1	60466961	60467120	Abi2	-0.270447	0.0134061	0.0771507	neg.sig	ICM.CRE
chr15	103333421	103333620	Pde1b	-0.270601	0.00766339	0.0537682	neg.sig	ICM.CRE
chr3	87973961	87974100	Mef2d	-0.270874	0.00793011	0.0550706	neg.sig	TE.CRE
chr19	10107241	10107400	Rab3il1	-0.271014	0.00264107	0.026347	neg.sig	TE.CRE
chr17	23863481	23863680	Pkmyt1	-0.271023	0.00666015	0.0481506	neg.sig	TE.CRE
chr5	114440181	114440320	Ssh1	-0.271135	0.00974147	0.0628731	neg.sig	TE.CRE
chr19	6297201	6297400	Ehd1	-0.271382	0.0177243	0.0920288	neg.sig	TE.CRE
chr6	85299021	85299180	Rab11fip5	-0.271415	0.00532041	0.0422919	neg.sig	TE.CRE
chr8	122364821	122365040	Cotl1	-0.271514	0.00553291	0.0429795	neg.sig	ICM.CRE
chr11	94857621	94857760	Ppp1r9b	-0.272379	0.00416583	0.0360041	neg.sig	TE.CRE
chr11	63733981	63734240	Hs3st3b1	-0.272456	0.0158103	0.0853016	neg.sig	TE.CRE
chr7	106530101	106530260	Gdpd5	-0.272579	0.00534338	0.0423683	neg.sig	ICM.CRE
chr19	26679201	26679340	Smarca2	-0.272962	0.0119997	0.0727097	neg.sig	ICM.CRE
chr9	110533221	110533400	Nbeal2	-0.273027	0.0054962	0.0429354	neg.sig	TE.CRE
chr13	43655481	43655820	Ccdc90a	-0.273186	0.00388179	0.0343294	neg.sig	TE.CRE
chrX	92639161	92639360	Fam123b	-0.273196	0.0142095	0.0798194	neg.sig	ICM.CRE
chr7	25785841	25786040	Atp1a3	-0.273229	0.00546031	0.0428254	neg.sig	ICM.CRE
chr1	36372481	36372620	Arid5a	-0.273267	0.00956779	0.062302	neg.sig	TE.CRE
chr2	166398581	166398820	Prex1	-0.273845	0.00636205	0.0467419	neg.sig	TE.CRE
chr15	27501081	27501220	Ank	-0.273994	0.0085862	0.0581817	neg.sig	TE.CRE
chr12	101437521	101437840	Calm1	-0.274099	0.00604362	0.0449935	neg.sig	TE.CRE
chr11	5161181	5161380	Kremen1	-0.274344	0.00264433	0.0263518	neg.sig	TE.CRE
chr3	102953541	102953840	Dennd2c	-0.27454	0.00844965	0.0575024	neg.sig	ICM.CRE
chr5	125049961	125050140	Tctn2	-0.274922	0.0185755	0.0948935	neg.sig	ICM.CRE
chr2	155206181	155206380	Trp53inp2	-0.275577	0.00505688	0.0409853	neg.sig	TE.CRE
chr7	80535861	80536020	Rgma	-0.275998	0.010105	0.0645617	neg.sig	TE.CRE
chr14	61403561	61403720	Mipep	-0.276009	0.0101019	0.0645617	neg.sig	TE.CRE
chr2	112083721	112083860	Lpcat4	-0.276124	0.0164867	0.0877597	neg.sig	TE.CRE
chr4	115983761	115983960	Mast2	-0.276131	0.00737991	0.0523588	neg.sig	TE.CRE
chr19	47123861	47124040	Pcgf6	-0.276517	0.0130305	0.0758055	neg.sig	ICM.CRE
chr5	139468821	139469000	Pdgfa	-0.276921	0.012325	0.0739148	neg.sig	TE.CRE
chr8	97876741	97876940	Mmp15	-0.277086	0.00271858	0.0268386	neg.sig	ICM.CRE
chr8	125200281	125200640	Cbfa2t3	-0.277338	0.00269341	0.0266972	neg.sig	TE.CRE
chr4	147293661	147293940	Plod1	-0.277635	0.00378803	0.0337515	neg.sig	ICM.CRE
chr5	137772181	137772320	Slc12a9	-0.277665	0.0132294	0.0765503	neg.sig	ICM.CRE
chr7	87544161	87544320	Furin	-0.278207	0.0142895	0.0798668	neg.sig	TE.CRE
chr12	79850421	79850620	Mpp5	-0.278253	0.00906534	0.0600259	neg.sig	TE.CRE
chr11	83883601	83883780	Dusp14	-0.278332	0.0179146	0.0926463	neg.sig	TE.CRE
chr2	166426961	166427140	Prex1	-0.278424	0.00720107	0.0513583	neg.sig	TE.CRE
chr6	83237581	83237760	Slc4a5	-0.27843	0.00787781	0.0547473	neg.sig	ICM.CRE
chr5	145119461	145119660	Baiap2l1	-0.27864	0.0154901	0.0841917	neg.sig	TE.CRE
chr1	52289641	52289840	Gls	-0.278644	0.00382413	0.0339482	neg.sig	TE.CRE
chr2	152656281	152656500	Bcl2l1	-0.278705	0.0147712	0.0815979	neg.sig	TE.CRE
chr12	113904521	113904660	Akt1	-0.278826	0.00266409	0.0264932	neg.sig	TE.CRE
chr15	73349761	73349920	Dennd3	-0.278892	0.0064885	0.0472329	neg.sig	TE.CRE
chr14	61370941	61371100	Spata13	-0.278954	0.0176496	0.091807	neg.sig	TE.CRE
chr5	64551201	64551400	Tbc1d1	-0.279186	0.00410427	0.0355587	neg.sig	ICM.CRE
chr7	135073161	135073320	Prss8	-0.279202	0.0096624	0.0627034	neg.sig	TE.CRE
chr4	125714141	125714440	Csf3r	-0.279232	0.0175322	0.0913568	neg.sig	TE.CRE
chr7	133907601	133907740	Mapk3	-0.27926	0.00671169	0.0484864	neg.sig	ICM.CRE
chr8	125201681	125201880	Cbfa2t3	-0.279569	0.00443162	0.0375424	neg.sig	TE.CRE
chr12	113913661	113913800	Akt1	-0.279573	0.00443108	0.0375424	neg.sig	TE.CRE
chr12	103791921	103792060	Chga	-0.27969	0.0104437	0.0659724	neg.sig	ICM.CRE
chr1	135142921	135143060	Plekha6	-0.279704	0.00352547	0.032352	neg.sig	ICM.CRE
chr14	70606761	70606920	Sorbs3	-0.279873	0.00658721	0.0477849	neg.sig	TE.CRE
chr15	100613401	100613580	Slc4a8	-0.280058	0.0054641	0.0428254	neg.sig	ICM.CRE
chr2	59645721	59645880	Tanc1	-0.280348	0.00592809	0.0445873	neg.sig	TE.CRE
chr4	131631201	131631340	Epb4.1	-0.28078	0.00406782	0.0353822	neg.sig	TE.CRE
chr9	123387121	123387340	Limd1	-0.280784	0.0140145	0.0790248	neg.sig	TE.CRE
chr13	19487541	19487940	Stard3nl	-0.281084	0.00875164	0.0589666	neg.sig	TE.CRE
chr5	125205381	125205580	Dnahc10	-0.281202	0.00350047	0.0322126	neg.sig	TE.CRE
chrX	147501761	147501920	Fgd1	-0.281521	0.00655677	0.0476205	neg.sig	ICM.CRE
chr7	56137221	56137400	E2f8	-0.281896	0.0124063	0.0740874	neg.sig	TE.CRE
chr3	104024661	104024860	Magi3	-0.282113	0.012336	0.0739148	neg.sig	TE.CRE
chr19	47653601	47653760	Slk	-0.283221	0.00715727	0.0510842	neg.sig	TE.CRE
chr7	133905321	133905460	Mapk3	-0.283497	0.00617292	0.0455282	neg.sig	ICM.CRE
chr5	139469161	139469300	Pdgfa	-0.283529	0.0124627	0.0742372	neg.sig	TE.CRE
chr6	83236141	83236300	Slc4a5	-0.283772	0.00508169	0.0411163	neg.sig	ICM.CRE
chr6	146951041	146951240	Ppfibp1	-0.283993	0.0163888	0.0873976	neg.sig	TE.CRE
chr8	125201301	125201440	Cbfa2t3	-0.284048	0.00635972	0.0467419	neg.sig	TE.CRE
chr3	85476181	85476360	Fam160a1	-0.284226	0.00345482	0.0319094	neg.sig	TE.CRE
chr2	28388821	28389080	Ralgds	-0.284264	0.00837392	0.0572662	neg.sig	TE.CRE
chr15	85409581	85409720	Wnt7b	-0.284359	0.00962186	0.0625256	neg.sig	TE.CRE
chr7	56619441	56619620	Nav2	-0.284677	0.0186278	0.0950076	neg.sig	TE.CRE
chr9	56265141	56265300	C230081A13Rik	-0.284686	0.00567908	0.0433042	neg.sig	TE.CRE
chr6	90713941	90714080	Iqsec1	-0.284698	0.005677	0.0433042	neg.sig	TE.CRE
chr4	132977421	132977680	Slc9a1	-0.284835	0.0020333	0.0218425	neg.sig	TE.CRE
chr12	114336761	114336900	Mta1	-0.284849	0.0053915	0.0425898	neg.sig	ICM.CRE
chr16	34572041	34572200	Kalrn	-0.285351	0.0043987	0.0373713	neg.sig	TE.CRE
chr8	97398221	97398380	Dok4	-0.285659	0.00435456	0.0371232	neg.sig	TE.CRE
chr19	53213141	53213320	Add3	-0.285804	0.00881409	0.0591359	neg.sig	ICM.CRE
chr14	61253681	61253820	Spata13	-0.286056	0.012244	0.0738136	neg.sig	TE.CRE
chr5	23986961	23987160	Agap3	-0.286088	0.00309102	0.0293863	neg.sig	TE.CRE
chr5	148241921	148242080	Pan3	-0.286164	0.00542336	0.0426821	neg.sig	TE.CRE
chr5	142332761	142332940	Sdk1	-0.286396	0.00291772	0.0281326	neg.sig	TE.CRE
chr3	62144041	62144200	Arhgef26	-0.286838	0.00381121	0.0338945	neg.sig	TE.CRE
chr9	107506541	107506680	Sema3b	-0.287747	0.0059583	0.0446493	neg.sig	TE.CRE
chr9	105372861	105373080	Atp2c1	-0.287827	0.00566537	0.0433042	neg.sig	ICM.CRE
chr19	43577941	43578220	Got1	-0.287852	0.0135313	0.0774866	neg.sig	TE.CRE
chr8	89408481	89408620	N4bp1	-0.287859	0.00565981	0.0433042	neg.sig	ICM.CRE
chr11	59544881	59545020	Mprip	-0.288276	0.00483805	0.0398228	neg.sig	TE.CRE
chr5	148242601	148242800	Pan3	-0.288298	0.0041877	0.036062	neg.sig	TE.CRE
chr8	42218801	42218940	Mtus1	-0.288794	0.00267938	0.0265896	neg.sig	TE.CRE
chr18	74792421	74792720	Myo5b	-0.288939	0.0052165	0.0419926	neg.sig	TE.CRE
chr4	149050061	149050420	Pik3cd	-0.289257	0.00304229	0.0290101	neg.sig	TE.CRE
chr8	97508121	97508280	Gpr56	-0.28943	0.00366455	0.0330965	neg.sig	TE.CRE
chr3	85477081	85477220	Fam160a1	-0.290168	0.00375199	0.0336511	neg.sig	TE.CRE
chr3	87776781	87776920	Nes	-0.290188	0.00210356	0.0224199	neg.sig	ICM.CRE
chr4	19496801	19497000	Cpne3	-0.290289	0.00242058	0.0246915	neg.sig	TE.CRE
chr14	119103821	119104020	Abcc4	-0.290378	0.00278792	0.0272402	neg.sig	TE.CRE
chr13	49282501	49282640	Ninj1	-0.290485	0.00988106	0.0635584	neg.sig	TE.CRE
chr19	7341721	7341860	Rcor2	-0.290868	0.00237035	0.0242799	neg.sig	ICM.CRE
chr15	100592701	100592860	Slc4a8	-0.291108	0.00213331	0.0226608	neg.sig	ICM.CRE
chr11	53705261	53705560	Slc22a5	-0.291443	0.00377562	0.033704	neg.sig	TE.CRE
chrX	98449841	98450020	Foxo4	-0.291604	0.00529344	0.0421833	neg.sig	TE.CRE
chr8	125170281	125170420	Cbfa2t3	-0.291657	0.00393687	0.0345853	neg.sig	TE.CRE
chr5	125212421	125212620	Dnahc10	-0.291689	0.00582636	0.0441364	neg.sig	TE.CRE
chr7	19945641	19945780	Ppp1r13l	-0.291849	0.00640053	0.0469521	neg.sig	TE.CRE
chr9	119886661	119886820	Csrnp1	-0.29204	0.00276022	0.0270755	neg.sig	TE.CRE
chr2	119979641	119979780	Ehd4	-0.292126	0.00407188	0.0353851	neg.sig	TE.CRE
chr2	155206041	155206180	Trp53inp2	-0.292302	0.00287198	0.0277479	neg.sig	TE.CRE
chr4	132972701	132972840	Slc9a1	-0.292539	0.00382439	0.0339482	neg.sig	TE.CRE
chr14	102239021	102239220	Lmo7	-0.292651	0.00886421	0.0594302	neg.sig	TE.CRE
chr1	90966741	90967080	Sh3bp4	-0.292793	0.00485563	0.0398295	neg.sig	ICM.CRE
chr10	93534881	93535060	Fgd6	-0.293072	0.00481335	0.0397227	neg.sig	TE.CRE
chr6	90665801	90665940	Iqsec1	-0.293084	0.00681822	0.0491067	neg.sig	TE.CRE
chr5	36182781	36182920	Ablim2	-0.293239	0.0039267	0.0345669	neg.sig	TE.CRE
chr6	90760181	90760360	Iqsec1	-0.293683	0.00953241	0.0621293	neg.sig	TE.CRE
chr14	34133341	34133540	Arhgap22	-0.2937	0.00260339	0.0260257	neg.sig	TE.CRE
chr16	84808221	84808540	Jam2	-0.293892	0.0104908	0.0661376	neg.sig	ICM.CRE
chr1	176433081	176433280	Fmn2	-0.294247	0.00199446	0.0215714	neg.sig	ICM.CRE
chr11	77664101	77664240	Myo18a	-0.294314	0.00281301	0.0273411	neg.sig	TE.CRE
chr19	6121081	6121220	Snx15	-0.294918	0.00237257	0.0242799	neg.sig	TE.CRE
chr1	133738141	133738300	Slc41a1	-0.29521	0.00387035	0.0343241	neg.sig	ICM.CRE
chr14	75283001	75283160	Lrch1	-0.295295	0.0160801	0.0863203	neg.sig	ICM.CRE
chr11	20232401	20232540	Slc1a4	-0.295336	0.00366578	0.0330965	neg.sig	ICM.CRE
chr5	64564761	64564900	Tbc1d1	-0.295369	0.00366175	0.0330965	neg.sig	ICM.CRE
chr11	115694061	115694220	Llgl2	-0.295395	0.00173052	0.0197927	neg.sig	TE.CRE
chr8	12824001	12824220	Atp11a	-0.295508	0.00573953	0.0436673	neg.sig	TE.CRE
chr16	90143101	90143280	Tiam1	-0.295662	0.00231017	0.0238726	neg.sig	TE.CRE
chr5	36191081	36191240	Ablim2	-0.295704	0.00421231	0.0361756	neg.sig	TE.CRE
chr19	10953261	10953440	Tmem109	-0.295722	0.0116672	0.0711942	neg.sig	TE.CRE
chr16	34390141	34390280	Kalrn	-0.295804	0.0116429	0.0710911	neg.sig	TE.CRE
chr6	90686061	90686280	Iqsec1	-0.295909	0.00294169	0.0282491	neg.sig	TE.CRE
chr11	3199621	3199760	Patz1	-0.296111	0.00216214	0.0228648	neg.sig	ICM.CRE
chr8	87601501	87601720	Wdr83	-0.296219	0.00533956	0.0423683	neg.sig	ICM.CRE
chr5	64689581	64689880	Tbc1d1	-0.296225	0.00435779	0.0371232	neg.sig	ICM.CRE
chr16	89816841	89817000	Tiam1	-0.296676	0.00451987	0.0378928	neg.sig	TE.CRE
chr13	54886501	54886680	Eif4e1b	-0.29679	0.00245321	0.0249707	neg.sig	ICM.CRE
chr16	65562521	65562680	Chmp2b	-0.297225	0.0060394	0.0449935	neg.sig	TE.CRE
chr4	116136621	116136840	Mast2	-0.298282	0.00527932	0.0421061	neg.sig	TE.CRE
chr4	140627121	140627260	Necap2	-0.298961	0.00194866	0.0212942	neg.sig	TE.CRE
chr4	126989841	126990000	Gja4	-0.299329	0.00121534	0.0153646	neg.sig	ICM.CRE
chr9	71745341	71745480	Tcf12	-0.29948	0.0190415	0.0964965	neg.sig	ICM.CRE
chr3	88305641	88305780	Lmna	-0.300186	0.0115751	0.0708139	neg.sig	TE.CRE
chr15	83294501	83294660	Pacsin2	-0.300697	0.00516963	0.0416859	neg.sig	TE.CRE
chr2	156853821	156853960	9830001H06Rik	-0.300782	0.000983592	0.0135522	neg.sig	ICM.CRE
chr11	12365061	12365260	Cobl	-0.300903	0.00968743	0.0627653	neg.sig	ICM.CRE
chr1	158869941	158870120	Ralgps2	-0.300955	0.00147328	0.0176626	neg.sig	ICM.CRE
chr7	56136961	56137220	E2f8	-0.301061	0.00867334	0.0586052	neg.sig	TE.CRE
chr13	49164941	49165080	Wnk2	-0.301141	0.00597391	0.0446493	neg.sig	TE.CRE
chr14	66790181	66790400	Ptk2b	-0.30141	0.00350351	0.0322126	neg.sig	TE.CRE
chr6	125095041	125095280	Iffo1	-0.302468	0.000966663	0.0133966	neg.sig	ICM.CRE
chr15	58913101	58913260	Mtss1	-0.302822	0.00160386	0.018732	neg.sig	TE.CRE
chr8	121970241	121970380	Necab2	-0.303028	0.00196249	0.0213715	neg.sig	ICM.CRE
chrX	91788141	91788300	Maged1	-0.303687	0.0118155	0.0718681	neg.sig	ICM.CRE
chr2	33323241	33323400	Zbtb43	-0.303934	0.00682521	0.0491198	neg.sig	ICM.CRE
chr16	28929701	28929840	1600021P15Rik	-0.304174	0.00755369	0.0532342	neg.sig	TE.CRE
chr5	64551641	64551780	Tbc1d1	-0.304188	0.00841546	0.0573816	neg.sig	ICM.CRE
chr7	90014081	90014220	Mex3b	-0.304432	0.00461513	0.0385893	neg.sig	ICM.CRE
chr13	43656561	43656700	Ccdc90a	-0.304782	0.0108854	0.0676476	neg.sig	TE.CRE
chr1	107908981	107909120	Zcchc2	-0.305334	0.0113431	0.0696635	neg.sig	ICM.CRE
chr8	112393381	112393580	Phlpp2	-0.30562	0.00903655	0.0599097	neg.sig	TE.CRE
chr6	114918561	114918740	Vgll4	-0.305712	0.00220446	0.0231834	neg.sig	TE.CRE
chr11	12364281	12364440	Cobl	-0.305852	0.00850144	0.0577308	neg.sig	ICM.CRE
chr9	65477641	65477800	Rbpms2	-0.305902	0.00578923	0.0439602	neg.sig	ICM.CRE
chr1	183115281	183115460	Wdr26	-0.306099	0.00892355	0.0595303	neg.sig	TE.CRE
chr8	121975361	121975500	Necab2	-0.3064	0.00540268	0.0425898	neg.sig	ICM.CRE
chr2	35279521	35279860	Ggta1	-0.306591	0.00746586	0.0528897	neg.sig	TE.CRE
chr16	89974621	89974840	Tiam1	-0.306646	0.000731971	0.0108562	neg.sig	TE.CRE
chr11	117828681	117828820	Socs3	-0.307218	0.001096	0.014523	neg.sig	ICM.CRE
chr5	106161561	106161900	Lrrc8d	-0.307405	0.000926305	0.0130079	neg.sig	TE.CRE
chr8	122363461	122363740	Cotl1	-0.307433	0.00114667	0.0149394	neg.sig	ICM.CRE
chr14	41828341	41828520	5730469M10Rik	-0.307527	0.0150394	0.0827427	neg.sig	TE.CRE
chr14	45839921	45840080	Txndc16	-0.307555	0.000971403	0.0134231	neg.sig	TE.CRE
chr10	38685201	38685340	Lama4	-0.308069	0.0140368	0.0790501	neg.sig	ICM.CRE
chr1	169528421	169528700	Rxrg	-0.308808	0.00197606	0.0214457	neg.sig	ICM.CRE
chr3	121671701	121671880	Arhgap29	-0.309351	0.0144212	0.0804107	neg.sig	TE.CRE
chr7	123183401	123183540	Sox6	-0.309394	0.00173461	0.019797	neg.sig	TE.CRE
chr11	78349381	78349520	Tnfaip1	-0.310252	0.0106151	0.0666564	neg.sig	TE.CRE
chr8	89409101	89409260	N4bp1	-0.310261	0.0112347	0.0691766	neg.sig	ICM.CRE
chr7	56502721	56502920	Nav2	-0.310749	0.00562172	0.0433042	neg.sig	TE.CRE
chr12	76919841	76920020	Syne2	-0.310757	0.000808112	0.0116759	neg.sig	TE.CRE
chr8	63703321	63703460	Sh3rf1	-0.310887	0.00193934	0.0212167	neg.sig	TE.CRE
chr12	77182761	77182960	Syne2	-0.310948	0.0049946	0.0406533	neg.sig	TE.CRE
chr3	101181161	101181320	Igsf3	-0.311707	0.00368464	0.0332078	neg.sig	TE.CRE
chr2	35548341	35548480	Dab2ip	-0.312041	0.0107528	0.0671662	neg.sig	TE.CRE
chr1	137583601	137583800	Nav1	-0.312105	0.00274729	0.0270563	neg.sig	ICM.CRE
chr1	107887241	107887380	Zcchc2	-0.312899	0.0167806	0.088728	neg.sig	ICM.CRE
chr7	137790421	137790580	Tacc2	-0.313011	0.00443859	0.0375424	neg.sig	TE.CRE
chr14	34164681	34164840	Arhgap22	-0.313037	0.00443508	0.0375424	neg.sig	TE.CRE
chr1	92894501	92894640	Lrrfip1	-0.313065	0.00114713	0.0149394	neg.sig	TE.CRE
chr17	24502361	24502600	Abca3	-0.313571	0.00651846	0.0474147	neg.sig	TE.CRE
chr11	86541601	86541860	Cltc	-0.313695	0.00410681	0.0355587	neg.sig	TE.CRE
chr6	29222801	29223000	2310016C08Rik	-0.313778	0.00326145	0.0304285	neg.sig	TE.CRE
chr1	173215701	173215900	Usp21	-0.313782	0.00147754	0.017679	neg.sig	ICM.CRE
chr1	59540681	59540840	Fzd7	-0.314099	0.00110231	0.014523	neg.sig	ICM.CRE
chr5	137763701	137763860	Slc12a9	-0.315202	0.00247806	0.0251967	neg.sig	ICM.CRE
chr13	49171481	49171640	Wnk2	-0.315252	0.00165958	0.019241	neg.sig	TE.CRE
chr7	123180941	123181120	Sox6	-0.315615	0.00345055	0.0319094	neg.sig	TE.CRE
chr11	75464881	75465080	Myo1c	-0.315621	0.00163765	0.0190798	neg.sig	TE.CRE
chr7	20163361	20163580	Zfp296	-0.315978	0.000864406	0.0123392	neg.sig	ICM.CRE
chr6	86961041	86961380	Nfu1	-0.315987	0.00121517	0.0153646	neg.sig	ICM.CRE
chr15	100646381	100646580	Slc4a8	-0.316048	0.000727169	0.0108188	neg.sig	ICM.CRE
chr1	107886741	107887100	Zcchc2	-0.316676	0.00235848	0.0241878	neg.sig	ICM.CRE
chr4	149075621	149075860	Pik3cd	-0.31693	0.0107224	0.0671087	neg.sig	TE.CRE
chr12	76953321	76953520	Syne2	-0.317279	0.00492943	0.0402613	neg.sig	TE.CRE
chr2	28405381	28405560	Ralgds	-0.317321	0.00115524	0.0149599	neg.sig	TE.CRE
chr15	82742241	82742440	Tcf20	-0.317645	0.000573631	0.00913485	neg.sig	TE.CRE
chr11	77637461	77637600	Myo18a	-0.317978	0.00106365	0.0142626	neg.sig	TE.CRE
chr9	70055821	70056000	Myo1e	-0.318023	0.00106182	0.0142626	neg.sig	TE.CRE
chr1	173218021	173218200	Usp21	-0.318681	0.000691088	0.0104454	neg.sig	ICM.CRE
chr7	4114541	4114820	Cdc42ep5	-0.319191	0.00181747	0.0203759	neg.sig	TE.CRE
chr5	101197021	101197180	Helq	-0.319838	0.00238418	0.0243725	neg.sig	ICM.CRE
chr14	46277621	46277940	Ddhd1	-0.320098	0.000924577	0.0130029	neg.sig	ICM.CRE
chr16	34094101	34094420	Kalrn	-0.320277	0.000456738	0.0078521	neg.sig	TE.CRE
chr11	77667861	77668080	Myo18a	-0.320336	0.00164619	0.0191387	neg.sig	TE.CRE
chr14	75286261	75286500	Lrch1	-0.320411	0.00376093	0.0336979	neg.sig	ICM.CRE
chr7	90016521	90016680	Mex3b	-0.320613	0.00396774	0.0347022	neg.sig	ICM.CRE
chr15	84512101	84512280	Prr5	-0.320891	0.0025922	0.0259989	neg.sig	TE.CRE
chr7	135073981	135074140	Prss8	-0.320894	0.00204445	0.0219127	neg.sig	TE.CRE
chr8	121971721	121971880	Necab2	-0.321541	0.00212227	0.0225687	neg.sig	ICM.CRE
chr8	42200541	42200700	Mtus1	-0.322029	0.0106969	0.0670536	neg.sig	TE.CRE
chr6	128086761	128086920	Tspan9	-0.322209	0.00543604	0.0427111	neg.sig	TE.CRE
chr5	137772381	137772520	Slc12a9	-0.322419	0.00936845	0.0613824	neg.sig	ICM.CRE
chr13	49157001	49157140	Wnk2	-0.322624	0.00645134	0.0471371	neg.sig	TE.CRE
chr7	90017741	90017900	Mex3b	-0.322724	0.00134184	0.016463	neg.sig	ICM.CRE
chr1	92949301	92949680	Lrrfip1	-0.322829	0.000433442	0.00761689	neg.sig	TE.CRE
chr4	120191981	120192140	Scmh1	-0.322883	0.0072413	0.0515309	neg.sig	ICM.CRE
chr12	8779301	8779460	Sdc1	-0.323371	0.00123439	0.015523	neg.sig	ICM.CRE
chr12	113913341	113913540	Akt1	-0.323571	0.00122526	0.0154286	neg.sig	TE.CRE
chr16	90142861	90143020	Tiam1	-0.323595	0.00210231	0.0224199	neg.sig	TE.CRE
chr9	65477861	65478060	Rbpms2	-0.324336	0.000515092	0.00841496	neg.sig	ICM.CRE
chr3	34549561	34549740	Sox2	-0.32481	0.00189896	0.0210497	neg.sig	ICM.CRE
chr13	34437021	34437280	Slc22a23	-0.32494	0.000764024	0.0112092	neg.sig	TE.CRE
chr5	140185341	140185480	Micall2	-0.325835	0.00127202	0.0158955	neg.sig	ICM.CRE
chr4	138528341	138528500	Tmco4	-0.326071	0.00518649	0.0417864	neg.sig	TE.CRE
chr4	98102181	98102380	Inadl	-0.326619	0.00116287	0.0149599	neg.sig	TE.CRE
chr15	100643601	100643760	Slc4a8	-0.326636	0.00116214	0.0149599	neg.sig	ICM.CRE
chr5	64621441	64621720	Tbc1d1	-0.326965	0.00155964	0.0183509	neg.sig	ICM.CRE
chr5	135461301	135461440	Cldn3	-0.326987	0.00271376	0.0268189	neg.sig	TE.CRE
chr14	75347081	75347260	Lrch1	-0.327176	0.00100789	0.0137672	neg.sig	ICM.CRE
chr3	100292701	100292860	Fam46c	-0.327667	0.00105193	0.0141854	neg.sig	ICM.CRE
chr9	41794221	41794360	Sorl1	-0.328888	0.00396386	0.0347002	neg.sig	ICM.CRE
chr1	179187381	179187560	Akt3	-0.328956	0.00478121	0.0395643	neg.sig	TE.CRE
chrX	147520241	147520460	Fgd1	-0.329133	0.00475734	0.0394536	neg.sig	ICM.CRE
chr2	32672481	32672660	Stxbp1	-0.329726	0.00643434	0.0470911	neg.sig	ICM.CRE
chr12	81213421	81213600	Zfp36l1	-0.329751	0.00233265	0.0240204	neg.sig	ICM.CRE
chr19	47125101	47125240	Pcgf6	-0.329817	0.000383478	0.00698416	neg.sig	ICM.CRE
chr9	63590781	63591080	Smad3	-0.330059	0.000704524	0.0105876	neg.sig	ICM.CRE
chr3	88337141	88337300	Mex3a	-0.33028	0.000616809	0.00962891	neg.sig	ICM.CRE
chr3	88136441	88136640	Tmem79	-0.330624	0.000445909	0.00775001	neg.sig	TE.CRE
chr17	57202461	57202620	Crb3	-0.330918	0.0010548	0.0142039	neg.sig	TE.CRE
chr1	59539141	59539320	Fzd7	-0.331379	0.000431852	0.00760299	neg.sig	ICM.CRE
chr2	3630541	3630800	Fam107b	-0.331579	0.00141051	0.0171261	neg.sig	TE.CRE
chr4	100937741	100938100	Jak1	-0.331718	0.000331705	0.00634836	neg.sig	TE.CRE
chr15	8591581	8591820	Slc1a3	-0.331748	0.0185945	0.0949399	neg.sig	ICM.CRE
chr9	72379961	72380180	Rfx7	-0.332066	0.000948865	0.0131884	neg.sig	ICM.CRE
chr15	73398501	73398680	Dennd3	-0.332068	0.0010106	0.0137844	neg.sig	TE.CRE
chr7	6125661	6125820	Zfp444	-0.332231	0.00166752	0.0192556	neg.sig	ICM.CRE
chr5	140212261	140212560	Micall2	-0.332321	0.00113607	0.0148605	neg.sig	ICM.CRE
chr14	75347581	75347820	Lrch1	-0.332623	0.00378494	0.0337515	neg.sig	ICM.CRE
chr4	115981481	115981680	Mast2	-0.332848	0.00134851	0.016521	neg.sig	TE.CRE
chr8	12859321	12859480	Atp11a	-0.333454	0.00131977	0.0162737	neg.sig	TE.CRE
chr8	23869341	23869520	Plat	-0.333823	0.00801202	0.0555177	neg.sig	TE.CRE
chr7	90015161	90015320	Mex3b	-0.334088	0.000998804	0.0136825	neg.sig	ICM.CRE
chr15	93349361	93349580	Prickle1	-0.334227	0.000596479	0.0094198	neg.sig	ICM.CRE
chr7	20161101	20161240	Zfp296	-0.334552	0.00199293	0.0215714	neg.sig	ICM.CRE
chr17	37140101	37140240	Zfp57	-0.335552	0.000642875	0.00988966	neg.sig	ICM.CRE
chr4	132925541	132925760	Slc9a1	-0.335556	0.00073093	0.0108562	neg.sig	TE.CRE
chr4	100827761	100827960	Jak1	-0.336234	0.00388081	0.0343294	neg.sig	TE.CRE
chr15	84512521	84512660	Prr5	-0.337191	0.00149969	0.017782	neg.sig	TE.CRE
chr2	6515081	6515240	Celf2	-0.337453	0.00251656	0.025398	neg.sig	TE.CRE
chr2	59545221	59545420	Tanc1	-0.337512	0.0125646	0.0743786	neg.sig	TE.CRE
chr11	59917601	59917820	Rai1	-0.338172	0.00300312	0.0287328	neg.sig	ICM.CRE
chr4	98062841	98063160	Inadl	-0.33881	0.000163851	0.00375356	neg.sig	TE.CRE
chr10	43621221	43621380	Qrsl1	-0.338898	0.01846	0.0943951	neg.sig	TE.CRE
chr11	114537221	114537380	Ttyh2	-0.338921	0.000461895	0.00789791	neg.sig	TE.CRE
chr14	102283101	102283300	Lmo7	-0.338992	0.00108175	0.014427	neg.sig	TE.CRE
chr1	36365561	36365700	Arid5a	-0.340179	0.000438475	0.00766284	neg.sig	TE.CRE
chr3	121516501	121516720	Abcd3	-0.340251	0.00781387	0.0543825	neg.sig	ICM.CRE
chr13	34436281	34436420	Slc22a23	-0.34042	0.00125428	0.0157315	neg.sig	TE.CRE
chr5	148241641	148241900	Pan3	-0.340462	0.00033295	0.00634836	neg.sig	TE.CRE
chr5	125205641	125205780	Dnahc10	-0.340545	0.000354354	0.00655417	neg.sig	TE.CRE
chr11	117828881	117829020	Socs3	-0.340856	0.000235457	0.00493059	neg.sig	ICM.CRE
chr5	147831281	147831440	Lnx2	-0.341165	0.000874596	0.0124473	neg.sig	TE.CRE
chr8	12849881	12850080	Atp11a	-0.341548	0.00057768	0.00918395	neg.sig	TE.CRE
chr8	12756501	12756640	Atp11a	-0.341585	0.00168519	0.0193725	neg.sig	TE.CRE
chr6	140593861	140594160	Aebp2	-0.342749	0.000943264	0.0131625	neg.sig	ICM.CRE
chr4	100828361	100828500	Jak1	-0.344129	0.000455346	0.0078521	neg.sig	TE.CRE
chr11	115025381	115025560	Slc9a3r1	-0.344245	0.00102302	0.0139338	neg.sig	TE.CRE
chr4	132895481	132895620	Wdtc1	-0.345271	0.00121112	0.0153521	neg.sig	TE.CRE
chr2	6642801	6642940	Celf2	-0.345313	0.00739334	0.052415	neg.sig	TE.CRE
chr15	82742561	82742700	Tcf20	-0.345487	0.000493605	0.0082061	neg.sig	TE.CRE
chr14	70203881	70204040	Rhobtb2	-0.345745	0.00127618	0.0158955	neg.sig	TE.CRE
chr19	47708901	47709040	Slk	-0.345798	0.00292793	0.0282025	neg.sig	TE.CRE
chr15	83294901	83295160	Pacsin2	-0.345986	0.00166894	0.0192556	neg.sig	TE.CRE
chr7	104229741	104230000	Gab2	-0.346163	0.000776364	0.0113378	neg.sig	TE.CRE
chr15	58870801	58870960	Mtss1	-0.346701	0.00500736	0.0406533	neg.sig	TE.CRE
chr4	155278481	155278700	Acap3	-0.347242	0.00398972	0.0348303	neg.sig	TE.CRE
chr10	88144881	88145020	Spic	-0.347563	0.015499	0.0841917	neg.sig	ICM.CRE
chr7	56619201	56619380	Nav2	-0.348093	0.000476179	0.00797751	neg.sig	TE.CRE
chr11	5136621	5136800	Kremen1	-0.348122	0.000273689	0.00555974	neg.sig	TE.CRE
chr10	95403661	95403880	Eea1	-0.348254	0.000441448	0.00770064	neg.sig	TE.CRE
chr8	12860981	12861140	Atp11a	-0.348556	0.00066174	0.0100982	neg.sig	TE.CRE
chr11	3812801	3812940	Slc35e4	-0.348802	0.000284778	0.00571161	neg.sig	TE.CRE
chr15	85412821	85412960	Wnt7b	-0.349429	0.00120422	0.0153521	neg.sig	TE.CRE
chr9	107458781	107458960	Rassf1	-0.349554	0.00226788	0.0235894	neg.sig	TE.CRE
chrX	131116161	131116320	Btk	-0.35033	0.0039302	0.0345669	neg.sig	ICM.CRE
chr12	77148541	77148700	Syne2	-0.350871	0.00447436	0.0377108	neg.sig	TE.CRE
chr4	100828761	100828900	Jak1	-0.351328	0.00121047	0.0153521	neg.sig	TE.CRE
chr6	146945521	146945720	Ppfibp1	-0.351626	0.00304954	0.0290501	neg.sig	TE.CRE
chr14	70210461	70210640	Rhobtb2	-0.351949	0.00118479	0.0151804	neg.sig	TE.CRE
chr18	83079141	83079280	Zfp516	-0.351951	0.00110293	0.014523	neg.sig	TE.CRE
chr19	29722781	29723020	Ermp1	-0.351982	0.000141358	0.00339367	neg.sig	TE.CRE
chr11	77624521	77624700	Myo18a	-0.352154	0.000229555	0.00487139	neg.sig	TE.CRE
chr8	12756301	12756480	Atp11a	-0.352236	0.00030342	0.00597229	neg.sig	TE.CRE
chr18	74866261	74866420	Myo5b	-0.352352	0.000532634	0.00862649	neg.sig	TE.CRE
chr4	149075461	149075620	Pik3cd	-0.352455	0.00166811	0.0192556	neg.sig	TE.CRE
chr19	26821361	26821520	Smarca2	-0.353806	0.00555026	0.0430506	neg.sig	ICM.CRE
chr5	34164041	34164200	Whsc1	-0.354361	0.000705848	0.0105876	neg.sig	TE.CRE
chr2	156544881	156545020	Dlgap4	-0.3553	0.00459984	0.0384953	neg.sig	TE.CRE
chr15	58912201	58912340	Mtss1	-0.355741	0.00712986	0.0509651	neg.sig	TE.CRE
chr13	49284341	49284560	Ninj1	-0.356655	0.000312511	0.00607574	neg.sig	TE.CRE
chr4	138529441	138529640	Tmco4	-0.356706	0.00026968	0.00549005	neg.sig	TE.CRE
chr11	77639461	77639600	Myo18a	-0.357022	0.000198977	0.00439925	neg.sig	TE.CRE
chr3	101180841	101181120	Igsf3	-0.357059	0.00030728	0.00600311	neg.sig	TE.CRE
chr12	114165641	114165800	Jag2	-0.357604	0.000208566	0.00454778	neg.sig	TE.CRE
chr7	146089921	146090080	Bnip3	-0.358342	0.000390667	0.00707442	neg.sig	TE.CRE
chr14	121502741	121502880	Farp1	-0.358409	0.00249518	0.0252896	neg.sig	TE.CRE
chr11	77583841	77584000	Myo18a	-0.358812	0.00612763	0.0454056	neg.sig	TE.CRE
chr19	46471701	46471840	Sufu	-0.35901	0.000117378	0.00300515	neg.sig	ICM.CRE
chr4	125706181	125706340	Csf3r	-0.359428	0.0028155	0.0273411	neg.sig	TE.CRE
chr15	100609861	100610000	Slc4a8	-0.360349	0.000818922	0.0118069	neg.sig	ICM.CRE
chr11	94853141	94853360	Ppp1r9b	-0.360511	0.00010159	0.00271295	neg.sig	TE.CRE
chr12	76919621	76919820	Syne2	-0.361093	0.000154128	0.00362697	neg.sig	TE.CRE
chr16	89819021	89819220	Tiam1	-0.361173	0.00099675	0.0136825	neg.sig	TE.CRE
chr5	101195441	101195620	Helq	-0.361386	0.000297438	0.00586668	neg.sig	ICM.CRE
chr18	5065701	5065860	Svil	-0.363603	0.00587717	0.0443095	neg.sig	ICM.CRE
chr4	155266841	155267000	Acap3	-0.364278	4.31107e-05	0.00146901	neg.sig	TE.CRE
chrX	50723161	50723320	Mospd1	-0.364888	0.000238142	0.0049651	neg.sig	TE.CRE
chr1	169323461	169323620	Mgst3	-0.365255	0.00023446	0.00492055	neg.sig	TE.CRE
chr11	35687521	35687660	Wwc1	-0.365462	0.000734997	0.0108841	neg.sig	TE.CRE
chr4	138529221	138529400	Tmco4	-0.367524	4.57575e-05	0.00152638	neg.sig	TE.CRE
chr4	118907801	118907960	Lepre1	-0.367607	0.00490635	0.0401439	neg.sig	ICM.CRE
chr4	11313421	11313640	Esrp1	-0.368289	9.50184e-05	0.00259839	neg.sig	TE.CRE
chr5	36201061	36201240	Ablim2	-0.369	0.000646361	0.00992723	neg.sig	TE.CRE
chr16	90144421	90144680	Tiam1	-0.369573	0.000166748	0.00381075	neg.sig	TE.CRE
chr5	36183321	36183520	Ablim2	-0.369616	3.25753e-05	0.00116865	neg.sig	TE.CRE
chr2	6642141	6642320	Celf2	-0.369783	0.00243192	0.0247805	neg.sig	TE.CRE
chr8	74657721	74657960	Tpm4	-0.369825	0.000627165	0.00976397	neg.sig	TE.CRE
chr17	79135021	79135280	Strn	-0.370208	9.3811e-05	0.0025851	neg.sig	TE.CRE
chrX	92639901	92640100	Fam123b	-0.370694	0.00185936	0.0206805	neg.sig	ICM.CRE
chr11	74402741	74402900	Rap1gap2	-0.37093	0.00145024	0.0174304	neg.sig	ICM.CRE
chrX	96331601	96331760	Efnb1	-0.372947	0.000476101	0.00797751	neg.sig	TE.CRE
chr16	89858921	89859080	Tiam1	-0.373361	0.00114015	0.0148893	neg.sig	TE.CRE
chr10	120287761	120287900	Msrb3	-0.374005	0.00274918	0.0270563	neg.sig	TE.CRE
chr15	100631361	100631540	Slc4a8	-0.374291	0.000939191	0.0131318	neg.sig	ICM.CRE
chr6	125099021	125099240	Iffo1	-0.374807	8.17344e-05	0.00233576	neg.sig	ICM.CRE
chr12	83271721	83271860	Sipa1l1	-0.375998	0.00429206	0.0366619	neg.sig	TE.CRE
chr1	133424781	133425000	Fam72a	-0.376014	0.000587546	0.00932522	neg.sig	TE.CRE
chr7	137789821	137790000	Tacc2	-0.376317	0.000218137	0.00469192	neg.sig	TE.CRE
chr11	75477481	75477680	Myo1c	-0.376336	0.0140342	0.0790501	neg.sig	TE.CRE
chr1	59970661	59970800	Fam117b	-0.376531	0.000679528	0.0103364	neg.sig	ICM.CRE
chr11	83881261	83881480	Dusp14	-0.376624	0.000121913	0.0030662	neg.sig	TE.CRE
chr7	137789561	137789780	Tacc2	-0.377693	0.000223507	0.00477501	neg.sig	TE.CRE
chr7	19575961	19576160	Mypop	-0.37785	0.000428823	0.00757773	neg.sig	TE.CRE
chr2	59679601	59679940	Tanc1	-0.377929	0.00090096	0.0127575	neg.sig	TE.CRE
chr11	75463941	75464080	Myo1c	-0.37823	3.92699e-05	0.0013576	neg.sig	TE.CRE
chr5	125210081	125210280	Dnahc10	-0.379052	0.00102518	0.0139433	neg.sig	TE.CRE
chr13	34283781	34284000	Slc22a23	-0.379371	0.000245943	0.00511638	neg.sig	TE.CRE
chr11	5139921	5140080	Kremen1	-0.379961	0.000600935	0.00945876	neg.sig	TE.CRE
chr16	89954821	89955020	Tiam1	-0.379962	0.000600927	0.00945876	neg.sig	TE.CRE
chr15	99165461	99165600	Fmnl3	-0.380058	0.000306944	0.00600311	neg.sig	TE.CRE
chr14	56225681	56225840	Irf9	-0.380089	0.00127569	0.0158955	neg.sig	ICM.CRE
chr16	90143961	90144340	Tiam1	-0.380363	2.53453e-05	0.000991597	neg.sig	TE.CRE
chr8	8660021	8660180	Efnb2	-0.381023	5.59073e-05	0.00176582	neg.sig	TE.CRE
chr5	36156781	36156920	Ablim2	-0.381747	8.18143e-05	0.00233576	neg.sig	TE.CRE
chr9	96872821	96873120	Spsb4	-0.382731	1.35692e-05	0.000631604	neg.sig	TE.CRE
chr11	119288081	119288260	Rnf213	-0.38399	0.000338787	0.00639224	neg.sig	ICM.CRE
chr19	37248881	37249020	Cpeb3	-0.385078	0.000420163	0.00748032	neg.sig	TE.CRE
chr5	53441701	53441860	Slc34a2	-0.385118	0.0129031	0.0753808	neg.sig	TE.CRE
chr7	56503321	56503460	Nav2	-0.385483	0.000319696	0.0061658	neg.sig	TE.CRE
chr10	38775321	38775540	Lama4	-0.387353	0.000162108	0.00372261	neg.sig	ICM.CRE
chr8	12846021	12846240	Atp11a	-0.388382	0.000155178	0.00364266	neg.sig	TE.CRE
chr2	156854181	156854340	9830001H06Rik	-0.388462	3.55457e-05	0.00124699	neg.sig	ICM.CRE
chr6	90666481	90666620	Iqsec1	-0.388588	0.000141014	0.00339367	neg.sig	TE.CRE
chr11	75471061	75471220	Myo1c	-0.388896	6.94668e-05	0.00208994	neg.sig	TE.CRE
chr8	125224761	125224920	Cbfa2t3	-0.389018	5.32616e-05	0.00171067	neg.sig	TE.CRE
chr1	132358581	132358760	Cd55	-0.391204	0.00377344	0.033704	neg.sig	TE.CRE
chr15	84510261	84510440	Prr5	-0.391373	7.37218e-05	0.00219709	neg.sig	TE.CRE
chr14	102275641	102275780	Lmo7	-0.391664	0.00150179	0.017782	neg.sig	TE.CRE
chr3	85888661	85888800	Sh3d19	-0.392467	0.000170066	0.00386095	neg.sig	TE.CRE
chr9	105397701	105397860	Atp2c1	-0.392919	0.000341138	0.00639224	neg.sig	ICM.CRE
chr12	113897401	113897560	Akt1	-0.393419	5.13766e-05	0.00167331	neg.sig	TE.CRE
chr7	56501661	56501800	Nav2	-0.394213	0.000120819	0.00304675	neg.sig	TE.CRE
chr13	49174581	49174720	Wnk2	-0.394684	0.00150125	0.017782	neg.sig	TE.CRE
chr11	5136401	5136560	Kremen1	-0.394699	4.41873e-05	0.00148968	neg.sig	TE.CRE
chr5	65852301	65852480	1110003E01Rik	-0.395014	0.000262779	0.0053948	neg.sig	TE.CRE
chr1	59540121	59540260	Fzd7	-0.396013	2.89419e-05	0.0011006	neg.sig	ICM.CRE
chr1	171895761	171895900	Hsd17b7	-0.396642	0.00225361	0.0234924	neg.sig	ICM.CRE
chr1	133737541	133737700	Slc41a1	-0.397148	5.63242e-05	0.00177309	neg.sig	ICM.CRE
chr7	137406141	137406280	Fgfr2	-0.399437	0.00595843	0.0446493	neg.sig	TE.CRE
chr5	36200861	36201020	Ablim2	-0.400491	0.00202204	0.0218202	neg.sig	TE.CRE
chr12	103941221	103941380	Itpk1	-0.400576	0.000254105	0.00522895	neg.sig	ICM.CRE
chr8	97509901	97510060	Gpr56	-0.401389	1.6675e-05	0.000730833	neg.sig	TE.CRE
chr9	48793621	48793900	Usp28	-0.401407	8.03224e-05	0.0023216	neg.sig	ICM.CRE
chr11	9019241	9019420	Upp1	-0.402434	0.000313553	0.00608358	neg.sig	ICM.CRE
chr16	34513521	34513720	Kalrn	-0.405053	9.9578e-05	0.00268972	neg.sig	TE.CRE
chr13	49284801	49284940	Ninj1	-0.405535	6.06405e-05	0.00186573	neg.sig	TE.CRE
chr9	108996761	108996900	Plxnb1	-0.405955	0.000332528	0.00634836	neg.sig	TE.CRE
chr18	82725021	82725160	Mbp	-0.413189	0.000279998	0.00562778	neg.sig	TE.CRE
chr11	95238381	95238520	Fam117a	-0.413588	0.000681386	0.0103481	neg.sig	TE.CRE
chr8	12755721	12755920	Atp11a	-0.414555	7.23946e-05	0.00217115	neg.sig	TE.CRE
chr11	86517981	86518140	Cltc	-0.416322	0.000458091	0.00786115	neg.sig	TE.CRE
chr4	115980081	115980220	Mast2	-0.416805	5.92384e-05	0.00184046	neg.sig	TE.CRE
chr6	125104701	125104900	Iffo1	-0.418374	0.000152843	0.00361462	neg.sig	ICM.CRE
chr15	58912521	58912660	Mtss1	-0.418387	7.30888e-06	0.000390257	neg.sig	TE.CRE
chr11	98711921	98712080	Rapgefl1	-0.419103	2.13828e-05	0.000865858	neg.sig	TE.CRE
chr12	8778901	8779040	Sdc1	-0.422617	4.69988e-06	0.000275919	neg.sig	ICM.CRE
chr6	85322641	85322780	Rab11fip5	-0.423288	0.000442841	0.00771078	neg.sig	TE.CRE
chr17	56969301	56969500	Rfx2	-0.424741	3.01299e-05	0.00111664	neg.sig	ICM.CRE
chr1	92949841	92950000	Lrrfip1	-0.429302	0.00232806	0.0240053	neg.sig	TE.CRE
chr13	34284841	34285020	Slc22a23	-0.432393	2.08194e-05	0.000853145	neg.sig	TE.CRE
chr17	68220941	68221100	Arhgap28	-0.43312	0.000437787	0.00766284	neg.sig	ICM.CRE
chr7	123183801	123184060	Sox6	-0.433244	3.84822e-05	0.00134504	neg.sig	TE.CRE
chr16	34253421	34253560	Kalrn	-0.433286	0.000279085	0.00562604	neg.sig	TE.CRE
chr5	5266021	5266160	Cdk14	-0.435809	0.000627515	0.00976397	neg.sig	TE.CRE
chr14	61351841	61351980	Spata13	-0.438002	0.0002633	0.0053948	neg.sig	TE.CRE
chr1	107887401	107887540	Zcchc2	-0.43964	9.95876e-05	0.00268972	neg.sig	ICM.CRE
chr14	75283941	75284160	Lrch1	-0.439918	5.57659e-05	0.00176582	neg.sig	ICM.CRE
chr8	12862241	12862420	Atp11a	-0.441997	0.000160948	0.00371391	neg.sig	TE.CRE
chr9	63589801	63590060	Smad3	-0.44208	8.03416e-05	0.0023216	neg.sig	ICM.CRE
chr5	36101021	36101180	Ablim2	-0.442453	2.56751e-06	0.000170695	neg.sig	TE.CRE
chr15	100591261	100591440	Slc4a8	-0.442466	3.15254e-05	0.00114394	neg.sig	ICM.CRE
chr15	58871681	58871820	Mtss1	-0.446291	7.57524e-05	0.00223658	neg.sig	TE.CRE
chr19	25471381	25471520	Kank1	-0.449244	0.000107906	0.00283387	neg.sig	TE.CRE
chr1	36374861	36375060	Arid5a	-0.451101	8.11616e-06	0.000423958	neg.sig	TE.CRE
chr19	40811701	40811840	Entpd1	-0.451759	0.000158442	0.00369614	neg.sig	TE.CRE
chr7	137789241	137789420	Tacc2	-0.455594	1.04436e-05	0.000514444	neg.sig	TE.CRE
chr13	94905041	94905180	Lhfpl2	-0.45832	1.31807e-05	0.000617283	neg.sig	ICM.CRE
chr15	99164601	99164760	Fmnl3	-0.461402	7.27792e-07	6.78345e-05	neg.sig	TE.CRE
chr13	49284141	49284320	Ninj1	-0.472984	4.25123e-06	0.00025908	neg.sig	TE.CRE
chr9	65478301	65478520	Rbpms2	-0.477828	1.66815e-05	0.000730833	neg.sig	ICM.CRE
chr11	63892861	63893080	Cox10	-0.478524	6.23653e-07	6.04835e-05	neg.sig	TE.CRE
chr4	132973661	132973860	Slc9a1	-0.489998	1.44299e-05	0.000656389	neg.sig	TE.CRE
chr4	138528921	138529200	Tmco4	-0.500092	3.57527e-08	7.49574e-06	neg.sig	TE.CRE
chr1	169323101	169323260	Mgst3	-0.50165	8.32663e-06	0.000430224	neg.sig	TE.CRE
chr16	34513301	34513480	Kalrn	-0.50189	5.2222e-06	0.000300893	neg.sig	TE.CRE
chr14	73109721	73109940	Fndc3a	-0.5045	3.97763e-07	4.32207e-05	neg.sig	ICM.CRE
chr11	63892681	63892840	Cox10	-0.508483	1.71586e-06	0.000127443	neg.sig	TE.CRE
chr16	65562701	65562860	Chmp2b	-0.509667	6.29838e-07	6.04835e-05	neg.sig	TE.CRE
chr16	34162281	34162440	Kalrn	-0.514821	8.03852e-08	1.36876e-05	neg.sig	TE.CRE
chr13	54886161	54886320	Eif4e1b	-0.519365	1.1289e-07	1.70356e-05	neg.sig	ICM.CRE
chr7	50863381	50863600	Zfp819	-0.548819	1.73188e-05	0.000751826	neg.sig	ICM.CRE

## Sheet: ICM TE associated distal CREs
chr	start	end	symbol	r (Acc vs Expr)	P value (Acc vs Expr)	FDR (Acc vs Expr)	Correlation type	CRE type
chr1	6181201	6181380	Rb1cc1	0.740835	2.02779e-08	1.72205e-05	pos.sig	TE.CRE
chr1	6185561	6185780	Rb1cc1	0.738153	2.13758e-09	3.51769e-06	pos.sig	TE.CRE
chr1	65037441	65037620	Plekhm3	0.709895	2.9029e-07	0.000117591	pos.sig	ICM.CRE
chr8	119765601	119765800	4933407C03Rik	0.702387	9.22753e-09	1.0008e-05	pos.sig	TE.CRE
chr9	66885621	66885820	Tpm1	0.702049	2.69557e-08	2.10296e-05	pos.sig	TE.CRE
chr3	101884321	101884460	Vangl1	0.691249	5.62964e-07	0.000186661	pos.sig	ICM.CRE
chr1	172112881	172113040	Uap1	0.682131	2.40181e-06	0.000483083	pos.sig	ICM.CRE
chr6	122735021	122735160	Nanog	0.681278	4.79246e-06	0.000761308	pos.sig	ICM.CRE
chr11	53335261	53335640	2019-09-08	0.680018	7.96664e-16	4.19527e-11	pos.sig	TE.CRE
chr9	36597061	36597280	Ei24	0.676208	5.15815e-08	3.52767e-05	pos.sig	ICM.CRE
chr11	78276861	78277000	Slc46a1	0.671904	1.05196e-08	1.09281e-05	pos.sig	TE.CRE
chr4	101063901	101064120	Ak4	0.670056	5.5992e-10	1.37143e-06	pos.sig	ICM.CRE
chr5	143665421	143665560	Actb	0.669071	2.7772e-09	4.30143e-06	pos.sig	TE.CRE
chr7	26657301	26657480	Cyp2s1	0.668698	2.40346e-06	0.000483083	pos.sig	TE.CRE
chr12	86107281	86107480	Npc2	0.668477	1.16632e-09	2.50689e-06	pos.sig	TE.CRE
chr13	73889841	73890180	Slc12a7	0.668127	1.55296e-12	2.09902e-08	pos.sig	ICM.CRE
chr13	94418681	94419080	Bhmt	0.667874	1.59438e-12	2.09902e-08	pos.sig	ICM.CRE
chr9	44016341	44016560	Cbl	0.667042	1.66293e-07	8.14611e-05	pos.sig	TE.CRE
chr11	53339041	53339260	2019-09-08	0.665594	3.61242e-16	3.80464e-11	pos.sig	TE.CRE
chr3	98999921	99000320	Wars2	0.66428	1.847e-11	1.08594e-07	pos.sig	ICM.CRE
chr2	25179141	25179340	Grin1	0.655688	5.44605e-10	1.37143e-06	pos.sig	ICM.CRE
chr18	84834001	84834160	Cndp2	0.65535	5.76703e-07	0.000187243	pos.sig	TE.CRE
chr8	74860141	74860360	Klf2	0.65277	2.78733e-07	0.000115123	pos.sig	ICM.CRE
chr11	46545161	46545340	Timd2	0.65276	4.01993e-11	1.8408e-07	pos.sig	TE.CRE
chr5	35456521	35456820	Lrpap1	0.65086	1.30991e-13	3.44903e-09	pos.sig	TE.CRE
chr10	59720101	59720340	Psap	0.649922	2.2428e-11	1.24323e-07	pos.sig	TE.CRE
chr11	57728221	57728620	Hand1	0.647717	7.47924e-13	1.31287e-08	pos.sig	ICM.CRE
chr13	74536961	74537240	Pdcd6	0.64555	4.43578e-11	1.94659e-07	pos.sig	TE.CRE
chrX	147558541	147558860	Tsr2	0.644107	1.51355e-10	5.49687e-07	pos.sig	ICM.CRE
chr9	118993181	118993520	Plcd1	0.642022	1.38263e-14	4.854e-10	pos.sig	TE.CRE
chr19	23399501	23399840	Smc5	0.640826	1.75187e-09	3.16302e-06	pos.sig	ICM.CRE
chr1	95589501	95589740	Bok	0.640522	1.81212e-11	1.08594e-07	pos.sig	TE.CRE
chr9	118985041	118985300	Plcd1	0.639644	6.01746e-13	1.26753e-08	pos.sig	TE.CRE
chr17	47657781	47658000	AI661453	0.638601	1.36617e-06	0.000338556	pos.sig	TE.CRE
chr9	45826081	45826360	Sidt2	0.638461	2.4504e-10	8.47769e-07	pos.sig	TE.CRE
chr1	184020501	184020640	Enah	0.637838	2.87513e-09	4.38857e-06	pos.sig	ICM.CRE
chr9	18286701	18286860	Gm5612	0.636046	2.32897e-05	0.00208226	pos.sig	ICM.CRE
chr8	26906081	26906420	Ddhd2	0.635191	6.52335e-08	4.21501e-05	pos.sig	ICM.CRE
chr17	12969301	12969500	Igf2r	0.633314	7.81217e-11	3.16456e-07	pos.sig	ICM.CRE
chr13	13522041	13522220	Gpr137b	0.632228	9.2478e-06	0.00117066	pos.sig	TE.CRE
chr12	87074801	87075220	Mfsd7c	0.631906	1.85594e-11	1.08594e-07	pos.sig	TE.CRE
chr12	11246661	11246960	Smc6	0.63183	1.46389e-06	0.000355249	pos.sig	ICM.CRE
chr9	36599421	36599560	Ei24	0.62961	7.93262e-06	0.00104959	pos.sig	ICM.CRE
chr19	7393021	7393240	Rcor2	0.627794	4.63863e-09	6.4287e-06	pos.sig	ICM.CRE
chr16	91626681	91627040	Tmem50b	0.627642	4.69008e-09	6.4287e-06	pos.sig	TE.CRE
chr11	46467461	46467680	Havcr1	0.625478	1.52375e-08	1.44284e-05	pos.sig	TE.CRE
chr14	56374061	56374200	Nynrin	0.625044	6.021e-12	5.28448e-08	pos.sig	TE.CRE
chr7	31615861	31616000	Cd22	0.624149	2.77369e-08	2.13856e-05	pos.sig	ICM.CRE
chr2	130608281	130608440	Slc4a11	0.623009	1.36849e-07	6.99664e-05	pos.sig	TE.CRE
chr3	99009141	99009320	Wars2	0.62205	1.44874e-07	7.26585e-05	pos.sig	ICM.CRE
chr7	30765881	30766060	Zfp568	0.619852	1.84337e-09	3.18271e-06	pos.sig	TE.CRE
chr5	111274361	111274500	Ulk1	0.618961	2.06716e-05	0.00193852	pos.sig	ICM.CRE
chr9	118991961	118992300	Plcd1	0.616364	1.41543e-11	1.06481e-07	pos.sig	TE.CRE
chr9	36609601	36609740	Ei24	0.615122	2.3881e-08	1.94975e-05	pos.sig	ICM.CRE
chr5	53381181	53381420	Slc34a2	0.615109	2.59699e-11	1.36759e-07	pos.sig	TE.CRE
chr17	46332281	46332480	Mad2l1bp	0.614652	1.60051e-06	0.000370897	pos.sig	TE.CRE
chr15	100349781	100349940	Slc11a2	0.610507	4.12409e-08	2.99554e-05	pos.sig	TE.CRE
chr5	108481181	108481340	Mtf2	0.610017	2.29053e-07	0.000101596	pos.sig	TE.CRE
chr19	3795761	3796100	Tcirg1	0.60894	1.27999e-09	2.6962e-06	pos.sig	ICM.CRE
chr9	20760741	20760940	S1pr2	0.60863	7.20332e-06	0.0010003	pos.sig	ICM.CRE
chr5	35458821	35459180	Lrpap1	0.607681	1.79059e-09	3.16302e-06	pos.sig	TE.CRE
chr2	24771121	24771300	Arrdc1	0.606662	1.86747e-06	0.000408269	pos.sig	TE.CRE
chr10	119936001	119936140	Hmga2	0.60658	1.875e-06	0.000408269	pos.sig	ICM.CRE
chr9	44201401	44201620	C2cd2l	0.606082	3.64014e-07	0.000135951	pos.sig	TE.CRE
chr13	13539001	13539220	Nid1	0.604882	8.73029e-10	1.95635e-06	pos.sig	ICM.CRE
chr11	78247661	78247920	Slc46a1	0.602215	2.15899e-12	2.52652e-08	pos.sig	TE.CRE
chr2	28968381	28968600	Setx	0.60122	9.31231e-09	1.0008e-05	pos.sig	ICM.CRE
chr12	86029441	86029680	Npc2	0.600741	7.77152e-11	3.16456e-07	pos.sig	TE.CRE
chr1	63525741	63525900	Adam23	0.600311	2.01955e-06	0.000431211	pos.sig	ICM.CRE
chr1	184024701	184024840	Enah	0.59985	2.04381e-08	1.72205e-05	pos.sig	ICM.CRE
chr15	73551301	73551460	Slc45a4	0.599698	1.66129e-09	3.09555e-06	pos.sig	ICM.CRE
chr8	28271621	28271880	Rab11fip1	0.599483	2.12336e-09	3.51769e-06	pos.sig	TE.CRE
chr7	87428481	87428740	Unc45a	0.59922	6.92565e-10	1.62092e-06	pos.sig	TE.CRE
chr11	78276581	78276760	Slc46a1	0.599056	3.4106e-08	2.52964e-05	pos.sig	TE.CRE
chr18	6227861	6228040	Arhgap12	0.598799	3.53656e-05	0.00274902	pos.sig	TE.CRE
chr11	102600601	102600780	Ccdc43	0.598634	3.57592e-09	5.38029e-06	pos.sig	ICM.CRE
chr8	41415121	41415300	Zdhhc2	0.598372	4.43388e-07	0.000155601	pos.sig	ICM.CRE
chr11	113661221	113661400	Cdc42ep4	0.597679	3.17569e-10	9.55619e-07	pos.sig	TE.CRE
chr9	18253521	18253720	Gm5612	0.597026	2.99864e-05	0.00244822	pos.sig	ICM.CRE
chr11	53326341	53326500	2019-09-08	0.597006	1.18957e-05	0.00137075	pos.sig	TE.CRE
chr15	73489801	73489960	Slc45a4	0.596693	1.67532e-09	3.09555e-06	pos.sig	ICM.CRE
chr8	11266061	11266280	Col4a1	0.59668	7.87982e-08	4.7696e-05	pos.sig	ICM.CRE
chr1	173332021	173332300	F11r	0.596658	2.76509e-10	9.01595e-07	pos.sig	TE.CRE
chr9	118957561	118957780	Plcd1	0.596403	1.14926e-10	4.32288e-07	pos.sig	TE.CRE
chr9	44158001	44158260	C2cd2l	0.595712	1.44491e-09	2.84646e-06	pos.sig	TE.CRE
chr11	117822581	117822760	Socs3	0.59571	2.59974e-07	0.000110209	pos.sig	ICM.CRE
chr9	44061621	44061880	Pdzd3	0.593254	1.65705e-11	1.08594e-07	pos.sig	TE.CRE
chr5	35460421	35460660	Lrpap1	0.593013	5.43747e-09	6.81761e-06	pos.sig	TE.CRE
chr10	119915981	119916120	Hmga2	0.592927	6.36539e-08	4.15218e-05	pos.sig	ICM.CRE
chr11	78241461	78241680	Slc13a2	0.59279	1.45645e-09	2.84646e-06	pos.sig	TE.CRE
chr3	102025921	102026080	Vangl1	0.592315	1.2129e-06	0.000314211	pos.sig	ICM.CRE
chr10	59727261	59727420	Psap	0.590319	3.28058e-06	0.000594974	pos.sig	TE.CRE
chr17	21872761	21872920	Zfp820	0.589877	9.63227e-08	5.4542e-05	pos.sig	ICM.CRE
chr7	146439501	146439720	Pwwp2b	0.588951	1.05393e-11	8.5385e-08	pos.sig	TE.CRE
chr8	124111381	124111560	Fbxo31	0.587758	1.74884e-05	0.00174422	pos.sig	ICM.CRE
chr11	68712381	68712620	Myh10	0.586759	4.47898e-09	6.4287e-06	pos.sig	TE.CRE
chr19	3820921	3821380	Tcirg1	0.58651	4.58271e-12	4.38778e-08	pos.sig	ICM.CRE
chr17	13187741	13188000	Pnldc1	0.586116	4.70001e-09	6.4287e-06	pos.sig	ICM.CRE
chr9	102991241	102991560	Slco2a1	0.585469	1.02629e-10	4.00333e-07	pos.sig	TE.CRE
chr2	122038561	122038800	Sord	0.584939	1.57517e-05	0.00162645	pos.sig	TE.CRE
chr4	46082001	46082160	Ncbp1	0.584842	7.39642e-05	0.00433741	pos.sig	TE.CRE
chr5	135425581	135425880	Cldn4	0.584331	9.66031e-10	2.11965e-06	pos.sig	TE.CRE
chr15	73522281	73522480	Slc45a4	0.58423	6.34809e-10	1.51952e-06	pos.sig	ICM.CRE
chr11	98754461	98754720	Cdc6	0.583888	9.05191e-08	5.23822e-05	pos.sig	TE.CRE
chr9	36624181	36624480	Ei24	0.583638	2.53375e-08	2.03707e-05	pos.sig	ICM.CRE
chr5	135433561	135433720	Cldn4	0.58175	4.13126e-10	1.14502e-06	pos.sig	TE.CRE
chr19	7021421	7021660	Esrra	0.581702	5.2754e-09	6.81761e-06	pos.sig	TE.CRE
chr6	117836421	117836680	Zfp239	0.581291	4.74038e-07	0.000161052	pos.sig	ICM.CRE
chr10	59795561	59795800	Psap	0.580326	3.06173e-10	9.48423e-07	pos.sig	TE.CRE
chr8	109132421	109132700	Cdh1	0.578885	2.29248e-08	1.8863e-05	pos.sig	TE.CRE
chrX	70852901	70853240	Slc6a8	0.578724	5.33538e-09	6.81761e-06	pos.sig	TE.CRE
chr1	88978441	88978660	Alppl2	0.578446	2.38828e-07	0.000103941	pos.sig	TE.CRE
chr18	84840161	84840620	Cndp2	0.578329	3.03887e-12	3.20056e-08	pos.sig	TE.CRE
chr12	56040081	56040360	Baz1a	0.577498	3.11564e-07	0.000123827	pos.sig	TE.CRE
chr7	3226621	3226880	Prkcc	0.577244	8.9914e-08	5.23822e-05	pos.sig	TE.CRE
chr10	128280201	128280400	Cd63	0.577034	2.17821e-05	0.00199315	pos.sig	TE.CRE
chr13	58644021	58644240	Slc28a3	0.576982	9.17008e-07	0.000262446	pos.sig	TE.CRE
chr6	148864721	148864940	Caprin2	0.574224	1.05368e-05	0.00125679	pos.sig	ICM.CRE
chr6	140724541	140724700	Aebp2	0.574164	3.7245e-05	0.00285045	pos.sig	ICM.CRE
chr10	60896781	60897000	X99384	0.569453	2.82495e-10	9.01595e-07	pos.sig	ICM.CRE
chr8	87935201	87935400	Gpt2	0.568194	3.09934e-05	0.00250518	pos.sig	ICM.CRE
chr19	9181341	9181500	Ahnak	0.567362	1.8307e-08	1.62054e-05	pos.sig	TE.CRE
chr1	6145961	6146160	Rb1cc1	0.566783	2.34686e-06	0.000478093	pos.sig	TE.CRE
chr2	122047681	122047840	Sord	0.566219	9.77359e-08	5.50462e-05	pos.sig	TE.CRE
chr9	20826861	20827080	S1pr2	0.566164	1.99105e-08	1.71885e-05	pos.sig	ICM.CRE
chr3	122661301	122661580	Usp53	0.564753	0.00018015	0.00758638	pos.sig	TE.CRE
chr7	3262521	3262660	Prkcc	0.564452	1.07145e-05	0.00127222	pos.sig	TE.CRE
chr3	88211021	88211220	0610031J06Rik	0.564109	4.15458e-08	2.99702e-05	pos.sig	TE.CRE
chr11	97776521	97776660	Cacnb1	0.563406	7.52086e-06	0.00101944	pos.sig	ICM.CRE
chrX	71620841	71620980	Slc10a3	0.563374	1.67613e-05	0.00169071	pos.sig	TE.CRE
chr9	45767421	45767560	Bace1	0.56321	1.68771e-05	0.00169772	pos.sig	TE.CRE
chr3	145479861	145480040	Ddah1	0.562944	1.78133e-07	8.4892e-05	pos.sig	TE.CRE
chr5	36082661	36082940	Sh3tc1	0.562808	3.28337e-11	1.6467e-07	pos.sig	TE.CRE
chr2	84730201	84730400	Ube2l6	0.562627	1.72064e-08	1.54889e-05	pos.sig	ICM.CRE
chr1	37383681	37383820	6330578E17Rik	0.562317	8.94658e-07	0.000257449	pos.sig	TE.CRE
chr6	39116401	39116660	Jhdm1d	0.561001	1.85123e-05	0.00181034	pos.sig	ICM.CRE
chr8	108646341	108646520	Esrp2	0.560918	3.13843e-06	0.000579899	pos.sig	TE.CRE
chr1	72276381	72276560	Xrcc5	0.560595	3.1886e-06	0.000586085	pos.sig	ICM.CRE
chr1	184012261	184012560	Enah	0.560388	5.18577e-09	6.81761e-06	pos.sig	ICM.CRE
chr11	51494441	51494720	Rmnd5b	0.55985	1.42079e-08	1.37854e-05	pos.sig	ICM.CRE
chr8	108711901	108712040	Slc7a6	0.55983	3.17584e-07	0.000123883	pos.sig	TE.CRE
chr10	116610921	116611200	Frs2	0.559676	6.6403e-09	7.9496e-06	pos.sig	TE.CRE
chr3	145625721	145625860	Ddah1	0.558028	8.29413e-05	0.00470914	pos.sig	TE.CRE
chrX	70901001	70901180	Slc6a8	0.55792	6.25095e-09	7.74536e-06	pos.sig	TE.CRE
chr10	60182521	60182700	Slc29a3	0.557909	2.92972e-07	0.000118223	pos.sig	TE.CRE
chr9	65121741	65121900	Cilp	0.557449	9.49681e-09	1.01032e-05	pos.sig	TE.CRE
chr2	28957761	28957980	Setx	0.557439	1.1633e-06	0.000311756	pos.sig	ICM.CRE
chr1	9934781	9934960	Sgk3	0.557276	1.42367e-06	0.000346287	pos.sig	TE.CRE
chr19	6270161	6270380	Ehd1	0.557086	3.81336e-10	1.08548e-06	pos.sig	TE.CRE
chr18	21133501	21133740	Mep1b	0.556807	2.60471e-06	0.000507081	pos.sig	ICM.CRE
chr6	51438901	51439100	Snx10	0.556682	1.21123e-06	0.000314211	pos.sig	ICM.CRE
chr1	183983201	183983340	Enah	0.556518	1.4815e-06	0.000358697	pos.sig	ICM.CRE
chr3	88046521	88046740	0610031J06Rik	0.556409	3.34619e-10	9.78955e-07	pos.sig	TE.CRE
chr17	47819981	47820160	Tcfeb	0.556343	3.23345e-06	0.000590209	pos.sig	TE.CRE
chr14	56469781	56470120	Khnyn	0.555448	2.49531e-10	8.47769e-07	pos.sig	TE.CRE
chr15	100316501	100316660	Slc11a2	0.555433	8.91617e-08	5.23822e-05	pos.sig	TE.CRE
chr16	30407601	30407740	Atp13a3	0.554383	1.36449e-05	0.0014745	pos.sig	ICM.CRE
chr4	141428601	141428820	Efhd2	0.553818	2.63449e-08	2.09395e-05	pos.sig	TE.CRE
chr8	107124241	107124380	Pdp2	0.553587	6.67242e-07	0.00020853	pos.sig	ICM.CRE
chrX	138834961	138835180	Acsl4	0.553444	5.46106e-05	0.00359525	pos.sig	ICM.CRE
chr7	86333741	86333900	Mfge8	0.552973	4.07017e-08	2.97691e-05	pos.sig	ICM.CRE
chr7	29754821	29755440	Actn4	0.552912	4.01256e-11	1.8408e-07	pos.sig	TE.CRE
chr4	59157301	59157540	Ugcg	0.552503	6.85677e-05	0.00414265	pos.sig	ICM.CRE
chrX	159161661	159161860	Txlng	0.552498	4.85971e-07	0.000164575	pos.sig	ICM.CRE
chr1	174433861	174434020	Tagln2	0.55239	5.38926e-09	6.81761e-06	pos.sig	TE.CRE
chr6	51627781	51628000	Snx10	0.552144	2.81815e-07	0.000115941	pos.sig	ICM.CRE
chr14	51637121	51637260	Apex1	0.552093	1.24467e-05	0.0014061	pos.sig	ICM.CRE
chr11	46476781	46477120	Havcr1	0.551526	3.723e-08	2.74203e-05	pos.sig	TE.CRE
chr6	113560501	113560760	Irak2	0.551525	1.46302e-08	1.40078e-05	pos.sig	TE.CRE
chr2	91496981	91497280	Atg13	0.551319	1.91484e-09	3.25279e-06	pos.sig	ICM.CRE
chr13	13503461	13503660	Gpr137b	0.550956	1.63854e-06	0.000375975	pos.sig	TE.CRE
chr11	35586941	35587100	Pank3	0.550195	7.45848e-05	0.00435341	pos.sig	TE.CRE
chr2	91438621	91438860	Arhgap1	0.550019	1.98819e-05	0.00188988	pos.sig	TE.CRE
chrX	7811981	7812140	Porcn	0.54979	3.24124e-07	0.000125044	pos.sig	ICM.CRE
chr11	98881261	98881440	Cdc6	0.549696	1.74996e-06	0.000394664	pos.sig	TE.CRE
chr1	37581021	37581280	Mgat4a	0.54954	6.17558e-08	4.09068e-05	pos.sig	TE.CRE
chr6	128229221	128229360	Tead4	0.549306	1.42669e-08	1.37854e-05	pos.sig	TE.CRE
chr5	31283401	31283700	Slc5a6	0.549113	7.64551e-08	4.68159e-05	pos.sig	TE.CRE
chr14	99663621	99663780	Klf5	0.548249	0.00036608	0.011712	pos.sig	TE.CRE
chr1	155380021	155380380	Npl	0.547912	1.09281e-08	1.11744e-05	pos.sig	ICM.CRE
chrX	39491921	39492120	Stag2	0.546653	6.22169e-06	0.000918423	pos.sig	TE.CRE
chrX	39427821	39428020	Stag2	0.546473	5.21311e-06	0.000807426	pos.sig	TE.CRE
chr7	4121781	4122040	Cdc42ep5	0.546373	5.72454e-07	0.000186661	pos.sig	TE.CRE
chr12	86178121	86178280	Npc2	0.546187	7.70273e-08	4.68936e-05	pos.sig	TE.CRE
chr16	20480221	20480540	Ap2m1	0.546045	3.36332e-07	0.000128402	pos.sig	TE.CRE
chr9	118989281	118989480	Plcd1	0.545845	1.83101e-08	1.62054e-05	pos.sig	TE.CRE
chr9	108488981	108489220	Arih2	0.545827	3.16705e-08	2.39969e-05	pos.sig	ICM.CRE
chr17	25869141	25869360	Narfl	0.545801	2.64425e-08	2.09395e-05	pos.sig	TE.CRE
chr12	76813821	76814020	Sgpp1	0.545439	8.85344e-05	0.00490765	pos.sig	TE.CRE
chr12	17549581	17549760	Odc1	0.545035	4.81222e-08	3.31634e-05	pos.sig	TE.CRE
chr7	20232941	20233080	Zfp296	0.544889	4.29013e-05	0.00310543	pos.sig	ICM.CRE
chr8	108715681	108715820	Slc7a6	0.544875	5.83422e-08	3.91379e-05	pos.sig	TE.CRE
chr9	36588701	36588920	Ei24	0.544818	4.30191e-05	0.00310788	pos.sig	ICM.CRE
chr7	25347601	25347800	Phldb3	0.54383	1.02729e-08	1.08196e-05	pos.sig	TE.CRE
chr9	66001741	66001880	Snx1	0.543776	0.00019773	0.00804057	pos.sig	TE.CRE
chr15	82717381	82717660	Tcf20	0.543374	0.00011471	0.0057973	pos.sig	TE.CRE
chr17	46244641	46244860	Mad2l1bp	0.542852	8.37692e-07	0.000245757	pos.sig	TE.CRE
chr6	113636521	113636800	6720456B07Rik	0.541704	1.83811e-06	0.000407562	pos.sig	TE.CRE
chr7	152108461	152108720	Fgf4	0.541326	4.62779e-06	0.0007487	pos.sig	ICM.CRE
chr9	14205161	14205340	Endod1	0.541177	0.000123784	0.00605183	pos.sig	TE.CRE
chr11	70490401	70490580	Pfn1	0.540912	1.80193e-09	3.16302e-06	pos.sig	TE.CRE
chr2	29024621	29024760	Setx	0.540705	5.04154e-05	0.00339449	pos.sig	ICM.CRE
chrX	70838641	70838780	Slc6a8	0.540423	6.69462e-07	0.000208605	pos.sig	TE.CRE
chr10	59814601	59814740	Psap	0.540044	6.83977e-07	0.000211253	pos.sig	TE.CRE
chr16	84790921	84791120	Mrpl39	0.539912	1.01856e-05	0.00123427	pos.sig	ICM.CRE
chr9	108459481	108459700	Arih2	0.539893	1.68853e-06	0.000384905	pos.sig	ICM.CRE
chr9	45846961	45847180	Sidt2	0.53977	1.69955e-06	0.000385668	pos.sig	TE.CRE
chr16	30403001	30403240	Atp13a3	0.539591	2.40718e-07	0.000104332	pos.sig	ICM.CRE
chr11	102955341	102955520	Acbd4	0.539451	8.34651e-09	9.35173e-06	pos.sig	TE.CRE
chr9	102850581	102850760	Slco2a1	0.53932	0.000329419	0.0109689	pos.sig	TE.CRE
chr8	108587081	108587300	Esrp2	0.53916	0.000110591	0.00568452	pos.sig	TE.CRE
chr12	17641461	17641780	Odc1	0.539127	4.20084e-08	3.00978e-05	pos.sig	TE.CRE
chr4	115780301	115780560	Faah	0.538424	1.866e-05	0.00181934	pos.sig	TE.CRE
chr11	54123041	54123280	Acsl6	0.53793	4.55983e-08	3.18043e-05	pos.sig	TE.CRE
chr1	95569281	95569600	Bok	0.537821	6.64222e-09	7.9496e-06	pos.sig	TE.CRE
chr10	41680381	41680520	Gm9855	0.537727	3.2925e-05	0.00261318	pos.sig	TE.CRE
chr12	106977421	106977680	Ak7	0.537584	5.51526e-07	0.000183821	pos.sig	TE.CRE
chr7	87943861	87944020	Iqgap1	0.537351	1.14274e-05	0.00133135	pos.sig	TE.CRE
chr2	30946741	30946920	Fnbp1	0.536818	1.1829e-07	6.26242e-05	pos.sig	ICM.CRE
chr13	73895541	73895880	Slc12a7	0.536438	9.99309e-07	0.000277703	pos.sig	ICM.CRE
chr11	68954401	68954540	Gucy2e	0.53641	1.19378e-06	0.000314211	pos.sig	TE.CRE
chr7	19850561	19850880	Vasp	0.53617	5.31865e-09	6.81761e-06	pos.sig	TE.CRE
chr3	145413341	145413580	Ddah1	0.536133	7.3118e-08	4.53734e-05	pos.sig	TE.CRE
chr5	35456241	35456380	Lrpap1	0.536101	6.15173e-08	4.09068e-05	pos.sig	TE.CRE
chr13	13539361	13539520	Nid1	0.535949	1.73511e-05	0.00173546	pos.sig	ICM.CRE
chr18	80434821	80435060	Rbfa	0.535774	8.91778e-08	5.23822e-05	pos.sig	ICM.CRE
chr3	157579581	157579820	Cth	0.535725	0.000149186	0.00684144	pos.sig	ICM.CRE
chr9	118997761	118997980	Plcd1	0.535545	2.58317e-07	0.000110181	pos.sig	TE.CRE
chr11	120513981	120514300	Pcyt2	0.535543	6.38669e-08	4.15218e-05	pos.sig	TE.CRE
chrX	70990621	70990800	Slc6a8	0.53549	6.12155e-06	0.000910632	pos.sig	TE.CRE
chr19	6991881	6992060	Esrra	0.535093	9.03199e-07	0.000259198	pos.sig	TE.CRE
chr9	103049021	103049240	Slco2a1	0.535018	3.78268e-07	0.000139182	pos.sig	TE.CRE
chr1	9815881	9816200	Sgk3	0.534573	2.0229e-08	1.72205e-05	pos.sig	TE.CRE
chr7	108455441	108455600	Atg16l2	0.534241	2.65773e-05	0.00227573	pos.sig	TE.CRE
chr14	106300201	106300380	Spry2	0.533928	9.29557e-05	0.0050509	pos.sig	ICM.CRE
chr4	125679081	125679300	Csf3r	0.533879	1.26667e-08	1.25856e-05	pos.sig	TE.CRE
chr7	146105101	146105340	Bnip3	0.533838	1.63394e-06	0.000375975	pos.sig	TE.CRE
chr7	130363861	130364220	Slc5a11	0.533668	1.62885e-09	3.09555e-06	pos.sig	TE.CRE
chr9	37284281	37284460	BC024479	0.533123	0.000680387	0.017005	pos.sig	ICM.CRE
chr13	73887281	73887480	Slc12a7	0.533033	4.25459e-07	0.000152414	pos.sig	ICM.CRE
chr7	148755941	148756120	Ap2a2	0.532535	1.30891e-07	6.7785e-05	pos.sig	TE.CRE
chr7	29756861	29757060	Actn4	0.53235	7.14502e-09	8.26946e-06	pos.sig	TE.CRE
chr9	45656561	45656860	Sidt2	0.531428	6.59818e-07	0.000206823	pos.sig	TE.CRE
chr1	6179761	6180020	Rb1cc1	0.531403	0.000172584	0.00740096	pos.sig	TE.CRE
chr11	102459401	102459560	Ccdc43	0.531257	2.00172e-07	9.30858e-05	pos.sig	ICM.CRE
chr17	25943501	25943680	Narfl	0.531196	4.30337e-08	3.05118e-05	pos.sig	TE.CRE
chrX	126301721	126301880	Diap2	0.531139	0.000503369	0.0141866	pos.sig	ICM.CRE
chr9	118911461	118911700	Plcd1	0.530375	1.64025e-08	1.51538e-05	pos.sig	TE.CRE
chr5	53380521	53380740	Slc34a2	0.5301	1.81382e-07	8.60512e-05	pos.sig	TE.CRE
chr9	30925181	30925400	St14	0.5299	5.64289e-06	0.000857232	pos.sig	TE.CRE
chr4	32996341	32996600	Rragd	0.529774	1.02098e-06	0.000281494	pos.sig	TE.CRE
chr11	68488761	68488920	Myh10	0.529592	6.80183e-06	0.000967314	pos.sig	TE.CRE
chr4	41038501	41038780	Aqp3	0.529434	8.92908e-09	9.89915e-06	pos.sig	TE.CRE
chr9	88459501	88459800	Zfp949	0.529346	4.59257e-05	0.00321605	pos.sig	TE.CRE
chr11	53297141	53297420	2019-09-08	0.529316	3.76398e-07	0.000139182	pos.sig	TE.CRE
chr11	97678661	97678940	Lasp1	0.529162	4.63892e-09	6.4287e-06	pos.sig	TE.CRE
chr3	99008301	99008440	Wars2	0.529051	0.000908322	0.0202081	pos.sig	ICM.CRE
chr18	35225641	35225780	Ctnna1	0.528937	2.33846e-05	0.00208896	pos.sig	TE.CRE
chr9	66894681	66894820	Tpm1	0.528812	7.65984e-07	0.000230498	pos.sig	TE.CRE
chr10	117220401	117220580	Slc35e3	0.52858	3.59918e-06	0.000632836	pos.sig	TE.CRE
chr19	23279081	23279240	Smc5	0.528458	0.000134433	0.00639794	pos.sig	ICM.CRE
chr9	14094621	14094760	Endod1	0.528415	0.000456863	0.0133696	pos.sig	TE.CRE
chr7	137380441	137380800	Fgfr2	0.528307	6.21466e-08	4.09084e-05	pos.sig	TE.CRE
chr2	32642541	32642820	Tor2a	0.528045	1.74244e-07	8.37971e-05	pos.sig	TE.CRE
chr9	37274961	37275140	BC024479	0.528019	3.43355e-07	0.000129615	pos.sig	ICM.CRE
chr10	87813741	87813900	Dram1	0.527875	0.000389715	0.012162	pos.sig	ICM.CRE
chr2	84710121	84710260	Ube2l6	0.527711	9.65919e-07	0.000272385	pos.sig	ICM.CRE
chr8	108701341	108701820	Slc7a6	0.527703	1.504e-07	7.47181e-05	pos.sig	TE.CRE
chr7	105307061	105307280	Capn5	0.52758	2.81507e-08	2.14845e-05	pos.sig	TE.CRE
chr6	97357781	97358000	Frmd4b	0.526977	0.000400399	0.0123558	pos.sig	TE.CRE
chr5	148346141	148346360	Pan3	0.526603	0.00020244	0.00818473	pos.sig	TE.CRE
chr11	70494861	70495000	Pfn1	0.526137	4.98036e-09	6.72482e-06	pos.sig	TE.CRE
chr3	99047781	99047980	Wars2	0.526073	1.33539e-05	0.00146048	pos.sig	ICM.CRE
chr4	53603681	53603840	Slc44a1	0.526	0.00014634	0.00677479	pos.sig	TE.CRE
chr3	54372941	54373140	Gm17556	0.525799	1.77983e-06	0.000400322	pos.sig	ICM.CRE
chr16	30410861	30411040	Atp13a3	0.525541	8.89105e-05	0.00491814	pos.sig	ICM.CRE
chr11	70436701	70436840	Pfn1	0.525537	3.37114e-07	0.000128402	pos.sig	TE.CRE
chr17	88386641	88386780	Msh6	0.52542	3.21111e-05	0.00257493	pos.sig	ICM.CRE
chr5	31334021	31334380	Slc5a6	0.52511	2.47695e-07	0.00010648	pos.sig	TE.CRE
chr1	134928941	134929120	Mdm4	0.524524	9.75598e-07	0.000273274	pos.sig	ICM.CRE
chr14	106231441	106231680	Spry2	0.524455	8.65765e-06	0.00112019	pos.sig	ICM.CRE
chr19	3823681	3823920	Tcirg1	0.524453	8.05513e-08	4.82031e-05	pos.sig	ICM.CRE
chr10	21586161	21586320	Sgk1	0.524311	7.07116e-07	0.000215243	pos.sig	TE.CRE
chr2	73399801	73399940	Wipf1	0.52428	6.23687e-06	0.000918705	pos.sig	TE.CRE
chr1	136223561	136223700	Cyb5r1	0.52417	1.59454e-07	7.88444e-05	pos.sig	ICM.CRE
chr4	125618581	125618820	Csf3r	0.524138	1.33127e-08	1.31038e-05	pos.sig	TE.CRE
chr3	137348601	137348840	Ddit4l	0.523589	9.01349e-06	0.00115207	pos.sig	ICM.CRE
chr9	107167721	107167860	Cish	0.523503	2.37567e-06	0.000481389	pos.sig	TE.CRE
chr1	182553021	182553200	Parp1	0.523202	1.98446e-08	1.71885e-05	pos.sig	ICM.CRE
chr12	86198841	86199040	Npc2	0.523148	3.89381e-07	0.000141414	pos.sig	TE.CRE
chr13	73866201	73866400	Slc12a7	0.522942	1.05079e-07	5.79428e-05	pos.sig	ICM.CRE
chr11	78184681	78184840	Slc46a1	0.522553	6.5974e-09	7.9496e-06	pos.sig	TE.CRE
chr10	59666581	59666760	Psap	0.522312	5.69683e-07	0.000186661	pos.sig	TE.CRE
chr12	17529501	17529740	Odc1	0.522213	8.13264e-06	0.0010627	pos.sig	TE.CRE
chr11	78294201	78294440	Slc46a1	0.522122	6.82292e-09	7.98779e-06	pos.sig	TE.CRE
chr14	56234561	56234800	Irf9	0.522094	2.16616e-06	0.00045302	pos.sig	ICM.CRE
chr12	52536201	52536420	G2e3	0.522063	0.000119422	0.00592986	pos.sig	TE.CRE
chr5	135441441	135441600	Cldn4	0.522015	1.84325e-06	0.000407798	pos.sig	TE.CRE
chrX	159142321	159142500	Reps2	0.521977	4.92604e-07	0.000166287	pos.sig	TE.CRE
chr9	103056201	103056360	Slco2a1	0.521842	1.86052e-08	1.63293e-05	pos.sig	TE.CRE
chr9	18226341	18226560	Gm5612	0.521717	0.000468462	0.013584	pos.sig	ICM.CRE
chrX	159075961	159076140	Reps2	0.521627	6.19193e-05	0.00386441	pos.sig	TE.CRE
chr1	37466561	37466820	6330578E17Rik	0.521397	2.64163e-07	0.000110844	pos.sig	TE.CRE
chr11	70537601	70537760	Pfn1	0.521245	2.69478e-08	2.10296e-05	pos.sig	TE.CRE
chr4	59181441	59181640	Ugcg	0.521053	0.000796086	0.0187477	pos.sig	ICM.CRE
chr17	71335201	71335440	Myl12b	0.521033	4.41972e-07	0.000155601	pos.sig	TE.CRE
chr10	115247701	115247920	Tspan8	0.520806	1.20003e-06	0.000314211	pos.sig	TE.CRE
chr2	127355941	127356160	Prom2	0.520658	1.05836e-08	1.09281e-05	pos.sig	TE.CRE
chr10	60814121	60814260	X99384	0.520646	2.75603e-06	0.000526803	pos.sig	ICM.CRE
chr18	33369421	33369560	Stard4	0.520087	0.00081738	0.0190416	pos.sig	TE.CRE
chr18	36354221	36354420	Nrg2	0.520085	2.42335e-05	0.0021502	pos.sig	ICM.CRE
chr2	25567221	25567440	Bmyc	0.519953	7.66603e-06	0.00102984	pos.sig	TE.CRE
chr2	26823121	26823320	Surf6	0.519884	1.48753e-06	0.000359331	pos.sig	ICM.CRE
chr13	94601461	94601620	Dmgdh	0.519419	3.46989e-05	0.00270906	pos.sig	ICM.CRE
chr8	28176041	28176240	Rab11fip1	0.51936	4.84426e-05	0.00332163	pos.sig	TE.CRE
chr6	113252801	113252960	Arpc4	0.519337	1.10529e-06	0.000299722	pos.sig	TE.CRE
chr5	35458541	35458740	Lrpap1	0.519152	0.000132329	0.00632962	pos.sig	TE.CRE
chr8	24547141	24547320	Sfrp1	0.51878	1.37949e-07	7.01882e-05	pos.sig	ICM.CRE
chr10	60909441	60909620	X99384	0.518589	3.69412e-07	0.00013748	pos.sig	ICM.CRE
chr12	87189221	87189380	Mfsd7c	0.518098	0.000162096	0.0071312	pos.sig	TE.CRE
chr6	140616161	140616300	Aebp2	0.517598	7.27735e-06	0.00100214	pos.sig	ICM.CRE
chr2	69458241	69458520	Lrp2	0.517204	1.17103e-08	1.1859e-05	pos.sig	TE.CRE
chr8	74853041	74853380	Klf2	0.517121	7.29088e-09	8.34655e-06	pos.sig	ICM.CRE
chr14	46013001	46013180	Gnpnat1	0.517026	0.00105067	0.0219952	pos.sig	ICM.CRE
chr1	75201141	75201280	Atg9a	0.516926	0.0003273	0.0109386	pos.sig	TE.CRE
chr10	59698721	59698880	Psap	0.516847	6.41149e-06	0.000937868	pos.sig	TE.CRE
chr12	73789661	73789840	Ppm1a	0.516681	7.47052e-05	0.00435341	pos.sig	ICM.CRE
chr7	146480101	146480260	Pwwp2b	0.51668	5.72138e-07	0.000186661	pos.sig	TE.CRE
chr1	153457681	153457820	Fam129a	0.516647	0.000122495	0.00601177	pos.sig	TE.CRE
chr16	30223861	30224020	Atp13a3	0.516286	1.48286e-05	0.0015649	pos.sig	ICM.CRE
chr3	35969421	35969620	D3Ertd254e	0.516194	7.60877e-05	0.00441766	pos.sig	ICM.CRE
chr9	44052321	44052600	C2cd2l	0.516185	9.19731e-09	1.0008e-05	pos.sig	TE.CRE
chr1	182502421	182502620	Parp1	0.515868	3.15966e-07	0.000123883	pos.sig	ICM.CRE
chr14	71023401	71023620	Epb4.9	0.51558	9.41595e-06	0.00117987	pos.sig	ICM.CRE
chr8	108495301	108495460	Slc12a4	0.514668	2.58783e-05	0.00223771	pos.sig	TE.CRE
chr8	124107061	124107220	Fbxo31	0.514549	2.60092e-05	0.00224718	pos.sig	ICM.CRE
chr14	56498561	56498740	Khnyn	0.514455	0.000183521	0.00769146	pos.sig	TE.CRE
chr19	23226761	23226960	Smc5	0.514401	2.61727e-05	0.00225023	pos.sig	ICM.CRE
chr9	65983801	65983960	Snx1	0.514222	1.38382e-05	0.00149142	pos.sig	TE.CRE
chr11	75825781	75826100	Fam101b	0.514185	3.50347e-07	0.000131313	pos.sig	TE.CRE
chr5	145465281	145465420	Trrap	0.514057	0.000303794	0.0104493	pos.sig	ICM.CRE
chr1	167643901	167644040	Creg1	0.513795	2.06615e-06	0.000436965	pos.sig	ICM.CRE
chr11	97750961	97751180	Lasp1	0.513569	1.78315e-06	0.000400322	pos.sig	TE.CRE
chr1	52915041	52915340	Hibch	0.513402	1.97942e-05	0.00188665	pos.sig	TE.CRE
chr14	64109981	64110220	Tdh	0.513333	0.000117093	0.00586981	pos.sig	ICM.CRE
chr5	125951721	125952040	Bri3bp	0.51324	1.68257e-07	8.16634e-05	pos.sig	ICM.CRE
chr3	88046841	88046980	0610031J06Rik	0.5132	1.55163e-06	0.000367233	pos.sig	TE.CRE
chrX	70876441	70876580	Slc6a8	0.513069	2.95253e-06	0.000557282	pos.sig	TE.CRE
chr4	135733861	135734100	Id3	0.513062	4.81765e-08	3.31634e-05	pos.sig	ICM.CRE
chr7	29822361	29822540	Rasgrp4	0.51265	4.5065e-07	0.000157162	pos.sig	TE.CRE
chrX	11780481	11780720	Bcor	0.512527	0.00100239	0.0214014	pos.sig	ICM.CRE
chr10	60598221	60598420	Sgpl1	0.512459	1.75754e-05	0.00175124	pos.sig	ICM.CRE
chr9	53237621	53237820	Atm	0.512263	1.77282e-05	0.00175701	pos.sig	ICM.CRE
chr2	49174381	49174600	Gm13509	0.512257	1.77334e-05	0.00175701	pos.sig	TE.CRE
chr7	30860241	30860380	Zfp568	0.512082	0.00119561	0.0237747	pos.sig	TE.CRE
chr5	111243921	111244220	Chek2	0.512001	4.0028e-07	0.000144376	pos.sig	ICM.CRE
chr1	9935881	9936100	Sgk3	0.511972	1.30554e-05	0.00145062	pos.sig	TE.CRE
chr3	145643981	145644120	Ddah1	0.511742	1.31921e-05	0.00145488	pos.sig	TE.CRE
chr8	96784101	96784440	Mt1	0.511624	7.02603e-06	0.000986651	pos.sig	TE.CRE
chr1	75153401	75153620	Atg9a	0.51155	4.38333e-06	0.000726424	pos.sig	TE.CRE
chr2	130576281	130576500	Slc4a11	0.511419	0.000125387	0.00609972	pos.sig	TE.CRE
chr3	98999461	98999640	Wars2	0.511305	2.22905e-07	0.000100758	pos.sig	ICM.CRE
chr1	7116081	7116380	Gm9826	0.511087	3.27156e-06	0.000594974	pos.sig	ICM.CRE
chr9	43984541	43984740	Cbl	0.510971	2.57886e-05	0.00223251	pos.sig	TE.CRE
chr9	97018961	97019160	Spsb4	0.510964	7.87959e-05	0.0045349	pos.sig	TE.CRE
chr3	88180181	88180400	0610031J06Rik	0.510694	2.53443e-09	3.984e-06	pos.sig	TE.CRE
chrX	71545021	71545260	Slc10a3	0.510289	3.40874e-06	0.000607465	pos.sig	TE.CRE
chr2	35180061	35180200	Gsn	0.510223	1.93924e-05	0.00186155	pos.sig	TE.CRE
chr17	25956461	25956640	Narfl	0.510207	6.86891e-08	4.38449e-05	pos.sig	TE.CRE
chr6	122652481	122652860	Nanog	0.510093	1.25409e-08	1.25792e-05	pos.sig	ICM.CRE
chr7	138349641	138349780	Fgfr2	0.510026	0.000658134	0.0166264	pos.sig	TE.CRE
chr7	28067141	28067280	Shkbp1	0.509941	1.58426e-06	0.000370734	pos.sig	ICM.CRE
chr11	75831041	75831360	Fam101b	0.509924	7.25295e-07	0.000219508	pos.sig	TE.CRE
chr13	101338421	101338640	Ocln	0.50966	1.23828e-05	0.00140224	pos.sig	TE.CRE
chr16	30234301	30234440	Atp13a3	0.50965	6.6011e-06	0.000953207	pos.sig	ICM.CRE
chr2	84774241	84774480	Slc43a3	0.50965	1.17744e-06	0.000312485	pos.sig	ICM.CRE
chrX	39403881	39404100	Stag2	0.509594	3.0203e-06	0.000566015	pos.sig	TE.CRE
chr7	146551961	146552440	Pwwp2b	0.509544	2.38993e-09	3.81378e-06	pos.sig	TE.CRE
chr18	80373221	80373380	Rbfa	0.509501	2.59496e-06	0.000506119	pos.sig	ICM.CRE
chr13	74432741	74432880	Pdcd6	0.509428	7.80763e-06	0.00104089	pos.sig	TE.CRE
chr5	135442321	135442680	Cldn4	0.509319	2.1153e-08	1.76814e-05	pos.sig	TE.CRE
chr9	114853041	114853200	Gpd1l	0.50912	6.77302e-06	0.000967125	pos.sig	TE.CRE
chr4	45037701	45037880	Zbtb5	0.5091	7.21142e-05	0.00426214	pos.sig	TE.CRE
chr16	50185281	50185440	Bbx	0.509097	0.000159689	0.0070696	pos.sig	TE.CRE
chr9	45768061	45768240	Sidt2	0.509061	1.08765e-05	0.00128278	pos.sig	TE.CRE
chr18	80381501	80381720	Rbfa	0.508997	3.01206e-07	0.000121081	pos.sig	ICM.CRE
chr18	65443841	65444120	Nedd4l	0.508694	2.62869e-07	0.000110742	pos.sig	TE.CRE
chr18	33370721	33370940	Stard4	0.508656	0.000582635	0.0154569	pos.sig	TE.CRE
chr12	106973601	106973760	Ak7	0.508648	9.4784e-06	0.00117987	pos.sig	TE.CRE
chr11	78239341	78239480	Slc46a1	0.508428	1.96147e-07	9.1815e-05	pos.sig	TE.CRE
chr11	98761901	98762120	Cdc6	0.508425	1.05702e-07	5.79824e-05	pos.sig	TE.CRE
chr17	71410321	71410460	Myl12b	0.508396	7.0149e-06	0.000986403	pos.sig	TE.CRE
chr12	86151961	86152100	Npc2	0.508014	2.40191e-06	0.000483083	pos.sig	TE.CRE
chr15	37122601	37122740	Grhl2	0.507903	2.14611e-05	0.00197258	pos.sig	TE.CRE
chrX	98061141	98061320	Dlg3	0.507809	0.000121653	0.00598722	pos.sig	TE.CRE
chr9	103057061	103057220	Slco2a1	0.507624	3.47584e-05	0.0027117	pos.sig	TE.CRE
chr6	30247121	30247340	Zc3hc1	0.507481	6.27553e-06	0.000921821	pos.sig	ICM.CRE
chr4	141434641	141434960	Efhd2	0.507421	1.31838e-07	6.7785e-05	pos.sig	TE.CRE
chr6	64962141	64962340	Smarcad1	0.507103	4.61032e-07	0.000159201	pos.sig	ICM.CRE
chr19	10745801	10746080	Cybasc3	0.507004	1.58551e-08	1.47776e-05	pos.sig	TE.CRE
chr19	7021701	7021960	Esrra	0.506884	8.81457e-06	0.00113215	pos.sig	TE.CRE
chr1	135293261	135293420	Sox13	0.506656	2.58128e-06	0.000504384	pos.sig	TE.CRE
chr10	117150141	117150300	Slc35e3	0.506548	4.96725e-05	0.00336435	pos.sig	TE.CRE
chr16	17333541	17333760	Hic2	0.506537	5.81107e-05	0.00370477	pos.sig	TE.CRE
chr4	122647181	122647360	Cap1	0.506143	5.73937e-06	0.000868501	pos.sig	TE.CRE
chr8	119708661	119708900	4933407C03Rik	0.505698	1.25921e-06	0.000320341	pos.sig	TE.CRE
chr11	98772641	98772860	Cdc6	0.505658	2.0007e-06	0.000428285	pos.sig	TE.CRE
chr8	90712021	90712200	Tmem188	0.505601	9.36699e-06	0.00117987	pos.sig	TE.CRE
chr3	153564961	153565160	Acadm	0.504813	4.50747e-06	0.00073716	pos.sig	TE.CRE
chr9	30985561	30985740	St14	0.504803	1.32404e-06	0.00033361	pos.sig	TE.CRE
chr7	31613841	31614020	Cd22	0.504799	2.10335e-05	0.00196041	pos.sig	ICM.CRE
chr5	135400481	135400640	Cldn4	0.504453	7.50486e-08	4.62234e-05	pos.sig	TE.CRE
chr16	48274481	48274680	Dppa2	0.504449	1.18326e-07	6.26242e-05	pos.sig	ICM.CRE
chr13	74439061	74439340	Pdcd6	0.504354	1.66386e-08	1.52382e-05	pos.sig	TE.CRE
chr16	91651141	91651320	Tmem50b	0.503969	3.4628e-05	0.00270906	pos.sig	TE.CRE
chr17	88480921	88481060	Msh6	0.503592	0.000165195	0.00720859	pos.sig	ICM.CRE
chr8	42266281	42266460	Mtus1	0.503558	0.000165392	0.00720859	pos.sig	TE.CRE
chr9	18225521	18225760	Naalad2	0.503507	1.20499e-05	0.00138189	pos.sig	TE.CRE
chr3	157597321	157597520	Cth	0.503175	3.10041e-06	0.000576852	pos.sig	ICM.CRE
chr4	116398141	116398380	Hpdl	0.50313	1.69207e-06	0.000384905	pos.sig	TE.CRE
chr6	82673441	82673620	Hk2	0.503042	3.63505e-06	0.000638079	pos.sig	TE.CRE
chr10	59715101	59715320	Psap	0.503019	1.30156e-07	6.7785e-05	pos.sig	TE.CRE
chr16	64875381	64875600	Zfp654	0.502764	6.77679e-06	0.000967125	pos.sig	ICM.CRE
chr14	52736841	52737100	Rpgrip1	0.502695	2.08966e-07	9.6107e-05	pos.sig	ICM.CRE
chr15	78646461	78646600	Sh3bp1	0.502624	8.16353e-07	0.000241772	pos.sig	TE.CRE
chr12	88370621	88370760	Pomt2	0.502593	1.74277e-06	0.000393884	pos.sig	TE.CRE
chr5	36113741	36113900	Sh3tc1	0.502546	4.34085e-06	0.000724537	pos.sig	TE.CRE
chr11	68487601	68487820	Myh10	0.502527	0.000146863	0.00678798	pos.sig	TE.CRE
chrX	147561461	147561660	Tsr2	0.502434	8.01816e-06	0.00105716	pos.sig	ICM.CRE
chr6	72373381	72373520	Vamp8	0.502364	0.000320431	0.0107903	pos.sig	TE.CRE
chr8	87980901	87981120	Gpt2	0.502362	1.12133e-06	0.000302821	pos.sig	ICM.CRE
chr19	3797261	3797420	Chka	0.502352	8.05006e-06	0.00105716	pos.sig	TE.CRE
chr10	127990101	127990260	Esyt1	0.502342	2.39171e-06	0.000483083	pos.sig	TE.CRE
chr11	78195801	78196020	Slc46a1	0.502243	1.01477e-07	5.65485e-05	pos.sig	TE.CRE
chr2	167405181	167405360	Spata2	0.502205	1.13138e-06	0.000304751	pos.sig	TE.CRE
chr2	153383541	153383740	Commd7	0.502124	1.5374e-06	0.000365492	pos.sig	TE.CRE
chr9	103058201	103058400	Slco2a1	0.50209	1.28653e-05	0.00143986	pos.sig	TE.CRE
chr5	36053201	36053520	Sh3tc1	0.502087	1.6995e-08	1.54304e-05	pos.sig	TE.CRE
chr17	47932541	47932700	Tcfeb	0.501971	1.03363e-07	5.72964e-05	pos.sig	TE.CRE
chr8	108613981	108614140	Esrp2	0.501968	2.77187e-05	0.00232618	pos.sig	TE.CRE
chr5	135426961	135427160	Cldn4	0.501752	6.69388e-08	4.29882e-05	pos.sig	TE.CRE
chr8	90710381	90710680	Tmem188	0.501415	1.32714e-05	0.00145519	pos.sig	TE.CRE
chr6	84064301	84064500	Dysf	0.501281	2.53132e-06	0.000499047	pos.sig	TE.CRE
chr3	101966021	101966240	Vangl1	0.500995	9.99574e-06	0.00121989	pos.sig	ICM.CRE
chr15	73566621	73566760	Slc45a4	0.500879	7.11274e-08	4.48575e-05	pos.sig	ICM.CRE
chr11	46522501	46522800	Timd2	0.500769	3.18858e-07	0.00012392	pos.sig	TE.CRE
chr12	88170561	88171160	6430527G18Rik	0.500734	4.26496e-09	6.32662e-06	pos.sig	TE.CRE
chr7	86902061	86902300	Anpep	0.500616	1.67138e-06	0.000382207	pos.sig	ICM.CRE
chr14	51634641	51634780	Apex1	0.500462	0.00100647	0.0214276	pos.sig	ICM.CRE
chrX	71007501	71007660	Slc6a8	0.500382	3.79272e-07	0.000139182	pos.sig	TE.CRE
chr2	25167261	25167440	Grin1	0.500172	6.98104e-07	0.000213735	pos.sig	ICM.CRE
chr19	23375021	23375160	Smc5	0.500052	0.000101368	0.0053622	pos.sig	ICM.CRE
chr1	182501421	182501720	Parp1	0.500026	3.8773e-07	0.000141301	pos.sig	ICM.CRE
chr5	114387821	114388020	Coro1c	0.499705	4.58986e-07	0.000159016	pos.sig	TE.CRE
chr7	26491321	26491460	Cyp2s1	0.499695	2.37155e-06	0.000481389	pos.sig	TE.CRE
chr8	107126761	107126940	Pdp2	0.499543	1.52737e-06	0.000363945	pos.sig	ICM.CRE
chr10	128158741	128158880	Pmel	0.499475	0.000885357	0.0198778	pos.sig	TE.CRE
chr18	36359561	36359800	Nrg2	0.499324	1.33192e-06	0.000334796	pos.sig	ICM.CRE
chr11	104154561	104154740	Mapt	0.499287	3.49812e-07	0.000131313	pos.sig	ICM.CRE
chr4	33055781	33056040	Rragd	0.499202	4.73301e-07	0.000161052	pos.sig	TE.CRE
chr15	76636001	76636160	Zfp7	0.499129	0.000304747	0.0104559	pos.sig	TE.CRE
chr11	70559161	70559460	Pfn1	0.499071	1.95931e-07	9.1815e-05	pos.sig	TE.CRE
chr7	148704881	148705200	Ap2a2	0.499006	2.14346e-08	1.77757e-05	pos.sig	TE.CRE
chr11	78291081	78291280	Slc46a1	0.498937	9.48105e-06	0.00117987	pos.sig	TE.CRE
chr12	87821541	87821740	Esrrb	0.498833	9.52817e-06	0.00118061	pos.sig	ICM.CRE
chr17	84098801	84099040	Mta3	0.498821	2.88498e-06	0.0005465	pos.sig	TE.CRE
chr2	153162961	153163160	Pofut1	0.498725	5.30143e-08	3.60227e-05	pos.sig	ICM.CRE
chr5	151461881	151462100	Brca2	0.498558	4.57481e-06	0.000744703	pos.sig	ICM.CRE
chr1	167607841	167608020	Creg1	0.498497	7.18051e-06	0.0010003	pos.sig	ICM.CRE
chr12	86108601	86108820	Npc2	0.498207	4.01299e-06	0.000682799	pos.sig	TE.CRE
chr9	44146501	44146720	C2cd2l	0.498122	0.000126641	0.00614095	pos.sig	TE.CRE
chr5	136123521	136123780	Tmem120a	0.498009	1.15042e-05	0.00133735	pos.sig	TE.CRE
chr4	135926421	135926660	Luzp1	0.498001	0.00036805	0.0117536	pos.sig	TE.CRE
chrX	39417501	39417760	Stag2	0.497905	1.67295e-06	0.000382207	pos.sig	TE.CRE
chr11	96999101	96999320	Osbpl7	0.497777	5.66959e-08	3.82774e-05	pos.sig	TE.CRE
chr7	147092121	147092260	Kndc1	0.497775	7.43836e-06	0.00101158	pos.sig	ICM.CRE
chr11	69774481	69774640	Cldn7	0.497468	4.83535e-06	0.000763514	pos.sig	TE.CRE
chr7	25348901	25349180	Phldb3	0.496912	2.50655e-08	2.03071e-05	pos.sig	TE.CRE
chr8	107109961	107110340	Pdp2	0.496872	3.02987e-07	0.000121334	pos.sig	ICM.CRE
chr10	24454761	24455000	Enpp3	0.496799	4.00625e-05	0.00297209	pos.sig	ICM.CRE
chr7	139670241	139670560	Fgfr2	0.496742	3.21963e-06	0.000588706	pos.sig	TE.CRE
chr2	30937121	30937260	Fnbp1	0.496579	2.66574e-07	0.000111246	pos.sig	ICM.CRE
chr9	118944401	118944560	Vill	0.49647	2.31852e-07	0.000102171	pos.sig	TE.CRE
chr10	21705761	21705960	Sgk1	0.496451	5.47766e-05	0.00359896	pos.sig	TE.CRE
chr1	37530141	37530300	6330578E17Rik	0.496431	4.06765e-05	0.00300336	pos.sig	TE.CRE
chr13	13524121	13524280	Nid1	0.496367	5.49606e-05	0.00360167	pos.sig	ICM.CRE
chr6	134985581	134985720	Gprc5a	0.496338	5.12027e-06	0.000797739	pos.sig	TE.CRE
chr8	108485081	108485280	Slc12a4	0.496216	7.32378e-08	4.53734e-05	pos.sig	TE.CRE
chr17	25531421	25531580	Tpsg1	0.496136	1.14095e-07	6.0998e-05	pos.sig	ICM.CRE
chr15	101806581	101806740	Krt8	0.495925	9.43439e-06	0.00117987	pos.sig	TE.CRE
chr7	134291681	134291840	Mylpf	0.495623	3.95528e-06	0.000678459	pos.sig	TE.CRE
chr10	77829741	77829920	Cstb	0.49539	1.12163e-05	0.00131403	pos.sig	TE.CRE
chr10	75111881	75112080	Ggt1	0.495331	9.00752e-08	5.23822e-05	pos.sig	ICM.CRE
chr11	102555521	102555700	Ccdc43	0.495215	2.24707e-06	0.000465874	pos.sig	ICM.CRE
chr9	45700681	45700840	Sidt2	0.495094	3.7064e-05	0.0028452	pos.sig	TE.CRE
chr3	87675841	87676080	Nes	0.494881	5.51093e-06	0.000843387	pos.sig	ICM.CRE
chr7	108472541	108472800	Atg16l2	0.494856	6.15945e-07	0.000196582	pos.sig	TE.CRE
chr8	113806341	113806580	Glg1	0.494836	4.34419e-05	0.00311884	pos.sig	ICM.CRE
chr4	122706801	122706940	Trit1	0.494626	0.000166721	0.00723193	pos.sig	ICM.CRE
chr2	156435501	156435660	Dlgap4	0.49456	0.00159823	0.0284897	pos.sig	TE.CRE
chr11	51452721	51453000	Rmnd5b	0.494538	2.43665e-05	0.00215294	pos.sig	ICM.CRE
chr9	108287481	108287640	Amt	0.49443	2.28631e-07	0.000101596	pos.sig	ICM.CRE
chr16	33984741	33984900	Kalrn	0.494053	7.47418e-07	0.000225555	pos.sig	TE.CRE
chrX	149269721	149269880	Shroom2	0.494039	0.00102772	0.0217132	pos.sig	TE.CRE
chr6	65127241	65127400	Smarcad1	0.49378	1.35768e-06	0.000338324	pos.sig	ICM.CRE
chr5	123839241	123839500	Mlxip	0.493723	1.17795e-06	0.000312485	pos.sig	TE.CRE
chr11	35580681	35580900	Pank3	0.493494	3.81648e-06	0.000660025	pos.sig	TE.CRE
chr15	98320181	98320520	2310037I24Rik	0.493286	2.15749e-06	0.000452648	pos.sig	ICM.CRE
chr12	86614341	86614500	Mlh3	0.493259	0.00122055	0.024073	pos.sig	ICM.CRE
chr11	3519861	3520020	Smtn	0.49321	0.000151092	0.00687395	pos.sig	TE.CRE
chr13	58638221	58638420	Slc28a3	0.493198	2.16787e-06	0.00045302	pos.sig	TE.CRE
chr13	58637941	58638140	Slc28a3	0.493147	2.99762e-05	0.00244822	pos.sig	TE.CRE
chr18	65218721	65218940	Nedd4l	0.493027	7.94268e-07	0.000236506	pos.sig	TE.CRE
chr8	26860361	26860580	Ddhd2	0.492989	0.000319661	0.01077	pos.sig	ICM.CRE
chr1	137623221	137623440	Csrp1	0.492261	2.69071e-05	0.00229093	pos.sig	TE.CRE
chr8	28355081	28355260	Eif4ebp1	0.492253	1.12357e-05	0.00131484	pos.sig	ICM.CRE
chr9	66054721	66054900	Snx1	0.492147	2.29581e-06	0.00047258	pos.sig	TE.CRE
chr10	56126321	56126760	Gja1	0.492125	7.30034e-08	4.53734e-05	pos.sig	ICM.CRE
chr13	60774181	60774380	Dapk1	0.492053	2.6661e-06	0.000515223	pos.sig	TE.CRE
chr1	66799201	66799460	1110028C15Rik	0.492052	0.00230254	0.0352647	pos.sig	ICM.CRE
chr13	33904801	33905080	Serpinb6c	0.491994	2.72201e-05	0.00231011	pos.sig	TE.CRE
chr11	96883581	96883760	Osbpl7	0.491845	1.31939e-07	6.7785e-05	pos.sig	TE.CRE
chr13	58707661	58707880	Slc28a3	0.491756	4.92768e-05	0.00334831	pos.sig	TE.CRE
chr7	125839821	125840020	6330503K22Rik	0.491601	0.000119282	0.0059259	pos.sig	ICM.CRE
chr4	7993761	7993980	Gm11800	0.491554	1.00473e-05	0.00122476	pos.sig	ICM.CRE
chr9	45718841	45719120	Sidt2	0.491552	2.3848e-07	0.000103941	pos.sig	TE.CRE
chr5	148056261	148056580	Cdx2	0.491506	3.66295e-06	0.000639778	pos.sig	TE.CRE
chr11	51541521	51541740	Rmnd5b	0.491418	0.000120087	0.00593834	pos.sig	ICM.CRE
chr10	119935221	119935400	Hmga2	0.491384	6.56526e-06	0.000952143	pos.sig	ICM.CRE
chrX	92654401	92654660	Fam123b	0.491306	0.000610105	0.0159565	pos.sig	ICM.CRE
chr12	86154181	86154340	Npc2	0.49123	1.35819e-06	0.000338324	pos.sig	TE.CRE
chrX	34182921	34183120	Akap17b	0.490908	0.00129869	0.02501	pos.sig	TE.CRE
chr11	120513041	120513240	Pcyt2	0.490897	1.84835e-05	0.00180991	pos.sig	TE.CRE
chr5	135621001	135621240	Mlxipl	0.490837	3.28569e-06	0.000594974	pos.sig	ICM.CRE
chr8	108122641	108122900	Fam65a	0.490825	9.00585e-06	0.00115207	pos.sig	TE.CRE
chr2	5993881	5994100	5430407P10Rik	0.490588	1.40872e-06	0.00034424	pos.sig	TE.CRE
chr9	107222241	107222440	Cish	0.490548	6.92179e-05	0.00417202	pos.sig	TE.CRE
chr7	147033021	147033240	Kndc1	0.489968	1.25135e-05	0.00140955	pos.sig	ICM.CRE
chr5	143688181	143688320	Fscn1	0.489939	1.94463e-06	0.000417979	pos.sig	ICM.CRE
chr1	9815221	9815420	Sgk3	0.489794	9.60873e-07	0.000272043	pos.sig	TE.CRE
chr19	3841981	3842260	Tcirg1	0.48975	1.281e-06	0.000324319	pos.sig	ICM.CRE
chr8	74312961	74313100	Jak3	0.489737	4.62829e-05	0.00323247	pos.sig	ICM.CRE
chrX	11724061	11724320	Bcor	0.489509	3.5005e-05	0.00272488	pos.sig	ICM.CRE
chr2	26714901	26715140	Surf6	0.489448	6.26339e-06	0.000921322	pos.sig	ICM.CRE
chr13	13395861	13396060	Gpr137b	0.488937	0.000203295	0.00820354	pos.sig	TE.CRE
chr10	60713781	60713920	X99384	0.488848	3.16501e-06	0.000583787	pos.sig	ICM.CRE
chr17	47857361	47857500	Tcfeb	0.488798	5.77795e-07	0.000187243	pos.sig	TE.CRE
chr1	136421041	136421200	Kdm5b	0.488779	3.12709e-05	0.00252374	pos.sig	ICM.CRE
chr15	76744141	76744280	Zfp7	0.488644	0.000274659	0.00984929	pos.sig	TE.CRE
chrX	147607821	147607960	Tsr2	0.488574	0.000115318	0.00581399	pos.sig	ICM.CRE
chr9	45779781	45779960	Sik3	0.488084	0.000156756	0.00701047	pos.sig	TE.CRE
chr15	73377781	73377980	Slc45a4	0.488084	2.24964e-07	0.000100823	pos.sig	ICM.CRE
chr13	73885721	73885940	Slc12a7	0.487783	1.13646e-07	6.0998e-05	pos.sig	ICM.CRE
chr7	26688281	26688480	Cyp2s1	0.487421	1.06094e-05	0.00126366	pos.sig	TE.CRE
chr5	148236061	148236340	Pan3	0.487329	1.22827e-05	0.0013955	pos.sig	TE.CRE
chr4	154698401	154698600	Prkcz	0.487316	6.96742e-06	0.000983667	pos.sig	TE.CRE
chr16	84624861	84625000	Mrpl39	0.4872	0.00192094	0.0317067	pos.sig	ICM.CRE
chr8	119999001	119999200	4933407C03Rik	0.487102	0.000250182	0.00937647	pos.sig	TE.CRE
chr1	182609501	182609660	Parp1	0.48697	9.18585e-05	0.0050259	pos.sig	ICM.CRE
chr2	91439001	91439180	Atg13	0.486918	0.000448921	0.0132513	pos.sig	ICM.CRE
chr3	88211501	88211640	0610031J06Rik	0.486759	9.5056e-06	0.00117987	pos.sig	TE.CRE
chr16	17231061	17231320	Hic2	0.486551	3.10551e-06	0.000576852	pos.sig	TE.CRE
chr6	122640381	122640620	Slc2a3	0.486529	0.000191287	0.00790371	pos.sig	TE.CRE
chr9	44083521	44083740	Pdzd3	0.486459	5.03319e-07	0.000169361	pos.sig	TE.CRE
chrX	154020981	154021160	Sms	0.486375	0.00227124	0.0350592	pos.sig	ICM.CRE
chr11	33375121	33375380	Ranbp17	0.486319	1.11836e-05	0.00131166	pos.sig	ICM.CRE
chr8	96796861	96797120	Mt2	0.485875	5.64863e-06	0.000857232	pos.sig	TE.CRE
chr19	3848201	3848440	Tcirg1	0.485859	6.90626e-07	0.000212202	pos.sig	ICM.CRE
chr15	73508541	73508740	Slc45a4	0.485782	1.84692e-06	0.000407798	pos.sig	ICM.CRE
chr15	63889201	63889400	Fam49b	0.485748	1.52378e-05	0.00159055	pos.sig	ICM.CRE
chr13	60914181	60914320	Dapk1	0.485736	0.00096023	0.0208704	pos.sig	TE.CRE
chr2	69447181	69447380	Lrp2	0.48537	0.000129801	0.00625664	pos.sig	TE.CRE
chr4	149081021	149081160	Pik3cd	0.485298	0.000840913	0.0193122	pos.sig	TE.CRE
chr8	96802241	96802420	Mt1	0.485183	2.38703e-05	0.00212515	pos.sig	TE.CRE
chr7	26663821	26664040	Cyp2s1	0.485031	8.58064e-05	0.00480448	pos.sig	TE.CRE
chr19	7435581	7435740	Rcor2	0.484777	1.95359e-06	0.00041905	pos.sig	ICM.CRE
chr15	97168501	97168640	Fam113b	0.484659	5.69365e-05	0.00366779	pos.sig	ICM.CRE
chr5	143024281	143024460	Wipi2	0.484601	8.56118e-07	0.000249794	pos.sig	TE.CRE
chr1	88971061	88971200	Alppl2	0.483998	5.07972e-05	0.00340765	pos.sig	TE.CRE
chr5	151471641	151471860	Brca2	0.483905	1.65926e-05	0.00167865	pos.sig	ICM.CRE
chr15	73511781	73511920	Slc45a4	0.483891	4.72708e-06	0.000755479	pos.sig	ICM.CRE
chr18	84767501	84767640	Cndp2	0.48375	0.000571369	0.0152781	pos.sig	TE.CRE
chr15	63754761	63754940	Fam49b	0.483746	1.26381e-05	0.00142207	pos.sig	ICM.CRE
chr17	53669761	53669960	Efhb	0.483637	0.000323982	0.0108704	pos.sig	ICM.CRE
chr8	109211521	109211740	Cdh1	0.48353	0.00088411	0.0198625	pos.sig	TE.CRE
chr1	6181701	6181940	Rb1cc1	0.483193	6.04108e-05	0.00380762	pos.sig	TE.CRE
chr11	78112861	78113140	Slc13a2	0.483071	4.70538e-07	0.000160901	pos.sig	TE.CRE
chr11	46518101	46518400	Timd2	0.483035	1.13721e-05	0.00132785	pos.sig	TE.CRE
chr15	96981621	96981760	Fam113b	0.48287	0.000508817	0.0142787	pos.sig	ICM.CRE
chr3	137545101	137545300	Dnajb14	0.482704	0.000108	0.00560453	pos.sig	TE.CRE
chr7	87427701	87427960	Unc45a	0.482694	1.32825e-05	0.00145519	pos.sig	TE.CRE
chr1	21427761	21427980	Khdc1c	0.482582	0.000335345	0.0111101	pos.sig	TE.CRE
chr17	35640761	35641200	Pou5f1	0.482534	1.41528e-07	7.16626e-05	pos.sig	ICM.CRE
chr18	75572261	75572420	Smad7	0.48253	4.07876e-05	0.00300405	pos.sig	TE.CRE
chr4	122646961	122647100	Cap1	0.482333	7.19285e-05	0.00425595	pos.sig	TE.CRE
chr15	75766481	75766780	Zfp623	0.482317	4.11548e-05	0.00302053	pos.sig	ICM.CRE
chr3	145632021	145632420	Ddah1	0.482281	8.56197e-07	0.000249794	pos.sig	TE.CRE
chr6	140648521	140648780	Aebp2	0.482109	7.84648e-06	0.00104275	pos.sig	ICM.CRE
chr1	95564701	95564880	Bok	0.482057	1.67602e-07	8.16634e-05	pos.sig	TE.CRE
chr2	122174361	122174500	Sord	0.481914	0.000297607	0.0103371	pos.sig	TE.CRE
chr3	99004281	99004500	Wars2	0.481836	0.000298375	0.0103372	pos.sig	ICM.CRE
chr14	56534581	56534820	Khnyn	0.48181	6.04194e-06	0.000900061	pos.sig	TE.CRE
chr2	154908241	154908400	Ahcy	0.481807	1.38492e-05	0.00149142	pos.sig	ICM.CRE
chr7	140233521	140233800	Fgfr2	0.481787	7.34967e-05	0.0043172	pos.sig	TE.CRE
chr14	46033521	46033680	Gnpnat1	0.48175	0.000259901	0.00954511	pos.sig	ICM.CRE
chr17	31720261	31720560	Cbs	0.481735	1.71268e-07	8.27438e-05	pos.sig	TE.CRE
chr15	73407721	73407900	Slc45a4	0.481503	1.00837e-07	5.64907e-05	pos.sig	ICM.CRE
chrX	147418241	147418460	Gnl3l	0.481317	0.0029597	0.0408597	pos.sig	ICM.CRE
chr18	36137241	36137420	Nrg2	0.481287	6.91081e-07	0.000212202	pos.sig	ICM.CRE
chr7	138723501	138723860	Fgfr2	0.48126	1.63156e-05	0.00166187	pos.sig	TE.CRE
chr2	38273581	38273740	Nek6	0.480908	5.01588e-05	0.00338422	pos.sig	TE.CRE
chr7	29829421	29829640	Rasgrp4	0.480556	1.63795e-06	0.000375975	pos.sig	TE.CRE
chr9	45719221	45719440	Sidt2	0.480478	4.28493e-06	0.000718619	pos.sig	TE.CRE
chr11	69766801	69767080	Cldn7	0.48047	1.8868e-06	0.000408269	pos.sig	TE.CRE
chr9	44069621	44069820	Pdzd3	0.480455	3.74098e-06	0.000650171	pos.sig	TE.CRE
chr15	76705701	76705880	Zfp7	0.480335	3.39252e-05	0.00267024	pos.sig	TE.CRE
chr9	119914721	119914940	Csrnp1	0.480233	9.67251e-07	0.000272385	pos.sig	TE.CRE
chr16	91558961	91559240	Tmem50b	0.480169	2.97663e-05	0.0024416	pos.sig	TE.CRE
chr5	138153381	138153600	Tsc22d4	0.480138	4.30247e-07	0.000152865	pos.sig	TE.CRE
chr4	132771481	132771720	Wdtc1	0.47994	0.000240264	0.00914524	pos.sig	TE.CRE
chrX	71643501	71643800	Slc10a3	0.479822	0.000981252	0.0211126	pos.sig	TE.CRE
chr14	51602301	51602520	Pnp	0.479596	0.00173993	0.0299234	pos.sig	TE.CRE
chr1	183137601	183137760	Wdr26	0.47946	0.0011415	0.0231617	pos.sig	TE.CRE
chr3	10485921	10486140	Chmp4c	0.479395	9.27153e-05	0.00504906	pos.sig	ICM.CRE
chr14	52553921	52554100	Zfp219	0.479316	2.30619e-06	0.00047258	pos.sig	ICM.CRE
chr3	54371361	54371700	Gm17556	0.479247	6.87907e-06	0.000972498	pos.sig	ICM.CRE
chr6	82673921	82674060	Hk2	0.47899	9.1529e-06	0.00116424	pos.sig	TE.CRE
chr12	86615121	86615260	Mlh3	0.478922	3.60497e-05	0.00278561	pos.sig	ICM.CRE
chr11	70488881	70489020	Pfn1	0.478853	2.70979e-06	0.000520495	pos.sig	TE.CRE
chr15	73385321	73385520	Slc45a4	0.478818	1.57867e-06	0.000370734	pos.sig	ICM.CRE
chrX	39496341	39496540	Stag2	0.478816	0.00177472	0.0302942	pos.sig	TE.CRE
chr6	148817101	148817320	Caprin2	0.478705	0.00116525	0.0234819	pos.sig	ICM.CRE
chr6	140657341	140657520	Aebp2	0.478627	1.82734e-06	0.000406875	pos.sig	ICM.CRE
chr6	71392501	71392760	Rmnd5a	0.478406	1.41701e-05	0.0015136	pos.sig	TE.CRE
chr3	10372621	10372800	Chmp4c	0.47838	4.78208e-06	0.00076107	pos.sig	ICM.CRE
chr11	98038201	98038420	Fbxl20	0.478277	4.80778e-06	0.000761444	pos.sig	ICM.CRE
chr11	98747641	98747800	Cdc6	0.478205	3.71735e-05	0.00284945	pos.sig	TE.CRE
chr10	117159181	117159360	Slc35e3	0.478053	1.44079e-05	0.00152508	pos.sig	TE.CRE
chr14	52558861	52559040	Zfp219	0.477967	3.27605e-05	0.00260851	pos.sig	ICM.CRE
chr15	98382921	98383200	2310037I24Rik	0.477895	8.43247e-06	0.00109374	pos.sig	ICM.CRE
chr16	84751421	84751560	Mrpl39	0.477869	7.47331e-05	0.00435341	pos.sig	ICM.CRE
chr7	86220421	86220560	Mfge8	0.477832	2.1895e-05	0.00199721	pos.sig	ICM.CRE
chr1	53007161	53007340	Hibch	0.477785	0.000196221	0.00800498	pos.sig	TE.CRE
chr4	106793501	106793720	Tmem59	0.477492	1.70275e-06	0.000385668	pos.sig	TE.CRE
chr15	73312421	73312560	Slc45a4	0.477405	0.000114793	0.0057973	pos.sig	ICM.CRE
chr11	75774381	75774520	Fam101b	0.477397	0.00104981	0.0219952	pos.sig	TE.CRE
chr17	25540341	25540600	Tpsg1	0.477357	2.00629e-07	9.30858e-05	pos.sig	ICM.CRE
chr2	152181481	152181680	Sox12	0.477165	1.50228e-05	0.00157653	pos.sig	ICM.CRE
chr11	113639261	113639500	Cdc42ep4	0.477113	0.000800703	0.0188029	pos.sig	TE.CRE
chr4	7993181	7993380	Gm11800	0.477024	0.000698592	0.0172593	pos.sig	ICM.CRE
chr2	119686201	119686500	Mga	0.476988	0.000923617	0.0204147	pos.sig	ICM.CRE
chr6	124797861	124798040	Tpi1	0.476934	0.000609711	0.015954	pos.sig	TE.CRE
chr10	119984241	119984460	Hmga2	0.476913	4.50045e-05	0.00317689	pos.sig	ICM.CRE
chr6	113595581	113595840	6720456B07Rik	0.476856	2.6416e-06	0.000511427	pos.sig	TE.CRE
chr5	24017461	24017660	Chpf2	0.476698	0.000705367	0.0173737	pos.sig	ICM.CRE
chr11	95271081	95271260	Fam117a	0.47661	2.31363e-05	0.00207205	pos.sig	TE.CRE
chr13	94428341	94428480	Bhmt	0.476592	4.70219e-07	0.000160901	pos.sig	ICM.CRE
chr10	59730321	59730480	Psap	0.476536	1.37534e-06	0.00034003	pos.sig	TE.CRE
chr15	100274081	100274260	Slc11a2	0.476351	6.04577e-05	0.0038083	pos.sig	TE.CRE
chrX	50740921	50741120	Mospd1	0.476322	0.00288092	0.040247	pos.sig	TE.CRE
chr11	117842901	117843120	Socs3	0.47632	3.07246e-05	0.00248919	pos.sig	ICM.CRE
chr2	28995101	28995300	Setx	0.476141	4.64853e-05	0.00323987	pos.sig	ICM.CRE
chr7	108035381	108035540	Fam168a	0.476083	7.00081e-05	0.00419561	pos.sig	ICM.CRE
chr5	111323101	111323260	Chek2	0.475873	1.59613e-05	0.00163686	pos.sig	ICM.CRE
chr11	88967281	88967440	Trim25	0.475702	4.80655e-06	0.000761444	pos.sig	ICM.CRE
chr10	21656421	21656720	Sgk1	0.475565	2.48111e-06	0.000494063	pos.sig	TE.CRE
chr11	117822821	117823000	Socs3	0.475257	0.000245775	0.00927788	pos.sig	ICM.CRE
chr4	125655081	125655320	Csf3r	0.474974	3.72799e-05	0.00285045	pos.sig	TE.CRE
chr11	78249301	78249520	Slc46a1	0.474936	1.06665e-07	5.82074e-05	pos.sig	TE.CRE
chr9	43660221	43660580	Pvrl1	0.47473	1.02535e-06	0.000281961	pos.sig	ICM.CRE
chr8	11515841	11515980	Col4a2	0.474711	9.86714e-06	0.00121262	pos.sig	ICM.CRE
chr1	182410641	182410820	Parp1	0.474651	3.12923e-07	0.000123883	pos.sig	ICM.CRE
chr2	62554181	62554360	Kcnh7	0.474315	0.00228409	0.0351555	pos.sig	TE.CRE
chr10	60468861	60469000	Sgpl1	0.474232	1.20564e-06	0.000314211	pos.sig	ICM.CRE
chr5	112825701	112825860	Tpst2	0.474214	1.15532e-05	0.00134156	pos.sig	TE.CRE
chr11	78191421	78191560	Slc46a1	0.474185	2.5797e-05	0.00223251	pos.sig	TE.CRE
chr3	95247781	95248000	Gm4349	0.474037	1.01984e-05	0.00123427	pos.sig	ICM.CRE
chr8	108646121	108646300	Slc7a6	0.473957	0.000195977	0.00800329	pos.sig	TE.CRE
chr13	13498401	13498560	Nid1	0.473936	0.000337425	0.0111544	pos.sig	ICM.CRE
chr9	31003301	31003580	St14	0.473875	2.28838e-05	0.00205644	pos.sig	TE.CRE
chr10	116477781	116477940	Frs2	0.473835	1.40854e-06	0.00034424	pos.sig	TE.CRE
chr2	32709821	32710040	Fam129b	0.473754	9.05278e-06	0.00115429	pos.sig	TE.CRE
chr7	148744941	148745140	Ap2a2	0.473703	3.44382e-05	0.00269871	pos.sig	TE.CRE
chr2	153359861	153360000	Commd7	0.47367	0.000226655	0.00885116	pos.sig	TE.CRE
chr7	86996661	86996840	Anpep	0.473609	0.000173337	0.00741814	pos.sig	ICM.CRE
chr8	88066181	88066340	Gpt2	0.473545	0.00153738	0.0277685	pos.sig	ICM.CRE
chr19	23357601	23357960	Smc5	0.473352	1.8862e-06	0.000408269	pos.sig	ICM.CRE
chr3	101997661	101997820	Vangl1	0.473316	3.0645e-05	0.00248657	pos.sig	ICM.CRE
chr1	155277721	155277980	Npl	0.473285	4.44696e-07	0.000155601	pos.sig	ICM.CRE
chr13	13617261	13617420	Nid1	0.473202	1.58256e-05	0.00162985	pos.sig	ICM.CRE
chr12	76820221	76820360	Sgpp1	0.473194	0.000896385	0.0200484	pos.sig	TE.CRE
chr7	146467201	146467500	Pwwp2b	0.473068	5.14158e-07	0.000172458	pos.sig	TE.CRE
chr5	35519161	35519320	Lrpap1	0.473065	3.09849e-05	0.00250518	pos.sig	TE.CRE
chr9	108486461	108486840	Arih2	0.473009	3.96915e-07	0.000143654	pos.sig	ICM.CRE
chr3	137348201	137348360	Ddit4l	0.472938	0.000103747	0.00545246	pos.sig	ICM.CRE
chr1	95561601	95561740	Bok	0.472717	8.34801e-06	0.00108546	pos.sig	TE.CRE
chr15	97214121	97214480	Fam113b	0.472532	1.10706e-07	5.97931e-05	pos.sig	ICM.CRE
chr10	60503781	60503920	Sgpl1	0.47252	1.52025e-06	0.00036307	pos.sig	ICM.CRE
chr13	73978121	73978260	Slc12a7	0.472466	4.74175e-05	0.0032705	pos.sig	ICM.CRE
chr2	124989961	124990160	Myef2	0.472425	3.18682e-05	0.00256017	pos.sig	ICM.CRE
chr1	51977901	51978080	Myo1b	0.471994	0.000411608	0.0125489	pos.sig	ICM.CRE
chr8	114111221	114111580	Zfp1	0.471948	1.28875e-05	0.00143986	pos.sig	ICM.CRE
chr11	57596601	57596760	Hand1	0.471846	9.46734e-05	0.00510229	pos.sig	ICM.CRE
chr17	57080641	57080780	Acer1	0.471786	0.00319985	0.0427246	pos.sig	TE.CRE
chr9	108287221	108287400	Amt	0.471782	5.16732e-06	0.000802695	pos.sig	ICM.CRE
chr8	14922941	14923200	Cln8	0.471778	8.25023e-07	0.000243396	pos.sig	TE.CRE
chr9	45989681	45989820	Sik3	0.471747	2.51913e-05	0.00219998	pos.sig	TE.CRE
chr16	93552501	93552680	Cbr1	0.471735	3.75003e-05	0.00285516	pos.sig	ICM.CRE
chr18	20645101	20645240	Dsg2	0.47166	0.00140885	0.0263322	pos.sig	TE.CRE
chr15	88837381	88837520	Trabd	0.471528	4.02754e-06	0.000684169	pos.sig	TE.CRE
chr10	60490361	60490500	Sgpl1	0.471505	6.43766e-05	0.00394682	pos.sig	ICM.CRE
chr1	183991421	183991660	Enah	0.471316	1.62983e-06	0.000375975	pos.sig	ICM.CRE
chr3	99089541	99089720	Wars2	0.471087	4.4015e-05	0.00314498	pos.sig	ICM.CRE
chr2	119285541	119285760	1500003O03Rik	0.470979	0.0010934	0.0225578	pos.sig	TE.CRE
chr4	129180321	129180560	Marcksl1	0.470925	2.08064e-07	9.6107e-05	pos.sig	TE.CRE
chr1	182582721	182582880	Parp1	0.470476	0.00056518	0.0152122	pos.sig	ICM.CRE
chr2	38284581	38284840	Nek6	0.47041	3.29345e-06	0.000594974	pos.sig	TE.CRE
chr11	53255521	53255740	2019-09-08	0.47024	2.36363e-05	0.00210787	pos.sig	TE.CRE
chr11	46410881	46411100	Timd2	0.47018	4.57395e-05	0.00320657	pos.sig	TE.CRE
chrX	71625401	71625620	Slc10a3	0.470144	8.86081e-05	0.00490915	pos.sig	TE.CRE
chr3	145641681	145641860	Ddah1	0.470101	5.23533e-05	0.0034832	pos.sig	TE.CRE
chrX	153957381	153957600	Sms	0.46981	2.41015e-05	0.0021403	pos.sig	ICM.CRE
chr13	13608981	13609160	Nid1	0.469801	4.64792e-05	0.00323987	pos.sig	ICM.CRE
chr11	69386761	69386920	Wrap53	0.469759	2.31083e-06	0.00047258	pos.sig	ICM.CRE
chr10	59797441	59797640	Psap	0.469704	3.4224e-06	0.00060887	pos.sig	TE.CRE
chr13	73903141	73903280	Slc12a7	0.469696	4.66854e-05	0.00324337	pos.sig	ICM.CRE
chr14	71059501	71059680	Epb4.9	0.469691	2.76243e-05	0.00232197	pos.sig	ICM.CRE
chr7	112729721	112729900	Smpd1	0.469603	1.1106e-05	0.00130546	pos.sig	TE.CRE
chr11	57639221	57639520	Hand1	0.469477	3.94542e-06	0.000677873	pos.sig	ICM.CRE
chr2	28951701	28951920	Setx	0.469381	7.01692e-05	0.00419561	pos.sig	ICM.CRE
chr12	87072741	87072940	Mfsd7c	0.469222	7.65728e-06	0.00102984	pos.sig	TE.CRE
chr11	78261461	78261760	Slc13a2	0.469208	2.71315e-06	0.000520495	pos.sig	TE.CRE
chr19	6978301	6978460	Esrra	0.4692	0.000768043	0.0183219	pos.sig	TE.CRE
chr11	78275581	78275760	Slc46a1	0.469192	0.000450294	0.0132844	pos.sig	TE.CRE
chr10	88153381	88153560	Spic	0.469173	0.000119792	0.00593442	pos.sig	ICM.CRE
chr11	120543301	120543480	Pcyt2	0.468969	4.61552e-06	0.000747863	pos.sig	TE.CRE
chr9	119074561	119074760	Plcd1	0.46891	3.08e-07	0.000122874	pos.sig	TE.CRE
chr17	57445101	57445260	Trip10	0.468849	1.93939e-05	0.00186155	pos.sig	TE.CRE
chr3	51134121	51134260	4930583H14Rik	0.468782	1.31654e-05	0.00145488	pos.sig	ICM.CRE
chr16	34109241	34109480	Kalrn	0.46864	4.12669e-06	0.000695403	pos.sig	TE.CRE
chr4	126186421	126186740	Eif2c1	0.468591	2.4673e-06	0.000493091	pos.sig	ICM.CRE
chr18	87880641	87880820	Gm5096	0.468544	0.000182092	0.00764374	pos.sig	ICM.CRE
chr1	71645021	71645180	Fn1	0.468373	4.33224e-05	0.00311451	pos.sig	ICM.CRE
chr8	47716601	47716820	Casp3	0.468337	4.77286e-06	0.00076107	pos.sig	ICM.CRE
chr2	93025381	93025660	Trp53i11	0.468289	2.20588e-06	0.00046005	pos.sig	TE.CRE
chr2	167304001	167304140	Snai1	0.468263	0.000406247	0.0124814	pos.sig	ICM.CRE
chr1	93111441	93111700	Scly	0.468144	7.94932e-07	0.000236506	pos.sig	TE.CRE
chr1	183058321	183058580	Wdr26	0.468052	0.00155029	0.0279515	pos.sig	TE.CRE
chr16	30298941	30299100	Atp13a3	0.467983	2.01885e-05	0.00190782	pos.sig	ICM.CRE
chr10	59635161	59635360	Chst3	0.467966	5.72149e-05	0.00367435	pos.sig	TE.CRE
chr18	13041641	13041820	Impact	0.467946	0.000697647	0.0172441	pos.sig	ICM.CRE
chr15	63925101	63925260	Fam49b	0.467712	7.26361e-06	0.00100214	pos.sig	ICM.CRE
chr9	118926241	118926400	Plcd1	0.467632	0.00104972	0.0219952	pos.sig	TE.CRE
chr6	34945201	34945360	Wdr91	0.467479	6.46181e-06	0.000941306	pos.sig	TE.CRE
chr2	35123181	35123340	Gsn	0.467445	2.35578e-05	0.00210265	pos.sig	TE.CRE
chr2	84669621	84669780	Ube2l6	0.467435	1.08485e-05	0.00128091	pos.sig	ICM.CRE
chr13	13629381	13629580	Nid1	0.467381	0.000321158	0.0107996	pos.sig	ICM.CRE
chr9	118896661	118896820	Plcd1	0.467046	2.399e-05	0.00213219	pos.sig	TE.CRE
chr17	53682821	53682980	Kat2b	0.466875	0.000372535	0.0118609	pos.sig	ICM.CRE
chrX	126530001	126530140	Diap2	0.466793	0.000941185	0.0206348	pos.sig	ICM.CRE
chr10	75113741	75113920	Ggt1	0.466704	6.72722e-07	0.000209002	pos.sig	ICM.CRE
chr17	31738301	31738640	Pknox1	0.466661	3.54999e-06	0.000627084	pos.sig	TE.CRE
chr16	91600601	91600820	Tmem50b	0.466656	0.00411778	0.049792	pos.sig	TE.CRE
chr8	108146581	108146720	Fam65a	0.466261	2.48627e-05	0.00218214	pos.sig	TE.CRE
chr5	111322781	111323020	Chek2	0.466219	3.22353e-05	0.00257983	pos.sig	ICM.CRE
chr13	73970041	73970240	Slc12a7	0.466199	2.48155e-06	0.000494063	pos.sig	ICM.CRE
chr8	90678861	90679060	Tmem188	0.466018	6.20122e-05	0.00386461	pos.sig	TE.CRE
chr4	34869601	34869740	Mob3b	0.466011	0.000227229	0.00886369	pos.sig	TE.CRE
chr12	87160221	87160360	Mfsd7c	0.465944	1.71527e-05	0.00171724	pos.sig	TE.CRE
chr19	6300541	6300840	Ehd1	0.465806	3.32403e-07	0.00012777	pos.sig	TE.CRE
chr19	23356681	23356920	Smc5	0.465751	1.04464e-06	0.000286517	pos.sig	ICM.CRE
chr19	7390021	7390260	Rcor2	0.465595	2.25374e-05	0.00203573	pos.sig	ICM.CRE
chr19	3846521	3846820	Tcirg1	0.465398	1.09575e-07	5.94875e-05	pos.sig	ICM.CRE
chr11	85369301	85369460	Bcas3	0.465384	4.91927e-05	0.00334682	pos.sig	ICM.CRE
chr8	108793081	108793240	Slc7a6	0.465204	2.62402e-06	0.000508959	pos.sig	TE.CRE
chr9	65136241	65136520	Cilp	0.465165	1.21252e-05	0.00138357	pos.sig	TE.CRE
chr4	128711861	128712080	Rnf19b	0.465118	0.000759141	0.0182043	pos.sig	ICM.CRE
chr10	86276121	86276340	Fabp3-ps1	0.465071	4.38379e-05	0.00313985	pos.sig	TE.CRE
chr10	59624961	59625120	Chst3	0.464944	0.0012914	0.0249059	pos.sig	TE.CRE
chrX	159141141	159141320	Reps2	0.46491	8.39632e-05	0.0047487	pos.sig	TE.CRE
chr4	116517001	116517220	Hpdl	0.464833	2.05374e-05	0.00193127	pos.sig	TE.CRE
chr1	122172681	122173020	Steap3	0.464828	1.25324e-06	0.000319595	pos.sig	TE.CRE
chr2	32839661	32839880	Slc2a8	0.464752	1.81421e-05	0.00178902	pos.sig	ICM.CRE
chr1	155355721	155356040	Npl	0.464611	1.85529e-06	0.000407936	pos.sig	ICM.CRE
chr2	6127361	6127500	5430407P10Rik	0.464506	1.6156e-05	0.00164881	pos.sig	TE.CRE
chr9	46111461	46111620	Sik3	0.464461	0.000143082	0.00665323	pos.sig	TE.CRE
chr11	96936141	96936280	Osbpl7	0.464431	8.58063e-06	0.00111159	pos.sig	TE.CRE
chr7	147140181	147140340	Kndc1	0.464375	1.43124e-05	0.00152262	pos.sig	ICM.CRE
chr7	108453521	108453700	Arap1	0.464013	5.27849e-06	0.000815155	pos.sig	TE.CRE
chr11	101732541	101732700	Dusp3	0.463982	6.74199e-05	0.00409028	pos.sig	TE.CRE
chr2	73745981	73746200	Atf2	0.463898	0.000532494	0.0146852	pos.sig	ICM.CRE
chr17	84191981	84192160	Mta3	0.463889	0.000317032	0.0107122	pos.sig	TE.CRE
chr9	66885241	66885380	Tpm1	0.463878	0.000189193	0.00785104	pos.sig	TE.CRE
chr17	12985461	12985700	Igf2r	0.463824	3.21575e-06	0.000588706	pos.sig	ICM.CRE
chr10	60943941	60944140	X99384	0.463756	1.2987e-05	0.00144742	pos.sig	ICM.CRE
chr10	59804201	59804360	Psap	0.46375	8.88042e-06	0.00113921	pos.sig	TE.CRE
chr9	20775601	20775880	S1pr2	0.463738	9.59474e-08	5.4542e-05	pos.sig	ICM.CRE
chr5	130650681	130650960	Tpst1	0.46373	1.90335e-05	0.00184418	pos.sig	ICM.CRE
chr2	121674061	121674240	Casc4	0.463581	0.000217522	0.00859647	pos.sig	TE.CRE
chr10	127883821	127884060	Esyt1	0.463477	0.000114844	0.0057973	pos.sig	TE.CRE
chr17	22060461	22060600	Zfp820	0.46334	1.5042e-05	0.00157653	pos.sig	ICM.CRE
chr11	69767141	69767440	Cldn7	0.463269	1.06947e-06	0.000292565	pos.sig	TE.CRE
chr12	88472461	88472680	Pomt2	0.463075	2.02666e-06	0.000431211	pos.sig	TE.CRE
chr12	34064821	34065060	Twistnb	0.463065	1.34306e-05	0.0014628	pos.sig	ICM.CRE
chr4	8131881	8132020	Gm11800	0.462986	0.000547944	0.0149237	pos.sig	ICM.CRE
chr11	35555581	35555920	Pank3	0.462854	3.84664e-06	0.000663064	pos.sig	TE.CRE
chr4	129979741	129980040	Fabp3	0.462811	1.0994e-06	0.000299199	pos.sig	TE.CRE
chr16	50393221	50393420	Bbx	0.4627	0.00048585	0.0139012	pos.sig	TE.CRE
chr11	102597781	102597920	Ccdc43	0.4625	0.000198845	0.00806723	pos.sig	ICM.CRE
chr17	47847461	47847640	Tcfeb	0.462273	8.8466e-07	0.000255971	pos.sig	TE.CRE
chr19	9165241	9165520	Ahnak	0.462255	2.24899e-07	0.000100823	pos.sig	TE.CRE
chr1	182480881	182481160	Parp1	0.462201	6.11213e-07	0.000195664	pos.sig	ICM.CRE
chr15	73518161	73518340	Slc45a4	0.461901	4.5916e-06	0.000746283	pos.sig	ICM.CRE
chr10	59824121	59824300	Psap	0.461806	5.92861e-06	0.000885028	pos.sig	TE.CRE
chr4	46153661	46153860	Ncbp1	0.461608	0.000265056	0.00964949	pos.sig	TE.CRE
chr11	61863701	61863940	Specc1	0.46154	2.67233e-07	0.000111246	pos.sig	TE.CRE
chr18	36164341	36164540	Nrg2	0.461447	4.7047e-06	0.000755222	pos.sig	ICM.CRE
chr2	173146941	173147080	Pmepa1	0.461431	4.70859e-06	0.000755222	pos.sig	ICM.CRE
chr6	34830241	34830380	Wdr91	0.461419	9.64281e-05	0.00517267	pos.sig	TE.CRE
chr15	97210081	97210220	Fam113b	0.461343	0.00109903	0.0226297	pos.sig	ICM.CRE
chr5	31230421	31230580	Tcf23	0.461304	9.68693e-05	0.00519205	pos.sig	ICM.CRE
chr11	70398001	70398140	Pfn1	0.461221	2.5525e-06	0.000499688	pos.sig	TE.CRE
chrX	147463441	147463580	Tsr2	0.460739	0.004686	0.0537795	pos.sig	ICM.CRE
chr3	10443161	10443360	Chmp4c	0.460722	0.000400662	0.0123603	pos.sig	ICM.CRE
chr15	78826061	78826240	Sh3bp1	0.460684	1.03568e-05	0.00124236	pos.sig	TE.CRE
chr11	75823741	75823900	Fam101b	0.460622	9.16996e-06	0.00116501	pos.sig	TE.CRE
chr10	59713561	59713720	Psap	0.460581	3.39288e-06	0.000606368	pos.sig	TE.CRE
chr11	116481581	116481780	St6galnac2	0.46057	3.39494e-06	0.000606368	pos.sig	ICM.CRE
chr15	97037081	97037260	Fam113b	0.460411	3.23513e-05	0.00258715	pos.sig	ICM.CRE
chr19	23421241	23421400	Smc5	0.460165	6.46029e-06	0.000941306	pos.sig	ICM.CRE
chr2	28988421	28988600	Setx	0.460042	0.0021744	0.0341805	pos.sig	ICM.CRE
chr6	85341621	85341860	Rab11fip5	0.460031	0.0014755	0.0270989	pos.sig	TE.CRE
chr8	112561141	112561300	Tat	0.459884	6.19614e-05	0.00386441	pos.sig	ICM.CRE
chr15	12219501	12219720	Pdzd2	0.459881	0.00100718	0.0214319	pos.sig	TE.CRE
chr13	73826801	73826980	Slc12a7	0.459582	7.20589e-07	0.000218712	pos.sig	ICM.CRE
chr17	57475801	57476000	Trip10	0.459493	6.6904e-06	0.00096103	pos.sig	TE.CRE
chr15	9106241	9106480	Skp2	0.459486	3.8196e-05	0.00288583	pos.sig	ICM.CRE
chr6	65056381	65056580	Smarcad1	0.459357	4.10706e-06	0.000694445	pos.sig	ICM.CRE
chrX	70936621	70936820	Slc6a8	0.459354	4.10782e-06	0.000694445	pos.sig	TE.CRE
chr7	86271161	86271320	Mfge8	0.459144	0.000796796	0.0187477	pos.sig	ICM.CRE
chr11	102614121	102614260	Ccdc43	0.45898	4.58038e-07	0.000159016	pos.sig	ICM.CRE
chr11	51358241	51358500	Rmnd5b	0.458922	2.10207e-05	0.00196041	pos.sig	ICM.CRE
chr2	72419341	72419480	Ak3l2-ps	0.458912	0.000155039	0.00698254	pos.sig	ICM.CRE
chr15	101346701	101346880	Krt7	0.458793	7.85128e-06	0.00104275	pos.sig	TE.CRE
chr16	17216741	17216880	Hic2	0.45867	6.51628e-05	0.00398548	pos.sig	TE.CRE
chr2	122020501	122020660	Sord	0.458508	2.74649e-05	0.00231589	pos.sig	TE.CRE
chr12	114386121	114386320	Crip1	0.458453	5.51881e-06	0.000843387	pos.sig	TE.CRE
chr8	98170721	98170900	Gins3	0.458423	0.00105012	0.0219952	pos.sig	TE.CRE
chr5	148319161	148319340	Pan3	0.458396	0.00293296	0.0406343	pos.sig	TE.CRE
chr5	148124941	148125200	Cdx2	0.458343	8.03482e-06	0.00105716	pos.sig	TE.CRE
chr2	51851421	51851580	Rif1	0.458297	0.000633991	0.016255	pos.sig	ICM.CRE
chr6	122722821	122723020	Nanog	0.458177	4.37872e-06	0.000726424	pos.sig	ICM.CRE
chr6	122720301	122720700	Nanog	0.457878	7.27601e-06	0.00100214	pos.sig	ICM.CRE
chr7	20256081	20256340	Zfp296	0.457856	2.20923e-05	0.00200932	pos.sig	ICM.CRE
chr12	17462501	17462800	Odc1	0.457827	9.80087e-05	0.00523447	pos.sig	TE.CRE
chr17	25838441	25838580	Narfl	0.457755	0.00338813	0.044169	pos.sig	TE.CRE
chr11	33266521	33266720	Ranbp17	0.457691	0.000111609	0.00571454	pos.sig	ICM.CRE
chr7	147005641	147005800	Kndc1	0.457679	0.000208453	0.00835087	pos.sig	ICM.CRE
chr3	137537861	137538020	Dnajb14	0.457619	0.000833739	0.0192398	pos.sig	TE.CRE
chr13	38738741	38738980	Muted	0.457349	0.000164342	0.00719139	pos.sig	TE.CRE
chr7	112693781	112693960	Smpd1	0.457244	0.000164985	0.00720713	pos.sig	TE.CRE
chr9	30817781	30818040	St14	0.457214	1.20377e-06	0.000314211	pos.sig	TE.CRE
chr16	30473921	30474100	Atp13a3	0.457179	3.73402e-05	0.00285045	pos.sig	ICM.CRE
chr11	73228801	73229320	Aspa	0.456982	2.22894e-07	0.000100758	pos.sig	ICM.CRE
chr2	173122881	173123020	Pmepa1	0.456945	2.60672e-05	0.00224813	pos.sig	ICM.CRE
chr9	119048761	119048940	Vill	0.456921	6.18961e-05	0.00386441	pos.sig	TE.CRE
chr7	3233521	3233660	Prkcc	0.456882	0.000454249	0.0133245	pos.sig	TE.CRE
chr7	53658861	53659020	Myod1	0.456857	1.60068e-05	0.00163805	pos.sig	ICM.CRE
chr10	116634861	116635020	Frs2	0.456833	0.00207386	0.0331885	pos.sig	TE.CRE
chr11	74500721	74501020	Rap1gap2	0.45678	0.000148235	0.00681474	pos.sig	ICM.CRE
chr12	73833281	73833460	Ppm1a	0.45676	0.000276506	0.00987833	pos.sig	ICM.CRE
chr5	35457361	35457540	Lrpap1	0.456692	4.31552e-05	0.00310886	pos.sig	TE.CRE
chr10	59832081	59832240	Psap	0.456567	7.70123e-07	0.000231083	pos.sig	TE.CRE
chr9	20829081	20829420	S1pr2	0.45655	2.29583e-07	0.000101596	pos.sig	ICM.CRE
chr8	26856641	26856840	Ddhd2	0.45646	0.0012601	0.0245497	pos.sig	ICM.CRE
chr12	86026561	86026700	Npc2	0.456238	1.64908e-05	0.00167214	pos.sig	TE.CRE
chr6	34816861	34817140	Wdr91	0.456221	1.00279e-06	0.000277934	pos.sig	TE.CRE
chr5	145686881	145687020	Trrap	0.456186	0.00013393	0.00637974	pos.sig	ICM.CRE
chr14	52781561	52781780	Rpgrip1	0.456183	3.05174e-05	0.00247812	pos.sig	ICM.CRE
chr16	84794921	84795140	Mrpl39	0.456145	0.000194556	0.00798239	pos.sig	ICM.CRE
chr15	99486641	99486820	Racgap1	0.456106	2.11994e-05	0.00196544	pos.sig	TE.CRE
chr3	157599901	157600060	Cth	0.456098	0.000320468	0.0107903	pos.sig	ICM.CRE
chr11	75754581	75754720	Fam101b	0.456036	0.000250402	0.00937857	pos.sig	TE.CRE
chr15	10355561	10355720	Rad1	0.45595	0.00060124	0.015811	pos.sig	ICM.CRE
chr17	45632441	45632660	Slc29a1	0.455829	1.03206e-05	0.00124084	pos.sig	TE.CRE
chr10	128337641	128338080	Cd63	0.45582	6.33661e-07	0.000201017	pos.sig	TE.CRE
chr11	68431501	68431640	Myh10	0.455632	0.0014628	0.0269509	pos.sig	TE.CRE
chr8	119705621	119705820	4933407C03Rik	0.455605	4.45553e-06	0.000729799	pos.sig	TE.CRE
chr18	36165821	36165980	Nrg2	0.455494	1.93084e-05	0.00186055	pos.sig	ICM.CRE
chr9	107224401	107224620	Cish	0.455436	5.73209e-06	0.000868501	pos.sig	TE.CRE
chr19	6210241	6210460	Ehd1	0.45535	9.36139e-06	0.00117987	pos.sig	TE.CRE
chr4	118241401	118241620	2610528J11Rik	0.455341	9.38018e-07	0.000267732	pos.sig	TE.CRE
chr3	95105881	95106060	Anxa9	0.455313	0.000329158	0.0109689	pos.sig	TE.CRE
chr2	25624761	25624980	Bmyc	0.455209	1.35805e-05	0.00147295	pos.sig	TE.CRE
chr2	172987841	172988040	Pmepa1	0.455091	2.82333e-06	0.000536744	pos.sig	ICM.CRE
chr2	120384721	120385040	Stard9	0.455059	7.45305e-06	0.00101158	pos.sig	ICM.CRE
chr1	182528321	182528480	Parp1	0.455045	3.19463e-06	0.00058617	pos.sig	ICM.CRE
chr8	108542021	108542180	Slc12a4	0.455018	0.000293748	0.0102535	pos.sig	TE.CRE
chr6	51483701	51483940	Snx10	0.454961	1.21734e-05	0.00138607	pos.sig	ICM.CRE
chr2	152183901	152184080	Sox12	0.454914	0.0041107	0.0497391	pos.sig	ICM.CRE
chr7	53713381	53713560	Myod1	0.454805	8.63738e-05	0.00482538	pos.sig	ICM.CRE
chr11	119256741	119257060	Rnf213	0.454769	8.61553e-07	0.000250662	pos.sig	ICM.CRE
chr9	71018341	71018680	Aqp9	0.454754	1.99971e-05	0.0018974	pos.sig	TE.CRE
chr16	93585301	93585560	Cbr1	0.454554	1.40237e-05	0.00150084	pos.sig	ICM.CRE
chr10	126812121	126812300	Ddit3	0.454329	0.000918745	0.0203611	pos.sig	TE.CRE
chr16	84634841	84635040	Mrpl39	0.454315	9.99321e-07	0.000277703	pos.sig	ICM.CRE
chr2	72214801	72214940	Cdca7	0.454181	0.00043802	0.013067	pos.sig	ICM.CRE
chr4	127025541	127025680	Gjb5	0.45411	3.79676e-06	0.000657694	pos.sig	ICM.CRE
chr14	52745041	52745220	Rpgrip1	0.45409	0.00196055	0.0321235	pos.sig	ICM.CRE
chr7	134258581	134258780	Mylpf	0.453946	2.98922e-05	0.00244432	pos.sig	TE.CRE
chr14	58329641	58329820	Lats2	0.453609	5.5986e-06	0.000852095	pos.sig	TE.CRE
chr12	52423201	52423420	G2e3	0.453604	9.0658e-05	0.0049909	pos.sig	TE.CRE
chr9	40412901	40413060	Gramd1b	0.453411	0.00094381	0.0206616	pos.sig	ICM.CRE
chr16	33856581	33856780	Heg1	0.453352	0.000275181	0.00985446	pos.sig	ICM.CRE
chr13	94425361	94425560	Bhmt	0.453331	9.19309e-06	0.00116612	pos.sig	ICM.CRE
chr9	118919541	118919760	Vill	0.453306	2.14101e-05	0.00197148	pos.sig	TE.CRE
chr2	25338001	25338140	Npdc1	0.453217	1.49704e-05	0.00157512	pos.sig	TE.CRE
chr15	52866401	52866740	Ext1	0.453211	0.00027655	0.00987833	pos.sig	ICM.CRE
chr11	97767461	97767660	Lasp1	0.453196	1.20625e-06	0.000314211	pos.sig	TE.CRE
chr9	53677501	53677640	Slc35f2	0.453146	0.000169879	0.0073177	pos.sig	ICM.CRE
chr10	60531361	60531560	Sgpl1	0.453117	1.50437e-05	0.00157653	pos.sig	ICM.CRE
chr9	118958521	118958720	Plcd1	0.453089	5.10539e-06	0.000796599	pos.sig	TE.CRE
chr2	122029901	122030080	Sord	0.453066	0.000454309	0.0133245	pos.sig	TE.CRE
chr17	47843881	47844060	Tcfeb	0.453001	3.58033e-06	0.000630576	pos.sig	TE.CRE
chr12	88440621	88440880	Pomt2	0.452983	1.22197e-06	0.000314667	pos.sig	TE.CRE
chr15	75854021	75854200	Zfp623	0.452749	3.15599e-05	0.00254316	pos.sig	ICM.CRE
chr1	52309361	52309640	Gls	0.452738	5.77913e-05	0.00369013	pos.sig	TE.CRE
chr8	113585221	113585360	Glg1	0.452695	0.000106173	0.00554674	pos.sig	ICM.CRE
chr12	88197441	88197660	6430527G18Rik	0.452669	2.26135e-06	0.000467913	pos.sig	TE.CRE
chr1	36522641	36522800	Cnnm4	0.452637	0.000460731	0.0134492	pos.sig	TE.CRE
chr7	134307781	134307920	Mylpf	0.452628	5.14435e-05	0.00343787	pos.sig	TE.CRE
chr12	11222901	11223180	Smc6	0.452622	8.35279e-05	0.00473293	pos.sig	ICM.CRE
chr6	30345881	30346080	Zc3hc1	0.452483	9.59967e-06	0.00118807	pos.sig	ICM.CRE
chr11	102942761	102943000	Acbd4	0.452369	3.86597e-07	0.000141301	pos.sig	TE.CRE
chr2	120537141	120537360	Stard9	0.452173	2.54646e-05	0.00221518	pos.sig	ICM.CRE
chr14	32289441	32289600	Sh3bp5	0.451975	0.000532155	0.0146797	pos.sig	TE.CRE
chr17	53721061	53721300	Kat2b	0.451959	5.29422e-05	0.00351129	pos.sig	ICM.CRE
chr1	173343841	173344000	F11r	0.451853	4.71488e-05	0.00325873	pos.sig	TE.CRE
chr10	93360961	93361140	Vezt	0.451852	0.000472672	0.0136465	pos.sig	TE.CRE
chr7	109073341	109073600	Folr1	0.451797	9.94037e-06	0.00121454	pos.sig	TE.CRE
chr11	68465661	68465880	Myh10	0.451751	8.65362e-05	0.00482737	pos.sig	TE.CRE
chr6	71604801	71605020	Kdm3a	0.451582	0.000373521	0.0118779	pos.sig	ICM.CRE
chr5	130449521	130449720	Tpst1	0.451578	0.0050233	0.0560028	pos.sig	ICM.CRE
chr1	51775221	51775440	Myo1b	0.451575	0.000110969	0.005696	pos.sig	ICM.CRE
chr9	72458921	72459280	Rfx7	0.451574	0.000110977	0.005696	pos.sig	ICM.CRE
chr15	52801661	52801920	Ext1	0.451565	0.00390693	0.0482451	pos.sig	ICM.CRE
chr12	21094741	21094940	Asap2	0.451251	0.000126818	0.00614095	pos.sig	TE.CRE
chr7	109032181	109032400	Folr1	0.451213	0.00113809	0.0231175	pos.sig	TE.CRE
chr12	52529341	52529580	G2e3	0.451124	0.000546833	0.0149056	pos.sig	TE.CRE
chrX	153950921	153951140	Sms	0.451044	0.000144241	0.0066938	pos.sig	ICM.CRE
chrX	71591821	71592040	Slc10a3	0.450976	7.91746e-05	0.00455172	pos.sig	TE.CRE
chr10	21549241	21549380	Sgk1	0.450876	1.17331e-05	0.00135647	pos.sig	TE.CRE
chr16	91603601	91603780	Tmem50b	0.450805	6.27121e-05	0.00389089	pos.sig	TE.CRE
chr2	104601601	104601820	Depdc7	0.450685	0.00242243	0.0363633	pos.sig	TE.CRE
chr11	70436921	70437180	Pfn1	0.450359	1.35595e-05	0.00147226	pos.sig	TE.CRE
chr5	31334601	31334900	Slc5a6	0.450322	2.30054e-06	0.00047258	pos.sig	TE.CRE
chr16	22470901	22471200	Etv5	0.450182	0.00169404	0.029515	pos.sig	ICM.CRE
chr7	134308141	134308340	Mylpf	0.450077	1.08464e-05	0.00128091	pos.sig	TE.CRE
chr4	125682441	125682680	Csf3r	0.449919	2.22777e-05	0.00201746	pos.sig	TE.CRE
chr3	145365081	145365300	Ddah1	0.449897	4.55458e-05	0.00320008	pos.sig	TE.CRE
chr9	53677721	53677860	Slc35f2	0.449803	1.3937e-05	0.00149781	pos.sig	ICM.CRE
chr1	137089741	137089880	Rnpep	0.449659	0.000646886	0.0164448	pos.sig	TE.CRE
chr2	122174601	122174820	Sord	0.449618	4.31684e-06	0.00072282	pos.sig	TE.CRE
chr2	49173021	49173200	Gm13509	0.44961	0.000277882	0.00989414	pos.sig	TE.CRE
chr11	68436021	68436160	Myh10	0.449604	0.000119904	0.00593444	pos.sig	TE.CRE
chr8	90637281	90637500	Tmem188	0.449585	0.000278132	0.00989879	pos.sig	TE.CRE
chr15	97206901	97207140	Fam113b	0.449557	1.5029e-06	0.000361386	pos.sig	ICM.CRE
chr12	86065261	86065420	Npc2	0.449405	6.21944e-06	0.000918423	pos.sig	TE.CRE
chr14	58356041	58356240	Lats2	0.449384	6.22624e-06	0.000918423	pos.sig	TE.CRE
chr8	109381761	109381940	Sntb2	0.449259	3.27952e-05	0.00260878	pos.sig	ICM.CRE
chr3	99091681	99091880	Wars2	0.449019	0.000407066	0.0124876	pos.sig	ICM.CRE
chr2	130540721	130540940	Slc4a11	0.448982	0.000175853	0.00747718	pos.sig	TE.CRE
chr14	51633641	51633900	Pnp	0.448953	5.34464e-05	0.0035425	pos.sig	TE.CRE
chr8	107101601	107102020	Pdp2	0.448949	4.31071e-07	0.000152865	pos.sig	ICM.CRE
chr11	116608321	116608500	St6galnac2	0.448869	3.43227e-07	0.000129615	pos.sig	ICM.CRE
chr4	127042741	127042960	Gjb5	0.448782	3.17888e-06	0.000585319	pos.sig	ICM.CRE
chr4	125621581	125621760	Csf3r	0.44873	0.000411017	0.0125475	pos.sig	TE.CRE
chr12	86594561	86594780	Mlh3	0.448646	0.000140248	0.006562	pos.sig	ICM.CRE
chr7	134273381	134273540	Mylpf	0.448565	0.000366488	0.0117144	pos.sig	TE.CRE
chr5	89110561	89110840	Dck	0.448544	0.000755825	0.0181479	pos.sig	TE.CRE
chr1	182474801	182475000	Parp1	0.448476	6.53441e-06	0.000950072	pos.sig	ICM.CRE
chr10	128418161	128418400	Cd63	0.448448	5.46177e-05	0.00359525	pos.sig	TE.CRE
chr3	98935561	98935740	Wars2	0.448403	0.000257197	0.00950131	pos.sig	ICM.CRE
chr13	94344121	94344460	Bhmt	0.448377	1.32917e-05	0.00145519	pos.sig	ICM.CRE
chr11	97398221	97398400	E130012A19Rik	0.448268	6.60686e-06	0.000953207	pos.sig	ICM.CRE
chr6	113585381	113585640	Irak2	0.448249	2.71123e-05	0.00230467	pos.sig	TE.CRE
chr17	46307621	46307760	Mad2l1bp	0.448233	0.00227832	0.0351137	pos.sig	TE.CRE
chr2	179899581	179899780	Osbpl2	0.448229	8.37086e-06	0.00108709	pos.sig	TE.CRE
chr11	113561901	113562200	Cdc42ep4	0.448223	2.31068e-06	0.00047258	pos.sig	TE.CRE
chr11	45955721	45955860	Adam19	0.448094	0.000161366	0.007108	pos.sig	ICM.CRE
chr3	10305561	10305780	Chmp4c	0.448092	0.000112946	0.00576089	pos.sig	ICM.CRE
chrX	7810841	7811020	Porcn	0.448071	0.000372682	0.011862	pos.sig	ICM.CRE
chr7	119843621	119843800	Tead1	0.448047	4.38699e-05	0.00313985	pos.sig	ICM.CRE
chr13	94416501	94416660	Bhmt	0.448017	5.56391e-05	0.00362959	pos.sig	ICM.CRE
chr18	80302481	80302660	Rbfa	0.447679	1.95664e-05	0.00187171	pos.sig	ICM.CRE
chr17	47867321	47867480	Tcfeb	0.447613	7.68863e-06	0.00103133	pos.sig	TE.CRE
chr19	58893161	58893360	Pnliprp2	0.447603	0.000611548	0.0159704	pos.sig	ICM.CRE
chr18	84933521	84933700	Cndp2	0.447436	5.70412e-05	0.00366947	pos.sig	TE.CRE
chr17	38159921	38160100	Gm20541	0.447388	0.00206077	0.0330605	pos.sig	ICM.CRE
chr7	36228101	36228280	Ccdc123	0.447342	6.44395e-05	0.00394813	pos.sig	ICM.CRE
chr9	110767721	110767880	Tdgf1	0.447162	8.22013e-05	0.00467353	pos.sig	ICM.CRE
chr1	137143001	137143260	Rnpep	0.447155	4.39765e-06	0.000726424	pos.sig	TE.CRE
chr18	32683501	32683720	Bin1	0.44689	4.10434e-05	0.00301656	pos.sig	ICM.CRE
chr16	64867321	64867520	4930453N24Rik	0.446887	0.00184915	0.0310119	pos.sig	ICM.CRE
chr11	82632981	82633180	Cct6b	0.446834	7.40599e-05	0.00433819	pos.sig	TE.CRE
chr3	101956521	101956660	Vangl1	0.446816	0.000133672	0.00637324	pos.sig	ICM.CRE
chr8	72642661	72642800	Hapln4	0.446787	0.000306777	0.0104937	pos.sig	TE.CRE
chr11	75895321	75895480	Fam101b	0.446672	2.52829e-06	0.000499047	pos.sig	TE.CRE
chr1	37454421	37454580	6330578E17Rik	0.446647	1.2888e-05	0.00143986	pos.sig	TE.CRE
chr9	118307121	118307340	Eomes	0.446636	1.02138e-05	0.00123427	pos.sig	TE.CRE
chr11	78184001	78184240	Slc46a1	0.446521	1.80213e-06	0.000402977	pos.sig	TE.CRE
chr1	121990141	121990440	Steap3	0.446472	0.000244668	0.00925597	pos.sig	TE.CRE
chr7	20193121	20193440	Zfp296	0.446394	5.96419e-05	0.00377073	pos.sig	ICM.CRE
chr14	51478981	51479220	Apex1	0.446185	0.000136983	0.00647252	pos.sig	ICM.CRE
chr19	5924481	5924680	Capn1	0.446182	1.83803e-07	8.68084e-05	pos.sig	TE.CRE
chr9	43479261	43479460	Pvrl1	0.446142	1.17661e-05	0.00135879	pos.sig	ICM.CRE
chr19	9156361	9156620	Ahnak	0.446075	2.66738e-05	0.00228028	pos.sig	TE.CRE
chr8	108720101	108720280	Slc7a6	0.445984	2.34378e-06	0.000478093	pos.sig	TE.CRE
chr19	5923921	5924120	Capn1	0.445963	2.09081e-06	0.000440413	pos.sig	TE.CRE
chrX	7744921	7745100	Porcn	0.445651	1.91903e-05	0.00185256	pos.sig	ICM.CRE
chr12	112195861	112196080	Rcor1	0.445596	2.72744e-05	0.00231231	pos.sig	TE.CRE
chr10	59715401	59715580	Psap	0.445595	3.01941e-06	0.000566015	pos.sig	TE.CRE
chr2	30956741	30957000	Fnbp1	0.445561	4.28271e-07	0.000152865	pos.sig	ICM.CRE
chr18	84944481	84944660	Cndp2	0.445527	0.000360776	0.0115987	pos.sig	TE.CRE
chr1	6184861	6185200	Rb1cc1	0.445467	0.000253661	0.00944355	pos.sig	TE.CRE
chr4	127094681	127094860	Gjb5	0.445365	1.22365e-05	0.00139175	pos.sig	ICM.CRE
chr11	29367721	29367940	Ccdc88a	0.445356	0.00151401	0.0275537	pos.sig	ICM.CRE
chr13	13439881	13440100	Nid1	0.445355	2.43123e-06	0.000487733	pos.sig	ICM.CRE
chr8	107092521	107092720	Pdp2	0.44533	7.01394e-05	0.00419561	pos.sig	ICM.CRE
chr2	158173741	158173920	9430008C03Rik	0.445316	0.000159314	0.00706489	pos.sig	ICM.CRE
chr17	53572021	53572200	Efhb	0.44528	8.87945e-05	0.00491431	pos.sig	ICM.CRE
chr4	151545761	151545940	Plekhg5	0.445277	2.76814e-05	0.0023249	pos.sig	ICM.CRE
chr19	55843381	55843540	Tcf7l2	0.445094	4.99333e-05	0.0033755	pos.sig	ICM.CRE
chr16	10177621	10177840	Rpl39l	0.445048	0.00152687	0.0276784	pos.sig	ICM.CRE
chr11	82637541	82637680	Cct6b	0.445029	0.0010673	0.0222328	pos.sig	TE.CRE
chr2	92991001	92991140	Trp53i11	0.445021	6.98805e-06	0.000985259	pos.sig	TE.CRE
chr12	88427321	88427520	Pomt2	0.445016	3.12076e-06	0.000578635	pos.sig	TE.CRE
chr16	84723061	84723220	Mrpl39	0.445002	3.53673e-05	0.00274902	pos.sig	ICM.CRE
chr4	140943381	140943540	Epha2	0.444961	3.97992e-05	0.00296231	pos.sig	TE.CRE
chr11	70488141	70488280	Pfn1	0.444945	6.28849e-07	0.000200094	pos.sig	TE.CRE
chr10	88189801	88189980	Spic	0.44492	0.000950426	0.0207461	pos.sig	ICM.CRE
chr9	108406541	108406680	Arih2	0.444897	0.00023018	0.00894339	pos.sig	ICM.CRE
chr4	144976901	144977080	Tnfrsf8	0.444824	0.000328455	0.0109528	pos.sig	ICM.CRE
chr6	122670101	122670240	Slc2a3	0.444804	0.000114358	0.00579608	pos.sig	TE.CRE
chr11	70454961	70455120	Pfn1	0.444794	2.51176e-06	0.000499047	pos.sig	TE.CRE
chr5	45906501	45906660	Qdpr	0.444782	0.000114458	0.0057973	pos.sig	ICM.CRE
chr9	108491661	108491820	Slc25a20	0.444778	3.57276e-05	0.00276885	pos.sig	ICM.CRE
chr2	173055361	173055520	Pmepa1	0.444753	4.51188e-05	0.00318052	pos.sig	ICM.CRE
chr12	86710881	86711020	Mlh3	0.444673	0.00249292	0.0369383	pos.sig	ICM.CRE
chr7	146439021	146439200	Pwwp2b	0.444542	4.52504e-06	0.000738886	pos.sig	TE.CRE
chr12	25627601	25627740	Mboat2	0.444455	4.07099e-05	0.00300336	pos.sig	ICM.CRE
chr2	153162061	153162260	Pofut1	0.444388	2.03919e-05	0.00192188	pos.sig	ICM.CRE
chr3	87304141	87304280	Etv3	0.444063	0.000299897	0.0103661	pos.sig	TE.CRE
chr4	41367001	41367220	AI464131	0.444022	0.000211384	0.00842983	pos.sig	TE.CRE
chr10	58773221	58773580	2019-09-10	0.443956	1.04356e-05	0.00124613	pos.sig	ICM.CRE
chr6	39179381	39179520	Jhdm1d	0.443779	1.32514e-05	0.00145519	pos.sig	ICM.CRE
chr10	21681041	21681220	Sgk1	0.44376	0.000106109	0.00554618	pos.sig	TE.CRE
chr6	97932481	97932700	Mitf	0.443754	0.00200813	0.0325711	pos.sig	ICM.CRE
chr18	67537781	67537960	Impa2	0.443723	0.000213721	0.00850372	pos.sig	ICM.CRE
chr5	31268901	31269160	Slc5a6	0.443689	3.00201e-06	0.000564598	pos.sig	TE.CRE
chr10	118692641	118692800	Cand1	0.443652	0.000270677	0.00976968	pos.sig	ICM.CRE
chr17	25519981	25520160	Tpsg1	0.443574	2.69575e-06	0.000519048	pos.sig	ICM.CRE
chr1	37419961	37420100	6330578E17Rik	0.44349	6.01047e-05	0.00379059	pos.sig	TE.CRE
chr12	17528801	17528960	Odc1	0.443489	0.000107268	0.00559009	pos.sig	TE.CRE
chr2	25167021	25167180	Grin1	0.443378	2.14033e-05	0.00197148	pos.sig	ICM.CRE
chr2	35474301	35474440	Dab2ip	0.443349	0.000152821	0.00691673	pos.sig	TE.CRE
chr2	153534441	153534660	Commd7	0.443271	0.000553803	0.0150155	pos.sig	TE.CRE
chr18	6123861	6124080	Arhgap12	0.443269	0.000346608	0.0113304	pos.sig	TE.CRE
chr2	154577761	154577940	Chmp4b	0.443227	0.000193734	0.00796731	pos.sig	TE.CRE
chr2	31078061	31078200	Fnbp1	0.443138	0.000108789	0.00563588	pos.sig	ICM.CRE
chr15	88876801	88876980	Trabd	0.443118	2.43089e-05	0.00215146	pos.sig	TE.CRE
chr1	36391941	36392160	Arid5a	0.443079	9.71232e-05	0.00520301	pos.sig	TE.CRE
chr7	53603201	53603380	Myod1	0.442981	3.12609e-06	0.000578635	pos.sig	ICM.CRE
chr15	63835721	63835900	Fam49b	0.44285	1.23812e-05	0.00140224	pos.sig	ICM.CRE
chr2	173090381	173090600	Pmepa1	0.442849	1.38823e-05	0.00149346	pos.sig	ICM.CRE
chr9	66805521	66805700	Tpm1	0.442766	9.8933e-06	0.0012127	pos.sig	TE.CRE
chr7	130344261	130344400	Slc5a11	0.442654	1.40182e-05	0.00150084	pos.sig	TE.CRE
chr11	103006381	103006540	Acbd4	0.442639	7.92648e-06	0.00104959	pos.sig	TE.CRE
chr1	92869841	92870080	Rab17	0.442628	1.40364e-05	0.00150084	pos.sig	TE.CRE
chr6	148827141	148827280	Caprin2	0.442537	0.00101975	0.0216274	pos.sig	ICM.CRE
chr7	86389721	86389860	Mfge8	0.442483	5.59316e-05	0.00363293	pos.sig	ICM.CRE
chr9	108667361	108667500	Slc25a20	0.442451	4.9927e-05	0.0033755	pos.sig	ICM.CRE
chr12	86178461	86178660	Npc2	0.442394	6.29902e-05	0.00389788	pos.sig	TE.CRE
chr18	75498281	75498440	Smad7	0.442387	1.26743e-05	0.0014231	pos.sig	TE.CRE
chr6	136617421	136617660	Plbd1	0.442172	2.54176e-05	0.00221518	pos.sig	ICM.CRE
chr9	110792621	110792840	Tdgf1	0.442137	2.615e-06	0.000508145	pos.sig	ICM.CRE
chr5	112735121	112735260	Tpst2	0.442094	1.86659e-06	0.000408269	pos.sig	TE.CRE
chr7	108484061	108484240	Arap1	0.442015	7.18116e-05	0.0042546	pos.sig	TE.CRE
chr15	73336921	73337080	Slc45a4	0.442009	5.82699e-06	0.000876721	pos.sig	ICM.CRE
chr16	17215001	17215300	Hic2	0.441998	0.000227686	0.00887824	pos.sig	TE.CRE
chr5	120035241	120035440	Tbx3	0.441997	0.000101479	0.00536539	pos.sig	ICM.CRE
chr17	25942101	25942300	Narfl	0.441962	1.03118e-05	0.00124084	pos.sig	TE.CRE
chr4	101099301	101099440	Dnajc6	0.441449	0.000414395	0.0125886	pos.sig	ICM.CRE
chr1	182587601	182587760	Parp1	0.44132	9.29891e-05	0.0050509	pos.sig	ICM.CRE
chr5	136120821	136121000	Tmem120a	0.441233	5.26609e-05	0.00349704	pos.sig	TE.CRE
chr8	119864201	119864360	4933407C03Rik	0.441209	0.000131795	0.00631516	pos.sig	TE.CRE
chr9	102984041	102984240	Slco2a1	0.441109	0.000117967	0.00589249	pos.sig	TE.CRE
chr4	137357201	137357400	Alpl	0.441036	6.67442e-05	0.0040563	pos.sig	ICM.CRE
chr3	30828821	30828960	Prkci	0.440991	0.00346499	0.0447665	pos.sig	ICM.CRE
chr17	47526421	47526660	AI661453	0.440984	2.14143e-05	0.00197148	pos.sig	TE.CRE
chr9	43931861	43932060	Cbl	0.44094	8.42322e-05	0.00474878	pos.sig	TE.CRE
chr3	54444421	54444740	Gm17556	0.440937	0.000188015	0.00781721	pos.sig	ICM.CRE
chr10	80825161	80825320	F630110N24Rik	0.440932	1.14031e-06	0.000306374	pos.sig	TE.CRE
chr2	124888341	124888520	Myef2	0.440913	1.365e-05	0.0014745	pos.sig	ICM.CRE
chr8	74850421	74850700	Klf2	0.440862	7.7722e-06	0.00103776	pos.sig	ICM.CRE
chr6	121334561	121334700	Slc6a13	0.440781	0.000134028	0.00638153	pos.sig	TE.CRE
chr9	14098641	14098800	Endod1	0.440754	0.000600515	0.0157999	pos.sig	TE.CRE
chr19	9102401	9102640	Ahnak	0.440751	2.42573e-05	0.00215051	pos.sig	TE.CRE
chr10	127967621	127967820	Esyt1	0.440632	6.05838e-05	0.00381168	pos.sig	TE.CRE
chr7	133803921	133804180	Mapk3	0.440612	0.00193775	0.0318987	pos.sig	ICM.CRE
chr18	36082201	36082380	Nrg2	0.440508	3.86386e-05	0.00290676	pos.sig	ICM.CRE
chr4	129929141	129929360	Tinagl1	0.44049	3.86698e-05	0.00290703	pos.sig	TE.CRE
chr1	135236941	135237260	Sox13	0.440487	0.000191215	0.00790371	pos.sig	TE.CRE
chr9	88473201	88473340	Zfp949	0.440448	0.000108024	0.00560453	pos.sig	TE.CRE
chr8	28289341	28289520	Rab11fip1	0.440403	0.000136029	0.00644938	pos.sig	TE.CRE
chr11	69322121	69322360	Wrap53	0.44037	5.46786e-05	0.00359688	pos.sig	ICM.CRE
chr10	119964801	119965000	Hmga2	0.44023	0.000610667	0.0159601	pos.sig	ICM.CRE
chr16	30234821	30235020	Atp13a3	0.440224	1.98329e-05	0.00188862	pos.sig	ICM.CRE
chr8	26856201	26856360	Ddhd2	0.440162	0.000217076	0.00858529	pos.sig	ICM.CRE
chr9	108114641	108114800	Amt	0.440157	2.49497e-05	0.0021825	pos.sig	ICM.CRE
chr7	120054081	120054260	Tead1	0.440114	0.00174637	0.0299804	pos.sig	ICM.CRE
chr7	134332021	134332200	Mylpf	0.440103	5.77243e-06	0.00087225	pos.sig	TE.CRE
chr8	74208761	74208980	Jak3	0.440024	1.88782e-06	0.000408269	pos.sig	ICM.CRE
chr3	10361861	10362100	Chmp4c	0.439944	0.0004892	0.0139736	pos.sig	ICM.CRE
chr5	151238221	151238420	Brca2	0.439852	7.86349e-05	0.00453059	pos.sig	ICM.CRE
chr10	60642341	60642520	Sgpl1	0.439824	7.02713e-05	0.00419561	pos.sig	ICM.CRE
chr8	124105101	124105260	Fbxo31	0.439772	3.18534e-05	0.00256017	pos.sig	ICM.CRE
chr1	182439181	182439340	Parp1	0.439764	2.02805e-05	0.00191394	pos.sig	ICM.CRE
chr15	73527221	73527440	Slc45a4	0.439684	7.39251e-06	0.00101008	pos.sig	ICM.CRE
chr16	78231681	78231860	Cxadr	0.439629	2.28501e-05	0.00205644	pos.sig	TE.CRE
chr15	81829641	81829820	Pmm1	0.439613	0.000278509	0.00990305	pos.sig	ICM.CRE
chr15	88949241	88949460	Tubgcp6	0.4396	5.93262e-06	0.000885028	pos.sig	ICM.CRE
chr2	59934101	59934360	Baz2b	0.439515	0.00125144	0.024461	pos.sig	ICM.CRE
chr3	145403041	145403240	Ddah1	0.439499	7.98058e-05	0.00457552	pos.sig	TE.CRE
chr13	58734741	58735060	Slc28a3	0.439366	1.57091e-06	0.000370734	pos.sig	TE.CRE
chr8	124122301	124122440	Fbxo31	0.439359	6.39891e-05	0.00394042	pos.sig	ICM.CRE
chr6	140564781	140565120	Aebp2	0.439269	2.91252e-05	0.00240725	pos.sig	ICM.CRE
chr10	21705021	21705220	Sgk1	0.439222	0.000178889	0.00756049	pos.sig	TE.CRE
chr11	69423661	69423940	Wrap53	0.439172	6.79162e-06	0.000967314	pos.sig	ICM.CRE
chr2	25245461	25245680	Grin1	0.439105	2.62221e-05	0.00225264	pos.sig	ICM.CRE
chr7	13597481	13597660	Trim28	0.439084	1.78645e-06	0.000400322	pos.sig	ICM.CRE
chr17	46199901	46200100	Mad2l1bp	0.439078	3.68172e-05	0.00283659	pos.sig	TE.CRE
chr12	112286741	112286980	Rcor1	0.438997	1.50247e-05	0.00157653	pos.sig	TE.CRE
chr15	97013121	97013320	Fam113b	0.43886	8.19613e-05	0.00466861	pos.sig	ICM.CRE
chr9	53676461	53676660	Slc35f2	0.438846	6.54113e-05	0.00398947	pos.sig	ICM.CRE
chr8	74795701	74795900	Klf2	0.438683	2.04541e-06	0.000434323	pos.sig	ICM.CRE
chr1	63420141	63420280	Adam23	0.43866	9.2545e-05	0.005045	pos.sig	ICM.CRE
chr7	86898801	86899060	Anpep	0.438615	1.91627e-05	0.00185159	pos.sig	ICM.CRE
chr8	74807981	74808140	Klf2	0.438538	0.000644543	0.0164152	pos.sig	ICM.CRE
chr13	74001041	74001180	Slc12a7	0.438363	0.000726983	0.0177114	pos.sig	ICM.CRE
chr3	36160801	36160980	D3Ertd254e	0.438341	0.000515774	0.0143747	pos.sig	ICM.CRE
chr19	5915161	5915400	Neat1	0.438265	7.97184e-06	0.00105345	pos.sig	TE.CRE
chr18	36282021	36282200	Nrg2	0.438194	3.83281e-05	0.00289166	pos.sig	ICM.CRE
chr7	148664821	148665060	Lrdd	0.438118	4.303e-05	0.00310788	pos.sig	ICM.CRE
chr15	78739021	78739240	Sh3bp1	0.438106	2.74861e-05	0.00231589	pos.sig	TE.CRE
chr7	137578461	137578600	Fgfr2	0.438104	0.00527912	0.0577904	pos.sig	TE.CRE
chr11	102571001	102571220	Ccdc43	0.43788	1.58845e-05	0.00163057	pos.sig	ICM.CRE
chr8	108639661	108639800	Esrp2	0.437701	4.38436e-05	0.00313985	pos.sig	TE.CRE
chr3	101997281	101997460	Vangl1	0.437657	0.000334545	0.0110989	pos.sig	ICM.CRE
chr2	130594341	130594480	Slc4a11	0.437542	0.000267705	0.00969267	pos.sig	TE.CRE
chr4	43541501	43541660	Creb3	0.437334	0.000136972	0.00647252	pos.sig	TE.CRE
chr3	153656641	153656940	Acadm	0.437117	5.03285e-05	0.00339286	pos.sig	TE.CRE
chr13	93506481	93506660	Serinc5	0.437077	0.000272234	0.00979569	pos.sig	ICM.CRE
chr2	167392021	167392340	Spata2	0.437039	3.50871e-06	0.000621078	pos.sig	TE.CRE
chr7	26156701	26156860	Megf8	0.43701	6.82611e-06	0.000968912	pos.sig	ICM.CRE
chr8	112525761	112525900	Tat	0.436979	5.0638e-05	0.00340131	pos.sig	ICM.CRE
chr6	82806401	82806640	Hk2	0.436958	0.000194868	0.00798585	pos.sig	TE.CRE
chr9	119983101	119983320	Csrnp1	0.436909	2.90762e-05	0.00240725	pos.sig	TE.CRE
chr5	39013561	39013860	Wdr1	0.436707	0.000387273	0.0121285	pos.sig	TE.CRE
chr19	23400121	23400320	Smc5	0.436686	2.93808e-05	0.00241831	pos.sig	ICM.CRE
chr2	84729541	84729680	Slc43a3	0.436547	4.61667e-05	0.00322649	pos.sig	ICM.CRE
chr5	111313801	111314000	Ttc28	0.436528	0.00305226	0.0415764	pos.sig	ICM.CRE
chr2	152166181	152166320	Sox12	0.436486	8.08884e-05	0.00462249	pos.sig	ICM.CRE
chr18	3445941	3446080	Cul2	0.436471	4.14388e-05	0.00303714	pos.sig	ICM.CRE
chr13	74529381	74529520	Pdcd6	0.436463	8.76938e-06	0.0011291	pos.sig	TE.CRE
chrX	91848441	91848880	Maged1	0.436428	1.90727e-05	0.00184459	pos.sig	ICM.CRE
chr17	47946081	47946240	Tcfeb	0.436405	2.6639e-05	0.00227916	pos.sig	TE.CRE
chr11	97404501	97404660	E130012A19Rik	0.436364	4.16401e-05	0.00304978	pos.sig	ICM.CRE
chr8	73144261	73144460	Ssbp4	0.436246	6.36991e-06	0.000933081	pos.sig	ICM.CRE
chr11	98320761	98321040	Erbb2	0.436143	1.90964e-06	0.000411299	pos.sig	TE.CRE
chrX	39480241	39480500	Stag2	0.436126	0.00028171	0.00997309	pos.sig	TE.CRE
chr12	73965081	73965320	Ppm1a	0.436119	0.000201113	0.00814043	pos.sig	ICM.CRE
chr11	86823901	86824260	Ypel2	0.436109	1.93733e-05	0.00186155	pos.sig	TE.CRE
chr17	57426441	57426620	Trip10	0.436038	9.2152e-05	0.00503661	pos.sig	TE.CRE
chr15	78682221	78682440	Sh3bp1	0.435944	7.22928e-06	0.00100052	pos.sig	TE.CRE
chr11	69775501	69775700	Cldn7	0.435927	8.07902e-06	0.0010589	pos.sig	TE.CRE
chr12	88399861	88400080	Pomt2	0.435913	5.80981e-06	0.000876641	pos.sig	TE.CRE
chr7	87493721	87493920	Hddc3	0.43587	0.000254092	0.00945292	pos.sig	TE.CRE
chr9	53336741	53336880	Atm	0.435776	0.0019621	0.0321235	pos.sig	ICM.CRE
chr17	36006521	36006740	2310014H01Rik	0.435761	6.54003e-06	0.000950072	pos.sig	TE.CRE
chr11	116562741	116562880	St6galnac2	0.435759	0.000447831	0.0132447	pos.sig	ICM.CRE
chr4	122561021	122561180	Cap1	0.435637	0.000886436	0.0198935	pos.sig	TE.CRE
chr3	121699641	121699920	Arhgap29	0.435632	0.000563643	0.0151902	pos.sig	TE.CRE
chr15	73574481	73574640	Slc45a4	0.435502	7.40334e-06	0.00101008	pos.sig	ICM.CRE
chr5	112778681	112778840	Tpst2	0.4355	9.42248e-05	0.00508654	pos.sig	TE.CRE
chr15	76510941	76511140	Slc39a4	0.435493	2.78131e-05	0.0023303	pos.sig	TE.CRE
chr17	47928761	47928960	Tcfeb	0.435309	1.2969e-06	0.000327555	pos.sig	TE.CRE
chr2	32713241	32713400	Fam129b	0.435269	0.000118842	0.00591562	pos.sig	TE.CRE
chr4	118937061	118937320	Lepre1	0.435215	0.000166402	0.00723193	pos.sig	ICM.CRE
chr5	143583381	143583640	Actb	0.43519	3.17026e-07	0.000123883	pos.sig	TE.CRE
chr7	108459241	108459480	Atg16l2	0.43516	3.1553e-05	0.00254316	pos.sig	TE.CRE
chr6	42393841	42394020	Zyx	0.435131	3.94115e-05	0.00295015	pos.sig	TE.CRE
chr9	88471181	88471400	Zfp949	0.435093	0.00126654	0.0246157	pos.sig	TE.CRE
chr13	111091641	111091860	Plk2	0.435031	0.000643368	0.0163949	pos.sig	ICM.CRE
chr15	76346401	76346580	Slc39a4	0.434996	2.54559e-06	0.000499262	pos.sig	TE.CRE
chr11	97656981	97657200	Lasp1	0.434931	9.64586e-05	0.00517267	pos.sig	TE.CRE
chr10	60837701	60837880	X99384	0.434811	1.84907e-05	0.00180991	pos.sig	ICM.CRE
chr10	39921121	39921360	Slc16a10	0.434708	0.00226292	0.0349991	pos.sig	ICM.CRE
chr16	20523001	20523140	Ap2m1	0.434699	0.000727795	0.017723	pos.sig	TE.CRE
chr5	31423161	31423400	Slc5a6	0.434583	1.20542e-05	0.00138189	pos.sig	TE.CRE
chr13	60830681	60830840	Dapk1	0.434579	7.84208e-05	0.00452162	pos.sig	TE.CRE
chr15	102374601	102374880	Map3k12	0.434551	0.00013668	0.00646977	pos.sig	ICM.CRE
chr7	3203941	3204160	Prkcc	0.43453	1.20873e-05	0.00138357	pos.sig	TE.CRE
chr15	75679281	75679500	Zfp623	0.434527	0.000522218	0.0145158	pos.sig	ICM.CRE
chr11	44394781	44394920	Rnf145	0.434511	0.00809575	0.0741437	pos.sig	ICM.CRE
chr4	132912201	132912460	Wdtc1	0.434452	7.05861e-05	0.00420963	pos.sig	TE.CRE
chr8	74229181	74229320	Jak3	0.434295	2.1166e-05	0.00196407	pos.sig	ICM.CRE
chr9	65031661	65031800	Cilp	0.434174	1.70979e-05	0.00171338	pos.sig	TE.CRE
chr4	132761261	132761520	Wdtc1	0.434164	0.000591232	0.0156024	pos.sig	TE.CRE
chr15	88926521	88926700	Trabd	0.434095	5.74844e-05	0.00368415	pos.sig	TE.CRE
chr12	88177301	88177520	6430527G18Rik	0.433996	2.14759e-05	0.00197258	pos.sig	TE.CRE
chr3	89098721	89098940	Zbtb7b	0.433927	0.000272681	0.00980173	pos.sig	TE.CRE
chr6	120852421	120852660	Bcl2l13	0.433896	3.73489e-05	0.00285045	pos.sig	TE.CRE
chr12	88268441	88268600	6430527G18Rik	0.433893	0.00011243	0.0057454	pos.sig	TE.CRE
chr15	63863381	63863560	Fam49b	0.433845	3.00578e-05	0.00245214	pos.sig	ICM.CRE
chr2	33182021	33182240	Zbtb34	0.43383	0.0020663	0.0331163	pos.sig	ICM.CRE
chr7	148742481	148742740	Ap2a2	0.43378	4.19067e-05	0.00305867	pos.sig	TE.CRE
chr9	44158681	44158920	C2cd2l	0.433605	4.22411e-05	0.00307243	pos.sig	TE.CRE
chr18	80306541	80306700	Rbfa	0.433601	0.000177049	0.00750966	pos.sig	ICM.CRE
chr8	108483641	108483800	Slc12a4	0.433512	0.000127504	0.0061657	pos.sig	TE.CRE
chr2	167402421	167402720	Spata2	0.433499	4.78374e-06	0.00076107	pos.sig	TE.CRE
chr9	45669661	45669800	Sidt2	0.433352	6.62788e-05	0.00403267	pos.sig	TE.CRE
chr11	114447841	114448040	Ttyh2	0.433347	0.000347734	0.0113402	pos.sig	TE.CRE
chr2	5985001	5985160	5430407P10Rik	0.433307	4.28138e-05	0.00310337	pos.sig	TE.CRE
chr6	120875921	120876240	Bcl2l13	0.433298	1.03552e-05	0.00124236	pos.sig	TE.CRE
chr2	31282321	31282480	Ass1	0.433154	1.1944e-06	0.000314211	pos.sig	TE.CRE
chr8	26926721	26926860	Ddhd2	0.433078	9.3245e-05	0.00506115	pos.sig	ICM.CRE
chr11	29467521	29467680	Ccdc88a	0.432992	0.000549353	0.0149424	pos.sig	ICM.CRE
chr1	172108901	172109060	Uap1	0.432991	0.00211274	0.0335671	pos.sig	ICM.CRE
chr7	26544861	26545000	Cyp2s1	0.432799	1.83045e-05	0.00180004	pos.sig	TE.CRE
chr8	47768961	47769100	Casp3	0.43272	0.00529084	0.0578664	pos.sig	ICM.CRE
chr13	54586301	54586500	4732471D19Rik	0.432661	0.000867511	0.0196954	pos.sig	ICM.CRE
chr2	92225141	92225500	Gyltl1b	0.432636	7.74193e-06	0.00103607	pos.sig	TE.CRE
chr13	73922081	73922220	Slc12a7	0.432604	9.50981e-05	0.00511486	pos.sig	ICM.CRE
chr4	118974641	118974840	Lepre1	0.432535	6.15367e-05	0.00384864	pos.sig	ICM.CRE
chr8	108497561	108497920	Slc12a4	0.432457	3.29172e-06	0.000594974	pos.sig	TE.CRE
chr6	34818161	34818320	Wdr91	0.432319	0.00301948	0.0413245	pos.sig	TE.CRE
chr2	156251481	156251680	Epb4.1l1	0.432244	8.65138e-05	0.00482737	pos.sig	TE.CRE
chr10	88123741	88123980	Spic	0.432045	0.000884065	0.0198625	pos.sig	ICM.CRE
chr14	35047221	35047420	Glud1	0.432006	7.0232e-05	0.00419561	pos.sig	ICM.CRE
chr15	100305881	100306060	Slc11a2	0.431934	3.39307e-06	0.000606368	pos.sig	TE.CRE
chr6	82727241	82727500	Hk2	0.431834	4.57598e-05	0.00320657	pos.sig	TE.CRE
chr11	119248641	119248800	Rnf213	0.431817	0.000189548	0.00785782	pos.sig	ICM.CRE
chr14	66461781	66462000	Pbk	0.431789	0.000638484	0.0163276	pos.sig	ICM.CRE
chr15	76514341	76514500	Foxh1	0.431748	0.000892141	0.019979	pos.sig	ICM.CRE
chr19	9067381	9067640	Ahnak	0.431595	9.11894e-06	0.00116133	pos.sig	TE.CRE
chr9	44807441	44807580	Mpzl2	0.431571	7.15555e-05	0.00424819	pos.sig	TE.CRE
chr13	13507541	13507700	Nid1	0.431571	0.000137752	0.00647976	pos.sig	ICM.CRE
chr7	119924741	119924980	Tead1	0.431552	5.16664e-05	0.00345057	pos.sig	ICM.CRE
chr9	65118541	65118920	Cilp	0.431533	8.21379e-06	0.00107065	pos.sig	TE.CRE
chr3	157584481	157584640	Cth	0.431458	0.00100597	0.0214213	pos.sig	ICM.CRE
chr16	38603681	38603820	Poglut1	0.431443	5.19185e-05	0.00346083	pos.sig	ICM.CRE
chr7	146206981	146207200	Dpysl4	0.431429	4.33102e-06	0.000724044	pos.sig	ICM.CRE
chr12	88392661	88392840	Pomt2	0.431392	0.000267715	0.00969267	pos.sig	TE.CRE
chr1	57010581	57010800	Satb2	0.431358	0.000647397	0.0164538	pos.sig	TE.CRE
chr10	88910921	88911180	Gas2l3	0.431339	0.000215387	0.00853454	pos.sig	TE.CRE
chr2	156133121	156133280	2900097C17Rik	0.431335	4.67992e-05	0.003247	pos.sig	ICM.CRE
chr8	11123541	11123700	Col4a1	0.431305	1.42526e-05	0.00151933	pos.sig	ICM.CRE
chr11	75779701	75779840	Fam101b	0.431067	2.08814e-06	0.000440413	pos.sig	TE.CRE
chr6	113378201	113378360	Arpc4	0.43104	0.00011312	0.00576089	pos.sig	TE.CRE
chr15	98337321	98337580	2310037I24Rik	0.430998	0.00142397	0.0265206	pos.sig	ICM.CRE
chr13	94388581	94388780	Bhmt	0.430957	0.000175581	0.00747167	pos.sig	ICM.CRE
chr11	114654261	114654480	Ttyh2	0.430916	0.000141375	0.00659717	pos.sig	TE.CRE
chr3	121570241	121570380	Abcd3	0.430885	0.000734136	0.0178216	pos.sig	ICM.CRE
chrX	153844521	153844740	Sms	0.430714	0.00128441	0.0248212	pos.sig	ICM.CRE
chr7	108578981	108579180	Stard10	0.430711	0.000177255	0.00751048	pos.sig	TE.CRE
chr1	135278821	135278960	Sox13	0.430666	0.000475728	0.0137009	pos.sig	TE.CRE
chr4	63029061	63029300	Whrn	0.430631	1.32455e-05	0.00145519	pos.sig	ICM.CRE
chr12	86070781	86070960	Npc2	0.430626	0.000307132	0.010499	pos.sig	TE.CRE
chr10	62259741	62260000	Tet1	0.430581	7.46561e-05	0.00435341	pos.sig	ICM.CRE
chr17	84089841	84090120	Mta3	0.43055	1.19458e-05	0.00137352	pos.sig	TE.CRE
chr11	80237081	80237460	Myo1d	0.43055	5.06629e-06	0.000793743	pos.sig	TE.CRE
chr11	74411261	74411480	E130309D14Rik	0.43055	0.000159944	0.00707794	pos.sig	ICM.CRE
chr4	151584801	151585060	Plekhg5	0.430452	4.37077e-05	0.00313579	pos.sig	ICM.CRE
chr4	120708881	120709060	Zmpste24	0.430438	0.000160644	0.00709696	pos.sig	TE.CRE
chrX	53716201	53716480	Ddx26b	0.430416	0.000277396	0.00988972	pos.sig	ICM.CRE
chr10	60686841	60687000	X99384	0.430398	3.33192e-06	0.000600893	pos.sig	ICM.CRE
chr8	87939061	87939220	Gpt2	0.430198	0.000602015	0.0158196	pos.sig	ICM.CRE
chr11	97688141	97688440	Lasp1	0.430184	4.1764e-06	0.000702656	pos.sig	TE.CRE
chrX	71536401	71536700	Slc10a3	0.430182	0.00067235	0.0168601	pos.sig	TE.CRE
chr2	32834381	32834560	Slc2a8	0.430174	0.00031215	0.0105983	pos.sig	ICM.CRE
chr8	108677461	108677740	Slc7a6	0.43017	5.49374e-05	0.00360167	pos.sig	TE.CRE
chr1	167701801	167701980	Creg1	0.430128	8.48146e-05	0.00477432	pos.sig	ICM.CRE
chr16	20525661	20525800	Ap2m1	0.430096	0.000181501	0.00762805	pos.sig	TE.CRE
chr12	56037421	56037620	Baz1a	0.430076	0.00447293	0.0522798	pos.sig	TE.CRE
chr10	60530941	60531200	Sgpl1	0.430015	1.17539e-06	0.000312485	pos.sig	ICM.CRE
chr1	137753141	137753340	Lad1	0.42995	0.000146883	0.00678798	pos.sig	TE.CRE
chr11	78184261	78184420	Slc46a1	0.429941	1.18086e-06	0.000312485	pos.sig	TE.CRE
chr3	98925081	98925240	Wars2	0.429857	0.00105547	0.0220474	pos.sig	ICM.CRE
chr1	75185281	75185560	Atg9a	0.429836	1.23953e-05	0.00140224	pos.sig	TE.CRE
chr8	28317421	28317600	Rab11fip1	0.429784	0.00164672	0.0290121	pos.sig	TE.CRE
chr4	33061721	33061860	Rragd	0.429703	0.000762034	0.0182405	pos.sig	TE.CRE
chr4	59229481	59229680	Ugcg	0.429681	0.00165142	0.0290692	pos.sig	ICM.CRE
chr1	137150581	137150740	Rnpep	0.429659	1.54938e-05	0.00161088	pos.sig	TE.CRE
chr7	119924441	119924720	Tead1	0.429565	6.28442e-05	0.00389571	pos.sig	ICM.CRE
chr15	73534361	73534520	Slc45a4	0.429382	7.44383e-06	0.00101158	pos.sig	ICM.CRE
chr8	108600661	108600820	Pla2g15	0.429327	0.000258865	0.00953905	pos.sig	TE.CRE
chr11	98872981	98873160	Cdc6	0.429262	0.00715913	0.0687335	pos.sig	TE.CRE
chr5	111233081	111233360	Ulk1	0.429242	8.80382e-05	0.00488839	pos.sig	ICM.CRE
chr7	29850461	29850620	Rasgrp4	0.429176	6.76764e-06	0.000967125	pos.sig	TE.CRE
chr1	75157941	75158080	Atg9a	0.429146	0.000122159	0.00600558	pos.sig	TE.CRE
chr5	110280301	110280600	4930522L14Rik	0.429122	5.75424e-05	0.00368415	pos.sig	TE.CRE
chr3	157581381	157581640	Cth	0.429084	5.76398e-05	0.00368674	pos.sig	ICM.CRE
chr2	173002061	173002240	Pmepa1	0.429067	4.1805e-05	0.0030539	pos.sig	ICM.CRE
chr10	87745921	87746100	Dram1	0.429005	1.43945e-05	0.00152508	pos.sig	ICM.CRE
chr4	151456481	151457180	Plekhg5	0.428962	1.39636e-06	0.000343611	pos.sig	ICM.CRE
chr6	42399961	42400100	Zyx	0.428952	0.000137146	0.00647439	pos.sig	TE.CRE
chr11	86819961	86820300	Ypel2	0.428921	9.44135e-06	0.00117987	pos.sig	TE.CRE
chr12	114353561	114353700	Crip2	0.428885	0.000236089	0.00907155	pos.sig	TE.CRE
chr2	167255441	167255640	Spata2	0.428706	0.000978882	0.0210809	pos.sig	TE.CRE
chrX	151628761	151628900	Sat1	0.428654	0.00647573	0.0648407	pos.sig	ICM.CRE
chr14	63876201	63876540	Gata4	0.42863	1.31909e-05	0.00145488	pos.sig	ICM.CRE
chrX	149888761	149888960	Klf8	0.428594	0.00122326	0.0241038	pos.sig	ICM.CRE
chr15	73502201	73502400	Slc45a4	0.428488	4.59933e-06	0.000746388	pos.sig	ICM.CRE
chr2	156181021	156181280	2900097C17Rik	0.428473	3.46914e-05	0.00270906	pos.sig	ICM.CRE
chr15	88895081	88895280	Trabd	0.428469	7.33815e-05	0.00431618	pos.sig	TE.CRE
chr15	85434001	85434140	Wnt7b	0.428276	0.00298478	0.0410553	pos.sig	TE.CRE
chr4	62103901	62104180	Bspry	0.428266	0.00267206	0.0384985	pos.sig	TE.CRE
chr9	36622841	36623020	Ei24	0.428157	0.00267951	0.0385532	pos.sig	ICM.CRE
chr8	74218041	74218200	Jak3	0.428074	2.8561e-05	0.0023798	pos.sig	ICM.CRE
chr5	151329441	151329600	Brca2	0.428005	5.43224e-05	0.00358252	pos.sig	ICM.CRE
chr15	99561341	99561480	Racgap1	0.427936	0.00420189	0.0503925	pos.sig	TE.CRE
chr4	122612141	122612280	Cap1	0.427885	0.000177405	0.00751288	pos.sig	TE.CRE
chr13	60839941	60840140	Dapk1	0.427825	8.39539e-05	0.0047487	pos.sig	TE.CRE
chr4	11307061	11307300	Esrp1	0.427707	0.00156291	0.0281139	pos.sig	TE.CRE
chr1	37538321	37538580	6330578E17Rik	0.427703	2.61403e-05	0.00225023	pos.sig	TE.CRE
chr8	114111001	114111160	Znrf1	0.427699	0.00194739	0.032007	pos.sig	ICM.CRE
chr12	76814601	76814740	Sgpp1	0.427674	0.000221764	0.00871671	pos.sig	TE.CRE
chr9	45777901	45778160	Sik3	0.42758	0.0015685	0.0282001	pos.sig	TE.CRE
chr2	158097401	158097540	9430008C03Rik	0.427536	0.000342947	0.0112669	pos.sig	ICM.CRE
chr11	60380061	60380360	Gm12622	0.42746	0.000343872	0.0112821	pos.sig	TE.CRE
chr8	73142901	73143120	Ssbp4	0.427423	7.67515e-05	0.00445129	pos.sig	ICM.CRE
chr9	30819341	30819480	St14	0.42741	0.000344485	0.0112847	pos.sig	TE.CRE
chr1	193525721	193525880	Lpgat1	0.427355	0.000117994	0.00589249	pos.sig	TE.CRE
chr18	84832341	84832560	Cndp2	0.427333	0.000384759	0.0120857	pos.sig	TE.CRE
chr11	119247541	119247960	Rnf213	0.427286	5.60884e-05	0.00363618	pos.sig	ICM.CRE
chr11	49752361	49752520	Rnf130	0.427264	3.30071e-05	0.00261773	pos.sig	ICM.CRE
chr11	78291701	78291860	Slc13a2	0.427256	0.000250819	0.00938595	pos.sig	TE.CRE
chr11	78218101	78218280	Slc46a1	0.42724	3.99956e-06	0.000682719	pos.sig	TE.CRE
chr15	76345821	76345980	Slc39a4	0.42721	0.000163599	0.00717824	pos.sig	TE.CRE
chr3	58813921	58814080	Med12l	0.427207	8.61793e-05	0.00482023	pos.sig	TE.CRE
chr18	36129601	36129760	Nrg2	0.427144	8.64089e-05	0.00482538	pos.sig	ICM.CRE
chr7	130424701	130424860	Slc5a11	0.427122	0.000119116	0.00592326	pos.sig	TE.CRE
chr14	99746321	99746480	Klf5	0.427087	0.00114631	0.023213	pos.sig	TE.CRE
chr2	156198641	156198880	2900097C17Rik	0.427067	1.96234e-05	0.00187376	pos.sig	ICM.CRE
chr11	72138421	72138620	Slc13a5	0.426926	0.000165429	0.00720859	pos.sig	ICM.CRE
chr5	111299141	111299280	Ulk1	0.426782	3.75345e-05	0.00285516	pos.sig	ICM.CRE
chr12	11346341	11346540	Smc6	0.426766	0.000835586	0.0192655	pos.sig	ICM.CRE
chr18	65884961	65885120	Sec11c	0.426672	0.000150162	0.00685784	pos.sig	TE.CRE
chr7	56866861	56867040	Nav2	0.426666	0.000393832	0.0122398	pos.sig	TE.CRE
chr2	167449561	167449760	Snai1	0.426643	2.47505e-05	0.00217664	pos.sig	ICM.CRE
chr8	108690021	108690220	Slc7a6	0.42655	2.73751e-06	0.000524213	pos.sig	TE.CRE
chr2	91581361	91581560	Arhgap1	0.426535	0.000490592	0.0139988	pos.sig	TE.CRE
chr1	155434541	155434700	Npl	0.426521	0.00180226	0.0305449	pos.sig	ICM.CRE
chr10	59728061	59728300	Psap	0.426482	3.80603e-05	0.00288264	pos.sig	TE.CRE
chr2	32812961	32813120	Fam129b	0.426459	0.000136126	0.00644938	pos.sig	TE.CRE
chr17	84033641	84033920	Mta3	0.426457	0.000258354	0.00952794	pos.sig	TE.CRE
chr5	143648581	143648820	Fscn1	0.426423	7.07982e-06	0.00099156	pos.sig	ICM.CRE
chr10	83188081	83188740	1500009L16Rik	0.426416	9.71468e-07	0.000272843	pos.sig	ICM.CRE
chr11	70538201	70538340	Pfn1	0.426355	9.73566e-06	0.00119926	pos.sig	TE.CRE
chr11	115402501	115402960	Hn1	0.426352	4.67361e-06	0.000754953	pos.sig	TE.CRE
chr6	71427221	71427460	Rmnd5a	0.426312	0.000259743	0.00954511	pos.sig	TE.CRE
chr9	43669501	43669640	Pvrl1	0.426292	0.000761183	0.0182284	pos.sig	ICM.CRE
chr17	46323361	46323580	Mad2l1bp	0.426098	0.0004472	0.0132339	pos.sig	TE.CRE
chr11	51374901	51375040	Rmnd5b	0.426087	4.30808e-05	0.00310788	pos.sig	ICM.CRE
chr7	148852441	148852580	Ap2a2	0.426049	2.54736e-05	0.00221518	pos.sig	TE.CRE
chr7	139817061	139817200	Fgfr2	0.425784	0.000238063	0.00911259	pos.sig	TE.CRE
chrX	147470341	147470540	Gnl3l	0.425753	0.00962915	0.0820578	pos.sig	ICM.CRE
chr15	90419441	90419600	Cpne8	0.42566	0.0055269	0.0594689	pos.sig	TE.CRE
chr8	73144901	73145040	Ssbp4	0.425646	0.000239297	0.00912823	pos.sig	ICM.CRE
chr9	88365741	88365880	Snhg5	0.425629	0.00285749	0.0400443	pos.sig	ICM.CRE
chr16	93687081	93687220	Cbr1	0.425619	0.00119724	0.0237915	pos.sig	ICM.CRE
chr15	78799421	78799560	Sh3bp1	0.425617	0.000174109	0.00743526	pos.sig	TE.CRE
chr2	28952981	28953200	Setx	0.425588	0.000174302	0.00743526	pos.sig	ICM.CRE
chr4	129974461	129974600	Serinc2	0.425581	3.96835e-05	0.00296172	pos.sig	TE.CRE
chr17	25589621	25589840	Tpsg1	0.425528	6.69758e-06	0.00096103	pos.sig	ICM.CRE
chr2	38323001	38323180	Nek6	0.425473	0.000410549	0.0125386	pos.sig	TE.CRE
chr2	156227041	156227380	2900097C17Rik	0.425443	2.91356e-05	0.00240725	pos.sig	ICM.CRE
chr7	130463781	130463960	Slc5a11	0.425443	2.91363e-05	0.00240725	pos.sig	TE.CRE
chr1	153507441	153507720	Fam129a	0.425335	2.13805e-05	0.00197148	pos.sig	TE.CRE
chr15	37284441	37284640	Grhl2	0.425209	2.15133e-05	0.00197317	pos.sig	TE.CRE
chr12	4450321	4450600	Ncoa1	0.425157	0.0012137	0.0240036	pos.sig	TE.CRE
chr14	52788221	52788400	Rpgrip1	0.425131	0.000789679	0.0186312	pos.sig	ICM.CRE
chr2	122117501	122117660	Duox1	0.425118	6.85977e-05	0.00414265	pos.sig	ICM.CRE
chr16	48335441	48335680	Dppa4	0.425041	2.16927e-05	0.00198669	pos.sig	ICM.CRE
chr8	11279401	11279560	Col4a2	0.425004	5.58556e-05	0.00363167	pos.sig	ICM.CRE
chrX	98387941	98388160	Snx12	0.42495	0.00260685	0.0379379	pos.sig	TE.CRE
chr18	36135841	36136020	Nrg2	0.424858	2.43029e-05	0.00215146	pos.sig	ICM.CRE
chr15	73522541	73522720	Slc45a4	0.424847	3.69664e-05	0.00283978	pos.sig	ICM.CRE
chr1	158896741	158896960	Ralgps2	0.424833	0.0050419	0.0561329	pos.sig	ICM.CRE
chr5	24168741	24168980	Chpf2	0.42474	0.00292254	0.0405701	pos.sig	ICM.CRE
chr18	50272281	50272440	Cd63-ps	0.424655	0.00018075	0.00760559	pos.sig	TE.CRE
chr8	119794841	119795020	4933407C03Rik	0.42465	3.02603e-05	0.00246675	pos.sig	TE.CRE
chr1	135228861	135229040	Sox13	0.424574	7.02429e-05	0.00419561	pos.sig	TE.CRE
chr15	73335961	73336120	Slc45a4	0.424543	2.73968e-05	0.00231392	pos.sig	ICM.CRE
chr2	126579981	126580160	Trpm7	0.424504	6.3436e-05	0.00391605	pos.sig	ICM.CRE
chr9	66025661	66025860	Snx1	0.424476	3.76126e-05	0.00285815	pos.sig	TE.CRE
chr4	34891101	34891280	Zfp292	0.424374	2.01975e-05	0.00190782	pos.sig	ICM.CRE
chr9	45796001	45796140	Sik3	0.424345	4.20154e-05	0.00306448	pos.sig	TE.CRE
chr15	63889441	63889600	Fam49b	0.424335	2.49299e-05	0.0021825	pos.sig	ICM.CRE
chr8	113597781	113597980	Glg1	0.424233	2.78087e-05	0.0023303	pos.sig	ICM.CRE
chr1	21336481	21336740	Khdc1c	0.42423	0.00124729	0.0244133	pos.sig	TE.CRE
chr11	119374021	119374160	Rnf213	0.424068	0.000184913	0.00772841	pos.sig	ICM.CRE
chr14	64218661	64218800	Tdh	0.424018	0.00369984	0.0466728	pos.sig	ICM.CRE
chr17	84264801	84265000	Mta3	0.423969	3.46945e-05	0.00270906	pos.sig	TE.CRE
chr7	152033101	152033340	Fgf4	0.423891	2.06882e-05	0.00193852	pos.sig	ICM.CRE
chr4	126007801	126007960	Mtap7d1	0.423809	0.0003912	0.0122006	pos.sig	TE.CRE
chr6	72410341	72410520	Vamp8	0.423676	2.57421e-05	0.00223143	pos.sig	TE.CRE
chr4	59155581	59155720	Ugcg	0.423673	0.00113914	0.0231332	pos.sig	ICM.CRE
chr15	81620881	81621080	Tef	0.423644	4.81637e-05	0.00331329	pos.sig	ICM.CRE
chr9	110856361	110856520	Tdgf1	0.423605	1.70497e-05	0.00171018	pos.sig	ICM.CRE
chr7	26113521	26113660	Megf8	0.423544	1.59106e-06	0.000370734	pos.sig	ICM.CRE
chr9	110915961	110916180	Tdgf1	0.423542	9.05562e-05	0.00499067	pos.sig	ICM.CRE
chr9	119063221	119063380	Plcd1	0.42344	1.0244e-05	0.00123586	pos.sig	TE.CRE
chr11	51360441	51360600	Rmnd5b	0.423438	3.55736e-05	0.00276098	pos.sig	ICM.CRE
chr15	73369881	73370100	Slc45a4	0.423318	7.56247e-06	0.00102376	pos.sig	ICM.CRE
chr11	75780621	75780860	Fam101b	0.423239	7.59502e-06	0.00102553	pos.sig	TE.CRE
chr4	132748181	132748400	Wdtc1	0.4232	6.05277e-05	0.00381042	pos.sig	TE.CRE
chr9	45843421	45843560	Sidt2	0.423167	0.000549477	0.0149424	pos.sig	TE.CRE
chr11	120112861	120113040	Actg1	0.423117	6.0751e-05	0.00381763	pos.sig	TE.CRE
chr4	8034281	8034500	Gm11800	0.423062	0.000113891	0.00578356	pos.sig	ICM.CRE
chrX	147595901	147596080	Tsr2	0.423052	0.000155957	0.00700609	pos.sig	ICM.CRE
chr5	35474421	35474740	Lrpap1	0.423045	5.08341e-06	0.000794348	pos.sig	TE.CRE
chr2	93043601	93043740	Trp53i11	0.423044	0.000173244	0.00741715	pos.sig	TE.CRE
chr18	13090821	13091000	Impact	0.422962	8.36142e-05	0.00473458	pos.sig	ICM.CRE
chr13	60796401	60796580	Dapk1	0.422935	0.00116454	0.0234738	pos.sig	TE.CRE
chr1	95529401	95529580	Bok	0.422933	0.000238342	0.00911417	pos.sig	TE.CRE
chr11	70520301	70520440	Pfn1	0.422879	1.76873e-05	0.00175575	pos.sig	TE.CRE
chr12	87077261	87077420	Mfsd7c	0.422862	0.000157136	0.00702152	pos.sig	TE.CRE
chr1	173344801	173345000	F11r	0.422852	0.0038054	0.0474857	pos.sig	TE.CRE
chr11	46530841	46531020	Timd2	0.422833	0.00116809	0.0235003	pos.sig	TE.CRE
chr11	120212841	120213060	Actg1	0.422678	8.68108e-06	0.00112149	pos.sig	TE.CRE
chr17	71294441	71294720	Myl12b	0.422663	3.44492e-06	0.000611842	pos.sig	TE.CRE
chr7	31705261	31705540	Cd22	0.422604	0.000453411	0.0133189	pos.sig	ICM.CRE
chr2	31314641	31314780	Ass1	0.422541	2.3028e-06	0.00047258	pos.sig	TE.CRE
chr12	86180921	86181220	Npc2	0.42254	2.45287e-05	0.00216545	pos.sig	TE.CRE
chr2	26785081	26785320	Surf6	0.422471	7.14721e-06	0.000998344	pos.sig	ICM.CRE
chr8	113798481	113798620	Glg1	0.422445	0.0038429	0.0477705	pos.sig	ICM.CRE
chr4	118145641	118145800	2610528J11Rik	0.422218	0.0006303	0.0162061	pos.sig	TE.CRE
chr1	173494481	173494720	F11r	0.42203	5.70129e-07	0.000186661	pos.sig	TE.CRE
chr2	104574321	104574460	Depdc7	0.421994	0.0034877	0.0449551	pos.sig	TE.CRE
chr15	98345681	98345960	2310037I24Rik	0.421979	1.58414e-06	0.000370734	pos.sig	ICM.CRE
chr7	146253681	146253840	Dpysl4	0.421942	2.79996e-05	0.00233858	pos.sig	ICM.CRE
chr4	125653181	125653360	Csf3r	0.421917	5.41906e-06	0.000831984	pos.sig	TE.CRE
chr11	70487881	70488040	Pfn1	0.421873	0.000201289	0.00814444	pos.sig	TE.CRE
chr9	48869881	48870180	Usp28	0.421736	0.00134191	0.0255486	pos.sig	ICM.CRE
chr9	44093081	44093260	C2cd2l	0.421708	5.83086e-05	0.00370841	pos.sig	TE.CRE
chr12	21295741	21295880	Asap2	0.421626	0.000979866	0.0210958	pos.sig	TE.CRE
chrX	154021541	154021780	Sms	0.421525	0.00135018	0.0256543	pos.sig	ICM.CRE
chr19	47103661	47103880	Pcgf6	0.421516	0.00135053	0.0256565	pos.sig	ICM.CRE
chr11	104059721	104059900	Mapt	0.421486	1.02565e-05	0.00123596	pos.sig	ICM.CRE
chrX	70831741	70831920	Slc6a8	0.421444	2.10715e-05	0.00196048	pos.sig	TE.CRE
chr3	57716961	57717100	Rnf13	0.421419	0.00676523	0.0664993	pos.sig	TE.CRE
chr8	112276521	112276760	Zfp821	0.421384	1.26565e-05	0.00142262	pos.sig	TE.CRE
chr10	116468261	116468400	Frs2	0.421349	8.9573e-05	0.00494699	pos.sig	TE.CRE
chr17	48010261	48010420	Tcfeb	0.421349	1.55632e-05	0.00161413	pos.sig	TE.CRE
chr8	109439641	109439840	Sntb2	0.421342	0.00354386	0.0454233	pos.sig	ICM.CRE
chr7	30757381	30757540	Zfp568	0.42129	3.93385e-05	0.00294678	pos.sig	TE.CRE
chr11	70489701	70489900	Pfn1	0.421201	2.13283e-05	0.00197148	pos.sig	TE.CRE
chr12	88218021	88218300	6430527G18Rik	0.421092	2.63267e-05	0.00225979	pos.sig	TE.CRE
chr14	56448181	56448320	Khnyn	0.421041	5.41896e-05	0.00357825	pos.sig	TE.CRE
chr6	82719101	82719240	Hk2	0.420998	0.000656044	0.0165895	pos.sig	TE.CRE
chr19	3845421	3845720	Chka	0.420983	1.58583e-05	0.00162985	pos.sig	TE.CRE
chr4	116516161	116516380	Hpdl	0.42096	0.000124172	0.00606081	pos.sig	TE.CRE
chr15	76442781	76442920	Slc39a4	0.420941	1.76047e-05	0.0017525	pos.sig	TE.CRE
chr17	71342081	71342320	Myl12b	0.420762	9.18363e-05	0.0050259	pos.sig	TE.CRE
chr13	13438341	13438520	Nid1	0.420644	0.00112193	0.0229175	pos.sig	ICM.CRE
chr9	36594301	36594480	Ei24	0.420619	0.00688176	0.0671852	pos.sig	ICM.CRE
chr5	111202121	111202340	Chek2	0.42059	1.07587e-05	0.00127546	pos.sig	ICM.CRE
chr9	114862361	114862500	Gpd1l	0.420588	0.0095423	0.0816811	pos.sig	TE.CRE
chr17	71393161	71393320	Myl12b	0.420552	0.000540064	0.0148147	pos.sig	TE.CRE
chr17	47967941	47968120	Tcfeb	0.420547	7.17557e-06	0.0010003	pos.sig	TE.CRE
chr12	83402461	83402720	Sipa1l1	0.420465	0.00362078	0.0460783	pos.sig	TE.CRE
chr2	26848021	26848220	Surf6	0.420457	3.69136e-05	0.00283952	pos.sig	ICM.CRE
chr15	76428121	76428280	Foxh1	0.420455	5.88519e-06	0.000881699	pos.sig	ICM.CRE
chr16	30415401	30415580	Atp13a3	0.420405	0.0085886	0.0767161	pos.sig	ICM.CRE
chr8	109143701	109143860	Cdh1	0.420282	1.48452e-05	0.00156507	pos.sig	TE.CRE
chr2	33255461	33255720	Zbtb43	0.420215	0.00214032	0.0338368	pos.sig	ICM.CRE
chr15	73384561	73384780	Slc45a4	0.420175	3.98491e-06	0.000682431	pos.sig	ICM.CRE
chr14	27837581	27837860	Il17rd	0.420118	4.60262e-05	0.00321881	pos.sig	ICM.CRE
chr1	174493481	174493620	Tagln2	0.419976	6.97865e-05	0.0041928	pos.sig	TE.CRE
chr2	33333561	33333820	Zbtb43	0.419938	0.00032799	0.0109482	pos.sig	ICM.CRE
chr14	56373841	56373980	Nynrin	0.419917	1.11508e-05	0.00130927	pos.sig	TE.CRE
chr7	29750361	29750780	Actn4	0.419896	1.00854e-05	0.00122799	pos.sig	TE.CRE
chr11	96918021	96918340	Osbpl7	0.419731	5.00645e-06	0.000786991	pos.sig	TE.CRE
chr12	56041081	56041260	Baz1a	0.419667	0.000685207	0.0170701	pos.sig	TE.CRE
chr11	51487141	51487300	Rmnd5b	0.419663	0.000407532	0.0124954	pos.sig	ICM.CRE
chr2	173879021	173879160	Npepl1	0.419653	0.000331394	0.0110173	pos.sig	TE.CRE
chr12	55987801	55988100	Baz1a	0.419633	0.000197869	0.00804312	pos.sig	TE.CRE
chr3	102072441	102072660	Vangl1	0.419607	0.000269929	0.00975606	pos.sig	ICM.CRE
chr11	49775021	49775180	Rnf130	0.419484	3.48978e-05	0.00271855	pos.sig	ICM.CRE
chr10	21619301	21619460	Sgk1	0.419472	0.0014333	0.0266284	pos.sig	TE.CRE
chr4	147289381	147289640	Clcn6	0.419458	9.33042e-06	0.00117828	pos.sig	ICM.CRE
chr9	53184241	53184400	Atm	0.419409	1.90243e-05	0.00184418	pos.sig	ICM.CRE
chr14	79871841	79872040	Elf1	0.419339	0.000852953	0.0194825	pos.sig	TE.CRE
chr9	53742201	53742380	Slc35f2	0.419309	0.00129676	0.0249819	pos.sig	ICM.CRE
chr11	51408121	51408260	Rmnd5b	0.419267	0.000413245	0.0125681	pos.sig	ICM.CRE
chr7	147070861	147071040	Kndc1	0.41925	0.000564276	0.0151995	pos.sig	ICM.CRE
chr2	156860421	156860700	9830001H06Rik	0.419206	0.000247155	0.00931359	pos.sig	ICM.CRE
chr4	59228241	59228480	Ugcg	0.419206	0.000626934	0.0161678	pos.sig	ICM.CRE
chr14	52734801	52735020	G630016D24Rik	0.41902	0.000416859	0.0126488	pos.sig	ICM.CRE
chr7	137255081	137255240	Fgfr2	0.419008	0.00130833	0.0251441	pos.sig	TE.CRE
chr10	116568781	116568920	Frs2	0.418964	0.000569711	0.0152641	pos.sig	TE.CRE
chr15	89015841	89016000	Trabd	0.418934	1.06184e-05	0.00126366	pos.sig	TE.CRE
chr9	14954141	14954280	2200002K05Rik	0.418927	4.8612e-05	0.00332972	pos.sig	ICM.CRE
chr11	114665201	114665340	Ttyh2	0.418904	3.97067e-05	0.00296172	pos.sig	TE.CRE
chr3	88374981	88375160	Arhgef2	0.418769	0.000251258	0.0093906	pos.sig	ICM.CRE
chr3	58807681	58808020	Med12l	0.418768	4.42346e-05	0.00315646	pos.sig	TE.CRE
chr2	128988821	128988960	Polr1b	0.418754	3.99861e-05	0.00297204	pos.sig	ICM.CRE
chr5	37106961	37107140	Man2b2	0.418722	4.43283e-05	0.00315712	pos.sig	TE.CRE
chr10	62699541	62699760	Mypn	0.418615	4.93125e-05	0.00334857	pos.sig	TE.CRE
chr7	87493461	87493600	Unc45a	0.418595	0.000787085	0.0186194	pos.sig	TE.CRE
chr13	113332461	113332740	Il6st	0.418584	0.000253018	0.00942963	pos.sig	ICM.CRE
chr16	93599761	93600020	Cbr1	0.418561	0.000382131	0.0120318	pos.sig	ICM.CRE
chr12	88468501	88468720	Pomt2	0.418543	4.03835e-05	0.00299102	pos.sig	TE.CRE
chr16	30245861	30246000	Atp13a3	0.418534	4.38393e-06	0.000726424	pos.sig	ICM.CRE
chr15	63681181	63681360	Fam49b	0.418483	3.65912e-05	0.00282331	pos.sig	ICM.CRE
chr2	122167181	122167360	Sord	0.418474	0.000383313	0.0120474	pos.sig	TE.CRE
chr11	73070961	73071200	Aspa	0.418365	9.18035e-05	0.0050259	pos.sig	ICM.CRE
chr1	37469821	37469960	6330578E17Rik	0.418353	0.000112617	0.00575216	pos.sig	TE.CRE
chr3	153630241	153630380	Acadm	0.418142	7.56253e-05	0.00439566	pos.sig	TE.CRE
chr9	88468521	88468760	Zfp949	0.418119	0.000720611	0.0176092	pos.sig	TE.CRE
chr9	20828121	20828260	S1pr2	0.418086	0.000388639	0.0121455	pos.sig	ICM.CRE
chr17	46332961	46333160	Mad2l1bp	0.418073	0.00047765	0.0137337	pos.sig	TE.CRE
chr4	62172521	62172700	Alad	0.418045	2.23759e-06	0.000464824	pos.sig	TE.CRE
chr8	108598701	108598860	Esrp2	0.417973	0.0034618	0.0447527	pos.sig	TE.CRE
chr11	53368981	53369120	2019-09-08	0.417952	0.000531661	0.0146776	pos.sig	TE.CRE
chr11	102956621	102956980	Plcd3	0.417939	1.51029e-06	0.000361511	pos.sig	TE.CRE
chr3	102028841	102029020	Vangl1	0.417935	0.00023405	0.00903606	pos.sig	ICM.CRE
chr4	140607481	140607660	Necap2	0.417848	0.000991502	0.021268	pos.sig	TE.CRE
chr4	143965501	143965700	Gm13128	0.41784	0.00429001	0.0509561	pos.sig	ICM.CRE
chr12	73785681	73785880	Ppm1a	0.417683	0.00167504	0.0292832	pos.sig	ICM.CRE
chr10	60538481	60538640	Sgpl1	0.417672	0.000104662	0.00548688	pos.sig	ICM.CRE
chr11	116608701	116608860	St6galnac2	0.417659	3.09172e-06	0.000576323	pos.sig	ICM.CRE
chrX	149740181	149740380	Klf8	0.417615	0.00186264	0.0311488	pos.sig	ICM.CRE
chr7	119803921	119804100	Tead1	0.417437	0.000129494	0.00624472	pos.sig	ICM.CRE
chr6	97634221	97634380	Frmd4b	0.417415	0.00168778	0.0294449	pos.sig	TE.CRE
chr11	69282841	69283160	Wrap53	0.417395	0.000293021	0.0102325	pos.sig	ICM.CRE
chr7	26110561	26110780	Megf8	0.417385	4.71539e-05	0.00325873	pos.sig	ICM.CRE
chr5	114430241	114430380	Coro1c	0.417355	6.39323e-05	0.00393997	pos.sig	TE.CRE
chr8	112470041	112470180	Tat	0.41734	0.000325204	0.0109	pos.sig	ICM.CRE
chr15	84468861	84469020	Arhgap8	0.417277	0.000239973	0.00914169	pos.sig	TE.CRE
chr11	120216701	120217000	Actg1	0.417212	2.87274e-05	0.00238948	pos.sig	TE.CRE
chr11	102628341	102628560	Ccdc43	0.417169	1.58592e-06	0.000370734	pos.sig	ICM.CRE
chr9	108558541	108558800	Arih2	0.417149	0.000445072	0.0132043	pos.sig	ICM.CRE
chr11	33384721	33384920	Ranbp17	0.417139	0.000546528	0.0149044	pos.sig	ICM.CRE
chr11	74518801	74519000	E130309D14Rik	0.417023	0.00319123	0.0426581	pos.sig	ICM.CRE
chr15	81794721	81794900	Pmm1	0.417	0.00125139	0.024461	pos.sig	ICM.CRE
chr7	25378761	25378980	Phldb3	0.416992	1.43873e-05	0.00152508	pos.sig	TE.CRE
chr15	97000721	97000880	Fam113b	0.416973	0.00029762	0.0103371	pos.sig	ICM.CRE
chr13	113257561	113257740	Il6st	0.416926	0.000219666	0.00866173	pos.sig	ICM.CRE
chr8	74834621	74834760	Klf2	0.416918	0.00259578	0.0378682	pos.sig	ICM.CRE
chr7	130430221	130430380	Slc5a11	0.416915	9.68234e-06	0.00119409	pos.sig	TE.CRE
chr4	116510581	116510740	Hpdl	0.416826	0.00288851	0.040295	pos.sig	TE.CRE
chr13	33920261	33920480	Serpinb6c	0.416782	0.000450806	0.0132847	pos.sig	TE.CRE
chr14	63727361	63727720	Gata4	0.416727	1.61226e-05	0.00164699	pos.sig	ICM.CRE
chr1	182523521	182523660	Parp1	0.416716	0.000451851	0.013308	pos.sig	ICM.CRE
chr2	30825581	30825860	Tor1b	0.416691	4.86871e-05	0.00332972	pos.sig	ICM.CRE
chr4	62177801	62177940	Alad	0.416639	1.97844e-05	0.00188665	pos.sig	TE.CRE
chr18	21296281	21296440	Mep1b	0.416485	0.000759749	0.0182106	pos.sig	ICM.CRE
chr6	39117181	39117480	Jhdm1d	0.416473	0.000842197	0.0193333	pos.sig	ICM.CRE
chr7	29913781	29913960	Rasgrp4	0.416388	0.00114962	0.0232621	pos.sig	TE.CRE
chr1	71692681	71692900	Fn1	0.416371	0.000248359	0.00934527	pos.sig	ICM.CRE
chr6	84134781	84134960	Dysf	0.416357	0.0060949	0.0627305	pos.sig	TE.CRE
chr13	60717461	60717640	Dapk1	0.416318	0.000622424	0.0161039	pos.sig	TE.CRE
chr9	110779901	110780060	Tdgf1	0.41628	4.96157e-05	0.00336266	pos.sig	ICM.CRE
chr19	10729861	10730120	Cybasc3	0.416268	4.09715e-06	0.000694445	pos.sig	TE.CRE
chr11	98281821	98282080	Erbb2	0.41623	5.53165e-06	0.000843387	pos.sig	TE.CRE
chr4	126204201	126204400	Eif2c1	0.416192	0.000250053	0.00937647	pos.sig	ICM.CRE
chr7	88418301	88418440	Pde8a	0.416133	0.00264969	0.0382966	pos.sig	ICM.CRE
chr15	101821441	101821580	Krt18	0.416119	3.34802e-05	0.00264528	pos.sig	TE.CRE
chr4	116510161	116510480	Hpdl	0.416031	2.04011e-05	0.00192188	pos.sig	TE.CRE
chr17	53885521	53885700	Kat2b	0.415997	3.72192e-05	0.00285045	pos.sig	ICM.CRE
chr3	110022121	110022340	Prmt6	0.415922	0.00176051	0.0301446	pos.sig	ICM.CRE
chr14	46131161	46131420	Ddhd1	0.415856	8.354e-05	0.00473293	pos.sig	ICM.CRE
chr17	36068161	36068300	2310014H01Rik	0.415815	0.000102319	0.00539369	pos.sig	TE.CRE
chr5	31325641	31325860	Tcf23	0.415801	6.19723e-05	0.00386441	pos.sig	ICM.CRE
chr17	57017041	57017180	Rfx2	0.415724	0.000467725	0.0135781	pos.sig	ICM.CRE
chr14	46124561	46124840	Ddhd1	0.415633	0.000114009	0.00578678	pos.sig	ICM.CRE
chr7	86348001	86348300	Mfge8	0.415624	5.11314e-05	0.00342353	pos.sig	ICM.CRE
chr7	139698901	139699120	Oat	0.415483	0.00106638	0.0222268	pos.sig	TE.CRE
chr7	148702801	148702960	Lrdd	0.415465	0.000257017	0.00949883	pos.sig	ICM.CRE
chr14	52746101	52746260	Rpgrip1	0.4154	0.00299611	0.0411577	pos.sig	ICM.CRE
chr6	113663041	113663340	Irak2	0.415352	0.00096658	0.0209467	pos.sig	TE.CRE
chr3	101956921	101957140	Vangl1	0.4153	0.00161642	0.0286834	pos.sig	ICM.CRE
chr10	87876041	87876200	Dram1	0.415295	0.000233842	0.00903136	pos.sig	ICM.CRE
chr16	17192461	17192700	Hic2	0.41526	0.000475321	0.0137004	pos.sig	TE.CRE
chr9	18240041	18240340	Naalad2	0.415255	4.70641e-05	0.00325871	pos.sig	TE.CRE
chr10	109163061	109163340	Nav3	0.415231	0.00220609	0.0344694	pos.sig	TE.CRE
chr3	157596441	157596700	Cth	0.415212	1.743e-05	0.00174004	pos.sig	ICM.CRE
chr19	14607541	14607760	Tle4	0.415181	0.00370871	0.0467119	pos.sig	TE.CRE
chr9	18229601	18229760	Naalad2	0.415176	0.000715751	0.0175229	pos.sig	TE.CRE
chr1	155831341	155831660	Glul	0.415132	0.000287909	0.0101144	pos.sig	TE.CRE
chr1	65101101	65101240	Plekhm3	0.415125	0.00695734	0.0676222	pos.sig	ICM.CRE
chr19	25330861	25331000	Kank1	0.415034	0.000586811	0.0155168	pos.sig	TE.CRE
chr8	108669501	108669760	Pla2g15	0.41496	0.000236858	0.00907794	pos.sig	TE.CRE
chr17	25531101	25531320	Tpsg1	0.414936	6.57236e-06	0.000952143	pos.sig	ICM.CRE
chr4	126214201	126214520	Eif2c1	0.414911	2.22616e-06	0.000463361	pos.sig	ICM.CRE
chr15	73373541	73373700	Slc45a4	0.414869	1.08129e-05	0.00127958	pos.sig	ICM.CRE
chr5	143008961	143009180	Wipi2	0.414854	4.34012e-05	0.00311804	pos.sig	TE.CRE
chr5	65135281	65135460	Klf3	0.414794	0.000983543	0.0211533	pos.sig	ICM.CRE
chr8	28351241	28351640	Eif4ebp1	0.414765	1.32513e-05	0.00145519	pos.sig	ICM.CRE
chr8	119861181	119861400	4933407C03Rik	0.414709	3.95597e-05	0.00295704	pos.sig	TE.CRE
chr2	156376941	156377100	Epb4.1l1	0.414642	3.59314e-05	0.00278055	pos.sig	TE.CRE
chr1	183068681	183068920	Wdr26	0.414615	0.000893279	0.0200002	pos.sig	TE.CRE
chr6	65151601	65151760	Smarcad1	0.414608	9.93463e-06	0.00121454	pos.sig	ICM.CRE
chr9	110749261	110749460	Tdgf1	0.41446	0.000295189	0.0102878	pos.sig	ICM.CRE
chr2	35544881	35545020	Dab2ip	0.414456	0.000178701	0.00755861	pos.sig	TE.CRE
chrX	153954721	153954940	Sms	0.414433	0.00165698	0.029111	pos.sig	ICM.CRE
chr13	94367761	94367980	Bhmt	0.414368	0.000542365	0.0148408	pos.sig	ICM.CRE
chr10	21665081	21665300	Sgk1	0.414341	2.22123e-05	0.002015	pos.sig	TE.CRE
chr16	20804701	20804860	Clcn2	0.41431	7.31839e-05	0.00430844	pos.sig	ICM.CRE
chr12	88515141	88515320	Pomt2	0.414215	0.000120959	0.0059605	pos.sig	TE.CRE
chr15	76760521	76760740	Zfp7	0.414199	0.00100189	0.0213951	pos.sig	TE.CRE
chr14	58369961	58370180	Lats2	0.414198	0.00150607	0.0274478	pos.sig	TE.CRE
chr5	31274421	31274560	Slc5a6	0.414114	0.00100454	0.0214169	pos.sig	TE.CRE
chrX	45889401	45889640	Zfp280c	0.414076	0.000670484	0.0168334	pos.sig	TE.CRE
chr7	146462361	146462520	Pwwp2b	0.414069	0.000821172	0.019092	pos.sig	TE.CRE
chr11	98833581	98833840	Cdc6	0.41406	5.14171e-06	0.000799897	pos.sig	TE.CRE
chr1	173326861	173327080	F11r	0.414017	0.000121959	0.00599947	pos.sig	TE.CRE
chr10	88167361	88167520	Spic	0.413931	7.44176e-05	0.00434705	pos.sig	ICM.CRE
chr17	47857561	47857740	Tcfeb	0.4139	4.10985e-05	0.00301851	pos.sig	TE.CRE
chr11	85673701	85673900	Bcas3	0.413882	0.000100499	0.00532626	pos.sig	ICM.CRE
chr5	77316441	77316660	Aasdh	0.413872	0.00206583	0.0331163	pos.sig	ICM.CRE
chr11	69745481	69745640	Cldn7	0.413814	6.77347e-05	0.00410465	pos.sig	TE.CRE
chrX	70930621	70930760	Slc6a8	0.413746	0.000918128	0.0203563	pos.sig	TE.CRE
chr2	167226481	167226680	Spata2	0.4137	2.0784e-05	0.00194577	pos.sig	TE.CRE
chr11	102847181	102847360	Plcd3	0.4137	0.000150828	0.0068649	pos.sig	TE.CRE
chr10	21626941	21627100	Sgk1	0.413671	0.000920304	0.0203703	pos.sig	TE.CRE
chr5	151405301	151405560	Brca2	0.413659	0.000304093	0.0104517	pos.sig	ICM.CRE
chr7	146551581	146551780	Pwwp2b	0.413621	0.00018471	0.0077259	pos.sig	TE.CRE
chr11	33374761	33374900	Ranbp17	0.413483	0.000683749	0.0170526	pos.sig	ICM.CRE
chr2	156839401	156839660	9830001H06Rik	0.413435	0.000227171	0.00886369	pos.sig	ICM.CRE
chr2	26835201	26835460	Surf6	0.413412	0.000927836	0.0204599	pos.sig	ICM.CRE
chr4	124518641	124518880	Mtf1	0.413393	8.41426e-05	0.0047487	pos.sig	TE.CRE
chr16	36707901	36708040	Slc15a2	0.413316	0.0018941	0.031475	pos.sig	TE.CRE
chr11	115418601	115418940	Hn1	0.413293	4.22894e-05	0.00307264	pos.sig	TE.CRE
chr3	88087281	88087520	Tmem79	0.413279	0.000113868	0.00578356	pos.sig	TE.CRE
chr1	75185741	75185920	Atg9a	0.413191	0.000103498	0.00544481	pos.sig	TE.CRE
chr1	173283161	173283300	F11r	0.413058	0.0021125	0.0335671	pos.sig	TE.CRE
chr16	17247201	17247420	Hic2	0.41304	9.43385e-05	0.00509008	pos.sig	TE.CRE
chr10	84003441	84003580	Ckap4	0.413013	0.000344173	0.0112823	pos.sig	ICM.CRE
chr6	122593701	122593940	Nanog	0.412937	9.47587e-05	0.00510229	pos.sig	ICM.CRE
chr18	35256861	35257020	Ctnna1	0.412883	4.31121e-05	0.00310788	pos.sig	TE.CRE
chrX	149256361	149256500	Shroom2	0.412853	0.00141493	0.0264224	pos.sig	TE.CRE
chr9	77892041	77892240	Fbxo9	0.412851	0.00658321	0.0654907	pos.sig	TE.CRE
chr17	34223641	34223860	H2-K1	0.412844	3.21497e-05	0.00257493	pos.sig	TE.CRE
chr7	30001181	30001440	Rasgrp4	0.412814	0.00192089	0.0317067	pos.sig	TE.CRE
chr8	26855581	26855760	Ddhd2	0.412604	0.000349345	0.0113735	pos.sig	ICM.CRE
chr14	56467501	56467680	Nynrin	0.412448	0.000213652	0.00850372	pos.sig	TE.CRE
chr11	77494421	77494560	Myo18a	0.412407	0.00540513	0.0586336	pos.sig	TE.CRE
chr8	74918941	74919080	Klf2	0.412349	0.00292381	0.0405725	pos.sig	ICM.CRE
chr1	52885241	52885420	Hibch	0.412345	0.000288992	0.0101288	pos.sig	TE.CRE
chr11	97749741	97750040	Lasp1	0.412324	0.000118528	0.00590793	pos.sig	TE.CRE
chr1	9865361	9865720	Sgk3	0.412315	0.000476184	0.0137065	pos.sig	TE.CRE
chr4	116446741	116446980	Hpdl	0.412261	4.89718e-05	0.003342	pos.sig	TE.CRE
chr3	10359541	10359680	Chmp4c	0.412252	0.000962305	0.0209014	pos.sig	ICM.CRE
chr9	44155861	44156160	C2cd2l	0.412209	4.44987e-05	0.00316238	pos.sig	TE.CRE
chr5	114263321	114263460	Coro1c	0.412206	9.77789e-05	0.00522731	pos.sig	TE.CRE
chr9	45565201	45565400	Bace1	0.412203	0.000238195	0.00911259	pos.sig	TE.CRE
chr2	5995961	5996160	5430407P10Rik	0.412194	1.84424e-05	0.00180957	pos.sig	TE.CRE
chr17	31675801	31676020	Pknox1	0.412128	0.00118138	0.0236459	pos.sig	TE.CRE
chr17	47846021	47846220	Tcfeb	0.412044	5.45688e-05	0.00359525	pos.sig	TE.CRE
chr2	69421001	69421220	Lrp2	0.411939	0.000265698	0.00965876	pos.sig	TE.CRE
chr15	75676201	75676380	Zfp623	0.411882	4.98392e-05	0.00337347	pos.sig	ICM.CRE
chr13	74372661	74372840	Pdcd6	0.411858	0.000590655	0.0155989	pos.sig	TE.CRE
chr3	101934581	101934720	Vangl1	0.411825	0.00178457	0.0303787	pos.sig	ICM.CRE
chr7	26125961	26126160	Megf8	0.411706	4.40062e-06	0.000726424	pos.sig	ICM.CRE
chr10	59753601	59753800	Psap	0.411698	1.89176e-05	0.00183972	pos.sig	TE.CRE
chr2	28964881	28965220	Setx	0.411662	0.000594577	0.0156726	pos.sig	ICM.CRE
chr6	113698281	113698440	Irak2	0.411582	0.000328329	0.0109528	pos.sig	TE.CRE
chr8	47681581	47681760	Casp3	0.411484	0.000891831	0.0199763	pos.sig	ICM.CRE
chr12	112287381	112287600	Rcor1	0.411482	0.000221828	0.00871671	pos.sig	TE.CRE
chr7	20140821	20141000	Zfp296	0.411473	0.000244957	0.0092636	pos.sig	ICM.CRE
chr7	25298321	25298540	Phldb3	0.411457	2.11119e-05	0.00196201	pos.sig	TE.CRE
chr11	114789181	114789320	Gprc5c	0.41145	0.000165191	0.00720859	pos.sig	TE.CRE
chrX	7694341	7694520	Porcn	0.411292	0.000112174	0.00573507	pos.sig	ICM.CRE
chr11	116628961	116629100	St6galnac2	0.411278	1.41702e-06	0.000345467	pos.sig	ICM.CRE
chr12	88758801	88758940	Alkbh1	0.411275	0.000223616	0.00875843	pos.sig	ICM.CRE
chr6	72516581	72516720	Capg	0.411257	1.31177e-05	0.00145276	pos.sig	TE.CRE
chr8	41608761	41608960	Zdhhc2	0.411214	0.00452531	0.0526887	pos.sig	ICM.CRE
chr1	95623641	95623880	Bok	0.411192	2.86549e-05	0.00238574	pos.sig	TE.CRE
chr7	146415821	146415980	Pwwp2b	0.41116	8.4048e-05	0.0047487	pos.sig	TE.CRE
chr13	94317761	94317900	Bhmt	0.411087	0.000248602	0.00935109	pos.sig	ICM.CRE
chr12	113852501	113852680	Inf2	0.41108	9.8996e-06	0.0012127	pos.sig	TE.CRE
chr4	125606601	125606760	Csf3r	0.411052	5.17909e-05	0.00345669	pos.sig	TE.CRE
chr7	107836901	107837040	Fam168a	0.411037	4.70062e-05	0.00325707	pos.sig	ICM.CRE
chr5	35389581	35389720	Lrpap1	0.41099	1.78011e-05	0.00176206	pos.sig	TE.CRE
chr4	107942241	107942460	Zyg11a	0.410826	0.000206209	0.00828303	pos.sig	ICM.CRE
chr14	35036441	35036600	Glud1	0.410806	4.31047e-05	0.00310788	pos.sig	ICM.CRE
chr15	78645861	78646020	Cdc42ep1	0.41078	0.000251531	0.00939416	pos.sig	TE.CRE
chr14	63793621	63793800	Gata4	0.410769	0.00136066	0.0257883	pos.sig	ICM.CRE
chr8	119946181	119946320	4933407C03Rik	0.41067	0.000749992	0.0180651	pos.sig	TE.CRE
chr11	57546221	57546480	Hand1	0.410586	1.35937e-05	0.00147295	pos.sig	ICM.CRE
chr2	32648421	32648560	Fam129b	0.410529	2.00845e-05	0.00190226	pos.sig	TE.CRE
chr4	134832881	134833100	Clic4	0.410489	4.82236e-05	0.00331525	pos.sig	TE.CRE
chr16	90329101	90329260	Hunk	0.410467	0.000141264	0.00659717	pos.sig	ICM.CRE
chr15	76511201	76511460	Ppp1r16a	0.41045	6.47006e-05	0.00396038	pos.sig	ICM.CRE
chr11	98838061	98838220	Cdc6	0.41044	0.000172038	0.00739257	pos.sig	TE.CRE
chr1	183174741	183174920	Wdr26	0.410425	3.98197e-05	0.00296231	pos.sig	TE.CRE
chr1	37428381	37428520	6330578E17Rik	0.410409	0.000172255	0.00739817	pos.sig	TE.CRE
chr11	55250161	55250300	Sparc	0.410331	5.90158e-05	0.00374209	pos.sig	ICM.CRE
chr8	108645461	108645640	Esrp2	0.410248	0.000623647	0.0161265	pos.sig	TE.CRE
chr7	31614641	31614840	Cd22	0.410121	0.000174259	0.00743526	pos.sig	ICM.CRE
chr2	153533601	153533880	Commd7	0.410102	4.91003e-05	0.00334564	pos.sig	TE.CRE
chr2	35122041	35122280	Gsn	0.410039	2.75262e-05	0.00231741	pos.sig	TE.CRE
chr14	35091741	35091940	Fam25c	0.410022	8.83287e-05	0.00490141	pos.sig	ICM.CRE
chr18	36177981	36178220	Nrg2	0.409987	7.87114e-06	0.00104408	pos.sig	ICM.CRE
chr15	88828161	88828320	Trabd	0.409958	0.000695267	0.0172135	pos.sig	TE.CRE
chr6	128265461	128265660	Tead4	0.409955	0.00632979	0.0640491	pos.sig	TE.CRE
chr11	86862521	86862740	Ypel2	0.409931	0.00254405	0.0374302	pos.sig	TE.CRE
chr8	74878241	74878460	Klf2	0.409929	0.000571052	0.0152781	pos.sig	ICM.CRE
chr6	64944401	64944580	Smarcad1	0.409877	0.00281739	0.0396911	pos.sig	ICM.CRE
chr7	147013741	147013880	Kndc1	0.409862	0.000938939	0.0206176	pos.sig	ICM.CRE
chr4	41419861	41420020	AI464131	0.40986	0.00093899	0.0206176	pos.sig	TE.CRE
chr9	102681921	102682180	Amotl2	0.409785	2.29761e-05	0.00206121	pos.sig	TE.CRE
chr9	102906821	102907020	Slco2a1	0.40977	0.00423142	0.0505802	pos.sig	TE.CRE
chr2	153010961	153011100	Pofut1	0.409763	0.00154895	0.0279344	pos.sig	ICM.CRE
chr4	135670761	135671000	Id3	0.409672	9.88478e-05	0.00526593	pos.sig	ICM.CRE
chr13	93307661	93307800	Serinc5	0.409658	0.00140629	0.0262966	pos.sig	ICM.CRE
chr1	133028141	133028380	Mapkapk2	0.409657	0.00637183	0.0642311	pos.sig	TE.CRE
chr12	88434401	88434540	Pomt2	0.409633	0.000161166	0.00710445	pos.sig	TE.CRE
chr18	67428181	67428460	Mppe1	0.409613	6.09753e-05	0.00382488	pos.sig	ICM.CRE
chr10	119590721	119590920	Helb	0.4096	0.000238577	0.00911653	pos.sig	ICM.CRE
chr14	120672721	120672920	Mbnl2	0.409557	0.00172175	0.0297501	pos.sig	TE.CRE
chr5	120038981	120039160	Tbx3	0.409551	7.42436e-05	0.00434163	pos.sig	ICM.CRE
chr12	76746921	76747100	Sgpp1	0.409543	0.00127744	0.0247638	pos.sig	TE.CRE
chr4	133008221	133008420	Slc9a1	0.409533	0.00470932	0.0539765	pos.sig	TE.CRE
chr5	38962261	38962420	Zfp518b	0.409531	0.000430844	0.0129242	pos.sig	ICM.CRE
chr7	108458981	108459120	Atg16l2	0.409504	0.000321232	0.0107996	pos.sig	TE.CRE
chrX	39511861	39512020	Stag2	0.409405	0.0047236	0.0540597	pos.sig	TE.CRE
chr5	138168681	138168840	Tsc22d4	0.40937	0.0034914	0.0449869	pos.sig	TE.CRE
chrX	126263481	126263640	Diap2	0.409338	0.00473112	0.0541028	pos.sig	ICM.CRE
chr19	23276601	23276880	Smc5	0.40926	1.45826e-05	0.00154048	pos.sig	ICM.CRE
chr15	84462101	84462280	Arhgap8	0.409113	1.96078e-05	0.00187376	pos.sig	TE.CRE
chr12	86142961	86143140	Npc2	0.409102	1.78199e-05	0.00176226	pos.sig	TE.CRE
chr13	73888821	73889020	Slc12a7	0.409086	0.0015798	0.0283069	pos.sig	ICM.CRE
chr12	87090681	87090920	Mfsd7c	0.409022	6.26373e-05	0.00389089	pos.sig	TE.CRE
chr15	103077581	103077740	Itga5	0.409017	0.000484008	0.0138822	pos.sig	ICM.CRE
chr8	73206181	73206360	Ssbp4	0.408985	0.000201021	0.00813984	pos.sig	ICM.CRE
chr12	88134921	88135200	6430527G18Rik	0.408912	4.70945e-06	0.000755222	pos.sig	TE.CRE
chr2	73628901	73629140	Atf2	0.408874	0.00319731	0.0427069	pos.sig	ICM.CRE
chr14	71108661	71108820	Epb4.9	0.408857	0.00718042	0.0688688	pos.sig	ICM.CRE
chr15	9098581	9098820	Skp2	0.40876	0.00262465	0.0381442	pos.sig	ICM.CRE
chr14	99747401	99747600	Klf5	0.408665	6.36586e-05	0.0039254	pos.sig	TE.CRE
chr11	5217161	5217440	Kremen1	0.408664	0.000203584	0.00820939	pos.sig	TE.CRE
chr2	26785501	26785660	Surf6	0.408636	0.000272932	0.00980405	pos.sig	ICM.CRE
chr10	116654401	116654540	Frs2	0.408619	0.000801877	0.0188262	pos.sig	TE.CRE
chr15	73459041	73459180	Slc45a4	0.408596	8.53167e-05	0.00478979	pos.sig	ICM.CRE
chr3	86383381	86383600	Lrba	0.408528	0.00322572	0.0429241	pos.sig	TE.CRE
chr12	17462021	17462220	Odc1	0.408527	0.000204683	0.00823947	pos.sig	TE.CRE
chr17	47658061	47658260	AI661453	0.408455	0.00119572	0.0237747	pos.sig	TE.CRE
chr14	120576421	120576560	Mbnl2	0.408425	0.000368576	0.0117662	pos.sig	TE.CRE
chr11	3479301	3479520	Smtn	0.408386	0.00178035	0.030351	pos.sig	TE.CRE
chr13	94552601	94552740	Dmgdh	0.408381	1.0421e-05	0.00124581	pos.sig	ICM.CRE
chr2	164449501	164449640	Wfdc2	0.408375	7.10298e-05	0.00423129	pos.sig	TE.CRE
chr15	103154521	103154760	Itga5	0.408347	3.65895e-06	0.000639778	pos.sig	ICM.CRE
chr15	10360201	10360400	Rad1	0.408292	0.000335964	0.0111201	pos.sig	ICM.CRE
chr11	70555741	70555920	Pfn1	0.408289	4.00283e-05	0.00297209	pos.sig	TE.CRE
chr5	36113021	36113240	Sh3tc1	0.408269	0.00060426	0.0158548	pos.sig	TE.CRE
chr11	59075181	59075340	Arf1	0.408225	0.00161984	0.0287162	pos.sig	TE.CRE
chr9	103042821	103043040	Slco2a1	0.408107	7.22458e-06	0.00100052	pos.sig	TE.CRE
chr10	21718721	21718880	Sgk1	0.408106	0.000252689	0.00942068	pos.sig	TE.CRE
chr2	31414601	31414800	Ass1	0.408089	0.000105798	0.00553544	pos.sig	TE.CRE
chr2	84696041	84696180	Slc43a3	0.40802	0.000374057	0.0118914	pos.sig	ICM.CRE
chr15	73464861	73465080	Slc45a4	0.408	1.06399e-05	0.00126479	pos.sig	ICM.CRE
chr5	35520081	35520300	Lrpap1	0.407894	8.04219e-06	0.00105716	pos.sig	TE.CRE
chr10	61487701	61487900	Gm5424	0.407874	3.37084e-05	0.00265734	pos.sig	TE.CRE
chr18	3369181	3369340	Cul2	0.407859	0.00163709	0.0289445	pos.sig	ICM.CRE
chr4	129873321	129873540	Tinagl1	0.4078	9.72759e-05	0.00520854	pos.sig	TE.CRE
chr8	90714861	90715100	Tmem188	0.407796	2.30787e-05	0.00206865	pos.sig	TE.CRE
chr2	119668821	119669080	Mga	0.407729	0.00010744	0.00559091	pos.sig	ICM.CRE
chr2	154426561	154426720	Chmp4b	0.407652	0.00200707	0.0325668	pos.sig	TE.CRE
chr2	30922641	30922780	Fnbp1	0.407562	0.00015911	0.00705883	pos.sig	ICM.CRE
chr4	135546761	135546920	Hmgcl	0.407526	0.000380844	0.0120052	pos.sig	TE.CRE
chr10	59787701	59787880	Psap	0.407394	2.14116e-05	0.00197148	pos.sig	TE.CRE
chr3	89259261	89259400	Zbtb7b	0.407332	5.0731e-05	0.00340538	pos.sig	TE.CRE
chr19	23218601	23218860	Smc5	0.407332	0.000687693	0.0170958	pos.sig	ICM.CRE
chr1	158798961	158799200	Ralgps2	0.407321	0.00670917	0.0662246	pos.sig	ICM.CRE
chr7	26595421	26595620	Cyp2s1	0.407312	0.00223689	0.0347634	pos.sig	TE.CRE
chr4	145072561	145072760	Gm13242	0.40729	0.000160887	0.00709885	pos.sig	ICM.CRE
chr9	103920721	103920920	Acad11	0.407262	0.000423702	0.0127991	pos.sig	ICM.CRE
chrX	39468421	39468580	Stag2	0.407222	0.00407111	0.0495063	pos.sig	TE.CRE
chr9	65056221	65056360	Cilp	0.407193	0.000146695	0.00678747	pos.sig	TE.CRE
chr7	146377601	146377800	Pwwp2b	0.407169	0.000385815	0.0120991	pos.sig	TE.CRE
chr4	116212621	116212840	Mast2	0.407072	0.00825608	0.0750335	pos.sig	TE.CRE
chr7	140333741	140333880	Fgfr2	0.407058	0.00124769	0.0244133	pos.sig	TE.CRE
chr15	8275361	8275600	2410089E03Rik	0.407022	0.0091461	0.079507	pos.sig	ICM.CRE
chr3	57514741	57515000	Rnf13	0.406962	0.0015228	0.0276502	pos.sig	TE.CRE
chr17	57019081	57019440	1700061G19Rik	0.406934	4.26975e-05	0.00309707	pos.sig	ICM.CRE
chr5	111249081	111249240	Chek2	0.406909	0.000148419	0.00681711	pos.sig	ICM.CRE
chr8	109197041	109197180	Cdh1	0.406882	0.000111398	0.00571226	pos.sig	TE.CRE
chr2	31274561	31274740	Ass1	0.406805	0.00014906	0.00684144	pos.sig	TE.CRE
chr6	140633081	140633280	Aebp2	0.406788	0.000265769	0.00965876	pos.sig	ICM.CRE
chr4	41343961	41344120	AI464131	0.406778	0.000851194	0.0194825	pos.sig	TE.CRE
chr4	133986561	133986700	Pafah2	0.406766	2.01052e-05	0.00190251	pos.sig	TE.CRE
chr14	55108801	55108980	Slc7a7	0.406684	0.000702717	0.0173409	pos.sig	TE.CRE
chr4	134824221	134824380	Clic4	0.4066	0.000150319	0.00685784	pos.sig	TE.CRE
chrX	158986241	158986460	Reps2	0.406511	0.00414253	0.0499823	pos.sig	TE.CRE
chr2	167294681	167294900	Snai1	0.406437	9.37624e-05	0.00507198	pos.sig	ICM.CRE
chr8	113580061	113580320	Glg1	0.406436	0.000151341	0.00687417	pos.sig	ICM.CRE
chr19	6108861	6109020	Capn1	0.406412	0.000296881	0.0103262	pos.sig	TE.CRE
chr8	97931521	97931720	Mmp15	0.406331	0.0022979	0.035252	pos.sig	ICM.CRE
chr2	39029621	39029800	Scai	0.406302	0.00341406	0.0443455	pos.sig	ICM.CRE
chr15	76497081	76497260	Slc39a4	0.406293	2.73771e-05	0.00231392	pos.sig	TE.CRE
chr3	145417461	145417760	Ddah1	0.406284	0.000298321	0.0103372	pos.sig	TE.CRE
chr5	31300421	31300580	Slc5a6	0.406277	0.000103886	0.00545706	pos.sig	TE.CRE
chr7	25744921	25745160	Atp1a3	0.406225	0.000152656	0.00691371	pos.sig	ICM.CRE
chr10	84392081	84392300	Ric8b	0.406217	0.000786497	0.0186194	pos.sig	ICM.CRE
chr17	36019801	36019980	2310014H01Rik	0.406209	1.28919e-05	0.00143986	pos.sig	TE.CRE
chr10	59647601	59647780	Psap	0.406196	4.02122e-05	0.00298043	pos.sig	TE.CRE
chr15	82659421	82659720	Tcf20	0.40615	0.00254827	0.0374444	pos.sig	TE.CRE
chr10	21800361	21800520	Sgk1	0.406149	0.0126216	0.0961325	pos.sig	TE.CRE
chr5	31299561	31299720	Slc5a6	0.406143	0.000168568	0.00728507	pos.sig	TE.CRE
chr11	75821601	75821780	Fam101b	0.406136	2.75928e-05	0.00232116	pos.sig	TE.CRE
chr7	87006901	87007080	Anpep	0.406131	3.03437e-05	0.002467	pos.sig	ICM.CRE
chr12	106991841	106991980	Ak7	0.406018	0.00128772	0.0248623	pos.sig	TE.CRE
chr9	30818241	30818420	St14	0.405993	0.0021022	0.0334854	pos.sig	TE.CRE
chr5	112722281	112722420	Tpst2	0.405967	0.00014021	0.006562	pos.sig	TE.CRE
chr11	78222241	78222400	Slc46a1	0.405967	0.00010528	0.00551654	pos.sig	TE.CRE
chr3	54575501	54575740	Fam48a	0.405936	0.00380451	0.0474857	pos.sig	TE.CRE
chr4	48523781	48524160	Tmeff1	0.405908	1.43993e-05	0.00152508	pos.sig	ICM.CRE
chr10	60527201	60527380	Sgpl1	0.405862	5.97365e-05	0.00377189	pos.sig	ICM.CRE
chr7	19926661	19926800	Vasp	0.405831	2.5486e-05	0.00221518	pos.sig	TE.CRE
chr11	120382321	120382620	Pcyt2	0.405828	6.80567e-06	0.000967314	pos.sig	TE.CRE
chr3	94395781	94395920	Tuft1	0.405813	0.00173679	0.0298898	pos.sig	TE.CRE
chr12	82813641	82813980	Map3k9	0.405796	5.99186e-05	0.00378112	pos.sig	TE.CRE
chr11	35555041	35555300	Pank3	0.405774	0.00106777	0.0222347	pos.sig	TE.CRE
chr7	146318201	146318360	Dpysl4	0.405749	7.26179e-05	0.00428645	pos.sig	ICM.CRE
chr8	109384041	109384200	Sntb2	0.405697	8.00502e-05	0.00458565	pos.sig	ICM.CRE
chr19	23278061	23278280	Smc5	0.405659	0.000305425	0.0104713	pos.sig	ICM.CRE
chr9	43962541	43962800	Cbl	0.405608	0.00118287	0.0236702	pos.sig	TE.CRE
chr12	107008721	107008900	Ak7	0.405567	0.00118438	0.0236721	pos.sig	TE.CRE
chr15	73491161	73491300	Slc45a4	0.405545	0.00066257	0.0166864	pos.sig	ICM.CRE
chr13	13642261	13642460	Nid1	0.405542	4.56132e-05	0.00320268	pos.sig	ICM.CRE
chr15	103167741	103168020	Itga5	0.405477	6.08007e-05	0.00381848	pos.sig	ICM.CRE
chr6	117894721	117894880	Zfp239	0.405434	0.000173484	0.00741827	pos.sig	ICM.CRE
chr6	71600221	71600440	Kdm3a	0.405432	0.000157708	0.0070318	pos.sig	ICM.CRE
chr16	90962241	90962440	Gcfc1	0.405375	0.000549483	0.0149424	pos.sig	ICM.CRE
chr2	35505301	35505500	Dab2ip	0.405339	5.56564e-05	0.00362959	pos.sig	TE.CRE
chr2	153402521	153402700	Commd7	0.405282	0.000211278	0.00842878	pos.sig	TE.CRE
chr4	149324261	149324440	H6pd	0.405263	9.31418e-06	0.00117765	pos.sig	ICM.CRE
chr4	149380701	149380920	H6pd	0.405242	0.000281918	0.0099771	pos.sig	ICM.CRE
chr6	113375741	113375900	Arpc4	0.405237	0.00317852	0.0425423	pos.sig	TE.CRE
chr6	51502741	51503000	Snx10	0.405216	8.99178e-05	0.00496313	pos.sig	ICM.CRE
chr8	73945521	73945680	Gtpbp3	0.405193	0.000986878	0.0212069	pos.sig	ICM.CRE
chr5	114383881	114384060	Coro1c	0.405172	0.0005026	0.0141801	pos.sig	TE.CRE
chr8	73311841	73312040	Mpv17l2	0.405165	1.36359e-05	0.0014745	pos.sig	TE.CRE
chr2	91822061	91822300	Mdk	0.405131	0.00041535	0.0126103	pos.sig	ICM.CRE
chr8	73169601	73169740	Ssbp4	0.405021	0.000234848	0.00904366	pos.sig	ICM.CRE
chr13	13492061	13492400	Gpr137b	0.404917	0.000285423	0.0100538	pos.sig	TE.CRE
chr17	35990561	35990780	2310014H01Rik	0.404887	9.51099e-06	0.00117987	pos.sig	TE.CRE
chr8	72628501	72628720	Hapln4	0.404754	0.00034768	0.0113402	pos.sig	TE.CRE
chr16	30445081	30445280	Atp13a3	0.40472	0.000196398	0.00800498	pos.sig	ICM.CRE
chr7	20390501	20390640	Bcl3	0.404717	6.29574e-05	0.00389788	pos.sig	ICM.CRE
chr10	59856041	59856220	Psap	0.404654	0.000216578	0.00857204	pos.sig	TE.CRE
chr5	112804521	112804660	Tpst2	0.404638	6.31833e-05	0.00390295	pos.sig	TE.CRE
chr10	77945601	77945820	Cstb	0.404589	7.30412e-06	0.00100428	pos.sig	TE.CRE
chr16	30227341	30227480	Atp13a3	0.404522	9.26982e-05	0.00504906	pos.sig	ICM.CRE
chr2	167256701	167256900	Spata2	0.404508	0.00198742	0.032372	pos.sig	TE.CRE
chr16	50459341	50459640	Bbx	0.404499	5.26556e-05	0.00349704	pos.sig	TE.CRE
chr2	35116001	35116180	Gsn	0.404469	0.0106524	0.0869639	pos.sig	TE.CRE
chr14	64170201	64170380	Tdh	0.404449	0.000917518	0.0203483	pos.sig	ICM.CRE
chr15	73429601	73429780	Slc45a4	0.404369	4.38835e-05	0.00313985	pos.sig	ICM.CRE
chr8	109079721	109079900	Cdh1	0.404199	8.55479e-05	0.0047951	pos.sig	TE.CRE
chr7	86286501	86286640	Mfge8	0.404179	0.000113673	0.00577808	pos.sig	ICM.CRE
chr1	137059261	137059420	Rnpep	0.404178	4.86508e-05	0.00332972	pos.sig	TE.CRE
chr15	63895661	63895880	Fam49b	0.404171	0.000182577	0.00765843	pos.sig	ICM.CRE
chr6	30435081	30435340	Zc3hc1	0.404164	0.000137436	0.00647976	pos.sig	ICM.CRE
chr6	148804541	148804700	Caprin2	0.404068	0.00535368	0.0582976	pos.sig	ICM.CRE
chr2	33275941	33276120	Zbtb43	0.404068	9.45585e-05	0.00509933	pos.sig	ICM.CRE
chr9	122932821	122932980	Zfp105	0.404059	8.60764e-05	0.00481703	pos.sig	ICM.CRE
chr5	114424701	114424840	Coro1c	0.404044	3.6936e-05	0.00283952	pos.sig	TE.CRE
chr16	30217661	30217820	Atp13a3	0.404039	0.000356991	0.0115365	pos.sig	ICM.CRE
chr8	87940241	87940420	Gpt2	0.404038	0.00182766	0.0307837	pos.sig	ICM.CRE
chrX	159167321	159167480	Txlng	0.40402	0.000392967	0.0122324	pos.sig	ICM.CRE
chr2	59725041	59725240	Tanc1	0.403902	0.00723088	0.0691388	pos.sig	TE.CRE
chr12	87107361	87107500	Mfsd7c	0.40387	3.08811e-05	0.00249995	pos.sig	TE.CRE
chrX	155926401	155926640	A830080D01Rik	0.403869	0.000296995	0.0103268	pos.sig	ICM.CRE
chr4	125652201	125652420	Csf3r	0.40378	0.000851612	0.0194825	pos.sig	TE.CRE
chr17	79340881	79341080	Prkd3	0.403723	0.00223882	0.0347677	pos.sig	ICM.CRE
chr8	120056541	120056680	4933407C03Rik	0.403705	0.000529099	0.0146222	pos.sig	TE.CRE
chr2	167313601	167313920	Snai1	0.403681	5.81897e-06	0.000876721	pos.sig	ICM.CRE
chr14	118550221	118550380	Sox21	0.403607	0.00247499	0.0368384	pos.sig	ICM.CRE
chr6	148865101	148865340	Caprin2	0.403606	0.00490446	0.0552334	pos.sig	ICM.CRE
chr5	24167201	24167380	Chpf2	0.403597	0.00224663	0.0348423	pos.sig	ICM.CRE
chr8	108794801	108795000	Slc7a6	0.403495	4.57468e-05	0.00320657	pos.sig	TE.CRE
chr15	103145701	103145940	Itga5	0.403455	1.80025e-05	0.00177699	pos.sig	ICM.CRE
chr7	148145221	148145440	Ifitm2	0.403408	0.000365398	0.0117008	pos.sig	ICM.CRE
chr7	53873941	53874120	Saal1	0.403389	8.86623e-05	0.00490957	pos.sig	ICM.CRE
chr13	30351921	30352100	Mboat1	0.403368	0.0013949	0.0261814	pos.sig	ICM.CRE
chr9	66057041	66057220	Snx1	0.403285	0.0060157	0.0622316	pos.sig	TE.CRE
chr1	137729001	137729140	Lad1	0.403257	0.000142744	0.00664043	pos.sig	TE.CRE
chr6	136654121	136654300	Plbd1	0.403229	1.51225e-05	0.00158322	pos.sig	ICM.CRE
chr10	58571901	58572060	2019-09-10	0.403198	0.00115691	0.0233647	pos.sig	ICM.CRE
chr2	156403301	156403500	Epb4.1l1	0.402981	5.65149e-05	0.00365166	pos.sig	TE.CRE
chr15	63921081	63921240	Fam49b	0.402917	0.000338438	0.0111755	pos.sig	ICM.CRE
chr10	62257101	62257260	Tet1	0.402912	0.000211056	0.00842312	pos.sig	ICM.CRE
chr6	71245921	71246220	Rmnd5a	0.402885	0.000232181	0.00899689	pos.sig	TE.CRE
chr11	114696141	114696320	Gprc5c	0.402846	0.000280863	0.00996322	pos.sig	TE.CRE
chr2	6007061	6007240	5430407P10Rik	0.402809	0.000109721	0.00566632	pos.sig	TE.CRE
chr10	128342761	128343120	Cd63	0.402763	0.000497247	0.014097	pos.sig	TE.CRE
chr13	94376861	94377120	Bhmt	0.402759	3.93094e-05	0.00294669	pos.sig	ICM.CRE
chr5	148121221	148121420	Cdx2	0.402759	0.000546853	0.0149056	pos.sig	TE.CRE
chr9	118955941	118956120	Plcd1	0.402721	3.26862e-05	0.00260601	pos.sig	TE.CRE
chr7	134327421	134327620	Mylpf	0.402712	0.00031028	0.0105552	pos.sig	TE.CRE
chr1	137687721	137687880	Csrp1	0.402683	0.000498652	0.014117	pos.sig	TE.CRE
chr11	79982161	79982480	Adap2	0.40268	1.5571e-05	0.00161413	pos.sig	TE.CRE
chr16	30459461	30459640	Atp13a3	0.402659	0.000213182	0.0084919	pos.sig	ICM.CRE
chr11	106662581	106662740	Pecam1	0.40264	0.00230676	0.0353023	pos.sig	ICM.CRE
chrX	159304841	159305020	Txlng	0.402548	0.00209997	0.0334621	pos.sig	ICM.CRE
chr17	88176781	88177000	Msh2	0.402548	3.91763e-06	0.000674197	pos.sig	ICM.CRE
chr12	73836581	73836840	Ppm1a	0.402483	0.00050219	0.0141723	pos.sig	ICM.CRE
chr2	119437641	119437800	1500003O03Rik	0.402414	0.00157982	0.0283069	pos.sig	TE.CRE
chr18	66064141	66064280	Sec11c	0.402407	0.000809531	0.0189268	pos.sig	TE.CRE
chr4	143032781	143033280	Pramef8	0.402392	6.87795e-06	0.000972498	pos.sig	ICM.CRE
chr9	88457121	88457340	Zfp949	0.402367	0.000379663	0.01199	pos.sig	TE.CRE
chrX	53858401	53858580	Slc9a6	0.402308	0.00130852	0.0251441	pos.sig	TE.CRE
chr10	59637701	59637840	Chst3	0.402308	0.0050576	0.0562563	pos.sig	TE.CRE
chr9	108476161	108476360	Slc25a20	0.402307	7.02681e-05	0.00419561	pos.sig	ICM.CRE
chr14	35213281	35213460	Fam25c	0.402286	0.000123233	0.00603399	pos.sig	ICM.CRE
chr8	112283081	112283440	Zfp821	0.402247	3.34587e-05	0.00264528	pos.sig	TE.CRE
chr1	9832341	9832480	Sgk3	0.402241	0.000556802	0.0150675	pos.sig	TE.CRE
chr3	157597761	157597980	Cth	0.402125	0.000675737	0.0169289	pos.sig	ICM.CRE
chrX	12832901	12833120	Usp9x	0.402123	0.000462711	0.0134837	pos.sig	ICM.CRE
chr8	74175541	74175760	Jak3	0.402067	1.33708e-05	0.00146082	pos.sig	ICM.CRE
chr7	147091681	147091940	Kndc1	0.402038	1.01508e-05	0.00123427	pos.sig	ICM.CRE
chr18	42151361	42151600	Prelid2	0.402023	0.000616753	0.0160504	pos.sig	TE.CRE
chr14	52752221	52752440	Rpgrip1	0.401975	0.000165336	0.00720859	pos.sig	ICM.CRE
chr3	10398501	10398720	Chmp4c	0.401975	7.1337e-05	0.00424163	pos.sig	ICM.CRE
chr16	17198581	17198800	Hic2	0.401958	0.000290559	0.0101668	pos.sig	TE.CRE
chr17	71437981	71438120	Myl12b	0.401938	0.00120289	0.0238721	pos.sig	TE.CRE
chr6	122458701	122458840	Gdf3	0.401862	0.000265462	0.0096586	pos.sig	ICM.CRE
chr7	19871421	19871580	Ppp1r13l	0.401844	0.00120639	0.0239146	pos.sig	TE.CRE
chr12	76832201	76832400	Sgpp1	0.401798	0.00146211	0.0269509	pos.sig	TE.CRE
chr11	49835661	49835860	Rnf130	0.40179	9.51266e-05	0.00511486	pos.sig	ICM.CRE
chr17	84128581	84128740	Mta3	0.401752	0.000388325	0.0121455	pos.sig	TE.CRE
chr12	110990781	110990980	Rian	0.401748	0.00177289	0.0302887	pos.sig	ICM.CRE
chr2	153092521	153092700	Pofut1	0.401742	9.41083e-06	0.00117987	pos.sig	ICM.CRE
chr5	34201441	34201640	Whsc1	0.401697	0.000354166	0.0114596	pos.sig	TE.CRE
chr14	99756141	99756420	Klf5	0.401677	0.000389398	0.0121589	pos.sig	TE.CRE
chr12	86601541	86601720	Mlh3	0.401676	0.00623923	0.0635072	pos.sig	ICM.CRE
chr14	55098401	55098560	Slc7a7	0.401672	1.24561e-05	0.0014061	pos.sig	TE.CRE
chr9	88469261	88469420	Zfp949	0.401657	0.00110324	0.0226897	pos.sig	TE.CRE
chr17	88319161	88319500	Msh6	0.401638	1.64568e-05	0.00167214	pos.sig	ICM.CRE
chr3	79335881	79336020	Fnip2	0.40162	0.00161718	0.0286836	pos.sig	ICM.CRE
chr2	26723761	26724020	Surf6	0.401596	0.000323598	0.0108644	pos.sig	ICM.CRE
chr1	183108561	183108840	Wdr26	0.401596	0.000625852	0.0161557	pos.sig	TE.CRE
chr8	73086901	73087040	Ssbp4	0.40153	4.17142e-05	0.00305308	pos.sig	ICM.CRE
chr3	51179781	51180000	4930583H14Rik	0.401489	0.000105799	0.00553544	pos.sig	ICM.CRE
chr8	90573821	90574060	Tmem188	0.401487	0.00091729	0.0203475	pos.sig	TE.CRE
chr4	107776141	107776360	Zyg11a	0.401448	0.000759937	0.018211	pos.sig	ICM.CRE
chr4	120798621	120798840	Zmpste24	0.401296	0.000117094	0.00586981	pos.sig	TE.CRE
chr8	26922681	26922860	Ddhd2	0.401287	0.000298078	0.0103371	pos.sig	ICM.CRE
chr19	46565921	46566100	Sufu	0.401282	0.0102784	0.0852097	pos.sig	ICM.CRE
chr2	167258261	167258420	Spata2	0.401266	0.00111683	0.0228489	pos.sig	TE.CRE
chr11	70489961	70490100	Pfn1	0.401262	6.12036e-05	0.00383692	pos.sig	TE.CRE
chr2	158101481	158101680	9430008C03Rik	0.401219	1.39967e-05	0.00150084	pos.sig	ICM.CRE
chr10	66780781	66780940	Jmjd1c	0.401216	0.00264041	0.0382319	pos.sig	ICM.CRE
chr5	118393361	118393540	Fbxo21	0.401202	0.000155464	0.00699384	pos.sig	ICM.CRE
chr9	56300281	56300480	C230081A13Rik	0.401178	0.00290956	0.0404485	pos.sig	TE.CRE
chr17	21867841	21868040	Zfp820	0.40117	0.000141817	0.00661194	pos.sig	ICM.CRE
chr10	80741341	80741600	F630110N24Rik	0.401125	3.55455e-06	0.000627084	pos.sig	TE.CRE
chr6	113547461	113547620	6720456B07Rik	0.401107	0.000188073	0.00781721	pos.sig	TE.CRE
chr6	84218221	84218540	Dysf	0.401061	1.69678e-05	0.00170522	pos.sig	TE.CRE
chr19	3847881	3848120	Chka	0.400937	2.05291e-05	0.00193127	pos.sig	TE.CRE
chr9	119021281	119021420	Plcd1	0.400804	0.000119587	0.00592986	pos.sig	TE.CRE
chr13	73779401	73779540	Slc12a7	0.400787	0.000853683	0.019495	pos.sig	ICM.CRE
chr3	145608941	145609160	Ddah1	0.40073	0.00048629	0.01391	pos.sig	TE.CRE
chr15	78665001	78665180	Cdc42ep1	0.400676	0.00267908	0.0385532	pos.sig	TE.CRE
chr1	182443721	182443880	Parp1	0.400649	0.000780386	0.0185115	pos.sig	ICM.CRE
chr8	108777761	108777900	Slc7a6	0.400628	2.08608e-05	0.00195122	pos.sig	TE.CRE
chr9	20839261	20839460	S1pr2	0.400597	4.78436e-05	0.00329342	pos.sig	ICM.CRE
chr11	82564941	82565100	Cct6b	0.400565	6.93218e-05	0.00417202	pos.sig	TE.CRE
chr10	21778361	21778720	Sgk1	0.400506	9.2009e-06	0.00116612	pos.sig	TE.CRE
chr12	55952681	55953020	Baz1a	0.400497	5.7811e-05	0.00369013	pos.sig	TE.CRE
chr2	30803661	30803840	Fnbp1	0.400433	0.00152288	0.0276502	pos.sig	ICM.CRE
chr12	17489421	17489580	Odc1	0.400428	0.00435831	0.0514633	pos.sig	TE.CRE
chr18	36234881	36235140	Nrg2	0.400422	1.60128e-05	0.00163805	pos.sig	ICM.CRE
chr10	117157621	117157940	Slc35e3	0.400408	0.000540227	0.0148147	pos.sig	TE.CRE
chr8	28353041	28353260	Rab11fip1	0.400369	0.00071695	0.0175418	pos.sig	TE.CRE
chr1	137110981	137111140	Rnpep	0.400334	5.8252e-05	0.00370841	pos.sig	TE.CRE
chr11	69304421	69304560	Trp53	0.400318	0.00152812	0.0276911	pos.sig	ICM.CRE
chr5	135708481	135708660	Mlxipl	0.400256	0.000309993	0.0105536	pos.sig	ICM.CRE
chr9	103920261	103920440	Acad11	0.400251	0.00153116	0.0277132	pos.sig	ICM.CRE
chr11	72170081	72170240	Slc13a5	0.400202	0.00115459	0.0233286	pos.sig	ICM.CRE
chr7	26161681	26161860	Megf8	0.400198	2.80887e-05	0.00234416	pos.sig	ICM.CRE
chr2	91466741	91467020	Arhgap1	0.400189	7.73394e-05	0.00446816	pos.sig	TE.CRE
chr2	5992681	5992880	5430407P10Rik	0.400102	4.07527e-05	0.00300358	pos.sig	TE.CRE
[truncated: 12,200 more rows]
