# Supplementary material for: Single-cell multiomics sequencing reveals the functional regulatory landscape of early embryos
Source: Nat Commun. 2021 Feb 23;12:1247. doi: 10.1038/s41467-021-21409-8 (PMC7902657; doi:10.1038/s41467-021-21409-8)
Supplement: Supplementary file 11 — Source Data [file 41467_2021_21409_MOESM11_ESM.xls]

## Sheet: Figure2h_Expr
Type	Stage	cor	Data
intraembryo	L4cell	0.909446	Expr
intraembryo	L4cell	0.897129	Expr
intraembryo	L4cell	0.892717	Expr
intraembryo	L4cell	0.898262	Expr
intraembryo	L4cell	0.892803	Expr
intraembryo	L4cell	0.900966	Expr
interembryo	L4cell	0.870581	Expr
interembryo	L4cell	0.863833	Expr
interembryo	L4cell	0.868932	Expr
interembryo	L4cell	0.876545	Expr
interembryo	L4cell	0.861435	Expr
interembryo	L4cell	0.854954	Expr
interembryo	L4cell	0.86436	Expr
interembryo	L4cell	0.865562	Expr
intraembryo	L4cell	0.886963	Expr
interembryo	L4cell	0.875747	Expr
interembryo	L4cell	0.868365	Expr
interembryo	L4cell	0.876523	Expr
interembryo	L4cell	0.878996	Expr
intraembryo	L4cell	0.888046	Expr
intraembryo	L4cell	0.877925	Expr
interembryo	L4cell	0.874336	Expr
interembryo	L4cell	0.868518	Expr
interembryo	L4cell	0.871915	Expr
interembryo	L4cell	0.878846	Expr
intraembryo	L4cell	0.885358	Expr
intraembryo	L4cell	0.873879	Expr
intraembryo	L4cell	0.893822	Expr
interembryo	L4cell	0.893401	Expr
interembryo	L4cell	0.887961	Expr
interembryo	L4cell	0.885071	Expr
interembryo	L4cell	0.887227	Expr
interembryo	L4cell	0.870151	Expr
interembryo	L4cell	0.859818	Expr
interembryo	L4cell	0.87822	Expr
interembryo	L4cell	0.873765	Expr
interembryo	L4cell	0.893055	Expr
interembryo	L4cell	0.891736	Expr
interembryo	L4cell	0.884723	Expr
interembryo	L4cell	0.888377	Expr
interembryo	L4cell	0.866892	Expr
interembryo	L4cell	0.8564	Expr
interembryo	L4cell	0.877835	Expr
interembryo	L4cell	0.873839	Expr
intraembryo	L4cell	0.904733	Expr
interembryo	L4cell	0.888428	Expr
interembryo	L4cell	0.884312	Expr
interembryo	L4cell	0.883769	Expr
interembryo	L4cell	0.886252	Expr
interembryo	L4cell	0.873954	Expr
interembryo	L4cell	0.863357	Expr
interembryo	L4cell	0.880391	Expr
interembryo	L4cell	0.87617	Expr
intraembryo	L4cell	0.895905	Expr
intraembryo	L4cell	0.89724	Expr
interembryo	L4cell	0.885493	Expr
interembryo	L4cell	0.884017	Expr
interembryo	L4cell	0.882682	Expr
interembryo	L4cell	0.88484	Expr
interembryo	L4cell	0.871618	Expr
interembryo	L4cell	0.857853	Expr
interembryo	L4cell	0.875282	Expr
interembryo	L4cell	0.87025	Expr
intraembryo	L4cell	0.895149	Expr
intraembryo	L4cell	0.89507	Expr
intraembryo	L4cell	0.900155	Expr
interembryo	L4cell	0.890963	Expr
interembryo	L4cell	0.887783	Expr
interembryo	L4cell	0.881112	Expr
interembryo	L4cell	0.882432	Expr
interembryo	L4cell	0.854048	Expr
interembryo	L4cell	0.845007	Expr
interembryo	L4cell	0.864143	Expr
interembryo	L4cell	0.865362	Expr
interembryo	L4cell	0.882054	Expr
interembryo	L4cell	0.881965	Expr
interembryo	L4cell	0.878839	Expr
interembryo	L4cell	0.876717	Expr
interembryo	L4cell	0.889838	Expr
interembryo	L4cell	0.883591	Expr
interembryo	L4cell	0.877281	Expr
interembryo	L4cell	0.878228	Expr
interembryo	L4cell	0.851755	Expr
interembryo	L4cell	0.83945	Expr
interembryo	L4cell	0.862408	Expr
interembryo	L4cell	0.855832	Expr
interembryo	L4cell	0.881053	Expr
interembryo	L4cell	0.880555	Expr
interembryo	L4cell	0.874632	Expr
interembryo	L4cell	0.87421	Expr
intraembryo	L4cell	0.898352	Expr
interembryo	L4cell	0.872877	Expr
interembryo	L4cell	0.867438	Expr
interembryo	L4cell	0.858463	Expr
interembryo	L4cell	0.861092	Expr
interembryo	L4cell	0.83406	Expr
interembryo	L4cell	0.814558	Expr
interembryo	L4cell	0.839827	Expr
interembryo	L4cell	0.840776	Expr
interembryo	L4cell	0.863402	Expr
interembryo	L4cell	0.862194	Expr
interembryo	L4cell	0.853076	Expr
interembryo	L4cell	0.854745	Expr
intraembryo	L4cell	0.880993	Expr
intraembryo	L4cell	0.878445	Expr
interembryo	L4cell	0.876003	Expr
interembryo	L4cell	0.872027	Expr
interembryo	L4cell	0.862414	Expr
interembryo	L4cell	0.863405	Expr
interembryo	L4cell	0.834705	Expr
interembryo	L4cell	0.81788	Expr
interembryo	L4cell	0.842197	Expr
interembryo	L4cell	0.841296	Expr
interembryo	L4cell	0.868223	Expr
interembryo	L4cell	0.865734	Expr
interembryo	L4cell	0.855416	Expr
interembryo	L4cell	0.855616	Expr
intraembryo	L4cell	0.885824	Expr
intraembryo	L4cell	0.883718	Expr
intraembryo	L4cell	0.906184	Expr
interembryo	L4cell	0.892077	Expr
interembryo	L4cell	0.887532	Expr
interembryo	L4cell	0.883772	Expr
interembryo	L4cell	0.880559	Expr
interembryo	L4cell	0.859732	Expr
interembryo	L4cell	0.850159	Expr
interembryo	L4cell	0.869043	Expr
interembryo	L4cell	0.865061	Expr
interembryo	L4cell	0.885593	Expr
interembryo	L4cell	0.88531	Expr
interembryo	L4cell	0.881874	Expr
interembryo	L4cell	0.879271	Expr
interembryo	L4cell	0.883483	Expr
interembryo	L4cell	0.880623	Expr
interembryo	L4cell	0.867482	Expr
interembryo	L4cell	0.870612	Expr
interembryo	L4cell	0.885375	Expr
interembryo	L4cell	0.882392	Expr
interembryo	L4cell	0.879646	Expr
interembryo	L4cell	0.880437	Expr
interembryo	L4cell	0.866521	Expr
interembryo	L4cell	0.856278	Expr
interembryo	L4cell	0.871559	Expr
interembryo	L4cell	0.869856	Expr
interembryo	L4cell	0.883616	Expr
interembryo	L4cell	0.883589	Expr
interembryo	L4cell	0.879366	Expr
interembryo	L4cell	0.877979	Expr
interembryo	L4cell	0.878079	Expr
interembryo	L4cell	0.875431	Expr
interembryo	L4cell	0.858607	Expr
interembryo	L4cell	0.864134	Expr
intraembryo	L4cell	0.900116	Expr
interembryo	L4cell	0.89044	Expr
interembryo	L4cell	0.888694	Expr
interembryo	L4cell	0.882262	Expr
interembryo	L4cell	0.881397	Expr
interembryo	L4cell	0.864588	Expr
interembryo	L4cell	0.858683	Expr
interembryo	L4cell	0.87302	Expr
interembryo	L4cell	0.869452	Expr
interembryo	L4cell	0.89048	Expr
interembryo	L4cell	0.887996	Expr
interembryo	L4cell	0.886	Expr
interembryo	L4cell	0.883771	Expr
interembryo	L4cell	0.879611	Expr
interembryo	L4cell	0.881258	Expr
interembryo	L4cell	0.860486	Expr
interembryo	L4cell	0.863434	Expr
intraembryo	L4cell	0.897478	Expr
intraembryo	L4cell	0.898224	Expr
interembryo	L4cell	0.887725	Expr
interembryo	L4cell	0.886404	Expr
interembryo	L4cell	0.87952	Expr
interembryo	L4cell	0.884046	Expr
interembryo	L4cell	0.865991	Expr
interembryo	L4cell	0.85485	Expr
interembryo	L4cell	0.871938	Expr
interembryo	L4cell	0.870203	Expr
interembryo	L4cell	0.888139	Expr
interembryo	L4cell	0.885822	Expr
interembryo	L4cell	0.883975	Expr
interembryo	L4cell	0.880833	Expr
interembryo	L4cell	0.881571	Expr
interembryo	L4cell	0.881709	Expr
interembryo	L4cell	0.86013	Expr
interembryo	L4cell	0.866114	Expr
intraembryo	L4cell	0.89772	Expr
intraembryo	L4cell	0.896481	Expr
intraembryo	L4cell	0.901758	Expr
intraembryo	16cell	0.864907	Expr
intraembryo	16cell	0.861446	Expr
intraembryo	16cell	0.8762	Expr
intraembryo	16cell	0.859896	Expr
intraembryo	16cell	0.864604	Expr
intraembryo	16cell	0.86146	Expr
intraembryo	16cell	0.85095	Expr
intraembryo	16cell	0.854864	Expr
intraembryo	16cell	0.852338	Expr
intraembryo	16cell	0.860033	Expr
intraembryo	16cell	0.871786	Expr
intraembryo	16cell	0.870684	Expr
intraembryo	16cell	0.865746	Expr
intraembryo	16cell	0.860864	Expr
intraembryo	16cell	0.854677	Expr
intraembryo	16cell	0.867608	Expr
intraembryo	16cell	0.868723	Expr
intraembryo	16cell	0.862521	Expr
intraembryo	16cell	0.860326	Expr
intraembryo	16cell	0.852399	Expr
intraembryo	16cell	0.881934	Expr
intraembryo	16cell	0.863787	Expr
intraembryo	16cell	0.860525	Expr
intraembryo	16cell	0.857329	Expr
intraembryo	16cell	0.851275	Expr
intraembryo	16cell	0.849291	Expr
intraembryo	16cell	0.867345	Expr
intraembryo	16cell	0.865547	Expr
interembryo	16cell	0.845086	Expr
interembryo	16cell	0.85083	Expr
interembryo	16cell	0.846717	Expr
interembryo	16cell	0.838398	Expr
interembryo	16cell	0.830976	Expr
interembryo	16cell	0.848995	Expr
interembryo	16cell	0.843051	Expr
interembryo	16cell	0.841697	Expr
interembryo	16cell	0.831108	Expr
interembryo	16cell	0.838693	Expr
interembryo	16cell	0.839789	Expr
interembryo	16cell	0.834176	Expr
interembryo	16cell	0.822354	Expr
interembryo	16cell	0.834152	Expr
interembryo	16cell	0.833872	Expr
interembryo	16cell	0.831962	Expr
intraembryo	16cell	0.871743	Expr
interembryo	16cell	0.856637	Expr
interembryo	16cell	0.854724	Expr
interembryo	16cell	0.852073	Expr
interembryo	16cell	0.844331	Expr
interembryo	16cell	0.835779	Expr
interembryo	16cell	0.855308	Expr
interembryo	16cell	0.850878	Expr
interembryo	16cell	0.846895	Expr
intraembryo	16cell	0.88302	Expr
intraembryo	16cell	0.874886	Expr
interembryo	16cell	0.852392	Expr
interembryo	16cell	0.852937	Expr
interembryo	16cell	0.850557	Expr
interembryo	16cell	0.840619	Expr
interembryo	16cell	0.831941	Expr
interembryo	16cell	0.85063	Expr
interembryo	16cell	0.847754	Expr
interembryo	16cell	0.844473	Expr
intraembryo	16cell	0.874594	Expr
intraembryo	16cell	0.875939	Expr
intraembryo	16cell	0.893648	Expr
interembryo	16cell	0.845774	Expr
interembryo	16cell	0.850542	Expr
interembryo	16cell	0.846702	Expr
interembryo	16cell	0.842086	Expr
interembryo	16cell	0.835749	Expr
interembryo	16cell	0.848261	Expr
interembryo	16cell	0.846204	Expr
interembryo	16cell	0.843624	Expr
intraembryo	16cell	0.881557	Expr
intraembryo	16cell	0.868563	Expr
intraembryo	16cell	0.882451	Expr
intraembryo	16cell	0.876353	Expr
interembryo	16cell	0.845198	Expr
interembryo	16cell	0.850525	Expr
interembryo	16cell	0.844198	Expr
interembryo	16cell	0.842461	Expr
interembryo	16cell	0.833391	Expr
interembryo	16cell	0.847297	Expr
interembryo	16cell	0.848422	Expr
interembryo	16cell	0.84326	Expr
intraembryo	16cell	0.88018	Expr
intraembryo	16cell	0.87661	Expr
intraembryo	16cell	0.885344	Expr
intraembryo	16cell	0.880971	Expr
intraembryo	16cell	0.891075	Expr
interembryo	16cell	0.853438	Expr
interembryo	16cell	0.849588	Expr
interembryo	16cell	0.848207	Expr
interembryo	16cell	0.841368	Expr
interembryo	16cell	0.83352	Expr
interembryo	16cell	0.849981	Expr
interembryo	16cell	0.850234	Expr
interembryo	16cell	0.846291	Expr
intraembryo	16cell	0.880787	Expr
intraembryo	16cell	0.871773	Expr
intraembryo	16cell	0.890092	Expr
intraembryo	16cell	0.887757	Expr
intraembryo	16cell	0.87725	Expr
intraembryo	16cell	0.87984	Expr
interembryo	16cell	0.84973	Expr
interembryo	16cell	0.847206	Expr
interembryo	16cell	0.844534	Expr
interembryo	16cell	0.838073	Expr
interembryo	16cell	0.831326	Expr
interembryo	16cell	0.846294	Expr
interembryo	16cell	0.848553	Expr
interembryo	16cell	0.843627	Expr
intraembryo	16cell	0.877218	Expr
intraembryo	16cell	0.875522	Expr
intraembryo	16cell	0.8874	Expr
intraembryo	16cell	0.889481	Expr
intraembryo	16cell	0.877539	Expr
intraembryo	16cell	0.87855	Expr
intraembryo	16cell	0.895587	Expr
interembryo	16cell	0.841217	Expr
interembryo	16cell	0.844946	Expr
interembryo	16cell	0.839719	Expr
interembryo	16cell	0.830661	Expr
interembryo	16cell	0.81991	Expr
interembryo	16cell	0.841759	Expr
interembryo	16cell	0.843715	Expr
interembryo	16cell	0.841875	Expr
interembryo	16cell	0.867053	Expr
interembryo	16cell	0.853565	Expr
interembryo	16cell	0.87019	Expr
interembryo	16cell	0.864084	Expr
interembryo	16cell	0.863494	Expr
interembryo	16cell	0.865218	Expr
interembryo	16cell	0.867441	Expr
interembryo	16cell	0.866661	Expr
interembryo	16cell	0.837626	Expr
interembryo	16cell	0.842063	Expr
interembryo	16cell	0.838442	Expr
interembryo	16cell	0.834394	Expr
interembryo	16cell	0.824383	Expr
interembryo	16cell	0.838862	Expr
interembryo	16cell	0.84218	Expr
interembryo	16cell	0.838895	Expr
interembryo	16cell	0.858989	Expr
interembryo	16cell	0.855349	Expr
interembryo	16cell	0.867957	Expr
interembryo	16cell	0.865069	Expr
interembryo	16cell	0.864586	Expr
interembryo	16cell	0.86515	Expr
interembryo	16cell	0.867172	Expr
interembryo	16cell	0.865464	Expr
intraembryo	16cell	0.884841	Expr
interembryo	16cell	0.841308	Expr
interembryo	16cell	0.846753	Expr
interembryo	16cell	0.845478	Expr
interembryo	16cell	0.835959	Expr
interembryo	16cell	0.825667	Expr
interembryo	16cell	0.841029	Expr
interembryo	16cell	0.845175	Expr
interembryo	16cell	0.84118	Expr
interembryo	16cell	0.863449	Expr
interembryo	16cell	0.869196	Expr
interembryo	16cell	0.875123	Expr
interembryo	16cell	0.876975	Expr
interembryo	16cell	0.867589	Expr
interembryo	16cell	0.871284	Expr
interembryo	16cell	0.877567	Expr
interembryo	16cell	0.876939	Expr
intraembryo	16cell	0.869271	Expr
intraembryo	16cell	0.873713	Expr
interembryo	16cell	0.849061	Expr
interembryo	16cell	0.846777	Expr
interembryo	16cell	0.843486	Expr
interembryo	16cell	0.836703	Expr
interembryo	16cell	0.833464	Expr
interembryo	16cell	0.845971	Expr
interembryo	16cell	0.8452	Expr
interembryo	16cell	0.840457	Expr
interembryo	16cell	0.87407	Expr
interembryo	16cell	0.859213	Expr
interembryo	16cell	0.878343	Expr
interembryo	16cell	0.874182	Expr
interembryo	16cell	0.870574	Expr
interembryo	16cell	0.873388	Expr
interembryo	16cell	0.881654	Expr
interembryo	16cell	0.87509	Expr
intraembryo	16cell	0.87084	Expr
intraembryo	16cell	0.870458	Expr
intraembryo	16cell	0.879944	Expr
interembryo	16cell	0.847031	Expr
interembryo	16cell	0.84958	Expr
interembryo	16cell	0.846309	Expr
interembryo	16cell	0.838828	Expr
interembryo	16cell	0.829264	Expr
interembryo	16cell	0.843268	Expr
interembryo	16cell	0.842387	Expr
interembryo	16cell	0.842309	Expr
interembryo	16cell	0.866313	Expr
interembryo	16cell	0.85839	Expr
interembryo	16cell	0.869198	Expr
interembryo	16cell	0.868355	Expr
interembryo	16cell	0.865482	Expr
interembryo	16cell	0.867516	Expr
interembryo	16cell	0.869041	Expr
interembryo	16cell	0.866666	Expr
intraembryo	16cell	0.87131	Expr
intraembryo	16cell	0.869946	Expr
intraembryo	16cell	0.873915	Expr
intraembryo	16cell	0.87131	Expr
interembryo	16cell	0.835074	Expr
interembryo	16cell	0.841346	Expr
interembryo	16cell	0.842377	Expr
interembryo	16cell	0.834099	Expr
interembryo	16cell	0.820682	Expr
interembryo	16cell	0.838654	Expr
interembryo	16cell	0.840224	Expr
interembryo	16cell	0.836678	Expr
interembryo	16cell	0.854865	Expr
interembryo	16cell	0.864063	Expr
interembryo	16cell	0.866193	Expr
interembryo	16cell	0.86654	Expr
interembryo	16cell	0.860378	Expr
interembryo	16cell	0.861283	Expr
interembryo	16cell	0.864466	Expr
interembryo	16cell	0.864177	Expr
intraembryo	16cell	0.867333	Expr
intraembryo	16cell	0.870921	Expr
intraembryo	16cell	0.878302	Expr
intraembryo	16cell	0.866779	Expr
intraembryo	16cell	0.873765	Expr
interembryo	16cell	0.827367	Expr
interembryo	16cell	0.830039	Expr
interembryo	16cell	0.834534	Expr
interembryo	16cell	0.82293	Expr
interembryo	16cell	0.818074	Expr
interembryo	16cell	0.827018	Expr
interembryo	16cell	0.832219	Expr
interembryo	16cell	0.827659	Expr
interembryo	16cell	0.851249	Expr
interembryo	16cell	0.862033	Expr
interembryo	16cell	0.864673	Expr
interembryo	16cell	0.863134	Expr
interembryo	16cell	0.856307	Expr
interembryo	16cell	0.860232	Expr
interembryo	16cell	0.861704	Expr
interembryo	16cell	0.864733	Expr
intraembryo	16cell	0.858999	Expr
intraembryo	16cell	0.865716	Expr
intraembryo	16cell	0.874188	Expr
intraembryo	16cell	0.86381	Expr
intraembryo	16cell	0.860549	Expr
intraembryo	16cell	0.868708	Expr
interembryo	16cell	0.855184	Expr
interembryo	16cell	0.857818	Expr
interembryo	16cell	0.849179	Expr
interembryo	16cell	0.844199	Expr
interembryo	16cell	0.835394	Expr
interembryo	16cell	0.853912	Expr
interembryo	16cell	0.854625	Expr
interembryo	16cell	0.851164	Expr
interembryo	16cell	0.877332	Expr
interembryo	16cell	0.861847	Expr
interembryo	16cell	0.882855	Expr
interembryo	16cell	0.876151	Expr
interembryo	16cell	0.879827	Expr
interembryo	16cell	0.874491	Expr
interembryo	16cell	0.883931	Expr
interembryo	16cell	0.880511	Expr
intraembryo	16cell	0.880541	Expr
intraembryo	16cell	0.880054	Expr
intraembryo	16cell	0.880903	Expr
intraembryo	16cell	0.88837	Expr
intraembryo	16cell	0.882269	Expr
intraembryo	16cell	0.873469	Expr
intraembryo	16cell	0.871876	Expr
intraembryo	2cell	0.908863	Expr
interembryo	2cell	0.883748	Expr
interembryo	2cell	0.885588	Expr
interembryo	2cell	0.884607	Expr
interembryo	2cell	0.886294	Expr
intraembryo	2cell	0.918054	Expr
interembryo	2cell	0.860115	Expr
interembryo	2cell	0.858919	Expr
interembryo	2cell	0.868286	Expr
interembryo	2cell	0.874173	Expr
interembryo	2cell	0.87251	Expr
interembryo	2cell	0.873835	Expr
interembryo	2cell	0.878331	Expr
interembryo	2cell	0.883675	Expr
intraembryo	2cell	0.918544	Expr
interembryo	2cell	0.830038	Expr
interembryo	2cell	0.834677	Expr
interembryo	2cell	0.827456	Expr
interembryo	2cell	0.839347	Expr
interembryo	2cell	0.871105	Expr
interembryo	2cell	0.873475	Expr
interembryo	2cell	0.832288	Expr
interembryo	2cell	0.836341	Expr
interembryo	2cell	0.830931	Expr
interembryo	2cell	0.84042	Expr
interembryo	2cell	0.873555	Expr
interembryo	2cell	0.876538	Expr
intraembryo	2cell	0.914191	Expr
interembryo	2cell	0.848519	Expr
interembryo	2cell	0.844236	Expr
interembryo	2cell	0.856554	Expr
interembryo	2cell	0.86473	Expr
interembryo	2cell	0.882955	Expr
interembryo	2cell	0.884874	Expr
interembryo	2cell	0.84535	Expr
interembryo	2cell	0.850466	Expr
interembryo	2cell	0.855959	Expr
interembryo	2cell	0.859156	Expr
interembryo	2cell	0.862227	Expr
interembryo	2cell	0.870601	Expr
interembryo	2cell	0.876285	Expr
interembryo	2cell	0.882519	Expr
interembryo	2cell	0.874219	Expr
interembryo	2cell	0.865129	Expr
intraembryo	2cell	0.888339	Expr
interembryo	2cell	0.852734	Expr
interembryo	2cell	0.852755	Expr
interembryo	2cell	0.843965	Expr
interembryo	2cell	0.84999	Expr
interembryo	2cell	0.850414	Expr
interembryo	2cell	0.858527	Expr
interembryo	2cell	0.837782	Expr
interembryo	2cell	0.83882	Expr
interembryo	2cell	0.857056	Expr
interembryo	2cell	0.869255	Expr
interembryo	2cell	0.836448	Expr
interembryo	2cell	0.830526	Expr
interembryo	2cell	0.822423	Expr
interembryo	2cell	0.829514	Expr
interembryo	2cell	0.852053	Expr
interembryo	2cell	0.855867	Expr
interembryo	2cell	0.820009	Expr
interembryo	2cell	0.827193	Expr
interembryo	2cell	0.859997	Expr
interembryo	2cell	0.851118	Expr
intraembryo	2cell	0.875261	Expr
interembryo	2cell	0.87709	Expr
interembryo	2cell	0.876293	Expr
interembryo	2cell	0.884922	Expr
interembryo	2cell	0.889088	Expr
interembryo	2cell	0.882172	Expr
interembryo	2cell	0.88925	Expr
interembryo	2cell	0.83757	Expr
interembryo	2cell	0.843657	Expr
interembryo	2cell	0.882661	Expr
interembryo	2cell	0.881002	Expr
interembryo	2cell	0.864114	Expr
interembryo	2cell	0.857338	Expr
interembryo	2cell	0.874755	Expr
interembryo	2cell	0.873106	Expr
interembryo	2cell	0.884581	Expr
interembryo	2cell	0.890077	Expr
interembryo	2cell	0.884287	Expr
interembryo	2cell	0.890097	Expr
interembryo	2cell	0.838423	Expr
interembryo	2cell	0.844401	Expr
interembryo	2cell	0.887795	Expr
interembryo	2cell	0.87834	Expr
interembryo	2cell	0.863931	Expr
interembryo	2cell	0.857645	Expr
intraembryo	2cell	0.922883	Expr
interembryo	2cell	0.819606	Expr
interembryo	2cell	0.821054	Expr
interembryo	2cell	0.835534	Expr
interembryo	2cell	0.840225	Expr
interembryo	2cell	0.854705	Expr
interembryo	2cell	0.861718	Expr
interembryo	2cell	0.832031	Expr
interembryo	2cell	0.835507	Expr
interembryo	2cell	0.851852	Expr
interembryo	2cell	0.843115	Expr
interembryo	2cell	0.832025	Expr
interembryo	2cell	0.830815	Expr
interembryo	2cell	0.847666	Expr
interembryo	2cell	0.84935	Expr
interembryo	2cell	0.804305	Expr
interembryo	2cell	0.802887	Expr
interembryo	2cell	0.801859	Expr
interembryo	2cell	0.81285	Expr
interembryo	2cell	0.84637	Expr
interembryo	2cell	0.850726	Expr
interembryo	2cell	0.819474	Expr
interembryo	2cell	0.820718	Expr
interembryo	2cell	0.839044	Expr
interembryo	2cell	0.835691	Expr
interembryo	2cell	0.811366	Expr
interembryo	2cell	0.822756	Expr
interembryo	2cell	0.828066	Expr
interembryo	2cell	0.831654	Expr
intraembryo	2cell	0.807744	Expr
interembryo	2cell	0.864263	Expr
interembryo	2cell	0.87179	Expr
interembryo	2cell	0.866099	Expr
interembryo	2cell	0.871077	Expr
interembryo	2cell	0.881923	Expr
interembryo	2cell	0.889997	Expr
interembryo	2cell	0.881986	Expr
interembryo	2cell	0.872216	Expr
interembryo	2cell	0.867143	Expr
interembryo	2cell	0.896029	Expr
interembryo	2cell	0.861491	Expr
interembryo	2cell	0.839184	Expr
interembryo	2cell	0.871597	Expr
interembryo	2cell	0.867705	Expr
interembryo	2cell	0.84132	Expr
interembryo	2cell	0.833958	Expr
interembryo	2cell	0.858934	Expr
interembryo	2cell	0.855104	Expr
interembryo	2cell	0.861838	Expr
interembryo	2cell	0.866562	Expr
interembryo	2cell	0.896285	Expr
interembryo	2cell	0.89948	Expr
interembryo	2cell	0.860911	Expr
interembryo	2cell	0.865756	Expr
interembryo	2cell	0.88311	Expr
interembryo	2cell	0.872068	Expr
interembryo	2cell	0.852526	Expr
interembryo	2cell	0.853635	Expr
interembryo	2cell	0.874193	Expr
interembryo	2cell	0.877327	Expr
interembryo	2cell	0.859019	Expr
interembryo	2cell	0.848279	Expr
intraembryo	2cell	0.888083	Expr
interembryo	2cell	0.874198	Expr
interembryo	2cell	0.867815	Expr
interembryo	2cell	0.889742	Expr
interembryo	2cell	0.893616	Expr
interembryo	2cell	0.867536	Expr
interembryo	2cell	0.875524	Expr
interembryo	2cell	0.80887	Expr
interembryo	2cell	0.817886	Expr
interembryo	2cell	0.859894	Expr
interembryo	2cell	0.847883	Expr
interembryo	2cell	0.836247	Expr
interembryo	2cell	0.826592	Expr
interembryo	2cell	0.878508	Expr
interembryo	2cell	0.882529	Expr
interembryo	2cell	0.826159	Expr
interembryo	2cell	0.799811	Expr
interembryo	2cell	0.846951	Expr
interembryo	2cell	0.862806	Expr
interembryo	2cell	0.862087	Expr
interembryo	2cell	0.860314	Expr
interembryo	2cell	0.883729	Expr
interembryo	2cell	0.886639	Expr
interembryo	2cell	0.872783	Expr
interembryo	2cell	0.880105	Expr
interembryo	2cell	0.813934	Expr
interembryo	2cell	0.820887	Expr
interembryo	2cell	0.865084	Expr
interembryo	2cell	0.848591	Expr
interembryo	2cell	0.836574	Expr
interembryo	2cell	0.82839	Expr
interembryo	2cell	0.876335	Expr
interembryo	2cell	0.878397	Expr
interembryo	2cell	0.830751	Expr
interembryo	2cell	0.809074	Expr
interembryo	2cell	0.849422	Expr
interembryo	2cell	0.870433	Expr
intraembryo	2cell	0.897943	Expr
intraembryo	TE	0.829889	Expr
intraembryo	ICM	0.8707	Expr
intraembryo	ICM	0.824902	Expr
intraembryo	ICM	0.799058	Expr
intraembryo	ICM	0.859676	Expr
intraembryo	ICM	0.833184	Expr
intraembryo	ICM	0.794466	Expr
intraembryo	ICM	0.874471	Expr
intraembryo	ICM	0.849088	Expr
intraembryo	ICM	0.791309	Expr
intraembryo	ICM	0.831848	Expr
intraembryo	ICM	0.859765	Expr
intraembryo	ICM	0.846691	Expr
intraembryo	ICM	0.778453	Expr
intraembryo	ICM	0.817403	Expr
intraembryo	ICM	0.847727	Expr
interembryo	TE	0.805367	Expr
interembryo	TE	0.817688	Expr
interembryo	TE	0.836141	Expr
interembryo	TE	0.845089	Expr
intraembryo	TE	0.854081	Expr
interembryo	TE	0.804347	Expr
interembryo	TE	0.817731	Expr
intraembryo	TE	0.845248	Expr
intraembryo	TE	0.85255	Expr
interembryo	TE	0.805051	Expr
interembryo	TE	0.818467	Expr
intraembryo	TE	0.833748	Expr
intraembryo	TE	0.862137	Expr
intraembryo	TE	0.829287	Expr
interembryo	TE	0.814654	Expr
interembryo	TE	0.832166	Expr
intraembryo	TE	0.842046	Expr
intraembryo	TE	0.868064	Expr
intraembryo	TE	0.843889	Expr
intraembryo	TE	0.837757	Expr
interembryo	ICM	0.831329	Expr
interembryo	ICM	0.796873	Expr
interembryo	ICM	0.758523	Expr
interembryo	ICM	0.796224	Expr
interembryo	ICM	0.816831	Expr
interembryo	ICM	0.789867	Expr
interembryo	TE	0.820208	Expr
interembryo	TE	0.837079	Expr
intraembryo	TE	0.847632	Expr
intraembryo	TE	0.870288	Expr
intraembryo	TE	0.850575	Expr
intraembryo	TE	0.846326	Expr
intraembryo	TE	0.859441	Expr
interembryo	ICM	0.790252	Expr
interembryo	ICM	0.768819	Expr
interembryo	ICM	0.727263	Expr
interembryo	ICM	0.767923	Expr
interembryo	ICM	0.782813	Expr
interembryo	ICM	0.763207	Expr
interembryo	ICM	0.78186	Expr
interembryo	ICM	0.886634	Expr
interembryo	ICM	0.856837	Expr
interembryo	ICM	0.811548	Expr
interembryo	ICM	0.849236	Expr
interembryo	ICM	0.862355	Expr
interembryo	ICM	0.844371	Expr
interembryo	ICM	0.859564	Expr
intraembryo	ICM	0.821877	Expr
interembryo	TE	0.822474	Expr
interembryo	TE	0.843508	Expr
interembryo	TE	0.832035	Expr
interembryo	TE	0.866735	Expr
interembryo	TE	0.82866	Expr
interembryo	TE	0.839218	Expr
interembryo	TE	0.850071	Expr
interembryo	TE	0.851104	Expr
interembryo	TE	0.80311	Expr
interembryo	TE	0.813582	Expr
interembryo	TE	0.817551	Expr
interembryo	TE	0.84468	Expr
interembryo	TE	0.809955	Expr
interembryo	TE	0.819935	Expr
interembryo	TE	0.820368	Expr
interembryo	TE	0.825541	Expr
intraembryo	TE	0.846194	Expr
interembryo	ICM	0.836151	Expr
interembryo	ICM	0.811996	Expr
interembryo	ICM	0.775632	Expr
interembryo	ICM	0.817969	Expr
interembryo	ICM	0.821078	Expr
interembryo	ICM	0.800301	Expr
interembryo	ICM	0.797439	Expr
interembryo	ICM	0.764516	Expr
interembryo	ICM	0.848082	Expr
interembryo	ICM	0.792375	Expr
interembryo	ICM	0.767751	Expr
interembryo	ICM	0.731244	Expr
interembryo	ICM	0.77091	Expr
interembryo	ICM	0.769159	Expr
interembryo	ICM	0.751863	Expr
interembryo	ICM	0.758152	Expr
interembryo	ICM	0.717018	Expr
interembryo	ICM	0.795557	Expr
intraembryo	ICM	0.789438	Expr
interembryo	ICM	0.833262	Expr
interembryo	ICM	0.800494	Expr
interembryo	ICM	0.768439	Expr
interembryo	ICM	0.795479	Expr
interembryo	ICM	0.814202	Expr
interembryo	ICM	0.799001	Expr
interembryo	ICM	0.784933	Expr
interembryo	ICM	0.755487	Expr
interembryo	ICM	0.839613	Expr
intraembryo	ICM	0.81329	Expr
intraembryo	ICM	0.757774	Expr
interembryo	ICM	0.846898	Expr
interembryo	ICM	0.815766	Expr
interembryo	ICM	0.781299	Expr
interembryo	ICM	0.822007	Expr
interembryo	ICM	0.820618	Expr
interembryo	ICM	0.801368	Expr
interembryo	ICM	0.796401	Expr
interembryo	ICM	0.763574	Expr
interembryo	ICM	0.851127	Expr
interembryo	ICM	0.828783	Expr
interembryo	ICM	0.77579	Expr
interembryo	ICM	0.818899	Expr
interembryo	TE	0.838772	Expr
interembryo	TE	0.842959	Expr
interembryo	TE	0.829361	Expr
interembryo	TE	0.862321	Expr
interembryo	TE	0.832807	Expr
interembryo	TE	0.830705	Expr
interembryo	TE	0.844579	Expr
interembryo	TE	0.850927	Expr
interembryo	TE	0.861188	Expr
interembryo	TE	0.829465	Expr
interembryo	ICM	0.844194	Expr
interembryo	ICM	0.813327	Expr
interembryo	ICM	0.771971	Expr
interembryo	ICM	0.814296	Expr
interembryo	ICM	0.813019	Expr
interembryo	ICM	0.799466	Expr
interembryo	ICM	0.785097	Expr
interembryo	ICM	0.761023	Expr
interembryo	ICM	0.843021	Expr
interembryo	ICM	0.815484	Expr
interembryo	ICM	0.76568	Expr
interembryo	ICM	0.812893	Expr
intraembryo	ICM	0.829791	Expr
interembryo	ICM	0.851202	Expr
interembryo	ICM	0.825855	Expr
interembryo	ICM	0.794071	Expr
interembryo	ICM	0.829095	Expr
interembryo	ICM	0.830489	Expr
interembryo	ICM	0.810775	Expr
interembryo	ICM	0.801978	Expr
interembryo	ICM	0.76989	Expr
interembryo	ICM	0.854948	Expr
interembryo	ICM	0.828411	Expr
interembryo	ICM	0.775893	Expr
interembryo	ICM	0.813426	Expr
interembryo	ICM	0.833564	Expr
interembryo	ICM	0.824072	Expr
interembryo	ICM	0.814386	Expr
interembryo	ICM	0.783112	Expr
interembryo	ICM	0.750835	Expr
interembryo	ICM	0.774692	Expr
interembryo	ICM	0.795245	Expr
interembryo	ICM	0.781527	Expr
interembryo	ICM	0.756301	Expr
interembryo	ICM	0.733091	Expr
interembryo	ICM	0.817136	Expr
interembryo	ICM	0.778302	Expr
interembryo	ICM	0.729375	Expr
interembryo	ICM	0.787917	Expr
interembryo	ICM	0.790125	Expr
interembryo	ICM	0.784905	Expr
intraembryo	ICM	0.795709	Expr
interembryo	TE	0.820512	Expr
interembryo	TE	0.83534	Expr
interembryo	TE	0.811505	Expr
interembryo	TE	0.848458	Expr
interembryo	TE	0.809106	Expr
interembryo	TE	0.81992	Expr
interembryo	TE	0.831207	Expr
interembryo	TE	0.832221	Expr
interembryo	TE	0.853309	Expr
interembryo	TE	0.823283	Expr
interembryo	TE	0.850655	Expr
interembryo	ICM	0.813958	Expr
interembryo	ICM	0.785645	Expr
interembryo	ICM	0.747776	Expr
interembryo	ICM	0.767643	Expr
interembryo	ICM	0.794505	Expr
interembryo	ICM	0.77915	Expr
interembryo	ICM	0.751266	Expr
interembryo	ICM	0.722525	Expr
interembryo	ICM	0.798691	Expr
interembryo	ICM	0.776455	Expr
interembryo	ICM	0.733564	Expr
interembryo	ICM	0.785289	Expr
interembryo	ICM	0.786625	Expr
interembryo	ICM	0.791061	Expr
intraembryo	ICM	0.791535	Expr
intraembryo	ICM	0.782951	Expr
interembryo	ICM	0.852164	Expr
interembryo	ICM	0.822814	Expr
interembryo	ICM	0.779292	Expr
interembryo	ICM	0.816172	Expr
interembryo	ICM	0.828712	Expr
interembryo	ICM	0.813012	Expr
interembryo	ICM	0.792925	Expr
interembryo	ICM	0.771671	Expr
interembryo	ICM	0.853882	Expr
interembryo	ICM	0.82036	Expr
interembryo	ICM	0.771613	Expr
interembryo	ICM	0.82217	Expr
interembryo	ICM	0.830608	Expr
interembryo	ICM	0.823628	Expr
intraembryo	ICM	0.836285	Expr
intraembryo	ICM	0.803718	Expr
intraembryo	ICM	0.796568	Expr
interembryo	ICM	0.842072	Expr
interembryo	ICM	0.812656	Expr
interembryo	ICM	0.771635	Expr
interembryo	ICM	0.810027	Expr
interembryo	ICM	0.821157	Expr
interembryo	ICM	0.803527	Expr
interembryo	ICM	0.785718	Expr
interembryo	ICM	0.758285	Expr
interembryo	ICM	0.850805	Expr
interembryo	ICM	0.814791	Expr
interembryo	ICM	0.76172	Expr
interembryo	ICM	0.814469	Expr
interembryo	ICM	0.830319	Expr
interembryo	ICM	0.822174	Expr
intraembryo	ICM	0.833303	Expr
intraembryo	ICM	0.807442	Expr
intraembryo	ICM	0.796106	Expr
intraembryo	ICM	0.837965	Expr
interembryo	ICM	0.843447	Expr
interembryo	ICM	0.817898	Expr
interembryo	ICM	0.772597	Expr
interembryo	ICM	0.820466	Expr
interembryo	ICM	0.826389	Expr
interembryo	ICM	0.805447	Expr
interembryo	ICM	0.794092	Expr
interembryo	ICM	0.765378	Expr
interembryo	ICM	0.851327	Expr
interembryo	ICM	0.815122	Expr
interembryo	ICM	0.765477	Expr
interembryo	ICM	0.802652	Expr
interembryo	ICM	0.818829	Expr
interembryo	ICM	0.811295	Expr
intraembryo	ICM	0.833345	Expr
intraembryo	ICM	0.785659	Expr
intraembryo	ICM	0.769279	Expr
intraembryo	ICM	0.823111	Expr
intraembryo	ICM	0.820019	Expr
interembryo	ICM	0.864754	Expr
interembryo	ICM	0.834437	Expr
interembryo	ICM	0.789622	Expr
interembryo	ICM	0.826412	Expr
interembryo	ICM	0.843445	Expr
interembryo	ICM	0.82542	Expr
interembryo	ICM	0.808952	Expr
interembryo	ICM	0.783401	Expr
interembryo	ICM	0.870125	Expr
interembryo	ICM	0.828143	Expr
interembryo	ICM	0.769871	Expr
interembryo	ICM	0.821001	Expr
interembryo	ICM	0.833401	Expr
interembryo	ICM	0.830441	Expr
intraembryo	ICM	0.841142	Expr
intraembryo	ICM	0.812055	Expr
intraembryo	ICM	0.797125	Expr
intraembryo	ICM	0.844423	Expr
intraembryo	ICM	0.840493	Expr
intraembryo	ICM	0.838995	Expr
interembryo	TE	0.819805	Expr
interembryo	TE	0.828867	Expr
interembryo	TE	0.811731	Expr
interembryo	TE	0.841785	Expr
interembryo	TE	0.807776	Expr
interembryo	TE	0.81844	Expr
interembryo	TE	0.820924	Expr
interembryo	TE	0.826114	Expr
interembryo	TE	0.847481	Expr
interembryo	TE	0.824215	Expr
interembryo	TE	0.851182	Expr
intraembryo	TE	0.861078	Expr
interembryo	ICM	0.837463	Expr
interembryo	ICM	0.812682	Expr
interembryo	ICM	0.769915	Expr
interembryo	ICM	0.815517	Expr
interembryo	ICM	0.817019	Expr
interembryo	ICM	0.800664	Expr
interembryo	ICM	0.786571	Expr
interembryo	ICM	0.760536	Expr
interembryo	ICM	0.849484	Expr
interembryo	ICM	0.822087	Expr
interembryo	ICM	0.773894	Expr
interembryo	ICM	0.811762	Expr
interembryo	ICM	0.818258	Expr
interembryo	ICM	0.82093	Expr
intraembryo	ICM	0.832752	Expr
intraembryo	ICM	0.801108	Expr
intraembryo	ICM	0.785734	Expr
intraembryo	ICM	0.832495	Expr
intraembryo	ICM	0.829328	Expr
intraembryo	ICM	0.816562	Expr
intraembryo	ICM	0.84139	Expr
interembryo	TE	0.82936	Expr
interembryo	TE	0.840992	Expr
interembryo	TE	0.817801	Expr
interembryo	TE	0.854902	Expr
interembryo	TE	0.818944	Expr
interembryo	TE	0.831145	Expr
interembryo	TE	0.835479	Expr
interembryo	TE	0.83906	Expr
interembryo	TE	0.855389	Expr
interembryo	TE	0.826478	Expr
interembryo	TE	0.858616	Expr
intraembryo	TE	0.864055	Expr
intraembryo	TE	0.855018	Expr
interembryo	TE	0.828742	Expr
interembryo	TE	0.84659	Expr
interembryo	TE	0.825496	Expr
interembryo	TE	0.861106	Expr
interembryo	TE	0.823131	Expr
interembryo	TE	0.830495	Expr
interembryo	TE	0.844904	Expr
interembryo	TE	0.84733	Expr
interembryo	TE	0.859811	Expr
interembryo	TE	0.831914	Expr
interembryo	TE	0.866111	Expr
intraembryo	TE	0.865508	Expr
intraembryo	TE	0.858227	Expr
intraembryo	TE	0.873742	Expr
interembryo	TE	0.826999	Expr
interembryo	TE	0.835335	Expr
interembryo	TE	0.808233	Expr
interembryo	TE	0.840885	Expr
interembryo	TE	0.806222	Expr
interembryo	TE	0.815831	Expr
interembryo	TE	0.823822	Expr
interembryo	TE	0.825216	Expr
interembryo	TE	0.840348	Expr
interembryo	TE	0.813815	Expr
interembryo	TE	0.856215	Expr
intraembryo	TE	0.844856	Expr
intraembryo	TE	0.844556	Expr
intraembryo	TE	0.854792	Expr
intraembryo	TE	0.85804	Expr
interembryo	TE	0.832226	Expr
interembryo	TE	0.845225	Expr
interembryo	TE	0.823986	Expr
interembryo	TE	0.859208	Expr
interembryo	TE	0.823208	Expr
interembryo	TE	0.830908	Expr
interembryo	TE	0.843101	Expr
interembryo	TE	0.846663	Expr
interembryo	TE	0.861788	Expr
interembryo	TE	0.833377	Expr
interembryo	TE	0.866743	Expr
intraembryo	TE	0.860921	Expr
intraembryo	TE	0.855448	Expr
intraembryo	TE	0.868711	Expr
intraembryo	TE	0.870138	Expr
intraembryo	TE	0.857827	Expr
interembryo	TE	0.807287	Expr
interembryo	TE	0.819119	Expr
interembryo	TE	0.795493	Expr
interembryo	TE	0.83416	Expr
interembryo	TE	0.793697	Expr
interembryo	TE	0.81083	Expr
interembryo	TE	0.815454	Expr
interembryo	TE	0.815575	Expr
interembryo	TE	0.833907	Expr
interembryo	TE	0.813286	Expr
interembryo	TE	0.837314	Expr
intraembryo	TE	0.83922	Expr
intraembryo	TE	0.839247	Expr
intraembryo	TE	0.848298	Expr
intraembryo	TE	0.845302	Expr
intraembryo	TE	0.831576	Expr
intraembryo	TE	0.852277	Expr
interembryo	ICM	0.849591	Expr
interembryo	ICM	0.825422	Expr
interembryo	ICM	0.780816	Expr
interembryo	ICM	0.821844	Expr
interembryo	ICM	0.834609	Expr
interembryo	ICM	0.814146	Expr
interembryo	ICM	0.793943	Expr
interembryo	ICM	0.774612	Expr
interembryo	ICM	0.858753	Expr
interembryo	ICM	0.819921	Expr
interembryo	ICM	0.764945	Expr
interembryo	ICM	0.817282	Expr
interembryo	ICM	0.827768	Expr
interembryo	ICM	0.822766	Expr
intraembryo	ICM	0.840939	Expr
intraembryo	ICM	0.807202	Expr
intraembryo	ICM	0.7937	Expr
intraembryo	ICM	0.846544	Expr
intraembryo	ICM	0.839142	Expr
intraembryo	ICM	0.824342	Expr
intraembryo	ICM	0.847255	Expr
intraembryo	ICM	0.827093	Expr
interembryo	TE	0.808492	Expr
interembryo	TE	0.809278	Expr
interembryo	TE	0.790165	Expr
interembryo	TE	0.820267	Expr
interembryo	TE	0.787575	Expr
interembryo	TE	0.793144	Expr
interembryo	TE	0.803254	Expr
interembryo	TE	0.807047	Expr
interembryo	TE	0.815125	Expr
interembryo	TE	0.7982	Expr
interembryo	TE	0.832984	Expr
intraembryo	TE	0.818473	Expr
intraembryo	TE	0.821949	Expr
intraembryo	TE	0.83181	Expr
intraembryo	TE	0.839626	Expr
intraembryo	TE	0.837699	Expr
intraembryo	TE	0.837771	Expr
intraembryo	TE	0.813865	Expr
interembryo	ICM	0.824538	Expr
interembryo	ICM	0.800508	Expr
interembryo	ICM	0.765052	Expr
interembryo	ICM	0.802149	Expr
interembryo	ICM	0.805701	Expr
interembryo	ICM	0.789399	Expr
interembryo	ICM	0.77327	Expr
interembryo	ICM	0.751505	Expr
interembryo	ICM	0.835665	Expr
interembryo	ICM	0.807774	Expr
interembryo	ICM	0.754286	Expr
interembryo	ICM	0.800965	Expr
interembryo	ICM	0.81235	Expr
interembryo	ICM	0.815725	Expr
intraembryo	ICM	0.821565	Expr
intraembryo	ICM	0.800521	Expr
intraembryo	ICM	0.779636	Expr
intraembryo	ICM	0.824338	Expr
intraembryo	ICM	0.821118	Expr
intraembryo	ICM	0.804998	Expr
intraembryo	ICM	0.829773	Expr
intraembryo	ICM	0.834536	Expr
intraembryo	ICM	0.82247	Expr
interembryo	ICM	0.850671	Expr
interembryo	ICM	0.82418	Expr
interembryo	ICM	0.786656	Expr
interembryo	ICM	0.826452	Expr
interembryo	ICM	0.830555	Expr
interembryo	ICM	0.811435	Expr
interembryo	ICM	0.797973	Expr
interembryo	ICM	0.767072	Expr
interembryo	ICM	0.856069	Expr
interembryo	ICM	0.830054	Expr
interembryo	ICM	0.780008	Expr
interembryo	ICM	0.817048	Expr
interembryo	ICM	0.840076	Expr
interembryo	ICM	0.823496	Expr
intraembryo	ICM	0.849916	Expr
intraembryo	ICM	0.79862	Expr
intraembryo	ICM	0.791433	Expr
intraembryo	ICM	0.841039	Expr
intraembryo	ICM	0.837264	Expr
intraembryo	ICM	0.828232	Expr
intraembryo	ICM	0.841182	Expr
intraembryo	ICM	0.833916	Expr
intraembryo	ICM	0.840995	Expr
intraembryo	ICM	0.824682	Expr
interembryo	ICM	0.840371	Expr
interembryo	ICM	0.812701	Expr
interembryo	ICM	0.770753	Expr
interembryo	ICM	0.803352	Expr
interembryo	ICM	0.819508	Expr
interembryo	ICM	0.809376	Expr
interembryo	ICM	0.779303	Expr
interembryo	ICM	0.754322	Expr
interembryo	ICM	0.846147	Expr
interembryo	ICM	0.806671	Expr
interembryo	ICM	0.752281	Expr
interembryo	ICM	0.806862	Expr
interembryo	ICM	0.816624	Expr
interembryo	ICM	0.81031	Expr
intraembryo	ICM	0.824897	Expr
intraembryo	ICM	0.809173	Expr
intraembryo	ICM	0.789091	Expr
intraembryo	ICM	0.840187	Expr
intraembryo	ICM	0.828958	Expr
intraembryo	ICM	0.80977	Expr
intraembryo	ICM	0.836291	Expr
intraembryo	ICM	0.823703	Expr
intraembryo	ICM	0.837604	Expr
intraembryo	ICM	0.819305	Expr
intraembryo	ICM	0.82593	Expr
interembryo	ICM	0.855342	Expr
interembryo	ICM	0.828457	Expr
interembryo	ICM	0.790897	Expr
interembryo	ICM	0.827922	Expr
interembryo	ICM	0.833576	Expr
interembryo	ICM	0.813876	Expr
interembryo	ICM	0.797011	Expr
interembryo	ICM	0.771333	Expr
interembryo	ICM	0.856049	Expr
interembryo	ICM	0.827222	Expr
interembryo	ICM	0.774536	Expr
interembryo	ICM	0.819258	Expr
interembryo	ICM	0.835767	Expr
interembryo	ICM	0.824063	Expr
intraembryo	ICM	0.843728	Expr
intraembryo	ICM	0.798871	Expr
intraembryo	ICM	0.793846	Expr
intraembryo	ICM	0.844398	Expr
intraembryo	ICM	0.835654	Expr
intraembryo	ICM	0.827865	Expr
intraembryo	ICM	0.841278	Expr
intraembryo	ICM	0.834665	Expr
intraembryo	ICM	0.84942	Expr
intraembryo	ICM	0.822773	Expr
intraembryo	ICM	0.847983	Expr
intraembryo	ICM	0.829069	Expr
interembryo	ICM	0.832165	Expr
interembryo	ICM	0.815448	Expr
interembryo	ICM	0.77039	Expr
interembryo	ICM	0.803158	Expr
interembryo	ICM	0.815396	Expr
interembryo	ICM	0.803948	Expr
interembryo	ICM	0.784532	Expr
interembryo	ICM	0.758332	Expr
interembryo	ICM	0.847853	Expr
interembryo	ICM	0.8069	Expr
interembryo	ICM	0.758015	Expr
interembryo	ICM	0.805883	Expr
interembryo	ICM	0.816091	Expr
interembryo	ICM	0.810386	Expr
intraembryo	ICM	0.826889	Expr
intraembryo	ICM	0.803478	Expr
intraembryo	ICM	0.787759	Expr
intraembryo	ICM	0.833249	Expr
intraembryo	ICM	0.827276	Expr
intraembryo	ICM	0.810148	Expr
intraembryo	ICM	0.829613	Expr
intraembryo	ICM	0.822585	Expr
intraembryo	ICM	0.831485	Expr
intraembryo	ICM	0.819761	Expr
intraembryo	ICM	0.828242	Expr
intraembryo	ICM	0.841459	Expr
intraembryo	ICM	0.833018	Expr
interembryo	ICM	0.854733	Expr
interembryo	ICM	0.828934	Expr
interembryo	ICM	0.783379	Expr
interembryo	ICM	0.827314	Expr
interembryo	ICM	0.832072	Expr
interembryo	ICM	0.820471	Expr
interembryo	ICM	0.797392	Expr
interembryo	ICM	0.770306	Expr
interembryo	ICM	0.858796	Expr
interembryo	ICM	0.82568	Expr
interembryo	ICM	0.775289	Expr
interembryo	ICM	0.819831	Expr
interembryo	ICM	0.833563	Expr
interembryo	ICM	0.828422	Expr
intraembryo	ICM	0.848557	Expr
intraembryo	ICM	0.807064	Expr
intraembryo	ICM	0.795417	Expr
intraembryo	ICM	0.847977	Expr
intraembryo	ICM	0.841584	Expr
intraembryo	ICM	0.833685	Expr
intraembryo	ICM	0.845818	Expr
intraembryo	ICM	0.836478	Expr
intraembryo	ICM	0.844947	Expr
intraembryo	ICM	0.828556	Expr
intraembryo	ICM	0.850253	Expr
intraembryo	ICM	0.834423	Expr
intraembryo	ICM	0.848628	Expr
intraembryo	ICM	0.834032	Expr
interembryo	TE	0.824227	Expr
interembryo	TE	0.839269	Expr
interembryo	TE	0.812295	Expr
interembryo	TE	0.849107	Expr
interembryo	TE	0.811399	Expr
interembryo	TE	0.820911	Expr
interembryo	TE	0.831809	Expr
interembryo	TE	0.833556	Expr
interembryo	TE	0.848599	Expr
interembryo	TE	0.828887	Expr
interembryo	TE	0.857484	Expr
intraembryo	TE	0.856224	Expr
intraembryo	TE	0.848516	Expr
intraembryo	TE	0.861302	Expr
intraembryo	TE	0.867642	Expr
intraembryo	TE	0.853624	Expr
intraembryo	TE	0.869161	Expr
intraembryo	TE	0.843884	Expr
intraembryo	TE	0.833701	Expr
interembryo	TE	0.822837	Expr
interembryo	TE	0.836409	Expr
interembryo	TE	0.82048	Expr
interembryo	TE	0.852093	Expr
interembryo	TE	0.816547	Expr
interembryo	TE	0.821993	Expr
interembryo	TE	0.839318	Expr
interembryo	TE	0.843905	Expr
interembryo	TE	0.850466	Expr
interembryo	TE	0.829476	Expr
interembryo	TE	0.854755	Expr
interembryo	TE	0.852534	Expr
interembryo	TE	0.849108	Expr
interembryo	TE	0.8555	Expr
interembryo	TE	0.862242	Expr
interembryo	TE	0.843537	Expr
interembryo	TE	0.857853	Expr
interembryo	TE	0.834513	Expr
interembryo	TE	0.820541	Expr
interembryo	TE	0.8517	Expr
interembryo	ICM	0.82769	Expr
interembryo	ICM	0.811792	Expr
interembryo	ICM	0.764563	Expr
interembryo	ICM	0.801622	Expr
interembryo	ICM	0.827816	Expr
interembryo	ICM	0.806308	Expr
interembryo	ICM	0.787867	Expr
interembryo	ICM	0.764788	Expr
interembryo	ICM	0.850063	Expr
interembryo	ICM	0.801625	Expr
interembryo	ICM	0.740438	Expr
interembryo	ICM	0.799599	Expr
interembryo	ICM	0.806376	Expr
interembryo	ICM	0.796868	Expr
interembryo	ICM	0.813066	Expr
interembryo	ICM	0.78384	Expr
interembryo	ICM	0.764247	Expr
interembryo	ICM	0.814128	Expr
interembryo	ICM	0.806526	Expr
interembryo	ICM	0.814216	Expr
interembryo	ICM	0.830562	Expr
interembryo	ICM	0.805295	Expr
interembryo	ICM	0.821774	Expr
interembryo	ICM	0.791735	Expr
interembryo	ICM	0.812367	Expr
interembryo	ICM	0.811309	Expr
interembryo	ICM	0.812878	Expr
interembryo	ICM	0.81175	Expr
interembryo	ICM	0.816266	Expr
interembryo	ICM	0.820808	Expr
interembryo	ICM	0.785992	Expr
interembryo	ICM	0.760275	Expr
interembryo	ICM	0.780753	Expr
interembryo	ICM	0.792063	Expr
interembryo	ICM	0.776418	Expr
interembryo	ICM	0.766386	Expr
interembryo	ICM	0.738737	Expr
interembryo	ICM	0.818908	Expr
interembryo	ICM	0.783818	Expr
interembryo	ICM	0.739759	Expr
interembryo	ICM	0.785911	Expr
interembryo	ICM	0.799813	Expr
interembryo	ICM	0.792551	Expr
interembryo	ICM	0.795474	Expr
interembryo	ICM	0.776847	Expr
interembryo	ICM	0.786621	Expr
interembryo	ICM	0.803797	Expr
interembryo	ICM	0.799857	Expr
interembryo	ICM	0.779577	Expr
interembryo	ICM	0.80525	Expr
interembryo	ICM	0.79094	Expr
interembryo	ICM	0.800487	Expr
interembryo	ICM	0.783647	Expr
interembryo	ICM	0.797919	Expr
interembryo	ICM	0.792782	Expr
interembryo	ICM	0.804016	Expr
interembryo	ICM	0.791251	Expr
interembryo	ICM	0.803034	Expr
intraembryo	ICM	0.779942	Expr
interembryo	ICM	0.83335	Expr
interembryo	ICM	0.818814	Expr
interembryo	ICM	0.765225	Expr
interembryo	ICM	0.808541	Expr
interembryo	ICM	0.833004	Expr
interembryo	ICM	0.809915	Expr
interembryo	ICM	0.792959	Expr
interembryo	ICM	0.77689	Expr
interembryo	ICM	0.856001	Expr
interembryo	ICM	0.810948	Expr
interembryo	ICM	0.750466	Expr
interembryo	ICM	0.806824	Expr
interembryo	ICM	0.8191	Expr
interembryo	ICM	0.812263	Expr
interembryo	ICM	0.824912	Expr
interembryo	ICM	0.788036	Expr
interembryo	ICM	0.773495	Expr
interembryo	ICM	0.82704	Expr
interembryo	ICM	0.821937	Expr
interembryo	ICM	0.817978	Expr
interembryo	ICM	0.841156	Expr
interembryo	ICM	0.814232	Expr
interembryo	ICM	0.838978	Expr
interembryo	ICM	0.806058	Expr
interembryo	ICM	0.822056	Expr
interembryo	ICM	0.815648	Expr
interembryo	ICM	0.825916	Expr
interembryo	ICM	0.81955	Expr
interembryo	ICM	0.822764	Expr
intraembryo	ICM	0.85233	Expr
intraembryo	ICM	0.784896	Expr
interembryo	ICM	0.813757	Expr
interembryo	ICM	0.791622	Expr
interembryo	ICM	0.754647	Expr
interembryo	ICM	0.774877	Expr
interembryo	ICM	0.802422	Expr
interembryo	ICM	0.788313	Expr
interembryo	ICM	0.77023	Expr
interembryo	ICM	0.744853	Expr
interembryo	ICM	0.825146	Expr
interembryo	ICM	0.778315	Expr
interembryo	ICM	0.729368	Expr
interembryo	ICM	0.782129	Expr
interembryo	ICM	0.785784	Expr
interembryo	ICM	0.783809	Expr
interembryo	ICM	0.78974	Expr
interembryo	ICM	0.780237	Expr
interembryo	ICM	0.758153	Expr
interembryo	ICM	0.803921	Expr
interembryo	ICM	0.793711	Expr
interembryo	ICM	0.786217	Expr
interembryo	ICM	0.813065	Expr
interembryo	ICM	0.79644	Expr
interembryo	ICM	0.801454	Expr
interembryo	ICM	0.788068	Expr
interembryo	ICM	0.795926	Expr
interembryo	ICM	0.797658	Expr
interembryo	ICM	0.796313	Expr
interembryo	ICM	0.798782	Expr
interembryo	ICM	0.79572	Expr
intraembryo	ICM	0.816768	Expr
intraembryo	ICM	0.76919	Expr
intraembryo	ICM	0.821953	Expr
interembryo	ICM	0.83217	Expr
interembryo	ICM	0.812538	Expr
interembryo	ICM	0.776517	Expr
interembryo	ICM	0.799824	Expr
interembryo	ICM	0.815951	Expr
interembryo	ICM	0.802232	Expr
interembryo	ICM	0.788017	Expr
interembryo	ICM	0.764439	Expr
interembryo	ICM	0.846957	Expr
interembryo	ICM	0.804728	Expr
interembryo	ICM	0.752108	Expr
interembryo	ICM	0.796556	Expr
interembryo	ICM	0.81369	Expr
interembryo	ICM	0.806564	Expr
interembryo	ICM	0.818847	Expr
interembryo	ICM	0.791845	Expr
interembryo	ICM	0.786963	Expr
interembryo	ICM	0.821131	Expr
interembryo	ICM	0.814718	Expr
interembryo	ICM	0.804998	Expr
interembryo	ICM	0.829008	Expr
interembryo	ICM	0.812411	Expr
interembryo	ICM	0.828285	Expr
interembryo	ICM	0.805194	Expr
interembryo	ICM	0.818311	Expr
interembryo	ICM	0.807675	Expr
interembryo	ICM	0.822842	Expr
interembryo	ICM	0.813557	Expr
interembryo	ICM	0.826633	Expr
intraembryo	ICM	0.81505	Expr
intraembryo	ICM	0.806933	Expr
intraembryo	ICM	0.825854	Expr
intraembryo	ICM	0.797988	Expr
interembryo	ICM	0.848009	Expr
interembryo	ICM	0.820731	Expr
interembryo	ICM	0.783718	Expr
interembryo	ICM	0.808932	Expr
interembryo	ICM	0.82707	Expr
interembryo	ICM	0.807414	Expr
interembryo	ICM	0.793436	Expr
interembryo	ICM	0.7615	Expr
interembryo	ICM	0.851175	Expr
interembryo	ICM	0.817717	Expr
interembryo	ICM	0.765464	Expr
interembryo	ICM	0.816445	Expr
interembryo	ICM	0.830832	Expr
interembryo	ICM	0.824015	Expr
interembryo	ICM	0.83131	Expr
interembryo	ICM	0.799742	Expr
interembryo	ICM	0.804334	Expr
interembryo	ICM	0.835494	Expr
interembryo	ICM	0.831216	Expr
interembryo	ICM	0.811536	Expr
interembryo	ICM	0.835073	Expr
interembryo	ICM	0.819529	Expr
interembryo	ICM	0.837507	Expr
interembryo	ICM	0.812201	Expr
interembryo	ICM	0.830618	Expr
interembryo	ICM	0.827994	Expr
interembryo	ICM	0.833038	Expr
interembryo	ICM	0.82476	Expr
interembryo	ICM	0.833273	Expr
intraembryo	ICM	0.81975	Expr
intraembryo	ICM	0.816409	Expr
intraembryo	ICM	0.828539	Expr
intraembryo	ICM	0.804636	Expr
intraembryo	ICM	0.82717	Expr
interembryo	ICM	0.845878	Expr
interembryo	ICM	0.822864	Expr
interembryo	ICM	0.778593	Expr
interembryo	ICM	0.823831	Expr
interembryo	ICM	0.827676	Expr
interembryo	ICM	0.810323	Expr
interembryo	ICM	0.790476	Expr
interembryo	ICM	0.764005	Expr
interembryo	ICM	0.854216	Expr
interembryo	ICM	0.827191	Expr
interembryo	ICM	0.772214	Expr
interembryo	ICM	0.80929	Expr
interembryo	ICM	0.835264	Expr
interembryo	ICM	0.820685	Expr
interembryo	ICM	0.836132	Expr
interembryo	ICM	0.787076	Expr
interembryo	ICM	0.780505	Expr
interembryo	ICM	0.837064	Expr
interembryo	ICM	0.834609	Expr
interembryo	ICM	0.826624	Expr
interembryo	ICM	0.839317	Expr
interembryo	ICM	0.829529	Expr
interembryo	ICM	0.835027	Expr
interembryo	ICM	0.811287	Expr
interembryo	ICM	0.838334	Expr
interembryo	ICM	0.824149	Expr
interembryo	ICM	0.835574	Expr
interembryo	ICM	0.82029	Expr
interembryo	ICM	0.836538	Expr
intraembryo	ICM	0.820639	Expr
intraembryo	ICM	0.798723	Expr
intraembryo	ICM	0.834301	Expr
intraembryo	ICM	0.796084	Expr
intraembryo	ICM	0.81488	Expr
intraembryo	ICM	0.830615	Expr
intraembryo	4cell	0.912243	Expr
intraembryo	4cell	0.894397	Expr
intraembryo	4cell	0.895479	Expr
intraembryo	4cell	0.898998	Expr
intraembryo	4cell	0.895693	Expr
intraembryo	4cell	0.904491	Expr
interembryo	4cell	0.871667	Expr
interembryo	4cell	0.8723	Expr
interembryo	4cell	0.870589	Expr
interembryo	4cell	0.871341	Expr
interembryo	4cell	0.867032	Expr
interembryo	4cell	0.865632	Expr
interembryo	4cell	0.864182	Expr
interembryo	4cell	0.868277	Expr
intraembryo	4cell	0.884684	Expr
interembryo	4cell	0.874457	Expr
interembryo	4cell	0.874571	Expr
interembryo	4cell	0.873338	Expr
interembryo	4cell	0.871582	Expr
intraembryo	4cell	0.880571	Expr
intraembryo	4cell	0.875623	Expr
interembryo	4cell	0.873604	Expr
interembryo	4cell	0.870815	Expr
interembryo	4cell	0.870278	Expr
interembryo	4cell	0.870925	Expr
intraembryo	4cell	0.882122	Expr
intraembryo	4cell	0.877518	Expr
intraembryo	4cell	0.89684	Expr
interembryo	4cell	0.86009	Expr
interembryo	4cell	0.858484	Expr
interembryo	4cell	0.859347	Expr
interembryo	4cell	0.860767	Expr
interembryo	4cell	0.860518	Expr
interembryo	4cell	0.852743	Expr
interembryo	4cell	0.863642	Expr
interembryo	4cell	0.861414	Expr
interembryo	4cell	0.859553	Expr
interembryo	4cell	0.856409	Expr
interembryo	4cell	0.856231	Expr
interembryo	4cell	0.858409	Expr
interembryo	4cell	0.857778	Expr
interembryo	4cell	0.856508	Expr
interembryo	4cell	0.857526	Expr
interembryo	4cell	0.858222	Expr
intraembryo	4cell	0.884114	Expr
interembryo	4cell	0.854631	Expr
interembryo	4cell	0.855024	Expr
interembryo	4cell	0.853553	Expr
interembryo	4cell	0.856649	Expr
interembryo	4cell	0.849612	Expr
interembryo	4cell	0.847938	Expr
interembryo	4cell	0.850128	Expr
interembryo	4cell	0.849265	Expr
intraembryo	4cell	0.862591	Expr
intraembryo	4cell	0.873673	Expr
interembryo	4cell	0.862981	Expr
interembryo	4cell	0.860166	Expr
interembryo	4cell	0.858075	Expr
interembryo	4cell	0.862341	Expr
interembryo	4cell	0.854051	Expr
interembryo	4cell	0.850398	Expr
interembryo	4cell	0.852371	Expr
interembryo	4cell	0.85116	Expr
intraembryo	4cell	0.8656	Expr
intraembryo	4cell	0.877376	Expr
intraembryo	4cell	0.884024	Expr
interembryo	4cell	0.862807	Expr
interembryo	4cell	0.86538	Expr
interembryo	4cell	0.860116	Expr
interembryo	4cell	0.864029	Expr
interembryo	4cell	0.85726	Expr
interembryo	4cell	0.853904	Expr
interembryo	4cell	0.860155	Expr
interembryo	4cell	0.8532	Expr
interembryo	4cell	0.861336	Expr
interembryo	4cell	0.86977	Expr
interembryo	4cell	0.865652	Expr
interembryo	4cell	0.867441	Expr
interembryo	4cell	0.873489	Expr
interembryo	4cell	0.871924	Expr
interembryo	4cell	0.863777	Expr
interembryo	4cell	0.870313	Expr
interembryo	4cell	0.860611	Expr
interembryo	4cell	0.854361	Expr
interembryo	4cell	0.864863	Expr
interembryo	4cell	0.858484	Expr
interembryo	4cell	0.867266	Expr
interembryo	4cell	0.866991	Expr
interembryo	4cell	0.860244	Expr
interembryo	4cell	0.86816	Expr
intraembryo	4cell	0.890473	Expr
interembryo	4cell	0.853891	Expr
interembryo	4cell	0.852691	Expr
interembryo	4cell	0.851286	Expr
interembryo	4cell	0.853851	Expr
interembryo	4cell	0.846047	Expr
interembryo	4cell	0.842788	Expr
interembryo	4cell	0.850765	Expr
interembryo	4cell	0.848507	Expr
interembryo	4cell	0.850561	Expr
interembryo	4cell	0.859879	Expr
interembryo	4cell	0.855481	Expr
interembryo	4cell	0.857323	Expr
intraembryo	4cell	0.872297	Expr
intraembryo	4cell	0.86886	Expr
interembryo	4cell	0.864887	Expr
interembryo	4cell	0.865459	Expr
interembryo	4cell	0.86078	Expr
interembryo	4cell	0.864465	Expr
interembryo	4cell	0.859672	Expr
interembryo	4cell	0.851378	Expr
interembryo	4cell	0.860433	Expr
interembryo	4cell	0.85627	Expr
interembryo	4cell	0.86171	Expr
interembryo	4cell	0.868223	Expr
interembryo	4cell	0.865317	Expr
interembryo	4cell	0.867539	Expr
intraembryo	4cell	0.884146	Expr
intraembryo	4cell	0.881957	Expr
intraembryo	4cell	0.885247	Expr
interembryo	4cell	0.860947	Expr
interembryo	4cell	0.857839	Expr
interembryo	4cell	0.856661	Expr
interembryo	4cell	0.859587	Expr
interembryo	4cell	0.851957	Expr
interembryo	4cell	0.844978	Expr
interembryo	4cell	0.851577	Expr
interembryo	4cell	0.850525	Expr
interembryo	4cell	0.860935	Expr
interembryo	4cell	0.869068	Expr
interembryo	4cell	0.856116	Expr
interembryo	4cell	0.860532	Expr
interembryo	4cell	0.860287	Expr
interembryo	4cell	0.86584	Expr
interembryo	4cell	0.858106	Expr
interembryo	4cell	0.866467	Expr
interembryo	4cell	0.859465	Expr
interembryo	4cell	0.856962	Expr
interembryo	4cell	0.857076	Expr
interembryo	4cell	0.858445	Expr
interembryo	4cell	0.852807	Expr
interembryo	4cell	0.847626	Expr
interembryo	4cell	0.850982	Expr
interembryo	4cell	0.851628	Expr
interembryo	4cell	0.861164	Expr
interembryo	4cell	0.869916	Expr
interembryo	4cell	0.857599	Expr
interembryo	4cell	0.863961	Expr
interembryo	4cell	0.862821	Expr
interembryo	4cell	0.867787	Expr
interembryo	4cell	0.855835	Expr
interembryo	4cell	0.867978	Expr
intraembryo	4cell	0.896951	Expr
interembryo	4cell	0.85769	Expr
interembryo	4cell	0.854621	Expr
interembryo	4cell	0.851525	Expr
interembryo	4cell	0.854501	Expr
interembryo	4cell	0.850511	Expr
interembryo	4cell	0.844033	Expr
interembryo	4cell	0.850024	Expr
interembryo	4cell	0.848114	Expr
interembryo	4cell	0.866331	Expr
interembryo	4cell	0.865388	Expr
interembryo	4cell	0.860001	Expr
interembryo	4cell	0.862249	Expr
interembryo	4cell	0.859404	Expr
interembryo	4cell	0.864354	Expr
interembryo	4cell	0.852347	Expr
interembryo	4cell	0.864216	Expr
intraembryo	4cell	0.878869	Expr
intraembryo	4cell	0.877345	Expr
interembryo	4cell	0.847458	Expr
interembryo	4cell	0.847975	Expr
interembryo	4cell	0.844113	Expr
interembryo	4cell	0.845041	Expr
interembryo	4cell	0.838551	Expr
interembryo	4cell	0.836689	Expr
interembryo	4cell	0.837491	Expr
interembryo	4cell	0.841564	Expr
interembryo	4cell	0.854683	Expr
interembryo	4cell	0.862822	Expr
interembryo	4cell	0.854225	Expr
interembryo	4cell	0.859316	Expr
interembryo	4cell	0.856875	Expr
interembryo	4cell	0.856722	Expr
interembryo	4cell	0.850085	Expr
interembryo	4cell	0.857214	Expr
intraembryo	4cell	0.874727	Expr
intraembryo	4cell	0.873847	Expr
intraembryo	4cell	0.892896	Expr
interembryo	4cell	0.874101	Expr
interembryo	4cell	0.87195	Expr
interembryo	4cell	0.870137	Expr
interembryo	4cell	0.872235	Expr
interembryo	4cell	0.863824	Expr
interembryo	4cell	0.856696	Expr
interembryo	4cell	0.863151	Expr
interembryo	4cell	0.864887	Expr
interembryo	4cell	0.859891	Expr
interembryo	4cell	0.860916	Expr
interembryo	4cell	0.849706	Expr
interembryo	4cell	0.853443	Expr
interembryo	4cell	0.858317	Expr
interembryo	4cell	0.862538	Expr
interembryo	4cell	0.8493	Expr
interembryo	4cell	0.859134	Expr
interembryo	4cell	0.869574	Expr
interembryo	4cell	0.867927	Expr
interembryo	4cell	0.861974	Expr
interembryo	4cell	0.850943	Expr
interembryo	4cell	0.869301	Expr
interembryo	4cell	0.867411	Expr
interembryo	4cell	0.864169	Expr
interembryo	4cell	0.868165	Expr
interembryo	4cell	0.862936	Expr
interembryo	4cell	0.856267	Expr
interembryo	4cell	0.862892	Expr
interembryo	4cell	0.861348	Expr
interembryo	4cell	0.860952	Expr
interembryo	4cell	0.860306	Expr
interembryo	4cell	0.848276	Expr
interembryo	4cell	0.8528	Expr
interembryo	4cell	0.857345	Expr
interembryo	4cell	0.860259	Expr
interembryo	4cell	0.846851	Expr
interembryo	4cell	0.859547	Expr
interembryo	4cell	0.867019	Expr
interembryo	4cell	0.868295	Expr
interembryo	4cell	0.86105	Expr
interembryo	4cell	0.850942	Expr
intraembryo	4cell	0.917585	Expr
interembryo	4cell	0.873716	Expr
interembryo	4cell	0.869231	Expr
interembryo	4cell	0.868408	Expr
interembryo	4cell	0.870539	Expr
interembryo	4cell	0.863442	Expr
interembryo	4cell	0.858082	Expr
interembryo	4cell	0.866237	Expr
interembryo	4cell	0.862715	Expr
interembryo	4cell	0.859972	Expr
interembryo	4cell	0.860757	Expr
interembryo	4cell	0.846891	Expr
interembryo	4cell	0.851078	Expr
interembryo	4cell	0.856317	Expr
interembryo	4cell	0.86241	Expr
interembryo	4cell	0.847037	Expr
interembryo	4cell	0.859444	Expr
interembryo	4cell	0.867667	Expr
interembryo	4cell	0.865654	Expr
interembryo	4cell	0.862455	Expr
interembryo	4cell	0.853131	Expr
intraembryo	4cell	0.901374	Expr
intraembryo	4cell	0.900788	Expr
interembryo	4cell	0.871169	Expr
interembryo	4cell	0.868812	Expr
interembryo	4cell	0.867059	Expr
interembryo	4cell	0.870672	Expr
interembryo	4cell	0.862243	Expr
interembryo	4cell	0.856415	Expr
interembryo	4cell	0.862615	Expr
interembryo	4cell	0.863303	Expr
interembryo	4cell	0.85521	Expr
interembryo	4cell	0.86108	Expr
interembryo	4cell	0.848253	Expr
interembryo	4cell	0.852535	Expr
interembryo	4cell	0.857287	Expr
interembryo	4cell	0.86041	Expr
interembryo	4cell	0.849768	Expr
interembryo	4cell	0.861333	Expr
interembryo	4cell	0.864972	Expr
interembryo	4cell	0.866336	Expr
interembryo	4cell	0.860743	Expr
interembryo	4cell	0.853587	Expr
intraembryo	4cell	0.898926	Expr
intraembryo	4cell	0.899949	Expr
intraembryo	4cell	0.913237	Expr
interembryo	4cell	0.838098	Expr
interembryo	4cell	0.835502	Expr
interembryo	4cell	0.830902	Expr
interembryo	4cell	0.837082	Expr
interembryo	4cell	0.836748	Expr
interembryo	4cell	0.838389	Expr
interembryo	4cell	0.836231	Expr
interembryo	4cell	0.832593	Expr
interembryo	4cell	0.836646	Expr
interembryo	4cell	0.848825	Expr
interembryo	4cell	0.841796	Expr
interembryo	4cell	0.84184	Expr
interembryo	4cell	0.846128	Expr
interembryo	4cell	0.840705	Expr
interembryo	4cell	0.832407	Expr
interembryo	4cell	0.845423	Expr
interembryo	4cell	0.844659	Expr
interembryo	4cell	0.847871	Expr
interembryo	4cell	0.847399	Expr
interembryo	4cell	0.841037	Expr
interembryo	4cell	0.857581	Expr
interembryo	4cell	0.858252	Expr
interembryo	4cell	0.857752	Expr
interembryo	4cell	0.859106	Expr
interembryo	4cell	0.839302	Expr
interembryo	4cell	0.84115	Expr
interembryo	4cell	0.836958	Expr
interembryo	4cell	0.838619	Expr
interembryo	4cell	0.841076	Expr
interembryo	4cell	0.843353	Expr
interembryo	4cell	0.837823	Expr
interembryo	4cell	0.835921	Expr
interembryo	4cell	0.841476	Expr
interembryo	4cell	0.848821	Expr
interembryo	4cell	0.841686	Expr
interembryo	4cell	0.844993	Expr
interembryo	4cell	0.843776	Expr
interembryo	4cell	0.842509	Expr
interembryo	4cell	0.830943	Expr
interembryo	4cell	0.845994	Expr
interembryo	4cell	0.844882	Expr
interembryo	4cell	0.846462	Expr
interembryo	4cell	0.847921	Expr
interembryo	4cell	0.843141	Expr
interembryo	4cell	0.857095	Expr
interembryo	4cell	0.857271	Expr
interembryo	4cell	0.856941	Expr
interembryo	4cell	0.85742	Expr
intraembryo	4cell	0.890494	Expr
interembryo	4cell	0.865994	Expr
interembryo	4cell	0.86035	Expr
interembryo	4cell	0.859564	Expr
interembryo	4cell	0.863344	Expr
interembryo	4cell	0.862498	Expr
interembryo	4cell	0.853627	Expr
interembryo	4cell	0.862232	Expr
interembryo	4cell	0.861503	Expr
interembryo	4cell	0.864439	Expr
interembryo	4cell	0.867662	Expr
interembryo	4cell	0.857809	Expr
interembryo	4cell	0.859037	Expr
interembryo	4cell	0.859184	Expr
interembryo	4cell	0.862983	Expr
interembryo	4cell	0.847502	Expr
interembryo	4cell	0.860609	Expr
interembryo	4cell	0.86737	Expr
interembryo	4cell	0.86563	Expr
interembryo	4cell	0.865979	Expr
interembryo	4cell	0.855558	Expr
interembryo	4cell	0.875925	Expr
interembryo	4cell	0.874615	Expr
interembryo	4cell	0.875059	Expr
interembryo	4cell	0.871176	Expr
intraembryo	4cell	0.864872	Expr
intraembryo	4cell	0.866598	Expr
interembryo	4cell	0.868085	Expr
interembryo	4cell	0.864017	Expr
interembryo	4cell	0.860511	Expr
interembryo	4cell	0.862696	Expr
interembryo	4cell	0.852126	Expr
interembryo	4cell	0.851452	Expr
interembryo	4cell	0.849854	Expr
interembryo	4cell	0.847907	Expr
interembryo	4cell	0.844192	Expr
interembryo	4cell	0.853985	Expr
interembryo	4cell	0.850435	Expr
interembryo	4cell	0.857013	Expr
interembryo	4cell	0.850544	Expr
interembryo	4cell	0.853379	Expr
interembryo	4cell	0.843965	Expr
interembryo	4cell	0.852974	Expr
interembryo	4cell	0.853679	Expr
interembryo	4cell	0.85343	Expr
interembryo	4cell	0.845776	Expr
interembryo	4cell	0.840354	Expr
interembryo	4cell	0.863343	Expr
interembryo	4cell	0.863839	Expr
interembryo	4cell	0.862962	Expr
interembryo	4cell	0.862561	Expr
interembryo	4cell	0.849242	Expr
interembryo	4cell	0.848615	Expr
interembryo	4cell	0.854172	Expr
interembryo	4cell	0.855733	Expr
interembryo	4cell	0.853512	Expr
interembryo	4cell	0.853846	Expr
interembryo	4cell	0.853237	Expr
interembryo	4cell	0.845579	Expr
interembryo	4cell	0.84981	Expr
interembryo	4cell	0.840242	Expr
interembryo	4cell	0.838315	Expr
interembryo	4cell	0.835263	Expr
interembryo	4cell	0.849703	Expr
interembryo	4cell	0.849714	Expr
interembryo	4cell	0.8514	Expr
interembryo	4cell	0.851402	Expr
interembryo	4cell	0.846273	Expr
interembryo	4cell	0.842786	Expr
interembryo	4cell	0.84992	Expr
interembryo	4cell	0.845064	Expr
interembryo	4cell	0.847183	Expr
interembryo	4cell	0.841966	Expr
interembryo	4cell	0.840393	Expr
interembryo	4cell	0.856544	Expr
interembryo	4cell	0.85634	Expr
interembryo	4cell	0.857037	Expr
interembryo	4cell	0.855887	Expr
interembryo	4cell	0.846826	Expr
interembryo	4cell	0.844591	Expr
interembryo	4cell	0.847522	Expr
intraembryo	4cell	0.878651	Expr
interembryo	4cell	0.856589	Expr
interembryo	4cell	0.855488	Expr
interembryo	4cell	0.852164	Expr
interembryo	4cell	0.854207	Expr
interembryo	4cell	0.840928	Expr
interembryo	4cell	0.843389	Expr
interembryo	4cell	0.841452	Expr
interembryo	4cell	0.841372	Expr
interembryo	4cell	0.831694	Expr
interembryo	4cell	0.850991	Expr
interembryo	4cell	0.851803	Expr
interembryo	4cell	0.853755	Expr
interembryo	4cell	0.851181	Expr
interembryo	4cell	0.846477	Expr
interembryo	4cell	0.841289	Expr
interembryo	4cell	0.85096	Expr
interembryo	4cell	0.844718	Expr
interembryo	4cell	0.847356	Expr
interembryo	4cell	0.83754	Expr
interembryo	4cell	0.83688	Expr
interembryo	4cell	0.851086	Expr
interembryo	4cell	0.853594	Expr
interembryo	4cell	0.852699	Expr
interembryo	4cell	0.855052	Expr
interembryo	4cell	0.841151	Expr
interembryo	4cell	0.836754	Expr
interembryo	4cell	0.841434	Expr
intraembryo	4cell	0.870849	Expr
intraembryo	4cell	0.871639	Expr
interembryo	4cell	0.862077	Expr
interembryo	4cell	0.861197	Expr
interembryo	4cell	0.857041	Expr
interembryo	4cell	0.859632	Expr
interembryo	4cell	0.846563	Expr
interembryo	4cell	0.847183	Expr
interembryo	4cell	0.847056	Expr
interembryo	4cell	0.847087	Expr
interembryo	4cell	0.838278	Expr
interembryo	4cell	0.851943	Expr
interembryo	4cell	0.853401	Expr
interembryo	4cell	0.856212	Expr
interembryo	4cell	0.853585	Expr
interembryo	4cell	0.848357	Expr
interembryo	4cell	0.843084	Expr
interembryo	4cell	0.857921	Expr
interembryo	4cell	0.849038	Expr
interembryo	4cell	0.849242	Expr
interembryo	4cell	0.840381	Expr
interembryo	4cell	0.840324	Expr
interembryo	4cell	0.856369	Expr
interembryo	4cell	0.856145	Expr
interembryo	4cell	0.85863	Expr
interembryo	4cell	0.85835	Expr
interembryo	4cell	0.840388	Expr
interembryo	4cell	0.841564	Expr
interembryo	4cell	0.846475	Expr
intraembryo	4cell	0.871654	Expr
intraembryo	4cell	0.872908	Expr
intraembryo	4cell	0.886373	Expr
interembryo	4cell	0.874934	Expr
interembryo	4cell	0.876341	Expr
interembryo	4cell	0.870727	Expr
interembryo	4cell	0.875062	Expr
interembryo	4cell	0.860516	Expr
interembryo	4cell	0.859365	Expr
interembryo	4cell	0.860447	Expr
interembryo	4cell	0.855045	Expr
interembryo	4cell	0.849246	Expr
interembryo	4cell	0.854667	Expr
interembryo	4cell	0.855931	Expr
interembryo	4cell	0.856494	Expr
interembryo	4cell	0.860872	Expr
interembryo	4cell	0.863272	Expr
interembryo	4cell	0.850502	Expr
interembryo	4cell	0.862277	Expr
interembryo	4cell	0.849063	Expr
interembryo	4cell	0.84907	Expr
interembryo	4cell	0.840069	Expr
interembryo	4cell	0.831825	Expr
interembryo	4cell	0.857015	Expr
interembryo	4cell	0.855749	Expr
interembryo	4cell	0.853375	Expr
interembryo	4cell	0.851722	Expr
interembryo	4cell	0.841347	Expr
interembryo	4cell	0.839894	Expr
interembryo	4cell	0.854615	Expr
interembryo	4cell	0.865319	Expr
interembryo	4cell	0.854897	Expr
interembryo	4cell	0.860289	Expr
interembryo	4cell	0.858949	Expr
interembryo	4cell	0.871642	Expr
interembryo	4cell	0.868414	Expr
interembryo	4cell	0.86991	Expr
interembryo	4cell	0.87057	Expr
interembryo	4cell	0.85807	Expr
interembryo	4cell	0.854604	Expr
interembryo	4cell	0.857687	Expr
[truncated: 1,076 more rows]

## Sheet: Figure2h_Acc
Type	Stage	cor	Data
intraembryo	4cell	0.108455	Acc
intraembryo	4cell	0.0914603	Acc
intraembryo	4cell	0.109335	Acc
intraembryo	8cell	0.0816638	Acc
intraembryo	8cell	0.0773657	Acc
intraembryo	8cell	0.105775	Acc
intraembryo	8cell	0.0895818	Acc
intraembryo	8cell	0.109634	Acc
intraembryo	8cell	0.106364	Acc
intraembryo	8cell	0.0766882	Acc
intraembryo	8cell	0.106721	Acc
intraembryo	8cell	0.0984329	Acc
intraembryo	8cell	0.111335	Acc
intraembryo	8cell	0.0845798	Acc
intraembryo	8cell	0.106708	Acc
intraembryo	8cell	0.101016	Acc
intraembryo	8cell	0.111707	Acc
intraembryo	8cell	0.123187	Acc
interembryo	8cell	0.070081	Acc
interembryo	8cell	0.0919319	Acc
interembryo	8cell	0.0840308	Acc
interembryo	8cell	0.0924623	Acc
interembryo	8cell	0.0991332	Acc
interembryo	8cell	0.0996828	Acc
interembryo	8cell	0.082797	Acc
interembryo	8cell	0.117191	Acc
interembryo	8cell	0.100068	Acc
interembryo	8cell	0.11739	Acc
interembryo	8cell	0.114429	Acc
interembryo	8cell	0.123681	Acc
intraembryo	8cell	0.11631	Acc
interembryo	8cell	0.0709431	Acc
interembryo	8cell	0.0931887	Acc
interembryo	8cell	0.0850345	Acc
interembryo	8cell	0.0901985	Acc
interembryo	8cell	0.0929629	Acc
interembryo	8cell	0.103454	Acc
intraembryo	8cell	0.0954537	Acc
intraembryo	8cell	0.106654	Acc
interembryo	8cell	0.0809361	Acc
interembryo	8cell	0.106164	Acc
interembryo	8cell	0.0936784	Acc
interembryo	8cell	0.108665	Acc
interembryo	8cell	0.110785	Acc
interembryo	8cell	0.121663	Acc
intraembryo	8cell	0.116013	Acc
intraembryo	8cell	0.131614	Acc
intraembryo	8cell	0.113884	Acc
interembryo	8cell	0.0846119	Acc
interembryo	8cell	0.103289	Acc
interembryo	8cell	0.0961978	Acc
interembryo	8cell	0.0996801	Acc
interembryo	8cell	0.10533	Acc
interembryo	8cell	0.108556	Acc
intraembryo	8cell	0.109034	Acc
intraembryo	8cell	0.136309	Acc
intraembryo	8cell	0.101132	Acc
intraembryo	8cell	0.12621	Acc
interembryo	8cell	0.0790907	Acc
interembryo	8cell	0.101141	Acc
interembryo	8cell	0.0937527	Acc
interembryo	8cell	0.106454	Acc
interembryo	8cell	0.100362	Acc
interembryo	8cell	0.105611	Acc
intraembryo	8cell	0.0928342	Acc
intraembryo	8cell	0.119517	Acc
intraembryo	8cell	0.0988614	Acc
intraembryo	8cell	0.109068	Acc
intraembryo	8cell	0.127459	Acc
interembryo	8cell	0.0895108	Acc
interembryo	8cell	0.124421	Acc
interembryo	8cell	0.109872	Acc
interembryo	8cell	0.126655	Acc
interembryo	8cell	0.121901	Acc
interembryo	8cell	0.128489	Acc
interembryo	8cell	0.113686	Acc
interembryo	8cell	0.144325	Acc
interembryo	8cell	0.103524	Acc
interembryo	8cell	0.125074	Acc
interembryo	8cell	0.117324	Acc
interembryo	8cell	0.10657	Acc
interembryo	8cell	0.0943686	Acc
interembryo	8cell	0.129195	Acc
interembryo	8cell	0.116165	Acc
interembryo	8cell	0.137976	Acc
interembryo	8cell	0.1294	Acc
interembryo	8cell	0.13268	Acc
interembryo	8cell	0.119325	Acc
interembryo	8cell	0.154295	Acc
interembryo	8cell	0.107569	Acc
interembryo	8cell	0.129923	Acc
interembryo	8cell	0.121459	Acc
interembryo	8cell	0.122715	Acc
intraembryo	8cell	0.170705	Acc
interembryo	8cell	0.0926119	Acc
interembryo	8cell	0.121643	Acc
interembryo	8cell	0.114241	Acc
interembryo	8cell	0.127354	Acc
interembryo	8cell	0.119475	Acc
interembryo	8cell	0.125178	Acc
interembryo	8cell	0.112335	Acc
interembryo	8cell	0.138264	Acc
interembryo	8cell	0.107132	Acc
interembryo	8cell	0.125264	Acc
interembryo	8cell	0.125314	Acc
interembryo	8cell	0.122109	Acc
intraembryo	8cell	0.153547	Acc
intraembryo	8cell	0.160369	Acc
interembryo	8cell	0.0946491	Acc
interembryo	8cell	0.128369	Acc
interembryo	8cell	0.11543	Acc
interembryo	8cell	0.135123	Acc
interembryo	8cell	0.124258	Acc
interembryo	8cell	0.130891	Acc
interembryo	8cell	0.112477	Acc
interembryo	8cell	0.146326	Acc
interembryo	8cell	0.108824	Acc
interembryo	8cell	0.13558	Acc
interembryo	8cell	0.125712	Acc
interembryo	8cell	0.125393	Acc
intraembryo	8cell	0.160572	Acc
intraembryo	8cell	0.164467	Acc
intraembryo	8cell	0.15921	Acc
interembryo	8cell	0.0914771	Acc
interembryo	8cell	0.117559	Acc
interembryo	8cell	0.111619	Acc
interembryo	8cell	0.122628	Acc
interembryo	8cell	0.116194	Acc
interembryo	8cell	0.117653	Acc
interembryo	8cell	0.105558	Acc
interembryo	8cell	0.118886	Acc
interembryo	8cell	0.0974602	Acc
interembryo	8cell	0.110671	Acc
interembryo	8cell	0.108406	Acc
interembryo	8cell	0.100957	Acc
intraembryo	8cell	0.141782	Acc
intraembryo	8cell	0.151609	Acc
intraembryo	8cell	0.140129	Acc
intraembryo	8cell	0.138469	Acc
interembryo	8cell	0.0837991	Acc
interembryo	8cell	0.111683	Acc
interembryo	8cell	0.101202	Acc
interembryo	8cell	0.123019	Acc
interembryo	8cell	0.12181	Acc
interembryo	8cell	0.118178	Acc
interembryo	8cell	0.0978816	Acc
interembryo	8cell	0.137781	Acc
interembryo	8cell	0.0917342	Acc
interembryo	8cell	0.112683	Acc
interembryo	8cell	0.106314	Acc
interembryo	8cell	0.0970293	Acc
intraembryo	8cell	0.150346	Acc
intraembryo	8cell	0.15738	Acc
intraembryo	8cell	0.140617	Acc
intraembryo	8cell	0.147963	Acc
intraembryo	8cell	0.13564	Acc
interembryo	8cell	0.0826539	Acc
interembryo	8cell	0.115488	Acc
interembryo	8cell	0.104244	Acc
interembryo	8cell	0.113519	Acc
interembryo	8cell	0.114378	Acc
interembryo	8cell	0.111778	Acc
interembryo	8cell	0.0994848	Acc
interembryo	8cell	0.122292	Acc
interembryo	8cell	0.0987533	Acc
interembryo	8cell	0.116412	Acc
interembryo	8cell	0.107906	Acc
interembryo	8cell	0.106182	Acc
intraembryo	8cell	0.135665	Acc
intraembryo	8cell	0.142917	Acc
intraembryo	8cell	0.137252	Acc
intraembryo	8cell	0.140281	Acc
intraembryo	8cell	0.129896	Acc
intraembryo	8cell	0.127284	Acc
interembryo	8cell	0.0853399	Acc
interembryo	8cell	0.117407	Acc
interembryo	8cell	0.105067	Acc
interembryo	8cell	0.125188	Acc
interembryo	8cell	0.118037	Acc
interembryo	8cell	0.118697	Acc
interembryo	8cell	0.10354	Acc
interembryo	8cell	0.133058	Acc
interembryo	8cell	0.0957512	Acc
interembryo	8cell	0.120273	Acc
interembryo	8cell	0.116404	Acc
interembryo	8cell	0.105535	Acc
intraembryo	8cell	0.144724	Acc
intraembryo	8cell	0.152751	Acc
intraembryo	8cell	0.142933	Acc
intraembryo	8cell	0.151758	Acc
intraembryo	8cell	0.133728	Acc
intraembryo	8cell	0.133959	Acc
intraembryo	8cell	0.133669	Acc
intraembryo	16cell	0.11107	Acc
intraembryo	16cell	0.127732	Acc
intraembryo	16cell	0.138714	Acc
intraembryo	16cell	0.119876	Acc
intraembryo	16cell	0.125827	Acc
intraembryo	16cell	0.144879	Acc
intraembryo	16cell	0.111243	Acc
intraembryo	16cell	0.106711	Acc
intraembryo	16cell	0.123095	Acc
intraembryo	16cell	0.113016	Acc
intraembryo	16cell	0.127225	Acc
intraembryo	16cell	0.137103	Acc
intraembryo	16cell	0.153048	Acc
intraembryo	16cell	0.138221	Acc
intraembryo	16cell	0.114906	Acc
intraembryo	16cell	0.121995	Acc
intraembryo	16cell	0.132579	Acc
intraembryo	16cell	0.15598	Acc
intraembryo	16cell	0.138535	Acc
intraembryo	16cell	0.117224	Acc
intraembryo	16cell	0.149257	Acc
interembryo	16cell	0.0975774	Acc
interembryo	16cell	0.0989881	Acc
interembryo	16cell	0.112041	Acc
interembryo	16cell	0.103533	Acc
interembryo	16cell	0.0913972	Acc
interembryo	16cell	0.108361	Acc
interembryo	16cell	0.108266	Acc
interembryo	16cell	0.127152	Acc
interembryo	16cell	0.142557	Acc
interembryo	16cell	0.157946	Acc
interembryo	16cell	0.140486	Acc
interembryo	16cell	0.123047	Acc
interembryo	16cell	0.147679	Acc
interembryo	16cell	0.14862	Acc
intraembryo	16cell	0.11691	Acc
interembryo	16cell	0.128712	Acc
interembryo	16cell	0.129719	Acc
interembryo	16cell	0.149165	Acc
interembryo	16cell	0.135455	Acc
interembryo	16cell	0.114202	Acc
interembryo	16cell	0.141284	Acc
interembryo	16cell	0.142767	Acc
intraembryo	16cell	0.116044	Acc
intraembryo	16cell	0.149013	Acc
interembryo	16cell	0.120194	Acc
interembryo	16cell	0.127452	Acc
interembryo	16cell	0.148111	Acc
interembryo	16cell	0.140401	Acc
interembryo	16cell	0.11328	Acc
interembryo	16cell	0.140415	Acc
interembryo	16cell	0.142807	Acc
intraembryo	16cell	0.110363	Acc
intraembryo	16cell	0.152491	Acc
intraembryo	16cell	0.138184	Acc
interembryo	16cell	0.111475	Acc
interembryo	16cell	0.12623	Acc
interembryo	16cell	0.142578	Acc
interembryo	16cell	0.12985	Acc
interembryo	16cell	0.108868	Acc
interembryo	16cell	0.132135	Acc
interembryo	16cell	0.138143	Acc
intraembryo	16cell	0.105486	Acc
intraembryo	16cell	0.150115	Acc
intraembryo	16cell	0.136794	Acc
intraembryo	16cell	0.145253	Acc
interembryo	16cell	0.114111	Acc
interembryo	16cell	0.12081	Acc
interembryo	16cell	0.128776	Acc
interembryo	16cell	0.121661	Acc
interembryo	16cell	0.105419	Acc
interembryo	16cell	0.125125	Acc
interembryo	16cell	0.125175	Acc
intraembryo	16cell	0.0965294	Acc
intraembryo	16cell	0.131132	Acc
intraembryo	16cell	0.123793	Acc
intraembryo	16cell	0.130189	Acc
intraembryo	16cell	0.121845	Acc
intraembryo	ICM	0.0785952	Acc
intraembryo	ICM	0.0339309	Acc
intraembryo	ICM	0.0389957	Acc
interembryo	TE	0.0472053	Acc
interembryo	TE	0.0626657	Acc
intraembryo	TE	0.0551946	Acc
interembryo	TE	0.0542879	Acc
intraembryo	TE	0.0521462	Acc
intraembryo	TE	0.0605894	Acc
interembryo	TE	0.0636362	Acc
intraembryo	TE	0.0633452	Acc
intraembryo	TE	0.0770055	Acc
intraembryo	TE	0.0752334	Acc
interembryo	TE	0.0627941	Acc
intraembryo	TE	0.0536719	Acc
intraembryo	TE	0.0635214	Acc
intraembryo	TE	0.0672702	Acc
intraembryo	TE	0.0814688	Acc
interembryo	TE	0.0783575	Acc
intraembryo	TE	0.0577583	Acc
intraembryo	TE	0.0816111	Acc
intraembryo	TE	0.0713278	Acc
intraembryo	TE	0.100072	Acc
intraembryo	TE	0.092745	Acc
interembryo	ICM	0.0655931	Acc
interembryo	ICM	0.0598143	Acc
interembryo	ICM	0.0412694	Acc
interembryo	ICM	0.0810712	Acc
interembryo	ICM	0.0728345	Acc
interembryo	ICM	0.0458993	Acc
intraembryo	ICM	0.0857279	Acc
interembryo	2cell	0.237447	Acc
interembryo	2cell	0.218122	Acc
interembryo	2cell	0.19064	Acc
interembryo	2cell	0.234178	Acc
interembryo	2cell	0.218149	Acc
intraembryo	2cell	0.203776	Acc
intraembryo	L4cell	0.121746	Acc
interembryo	2cell	0.243965	Acc
interembryo	2cell	0.207446	Acc
interembryo	2cell	0.214447	Acc
interembryo	2cell	0.212823	Acc
intraembryo	L4cell	0.0946752	Acc
intraembryo	L4cell	0.0940997	Acc
intraembryo	L4cell	0.134478	Acc
intraembryo	L4cell	0.108535	Acc
intraembryo	L4cell	0.10054	Acc
interembryo	L4cell	0.107806	Acc
interembryo	L4cell	0.0965943	Acc
interembryo	L4cell	0.0818526	Acc
interembryo	L4cell	0.112356	Acc
interembryo	L4cell	0.12754	Acc
interembryo	L4cell	0.113356	Acc
interembryo	L4cell	0.0922124	Acc
interembryo	L4cell	0.127091	Acc
intraembryo	L4cell	0.127923	Acc
interembryo	L4cell	0.105476	Acc
interembryo	L4cell	0.0999959	Acc
interembryo	L4cell	0.0801144	Acc
interembryo	L4cell	0.105251	Acc
intraembryo	L4cell	0.0789417	Acc
intraembryo	L4cell	0.0852116	Acc
interembryo	L4cell	0.101251	Acc
interembryo	L4cell	0.0942758	Acc
interembryo	L4cell	0.0697529	Acc
interembryo	L4cell	0.0984898	Acc
interembryo	L4cell	0.0697732	Acc
interembryo	L4cell	0.0842647	Acc
interembryo	L4cell	0.0968884	Acc
interembryo	L4cell	0.105482	Acc
interembryo	L4cell	0.0931327	Acc
interembryo	L4cell	0.072985	Acc
interembryo	L4cell	0.100526	Acc
interembryo	L4cell	0.0827436	Acc
interembryo	L4cell	0.0971105	Acc
interembryo	L4cell	0.0836139	Acc
intraembryo	L4cell	0.0791404	Acc
interembryo	L4cell	0.118934	Acc
interembryo	L4cell	0.103976	Acc
interembryo	L4cell	0.0861539	Acc
interembryo	L4cell	0.124441	Acc
interembryo	L4cell	0.124076	Acc
interembryo	L4cell	0.132786	Acc
interembryo	L4cell	0.0810487	Acc
intraembryo	L4cell	0.0821152	Acc
intraembryo	L4cell	0.0954928	Acc
interembryo	L4cell	0.11937	Acc
interembryo	L4cell	0.117038	Acc
interembryo	L4cell	0.091196	Acc
interembryo	L4cell	0.125688	Acc
interembryo	L4cell	0.127452	Acc
interembryo	L4cell	0.133573	Acc
interembryo	L4cell	0.0969677	Acc
intraembryo	L4cell	0.092185	Acc
intraembryo	L4cell	0.109452	Acc
intraembryo	L4cell	0.132377	Acc
interembryo	2cell	0.242621	Acc
interembryo	2cell	0.208426	Acc
interembryo	2cell	0.211082	Acc
interembryo	2cell	0.211885	Acc
intraembryo	2cell	0.252999	Acc
interembryo	L4cell	0.103455	Acc
interembryo	L4cell	0.0878807	Acc
interembryo	L4cell	0.0721686	Acc
interembryo	L4cell	0.0983304	Acc
interembryo	L4cell	0.0858213	Acc
interembryo	L4cell	0.103537	Acc
interembryo	L4cell	0.0770677	Acc
interembryo	L4cell	0.0735628	Acc
interembryo	L4cell	0.0835471	Acc
interembryo	L4cell	0.105328	Acc
interembryo	L4cell	0.115502	Acc
interembryo	L4cell	0.0727578	Acc
interembryo	L4cell	0.0810752	Acc
interembryo	L4cell	0.0685883	Acc
interembryo	L4cell	0.0712023	Acc
interembryo	L4cell	0.0733197	Acc
interembryo	L4cell	0.0831114	Acc
interembryo	L4cell	0.0686279	Acc
interembryo	L4cell	0.075696	Acc
interembryo	L4cell	0.0660257	Acc
interembryo	L4cell	0.0793496	Acc
interembryo	L4cell	0.097998	Acc
intraembryo	L4cell	0.0951084	Acc
interembryo	L4cell	0.0713526	Acc
interembryo	L4cell	0.0732695	Acc
interembryo	L4cell	0.0716034	Acc
interembryo	L4cell	0.0665578	Acc
interembryo	L4cell	0.0716576	Acc
interembryo	L4cell	0.074073	Acc
interembryo	L4cell	0.0672471	Acc
interembryo	L4cell	0.0591663	Acc
interembryo	L4cell	0.0699525	Acc
interembryo	L4cell	0.0754208	Acc
interembryo	L4cell	0.0846942	Acc
intraembryo	L4cell	0.0790424	Acc
intraembryo	L4cell	0.0875228	Acc
interembryo	L4cell	0.0884308	Acc
interembryo	L4cell	0.0825643	Acc
interembryo	L4cell	0.0678291	Acc
interembryo	L4cell	0.0875938	Acc
interembryo	L4cell	0.0940022	Acc
interembryo	L4cell	0.100189	Acc
interembryo	L4cell	0.0563943	Acc
interembryo	L4cell	0.047038	Acc
interembryo	L4cell	0.0612631	Acc
interembryo	L4cell	0.097451	Acc
interembryo	L4cell	0.0985884	Acc
interembryo	L4cell	0.0808181	Acc
interembryo	L4cell	0.0600649	Acc
interembryo	L4cell	0.0486154	Acc
interembryo	L4cell	0.113373	Acc
interembryo	L4cell	0.102615	Acc
interembryo	L4cell	0.0800922	Acc
interembryo	L4cell	0.108614	Acc
interembryo	L4cell	0.06743	Acc
interembryo	L4cell	0.0916159	Acc
interembryo	L4cell	0.104452	Acc
interembryo	L4cell	0.090923	Acc
interembryo	L4cell	0.0914541	Acc
interembryo	L4cell	0.0874608	Acc
interembryo	L4cell	0.0883038	Acc
interembryo	L4cell	0.0769543	Acc
interembryo	L4cell	0.0662075	Acc
interembryo	L4cell	0.0641966	Acc
interembryo	L4cell	0.0591343	Acc
interembryo	L4cell	0.118512	Acc
interembryo	L4cell	0.0967063	Acc
interembryo	L4cell	0.0853265	Acc
interembryo	L4cell	0.119419	Acc
interembryo	L4cell	0.10728	Acc
interembryo	L4cell	0.119977	Acc
interembryo	L4cell	0.0865919	Acc
interembryo	L4cell	0.0823075	Acc
interembryo	L4cell	0.0864453	Acc
interembryo	L4cell	0.11121	Acc
interembryo	L4cell	0.115092	Acc
interembryo	L4cell	0.10141	Acc
interembryo	L4cell	0.0690923	Acc
interembryo	L4cell	0.0663964	Acc
interembryo	L4cell	0.0859383	Acc
intraembryo	L4cell	0.0909038	Acc
interembryo	L4cell	0.103765	Acc
interembryo	L4cell	0.0840843	Acc
interembryo	L4cell	0.0710919	Acc
interembryo	L4cell	0.103495	Acc
interembryo	L4cell	0.104749	Acc
interembryo	L4cell	0.104772	Acc
interembryo	L4cell	0.0582165	Acc
interembryo	L4cell	0.0611973	Acc
interembryo	L4cell	0.0752776	Acc
interembryo	L4cell	0.106506	Acc
interembryo	L4cell	0.103746	Acc
interembryo	L4cell	0.0844227	Acc
interembryo	L4cell	0.0556003	Acc
interembryo	L4cell	0.0546597	Acc
interembryo	L4cell	0.0876902	Acc
intraembryo	L4cell	0.0737592	Acc
intraembryo	L4cell	0.111996	Acc
interembryo	L4cell	0.0985447	Acc
interembryo	L4cell	0.0960483	Acc
interembryo	L4cell	0.0898739	Acc
interembryo	L4cell	0.101314	Acc
interembryo	L4cell	0.0982502	Acc
interembryo	L4cell	0.104155	Acc
interembryo	L4cell	0.0742276	Acc
interembryo	L4cell	0.0695473	Acc
interembryo	L4cell	0.0817054	Acc
interembryo	L4cell	0.0977638	Acc
interembryo	L4cell	0.110927	Acc
interembryo	L4cell	0.0849191	Acc
interembryo	L4cell	0.0643623	Acc
interembryo	L4cell	0.062653	Acc
interembryo	L4cell	0.0822464	Acc
intraembryo	L4cell	0.0769433	Acc
intraembryo	L4cell	0.10192	Acc
intraembryo	L4cell	0.0927804	Acc
interembryo	ICM	0.0531972	Acc
interembryo	ICM	0.0540403	Acc
interembryo	ICM	0.0396271	Acc
interembryo	ICM	0.0588514	Acc
interembryo	ICM	0.0683244	Acc
interembryo	4cell	0.0826547	Acc
interembryo	4cell	0.0949077	Acc
interembryo	4cell	0.104693	Acc
interembryo	ICM	0.0337346	Acc
interembryo	ICM	0.0325722	Acc
interembryo	ICM	0.0313026	Acc
interembryo	ICM	0.0437083	Acc
interembryo	ICM	0.0431561	Acc
interembryo	ICM	0.0544357	Acc
interembryo	ICM	0.0602602	Acc
interembryo	ICM	0.0493078	Acc
interembryo	ICM	0.0333859	Acc
interembryo	ICM	0.0717684	Acc
interembryo	ICM	0.066148	Acc
interembryo	ICM	0.0712525	Acc
intraembryo	ICM	0.0632254	Acc
interembryo	ICM	0.0388759	Acc
interembryo	ICM	0.033633	Acc
interembryo	ICM	0.0215589	Acc
interembryo	ICM	0.0389293	Acc
interembryo	ICM	0.0414886	Acc
interembryo	ICM	0.0370486	Acc
intraembryo	ICM	0.051772	Acc
intraembryo	ICM	0.0604767	Acc
interembryo	ICM	0.0374103	Acc
interembryo	ICM	0.0323352	Acc
interembryo	ICM	0.0295134	Acc
interembryo	ICM	0.049402	Acc
interembryo	ICM	0.0477098	Acc
interembryo	ICM	0.056205	Acc
intraembryo	ICM	0.0646944	Acc
intraembryo	ICM	0.0872588	Acc
intraembryo	ICM	0.0559769	Acc
interembryo	ICM	0.0572886	Acc
interembryo	ICM	0.04634	Acc
interembryo	ICM	0.0338294	Acc
interembryo	ICM	0.0854869	Acc
interembryo	ICM	0.0698055	Acc
interembryo	ICM	0.0722513	Acc
intraembryo	ICM	0.0797815	Acc
intraembryo	ICM	0.128887	Acc
intraembryo	ICM	0.0572804	Acc
intraembryo	ICM	0.101685	Acc
interembryo	4cell	0.0709184	Acc
interembryo	4cell	0.0870546	Acc
interembryo	4cell	0.0878204	Acc
intraembryo	4cell	0.101175	Acc
interembryo	TE	0.0703717	Acc
interembryo	TE	0.0643274	Acc
interembryo	TE	0.0739368	Acc
interembryo	TE	0.0692747	Acc
interembryo	TE	0.076665	Acc
interembryo	TE	0.0777832	Acc
interembryo	TE	0.0973836	Acc
interembryo	TE	0.0597162	Acc
interembryo	TE	0.0494911	Acc
interembryo	TE	0.0593783	Acc
interembryo	TE	0.0592364	Acc
interembryo	TE	0.0605587	Acc
interembryo	TE	0.069831	Acc
interembryo	TE	0.0687174	Acc
intraembryo	TE	0.0793225	Acc
interembryo	TE	0.0410802	Acc
interembryo	TE	0.0449752	Acc
interembryo	TE	0.0543314	Acc
interembryo	TE	0.0487707	Acc
interembryo	TE	0.0485973	Acc
interembryo	TE	0.0567297	Acc
interembryo	TE	0.0483887	Acc
intraembryo	TE	0.0716979	Acc
intraembryo	TE	0.0683597	Acc
interembryo	TE	0.0646175	Acc
interembryo	TE	0.0565831	Acc
interembryo	TE	0.0654174	Acc
interembryo	TE	0.0713356	Acc
interembryo	TE	0.0810503	Acc
interembryo	TE	0.0789219	Acc
interembryo	TE	0.0874211	Acc
intraembryo	TE	0.0902577	Acc
intraembryo	TE	0.0655722	Acc
intraembryo	TE	0.0635529	Acc
interembryo	4cell	0.0793303	Acc
interembryo	4cell	0.103218	Acc
interembryo	4cell	0.115804	Acc
interembryo	4cell	0.114763	Acc
interembryo	4cell	0.109281	Acc
interembryo	ICM	0.0522425	Acc
interembryo	ICM	0.0484743	Acc
interembryo	ICM	0.0338267	Acc
interembryo	ICM	0.0583414	Acc
interembryo	ICM	0.0707126	Acc
interembryo	ICM	0.0576581	Acc
interembryo	ICM	0.048389	Acc
interembryo	ICM	0.0579002	Acc
interembryo	ICM	0.0399638	Acc
interembryo	ICM	0.0451204	Acc
interembryo	ICM	0.0622164	Acc
interembryo	ICM	0.0323153	Acc
interembryo	ICM	0.0263351	Acc
interembryo	ICM	0.0195249	Acc
interembryo	ICM	0.0492647	Acc
interembryo	ICM	0.0392906	Acc
interembryo	ICM	0.0527205	Acc
interembryo	ICM	0.0593756	Acc
interembryo	ICM	0.0924082	Acc
interembryo	ICM	0.0506278	Acc
interembryo	ICM	0.0843196	Acc
interembryo	ICM	0.104525	Acc
intraembryo	ICM	0.051708	Acc
interembryo	ICM	0.041024	Acc
interembryo	ICM	0.0352682	Acc
interembryo	ICM	0.0255492	Acc
interembryo	ICM	0.0440614	Acc
interembryo	ICM	0.0454678	Acc
interembryo	ICM	0.0476144	Acc
interembryo	ICM	0.0559236	Acc
interembryo	ICM	0.0721023	Acc
interembryo	ICM	0.0457118	Acc
interembryo	ICM	0.063145	Acc
interembryo	ICM	0.0808331	Acc
intraembryo	ICM	0.060066	Acc
intraembryo	ICM	0.059305	Acc
interembryo	ICM	0.0284904	Acc
interembryo	ICM	0.0244209	Acc
interembryo	ICM	0.0249009	Acc
interembryo	ICM	0.0340236	Acc
interembryo	ICM	0.037043	Acc
interembryo	ICM	0.0435537	Acc
interembryo	ICM	0.047132	Acc
interembryo	ICM	0.0536694	Acc
interembryo	ICM	0.0448865	Acc
interembryo	ICM	0.0559117	Acc
interembryo	ICM	0.0600323	Acc
intraembryo	ICM	0.037411	Acc
intraembryo	ICM	0.0553831	Acc
intraembryo	ICM	0.0512249	Acc
interembryo	ICM	0.0301445	Acc
interembryo	ICM	0.0282898	Acc
interembryo	ICM	0.0271374	Acc
interembryo	ICM	0.0321265	Acc
interembryo	ICM	0.0362506	Acc
interembryo	ICM	0.052263	Acc
interembryo	ICM	0.0589628	Acc
interembryo	ICM	0.0556051	Acc
interembryo	ICM	0.0378482	Acc
interembryo	ICM	0.0656679	Acc
interembryo	ICM	0.0685023	Acc
intraembryo	ICM	0.0404814	Acc
intraembryo	ICM	0.0713183	Acc
intraembryo	ICM	0.0569182	Acc
intraembryo	ICM	0.0583177	Acc
interembryo	4cell	0.0711062	Acc
interembryo	4cell	0.0946943	Acc
interembryo	4cell	0.101436	Acc
interembryo	4cell	0.105253	Acc
interembryo	4cell	0.109246	Acc
intraembryo	4cell	0.128621	Acc
interembryo	4cell	0.0865568	Acc
interembryo	4cell	0.0937181	Acc
interembryo	4cell	0.100733	Acc
interembryo	4cell	0.100205	Acc
interembryo	4cell	0.105767	Acc
interembryo	4cell	0.111167	Acc
interembryo	4cell	0.106098	Acc
interembryo	4cell	0.0841434	Acc
interembryo	4cell	0.11097	Acc
interembryo	4cell	0.105356	Acc
interembryo	4cell	0.107672	Acc
interembryo	4cell	0.0922909	Acc
interembryo	4cell	0.112602	Acc
interembryo	4cell	0.101251	Acc
intraembryo	4cell	0.114281	Acc
interembryo	4cell	0.061443	Acc
interembryo	4cell	0.0789251	Acc
interembryo	4cell	0.0811855	Acc
interembryo	4cell	0.0884164	Acc
interembryo	4cell	0.0815998	Acc
interembryo	4cell	0.10172	Acc
interembryo	4cell	0.101067	Acc
interembryo	4cell	0.0944308	Acc
interembryo	4cell	0.0930345	Acc
interembryo	4cell	0.0700549	Acc
interembryo	4cell	0.09432	Acc
interembryo	4cell	0.10337	Acc
interembryo	4cell	0.10641	Acc
interembryo	4cell	0.110437	Acc
interembryo	4cell	0.12715	Acc
interembryo	4cell	0.124142	Acc
interembryo	4cell	0.104485	Acc
interembryo	4cell	0.103599	Acc
interembryo	4cell	0.0989008	Acc
interembryo	4cell	0.0772494	Acc
interembryo	4cell	0.0912543	Acc
interembryo	4cell	0.102482	Acc
interembryo	4cell	0.115128	Acc
interembryo	4cell	0.118658	Acc
interembryo	4cell	0.131707	Acc
interembryo	4cell	0.135472	Acc
interembryo	4cell	0.120646	Acc
interembryo	4cell	0.11554	Acc
interembryo	4cell	0.112613	Acc
intraembryo	4cell	0.13318	Acc
interembryo	4cell	0.0656843	Acc
interembryo	4cell	0.0843651	Acc
interembryo	4cell	0.0923386	Acc
interembryo	4cell	0.0985944	Acc
interembryo	4cell	0.113938	Acc
interembryo	4cell	0.126396	Acc
interembryo	4cell	0.128183	Acc
interembryo	4cell	0.108035	Acc
interembryo	4cell	0.0993052	Acc
interembryo	4cell	0.107316	Acc
intraembryo	4cell	0.133463	Acc
intraembryo	4cell	0.144787	Acc
interembryo	4cell	0.0792824	Acc
interembryo	4cell	0.0925024	Acc
interembryo	4cell	0.0983788	Acc
interembryo	4cell	0.103319	Acc
interembryo	4cell	0.105123	Acc
interembryo	4cell	0.129116	Acc
interembryo	4cell	0.125969	Acc
interembryo	4cell	0.108523	Acc
interembryo	4cell	0.101375	Acc
interembryo	4cell	0.101797	Acc
intraembryo	4cell	0.126535	Acc
intraembryo	4cell	0.138345	Acc
intraembryo	4cell	0.133468	Acc
interembryo	8cell	0.085232	Acc
interembryo	8cell	0.108227	Acc
interembryo	8cell	0.08974	Acc
interembryo	8cell	0.106096	Acc
interembryo	8cell	0.101668	Acc
interembryo	8cell	0.110187	Acc
interembryo	8cell	0.0968622	Acc
interembryo	8cell	0.107214	Acc
interembryo	8cell	0.0976756	Acc
interembryo	8cell	0.105599	Acc
interembryo	8cell	0.0992552	Acc
interembryo	8cell	0.0956775	Acc
interembryo	8cell	0.117615	Acc
interembryo	8cell	0.123646	Acc
interembryo	8cell	0.118532	Acc
interembryo	8cell	0.119162	Acc
interembryo	8cell	0.115926	Acc
interembryo	8cell	0.108278	Acc
interembryo	8cell	0.105572	Acc
interembryo	8cell	0.115373	Acc
interembryo	8cell	0.0840463	Acc
interembryo	8cell	0.109703	Acc
interembryo	8cell	0.0992433	Acc
interembryo	8cell	0.114695	Acc
interembryo	8cell	0.111541	Acc
interembryo	8cell	0.115684	Acc
interembryo	8cell	0.0958883	Acc
interembryo	8cell	0.130404	Acc
interembryo	8cell	0.0924083	Acc
interembryo	8cell	0.109364	Acc
interembryo	8cell	0.107034	Acc
interembryo	8cell	0.105134	Acc
interembryo	8cell	0.133425	Acc
interembryo	8cell	0.143602	Acc
interembryo	8cell	0.128291	Acc
interembryo	8cell	0.134672	Acc
interembryo	8cell	0.119625	Acc
interembryo	8cell	0.128626	Acc
interembryo	8cell	0.114225	Acc
interembryo	8cell	0.126001	Acc
intraembryo	8cell	0.111924	Acc
interembryo	zygote	0.0701064	Acc
interembryo	8cell	0.0776271	Acc
interembryo	8cell	0.0985228	Acc
interembryo	8cell	0.0944077	Acc
interembryo	8cell	0.108649	Acc
interembryo	8cell	0.116084	Acc
interembryo	8cell	0.106873	Acc
interembryo	8cell	0.100776	Acc
interembryo	8cell	0.102795	Acc
interembryo	8cell	0.0833926	Acc
interembryo	8cell	0.0994153	Acc
interembryo	8cell	0.103131	Acc
interembryo	8cell	0.0952701	Acc
interembryo	8cell	0.130978	Acc
interembryo	8cell	0.132553	Acc
interembryo	8cell	0.125483	Acc
interembryo	8cell	0.132014	Acc
interembryo	8cell	0.123003	Acc
interembryo	8cell	0.115586	Acc
interembryo	8cell	0.111187	Acc
interembryo	8cell	0.127138	Acc
intraembryo	8cell	0.112064	Acc
intraembryo	8cell	0.106885	Acc
interembryo	8cell	0.082564	Acc
interembryo	8cell	0.101343	Acc
interembryo	8cell	0.0973955	Acc
interembryo	8cell	0.117137	Acc
interembryo	8cell	0.111075	Acc
interembryo	8cell	0.111754	Acc
interembryo	8cell	0.093451	Acc
interembryo	8cell	0.113485	Acc
interembryo	8cell	0.0958699	Acc
interembryo	8cell	0.104298	Acc
interembryo	8cell	0.0990034	Acc
interembryo	8cell	0.0905915	Acc
interembryo	8cell	0.127228	Acc
interembryo	8cell	0.135888	Acc
interembryo	8cell	0.12967	Acc
interembryo	8cell	0.136558	Acc
interembryo	8cell	0.117845	Acc
interembryo	8cell	0.120116	Acc
interembryo	8cell	0.111438	Acc
interembryo	8cell	0.117721	Acc
intraembryo	8cell	0.112762	Acc
intraembryo	8cell	0.121482	Acc
intraembryo	8cell	0.108849	Acc
interembryo	8cell	0.076357	Acc
interembryo	8cell	0.0904781	Acc
interembryo	8cell	0.0876732	Acc
interembryo	8cell	0.10376	Acc
interembryo	8cell	0.0914713	Acc
interembryo	8cell	0.0949238	Acc
interembryo	8cell	0.0883987	Acc
interembryo	8cell	0.0992178	Acc
interembryo	8cell	0.0858109	Acc
interembryo	8cell	0.0997591	Acc
interembryo	8cell	0.0974215	Acc
interembryo	8cell	0.0949282	Acc
interembryo	8cell	0.114271	Acc
interembryo	8cell	0.11644	Acc
interembryo	8cell	0.104995	Acc
interembryo	8cell	0.115124	Acc
interembryo	8cell	0.101847	Acc
interembryo	8cell	0.10158	Acc
interembryo	8cell	0.0975782	Acc
interembryo	8cell	0.107951	Acc
intraembryo	8cell	0.100243	Acc
intraembryo	8cell	0.100724	Acc
intraembryo	8cell	0.107786	Acc
intraembryo	8cell	0.105293	Acc
interembryo	8cell	0.0733736	Acc
interembryo	8cell	0.0843478	Acc
interembryo	8cell	0.0838326	Acc
interembryo	8cell	0.0886523	Acc
interembryo	8cell	0.0756232	Acc
interembryo	8cell	0.0955699	Acc
interembryo	8cell	0.0761749	Acc
interembryo	8cell	0.0884577	Acc
interembryo	8cell	0.0769296	Acc
interembryo	8cell	0.0832122	Acc
interembryo	8cell	0.0882012	Acc
interembryo	8cell	0.0788653	Acc
interembryo	8cell	0.102452	Acc
interembryo	8cell	0.101527	Acc
interembryo	8cell	0.0991806	Acc
interembryo	8cell	0.101968	Acc
interembryo	8cell	0.0999255	Acc
interembryo	8cell	0.0956694	Acc
interembryo	8cell	0.0967013	Acc
interembryo	8cell	0.100735	Acc
intraembryo	8cell	0.0878199	Acc
intraembryo	8cell	0.088368	Acc
intraembryo	8cell	0.0852224	Acc
intraembryo	8cell	0.0964362	Acc
intraembryo	8cell	0.0953399	Acc
interembryo	8cell	0.0759387	Acc
interembryo	8cell	0.0922028	Acc
interembryo	8cell	0.087999	Acc
interembryo	8cell	0.0916298	Acc
interembryo	8cell	0.102868	Acc
interembryo	8cell	0.100517	Acc
interembryo	8cell	0.0784332	Acc
interembryo	8cell	0.108823	Acc
interembryo	8cell	0.0844646	Acc
interembryo	8cell	0.0953516	Acc
interembryo	8cell	0.0883245	Acc
interembryo	8cell	0.082797	Acc
interembryo	8cell	0.113316	Acc
interembryo	8cell	0.114319	Acc
interembryo	8cell	0.105907	Acc
interembryo	8cell	0.108349	Acc
interembryo	8cell	0.104115	Acc
interembryo	8cell	0.0973203	Acc
interembryo	8cell	0.104071	Acc
interembryo	8cell	0.0959335	Acc
intraembryo	8cell	0.0879379	Acc
intraembryo	8cell	0.0947925	Acc
intraembryo	8cell	0.118466	Acc
intraembryo	8cell	0.102581	Acc
intraembryo	8cell	0.0884775	Acc
intraembryo	8cell	0.0775862	Acc
interembryo	8cell	0.0665013	Acc
interembryo	8cell	0.0880844	Acc
interembryo	8cell	0.0795641	Acc
interembryo	8cell	0.0911154	Acc
interembryo	8cell	0.0879055	Acc
interembryo	8cell	0.0848372	Acc
interembryo	8cell	0.0791036	Acc
interembryo	8cell	0.0936759	Acc
interembryo	8cell	0.0856539	Acc
interembryo	8cell	0.0820176	Acc
interembryo	8cell	0.0841373	Acc
interembryo	8cell	0.0694598	Acc
interembryo	8cell	0.111181	Acc
interembryo	8cell	0.109397	Acc
interembryo	8cell	0.105123	Acc
interembryo	8cell	0.0969818	Acc
interembryo	8cell	0.106511	Acc
interembryo	8cell	0.0974435	Acc
interembryo	8cell	0.0966601	Acc
interembryo	8cell	0.100941	Acc
intraembryo	8cell	0.0943161	Acc
intraembryo	8cell	0.0925858	Acc
intraembryo	8cell	0.0909984	Acc
intraembryo	8cell	0.0937603	Acc
intraembryo	8cell	0.0843274	Acc
intraembryo	8cell	0.0811123	Acc
intraembryo	8cell	0.0984431	Acc
interembryo	16cell	0.0965752	Acc
interembryo	16cell	0.105457	Acc
interembryo	16cell	0.116476	Acc
interembryo	16cell	0.106445	Acc
interembryo	16cell	0.0885304	Acc
interembryo	16cell	0.112556	Acc
interembryo	16cell	0.105803	Acc
interembryo	16cell	0.0836361	Acc
interembryo	16cell	0.112121	Acc
interembryo	16cell	0.108795	Acc
interembryo	16cell	0.106666	Acc
interembryo	16cell	0.101453	Acc
interembryo	16cell	0.0996065	Acc
interembryo	16cell	0.0944256	Acc
interembryo	16cell	0.0985048	Acc
interembryo	16cell	0.108457	Acc
interembryo	16cell	0.0984497	Acc
interembryo	16cell	0.083013	Acc
interembryo	16cell	0.105191	Acc
interembryo	16cell	0.105262	Acc
interembryo	16cell	0.0825008	Acc
interembryo	16cell	0.107954	Acc
interembryo	16cell	0.105115	Acc
interembryo	16cell	0.104246	Acc
interembryo	16cell	0.0963224	Acc
interembryo	16cell	0.0906957	Acc
intraembryo	16cell	0.0943152	Acc
interembryo	16cell	0.100659	Acc
interembryo	16cell	0.107566	Acc
interembryo	16cell	0.120053	Acc
interembryo	16cell	0.11737	Acc
interembryo	16cell	0.0972442	Acc
interembryo	16cell	0.116099	Acc
interembryo	16cell	0.117803	Acc
interembryo	16cell	0.0950579	Acc
interembryo	16cell	0.126232	Acc
interembryo	16cell	0.11602	Acc
interembryo	16cell	0.123236	Acc
interembryo	16cell	0.122074	Acc
interembryo	16cell	0.109422	Acc
intraembryo	16cell	0.0986363	Acc
intraembryo	16cell	0.104925	Acc
interembryo	16cell	0.0776469	Acc
interembryo	16cell	0.0751067	Acc
interembryo	16cell	0.0913095	Acc
interembryo	16cell	0.0821553	Acc
interembryo	16cell	0.0834038	Acc
interembryo	16cell	0.090084	Acc
interembryo	16cell	0.0938763	Acc
interembryo	16cell	0.0703993	Acc
interembryo	16cell	0.0965517	Acc
interembryo	16cell	0.0907312	Acc
interembryo	16cell	0.0868781	Acc
interembryo	16cell	0.0893261	Acc
interembryo	16cell	0.0727919	Acc
intraembryo	16cell	0.0777287	Acc
intraembryo	16cell	0.0853693	Acc
intraembryo	16cell	0.0909969	Acc
interembryo	zygote	0.0688147	Acc
interembryo	zygote	0.0687888	Acc
interembryo	16cell	0.0945573	Acc
interembryo	16cell	0.102702	Acc
interembryo	16cell	0.115046	Acc
interembryo	16cell	0.109779	Acc
interembryo	16cell	0.0903017	Acc
interembryo	16cell	0.112534	Acc
interembryo	16cell	0.106473	Acc
interembryo	16cell	0.08422	Acc
interembryo	16cell	0.116726	Acc
interembryo	16cell	0.111911	Acc
interembryo	16cell	0.112979	Acc
interembryo	16cell	0.109282	Acc
interembryo	16cell	0.0993178	Acc
intraembryo	16cell	0.108982	Acc
intraembryo	16cell	0.101318	Acc
intraembryo	16cell	0.109494	Acc
intraembryo	16cell	0.0984064	Acc
interembryo	16cell	0.0941861	Acc
interembryo	16cell	0.0977013	Acc
interembryo	16cell	0.11471	Acc
interembryo	16cell	0.103325	Acc
interembryo	16cell	0.0900779	Acc
interembryo	16cell	0.104887	Acc
interembryo	16cell	0.103674	Acc
interembryo	16cell	0.0819837	Acc
interembryo	16cell	0.10973	Acc
interembryo	16cell	0.108522	Acc
interembryo	16cell	0.10747	Acc
interembryo	16cell	0.102534	Acc
interembryo	16cell	0.103058	Acc
intraembryo	16cell	0.100108	Acc
intraembryo	16cell	0.0914812	Acc
intraembryo	16cell	0.102642	Acc
intraembryo	16cell	0.0852907	Acc
intraembryo	16cell	0.103194	Acc
interembryo	16cell	0.105996	Acc
interembryo	16cell	0.115152	Acc
interembryo	16cell	0.128304	Acc
interembryo	16cell	0.122354	Acc
interembryo	16cell	0.105233	Acc
interembryo	16cell	0.122682	Acc
interembryo	16cell	0.12155	Acc
interembryo	16cell	0.0960045	Acc
interembryo	16cell	0.133486	Acc
interembryo	16cell	0.119599	Acc
interembryo	16cell	0.125788	Acc
interembryo	16cell	0.12399	Acc
interembryo	16cell	0.115969	Acc
intraembryo	16cell	0.111258	Acc
intraembryo	16cell	0.108222	Acc
intraembryo	16cell	0.117493	Acc
intraembryo	16cell	0.097688	Acc
intraembryo	16cell	0.121143	Acc
intraembryo	16cell	0.117078	Acc
interembryo	16cell	0.106474	Acc
interembryo	16cell	0.116008	Acc
interembryo	16cell	0.127427	Acc
interembryo	16cell	0.123277	Acc
interembryo	16cell	0.093783	Acc
interembryo	16cell	0.123188	Acc
interembryo	16cell	0.123563	Acc
interembryo	16cell	0.100391	Acc
interembryo	16cell	0.137774	Acc
interembryo	16cell	0.121477	Acc
interembryo	16cell	0.125407	Acc
interembryo	16cell	0.126011	Acc
interembryo	16cell	0.117782	Acc
intraembryo	16cell	0.114107	Acc
intraembryo	16cell	0.100817	Acc
intraembryo	16cell	0.117984	Acc
intraembryo	16cell	0.088565	Acc
intraembryo	16cell	0.121972	Acc
intraembryo	16cell	0.111651	Acc
intraembryo	16cell	0.135404	Acc
interembryo	zygote	0.0607746	Acc
interembryo	zygote	0.0591387	Acc
interembryo	zygote	0.0565738	Acc
interembryo	zygote	0.0720612	Acc
interembryo	zygote	0.0653783	Acc
interembryo	zygote	0.0626102	Acc
interembryo	zygote	0.0742598	Acc
interembryo	zygote	0.069905	Acc
interembryo	zygote	0.0641379	Acc
interembryo	zygote	0.0649202	Acc
interembryo	zygote	0.0741362	Acc
interembryo	zygote	0.0763876	Acc
interembryo	zygote	0.076422	Acc
interembryo	zygote	0.0760435	Acc
interembryo	zygote	0.0723999	Acc
interembryo	zygote	0.0708126	Acc
interembryo	zygote	0.0840077	Acc
interembryo	zygote	0.0756313	Acc
interembryo	2cell	0.27664	Acc
interembryo	2cell	0.250553	Acc
interembryo	2cell	0.208395	Acc
interembryo	2cell	0.237531	Acc
interembryo	2cell	0.240596	Acc
interembryo	2cell	0.24136	Acc
interembryo	2cell	0.242096	Acc
interembryo	2cell	0.233968	Acc
interembryo	2cell	0.186955	Acc
interembryo	2cell	0.210376	Acc
interembryo	2cell	0.202794	Acc
interembryo	2cell	0.205082	Acc
intraembryo	2cell	0.235937	Acc
interembryo	2cell	0.276323	Acc
interembryo	2cell	0.24887	Acc
interembryo	2cell	0.210933	Acc
interembryo	2cell	0.230989	Acc
interembryo	2cell	0.235279	Acc
interembryo	2cell	0.236162	Acc
interembryo	2cell	0.294015	Acc
interembryo	2cell	0.256546	Acc
interembryo	2cell	0.275116	Acc
interembryo	2cell	0.238213	Acc
interembryo	2cell	0.219009	Acc
interembryo	2cell	0.230818	Acc
interembryo	2cell	0.250862	Acc
interembryo	2cell	0.252231	Acc
interembryo	2cell	0.279999	Acc
interembryo	2cell	0.238234	Acc
interembryo	2cell	0.275328	Acc
interembryo	2cell	0.257372	Acc
interembryo	2cell	0.218028	Acc
interembryo	2cell	0.194663	Acc
interembryo	2cell	0.214837	Acc
interembryo	2cell	0.227945	Acc
interembryo	2cell	0.232233	Acc
interembryo	2cell	0.25774	Acc
interembryo	2cell	0.221336	Acc
interembryo	2cell	0.25409	Acc
intraembryo	2cell	0.272162	Acc
interembryo	2cell	0.215694	Acc
interembryo	2cell	0.178597	Acc
interembryo	2cell	0.184597	Acc
interembryo	2cell	0.179811	Acc
interembryo	2cell	0.219273	Acc
interembryo	2cell	0.213434	Acc
interembryo	2cell	0.210862	Acc
interembryo	2cell	0.177736	Acc
interembryo	2cell	0.207144	Acc
interembryo	2cell	0.227722	Acc
interembryo	2cell	0.209343	Acc
interembryo	2cell	0.266767	Acc
interembryo	2cell	0.234618	Acc
interembryo	2cell	0.209517	Acc
interembryo	2cell	0.226257	Acc
interembryo	2cell	0.241048	Acc
interembryo	2cell	0.237293	Acc
interembryo	2cell	0.272625	Acc
interembryo	2cell	0.233269	Acc
interembryo	2cell	0.267882	Acc
interembryo	2cell	0.270778	Acc
interembryo	2cell	0.247151	Acc
interembryo	2cell	0.205908	Acc
interembryo	2cell	0.221168	Acc
interembryo	2cell	0.19755	Acc
interembryo	2cell	0.181848	Acc
interembryo	2cell	0.192142	Acc
interembryo	2cell	0.205918	Acc
interembryo	2cell	0.203512	Acc
interembryo	2cell	0.218193	Acc
interembryo	2cell	0.18979	Acc
interembryo	2cell	0.217529	Acc
interembryo	2cell	0.223569	Acc
interembryo	2cell	0.209681	Acc
interembryo	2cell	0.183876	Acc
intraembryo	2cell	0.220429	Acc
interembryo	4cell	0.0675931	Acc
interembryo	4cell	0.0672587	Acc
interembryo	4cell	0.0765539	Acc
interembryo	4cell	0.0816617	Acc
interembryo	4cell	0.0802468	Acc
interembryo	4cell	0.0991212	Acc
interembryo	4cell	0.0929558	Acc
interembryo	4cell	0.0800191	Acc
interembryo	4cell	0.0752172	Acc
interembryo	4cell	0.0756538	Acc
interembryo	4cell	0.0919978	Acc
interembryo	4cell	0.0997546	Acc
interembryo	4cell	0.0976449	Acc
interembryo	4cell	0.0963335	Acc
interembryo	4cell	0.0685086	Acc
interembryo	4cell	0.0893261	Acc
interembryo	4cell	0.0947463	Acc
interembryo	4cell	0.0976724	Acc
interembryo	4cell	0.103318	Acc
interembryo	4cell	0.11003	Acc
interembryo	4cell	0.107541	Acc
interembryo	4cell	0.100431	Acc
interembryo	4cell	0.0937248	Acc
interembryo	4cell	0.0843972	Acc
interembryo	4cell	0.113069	Acc
interembryo	4cell	0.12097	Acc
interembryo	4cell	0.117216	Acc
interembryo	4cell	0.110504	Acc
intraembryo	4cell	0.0980993	Acc
interembryo	4cell	0.0778341	Acc
interembryo	4cell	0.0949478	Acc
interembryo	4cell	0.102769	Acc
interembryo	4cell	0.106203	Acc
interembryo	4cell	0.10646	Acc
interembryo	4cell	0.11732	Acc
interembryo	4cell	0.112092	Acc
interembryo	4cell	0.101287	Acc
interembryo	4cell	0.097578	Acc
interembryo	4cell	0.0875745	Acc
interembryo	4cell	0.114447	Acc
interembryo	4cell	0.118794	Acc
interembryo	4cell	0.122972	Acc
interembryo	4cell	0.119376	Acc
intraembryo	4cell	0.101513	Acc
intraembryo	4cell	0.118971	Acc
interembryo	4cell	0.069372	Acc
interembryo	4cell	0.0879868	Acc
interembryo	4cell	0.0954436	Acc
interembryo	4cell	0.0908946	Acc
interembryo	4cell	0.102794	Acc
interembryo	4cell	0.118635	Acc
interembryo	4cell	0.117301	Acc
interembryo	4cell	0.104956	Acc
interembryo	4cell	0.103327	Acc
interembryo	4cell	0.0921483	Acc
interembryo	4cell	0.11813	Acc
interembryo	4cell	0.130358	Acc
interembryo	4cell	0.124975	Acc
interembryo	4cell	0.115891	Acc
intraembryo	4cell	0.100327	Acc
intraembryo	4cell	0.115608	Acc
intraembryo	4cell	0.13314	Acc
interembryo	4cell	0.0726767	Acc
interembryo	4cell	0.0817285	Acc
interembryo	4cell	0.0942865	Acc
interembryo	4cell	0.0893165	Acc
interembryo	4cell	0.0737974	Acc
interembryo	4cell	0.0903989	Acc
interembryo	4cell	0.0837342	Acc
interembryo	4cell	0.0874508	Acc
interembryo	4cell	0.0856938	Acc
interembryo	4cell	0.0757752	Acc
interembryo	4cell	0.0893256	Acc
interembryo	4cell	0.0868781	Acc
interembryo	4cell	0.0801604	Acc
interembryo	4cell	0.0865675	Acc
interembryo	4cell	0.0710726	Acc
interembryo	4cell	0.0790492	Acc
interembryo	4cell	0.0923644	Acc
interembryo	4cell	0.0789885	Acc
interembryo	4cell	0.0862623	Acc
interembryo	4cell	0.104695	Acc
interembryo	4cell	0.109886	Acc
interembryo	4cell	0.116229	Acc
interembryo	4cell	0.10771	Acc
interembryo	4cell	0.122307	Acc
interembryo	4cell	0.106282	Acc
interembryo	4cell	0.108966	Acc
interembryo	4cell	0.105219	Acc
interembryo	4cell	0.0889241	Acc
interembryo	4cell	0.111219	Acc
interembryo	4cell	0.112708	Acc
interembryo	4cell	0.107208	Acc
interembryo	4cell	0.114038	Acc
interembryo	4cell	0.0854874	Acc
interembryo	4cell	0.107715	Acc
interembryo	4cell	0.114348	Acc
interembryo	4cell	0.0990681	Acc
intraembryo	4cell	0.0916982	Acc
interembryo	4cell	0.0810637	Acc
interembryo	4cell	0.0862294	Acc
interembryo	4cell	0.0976344	Acc
interembryo	4cell	0.0958651	Acc
interembryo	4cell	0.0942834	Acc
interembryo	4cell	0.0989633	Acc
interembryo	4cell	0.0901051	Acc
interembryo	4cell	0.096145	Acc
interembryo	4cell	0.09423	Acc
interembryo	4cell	0.0797278	Acc
interembryo	4cell	0.100593	Acc
interembryo	4cell	0.103416	Acc
interembryo	4cell	0.0960871	Acc
interembryo	4cell	0.0999013	Acc
interembryo	4cell	0.0748546	Acc
interembryo	4cell	0.092837	Acc
interembryo	4cell	0.102012	Acc
interembryo	4cell	0.0927384	Acc
interembryo	4cell	0.0854346	Acc
interembryo	4cell	0.106151	Acc
interembryo	4cell	0.0733617	Acc
interembryo	4cell	0.0882158	Acc
interembryo	4cell	0.0966013	Acc
interembryo	4cell	0.0999853	Acc
interembryo	4cell	0.0889411	Acc
interembryo	4cell	0.103816	Acc
interembryo	4cell	0.0948805	Acc
interembryo	4cell	0.101214	Acc
interembryo	4cell	0.098538	Acc
interembryo	4cell	0.0895915	Acc
interembryo	4cell	0.101614	Acc
interembryo	4cell	0.107928	Acc
interembryo	4cell	0.0983493	Acc
interembryo	4cell	0.0966283	Acc
interembryo	4cell	0.0802997	Acc
interembryo	4cell	0.0950771	Acc
interembryo	4cell	0.098383	Acc
interembryo	4cell	0.0949989	Acc
interembryo	4cell	0.0831511	Acc
interembryo	4cell	0.102641	Acc
intraembryo	4cell	0.101248	Acc
interembryo	4cell	0.0859245	Acc
interembryo	4cell	0.0856597	Acc
interembryo	4cell	0.101019	Acc
interembryo	4cell	0.096846	Acc
interembryo	4cell	0.0941096	Acc
interembryo	4cell	0.107528	Acc
interembryo	4cell	0.0991568	Acc
interembryo	4cell	0.0941376	Acc
interembryo	4cell	0.0971894	Acc
interembryo	4cell	0.0758416	Acc
interembryo	4cell	0.101162	Acc
interembryo	4cell	0.104249	Acc
interembryo	4cell	0.1001	Acc
interembryo	4cell	0.106285	Acc
interembryo	4cell	0.0916381	Acc
interembryo	4cell	0.100627	Acc
interembryo	4cell	0.109291	Acc
interembryo	4cell	0.103386	Acc
interembryo	4cell	0.0876498	Acc
interembryo	4cell	0.108799	Acc
interembryo	4cell	0.0914794	Acc
interembryo	4cell	0.0933106	Acc
interembryo	4cell	0.0851837	Acc
interembryo	4cell	0.100504	Acc
interembryo	4cell	0.10183	Acc
interembryo	4cell	0.101889	Acc
interembryo	4cell	0.0963165	Acc
interembryo	4cell	0.110172	Acc
interembryo	4cell	0.104148	Acc
interembryo	4cell	0.0938019	Acc
interembryo	4cell	0.0915519	Acc
interembryo	4cell	0.076978	Acc
interembryo	4cell	0.108765	Acc
interembryo	4cell	0.106205	Acc
interembryo	4cell	0.101751	Acc
interembryo	4cell	0.10707	Acc
interembryo	4cell	0.0904569	Acc
interembryo	4cell	0.101137	Acc
interembryo	4cell	0.114017	Acc
interembryo	4cell	0.100757	Acc
interembryo	4cell	0.0892899	Acc
interembryo	4cell	0.11023	Acc
interembryo	4cell	0.0969843	Acc
interembryo	4cell	0.0956357	Acc
intraembryo	4cell	0.107265	Acc
interembryo	4cell	0.0892765	Acc
interembryo	4cell	0.106127	Acc
interembryo	4cell	0.118054	Acc
interembryo	4cell	0.110433	Acc
interembryo	4cell	0.111295	Acc
interembryo	4cell	0.128754	Acc
interembryo	4cell	0.115089	Acc
interembryo	4cell	0.115476	Acc
interembryo	4cell	0.111396	Acc
interembryo	4cell	0.097175	Acc
interembryo	4cell	0.117697	Acc
interembryo	4cell	0.132011	Acc
interembryo	4cell	0.11842	Acc
interembryo	4cell	0.117493	Acc
interembryo	4cell	0.0911809	Acc
interembryo	4cell	0.113587	Acc
interembryo	4cell	0.111776	Acc
interembryo	4cell	0.11415	Acc
interembryo	4cell	0.0914766	Acc
interembryo	4cell	0.122082	Acc
interembryo	4cell	0.0987034	Acc
interembryo	4cell	0.103038	Acc
interembryo	4cell	0.0967791	Acc
interembryo	4cell	0.104862	Acc
interembryo	4cell	0.0812575	Acc
interembryo	4cell	0.101644	Acc
interembryo	4cell	0.111084	Acc
interembryo	4cell	0.115157	Acc
interembryo	4cell	0.111502	Acc
interembryo	4cell	0.127986	Acc
interembryo	4cell	0.116339	Acc
interembryo	4cell	0.113027	Acc
interembryo	4cell	0.110926	Acc
interembryo	4cell	0.101424	Acc
interembryo	4cell	0.116055	Acc
interembryo	4cell	0.134431	Acc
interembryo	4cell	0.124346	Acc
interembryo	4cell	0.118259	Acc
interembryo	4cell	0.0911585	Acc
interembryo	4cell	0.109018	Acc
interembryo	4cell	0.117415	Acc
interembryo	4cell	0.110729	Acc
interembryo	4cell	0.0876963	Acc
interembryo	4cell	0.12268	Acc
interembryo	4cell	0.102261	Acc
interembryo	4cell	0.104265	Acc
interembryo	4cell	0.102829	Acc
interembryo	4cell	0.103262	Acc
intraembryo	4cell	0.134509	Acc
same mother	4cell	0.108455	Acc
different mother	4cell	0.0914603	Acc
different mother	4cell	0.109335	Acc
same mother	8cell	0.0816638	Acc
different mother	8cell	0.0773657	Acc
different mother	8cell	0.105775	Acc
different mother	8cell	0.0895818	Acc
different mother	8cell	0.109634	Acc
same mother	8cell	0.106364	Acc
different mother	8cell	0.0766882	Acc
different mother	8cell	0.106721	Acc
different mother	8cell	0.0984329	Acc
different mother	8cell	0.111335	Acc
different mother	8cell	0.0845798	Acc
different mother	8cell	0.106708	Acc
different mother	8cell	0.101016	Acc
different mother	8cell	0.111707	Acc
same mother	8cell	0.123187	Acc
different mother	8cell	0.11631	Acc
different mother	8cell	0.0954537	Acc
different mother	8cell	0.106654	Acc
different mother	8cell	0.116013	Acc
different mother	8cell	0.131614	Acc
same mother	8cell	0.113884	Acc
different mother	8cell	0.109034	Acc
different mother	8cell	0.136309	Acc
different mother	8cell	0.101132	Acc
different mother	8cell	0.12621	Acc
different mother	8cell	0.0928342	Acc
different mother	8cell	0.119517	Acc
different mother	8cell	0.0988614	Acc
different mother	8cell	0.109068	Acc
same mother	8cell	0.127459	Acc
same mother	8cell	0.170705	Acc
different mother	8cell	0.153547	Acc
different mother	8cell	0.160369	Acc
different mother	8cell	0.160572	Acc
different mother	8cell	0.164467	Acc
same mother	8cell	0.15921	Acc
different mother	8cell	0.141782	Acc
different mother	8cell	0.151609	Acc
different mother	8cell	0.140129	Acc
different mother	8cell	0.138469	Acc
different mother	8cell	0.150346	Acc
different mother	8cell	0.15738	Acc
different mother	8cell	0.140617	Acc
different mother	8cell	0.147963	Acc
same mother	8cell	0.13564	Acc
different mother	8cell	0.135665	Acc
different mother	8cell	0.142917	Acc
different mother	8cell	0.137252	Acc
different mother	8cell	0.140281	Acc
different mother	8cell	0.129896	Acc
different mother	8cell	0.127284	Acc
different mother	8cell	0.144724	Acc
different mother	8cell	0.152751	Acc
different mother	8cell	0.142933	Acc
different mother	8cell	0.151758	Acc
different mother	8cell	0.133728	Acc
different mother	8cell	0.133959	Acc
same mother	8cell	0.133669	Acc
same mother	2cell	0.203776	Acc
same mother	L4cell	0.121746	Acc
different mother	L4cell	0.0946752	Acc
different mother	L4cell	0.0940997	Acc
different mother	L4cell	0.134478	Acc
different mother	L4cell	0.108535	Acc
same mother	L4cell	0.10054	Acc
different mother	L4cell	0.127923	Acc
different mother	L4cell	0.0789417	Acc
same mother	L4cell	0.0852116	Acc
same mother	L4cell	0.0791404	Acc
different mother	L4cell	0.0821152	Acc
different mother	L4cell	0.0954928	Acc
different mother	L4cell	0.092185	Acc
different mother	L4cell	0.109452	Acc
same mother	L4cell	0.132377	Acc
same mother	2cell	0.252999	Acc
different mother	L4cell	0.0951084	Acc
different mother	L4cell	0.0790424	Acc
same mother	L4cell	0.0875228	Acc
same mother	L4cell	0.0909038	Acc
different mother	L4cell	0.0737592	Acc
different mother	L4cell	0.111996	Acc
different mother	L4cell	0.0769433	Acc
different mother	L4cell	0.10192	Acc
same mother	L4cell	0.0927804	Acc
different mother	4cell	0.101175	Acc
same mother	4cell	0.128621	Acc
same mother	4cell	0.114281	Acc
same mother	4cell	0.13318	Acc
different mother	4cell	0.133463	Acc
different mother	4cell	0.144787	Acc
different mother	4cell	0.126535	Acc
different mother	4cell	0.138345	Acc
same mother	4cell	0.133468	Acc
same mother	8cell	0.111924	Acc
different mother	8cell	0.112064	Acc
different mother	8cell	0.106885	Acc
different mother	8cell	0.112762	Acc
different mother	8cell	0.121482	Acc
same mother	8cell	0.108849	Acc
different mother	8cell	0.100243	Acc
different mother	8cell	0.100724	Acc
different mother	8cell	0.107786	Acc
different mother	8cell	0.105293	Acc
different mother	8cell	0.0878199	Acc
different mother	8cell	0.088368	Acc
different mother	8cell	0.0852224	Acc
different mother	8cell	0.0964362	Acc
same mother	8cell	0.0953399	Acc
different mother	8cell	0.0879379	Acc
different mother	8cell	0.0947925	Acc
different mother	8cell	0.118466	Acc
different mother	8cell	0.102581	Acc
different mother	8cell	0.0884775	Acc
different mother	8cell	0.0775862	Acc
different mother	8cell	0.0943161	Acc
different mother	8cell	0.0925858	Acc
different mother	8cell	0.0909984	Acc
different mother	8cell	0.0937603	Acc
different mother	8cell	0.0843274	Acc
different mother	8cell	0.0811123	Acc
same mother	8cell	0.0984431	Acc
same mother	2cell	0.235937	Acc
same mother	2cell	0.272162	Acc
same mother	2cell	0.220429	Acc
same mother	4cell	0.0980993	Acc
different mother	4cell	0.101513	Acc
different mother	4cell	0.118971	Acc
different mother	4cell	0.100327	Acc
different mother	4cell	0.115608	Acc
same mother	4cell	0.13314	Acc
different mother	4cell	0.0916982	Acc
same mother	4cell	0.101248	Acc
different mother	4cell	0.107265	Acc
same mother	4cell	0.134509	Acc
same grand	4cell	0.108455	Acc
same grand	4cell	0.0914603	Acc
same grand	4cell	0.109335	Acc
same grand	8cell	0.0816638	Acc
same grand	8cell	0.0773657	Acc
same grand	8cell	0.105775	Acc
same grand	8cell	0.0895818	Acc
same grand	8cell	0.109634	Acc
same grand	8cell	0.106364	Acc
different grand	8cell	0.0766882	Acc
different grand	8cell	0.106721	Acc
different grand	8cell	0.0984329	Acc
different grand	8cell	0.111335	Acc
different grand	8cell	0.0845798	Acc
different grand	8cell	0.106708	Acc
different grand	8cell	0.101016	Acc
different grand	8cell	0.111707	Acc
same grand	8cell	0.123187	Acc
different grand	8cell	0.11631	Acc
same grand	8cell	0.0954537	Acc
different grand	8cell	0.106654	Acc
same grand	8cell	0.116013	Acc
different grand	8cell	0.131614	Acc
same grand	8cell	0.113884	Acc
different grand	8cell	0.109034	Acc
same grand	8cell	0.136309	Acc
different grand	8cell	0.101132	Acc
different grand	8cell	0.12621	Acc
different grand	8cell	0.0928342	Acc
same grand	8cell	0.119517	Acc
different grand	8cell	0.0988614	Acc
different grand	8cell	0.109068	Acc
same grand	8cell	0.127459	Acc
same grand	8cell	0.170705	Acc
different grand	8cell	0.153547	Acc
different grand	8cell	0.160369	Acc
different grand	8cell	0.160572	Acc
different grand	8cell	0.164467	Acc
same grand	8cell	0.15921	Acc
same grand	8cell	0.141782	Acc
same grand	8cell	0.151609	Acc
different grand	8cell	0.140129	Acc
different grand	8cell	0.138469	Acc
same grand	8cell	0.150346	Acc
same grand	8cell	0.15738	Acc
different grand	8cell	0.140617	Acc
different grand	8cell	0.147963	Acc
same grand	8cell	0.13564	Acc
different grand	8cell	0.135665	Acc
different grand	8cell	0.142917	Acc
same grand	8cell	0.137252	Acc
same grand	8cell	0.140281	Acc
different grand	8cell	0.129896	Acc
different grand	8cell	0.127284	Acc
different grand	8cell	0.144724	Acc
different grand	8cell	0.152751	Acc
same grand	8cell	0.142933	Acc
same grand	8cell	0.151758	Acc
different grand	8cell	0.133728	Acc
different grand	8cell	0.133959	Acc
same grand	8cell	0.133669	Acc
same grand	L4cell	0.121746	Acc
same grand	L4cell	0.0946752	Acc
same grand	L4cell	0.0940997	Acc
same grand	L4cell	0.134478	Acc
same grand	L4cell	0.108535	Acc
same grand	L4cell	0.10054	Acc
same grand	L4cell	0.127923	Acc
same grand	L4cell	0.0789417	Acc
same grand	L4cell	0.0852116	Acc
same grand	L4cell	0.0791404	Acc
same grand	L4cell	0.0821152	Acc
same grand	L4cell	0.0954928	Acc
same grand	L4cell	0.092185	Acc
same grand	L4cell	0.109452	Acc
same grand	L4cell	0.132377	Acc
same grand	L4cell	0.0951084	Acc
same grand	L4cell	0.0790424	Acc
same grand	L4cell	0.0875228	Acc
same grand	L4cell	0.0909038	Acc
same grand	L4cell	0.0737592	Acc
same grand	L4cell	0.111996	Acc
same grand	L4cell	0.0769433	Acc
same grand	L4cell	0.10192	Acc
same grand	L4cell	0.0927804	Acc
same grand	4cell	0.101175	Acc
same grand	4cell	0.128621	Acc
same grand	4cell	0.114281	Acc
same grand	4cell	0.13318	Acc
same grand	4cell	0.133463	Acc
same grand	4cell	0.144787	Acc
same grand	4cell	0.126535	Acc
same grand	4cell	0.138345	Acc
same grand	4cell	0.133468	Acc
same grand	8cell	0.111924	Acc
same grand	8cell	0.112064	Acc
same grand	8cell	0.106885	Acc
same grand	8cell	0.112762	Acc
same grand	8cell	0.121482	Acc
same grand	8cell	0.108849	Acc
different grand	8cell	0.100243	Acc
different grand	8cell	0.100724	Acc
different grand	8cell	0.107786	Acc
different grand	8cell	0.105293	Acc
different grand	8cell	0.0878199	Acc
different grand	8cell	0.088368	Acc
different grand	8cell	0.0852224	Acc
different grand	8cell	0.0964362	Acc
same grand	8cell	0.0953399	Acc
different grand	8cell	0.0879379	Acc
different grand	8cell	0.0947925	Acc
different grand	8cell	0.118466	Acc
different grand	8cell	0.102581	Acc
same grand	8cell	0.0884775	Acc
same grand	8cell	0.0775862	Acc
different grand	8cell	0.0943161	Acc
different grand	8cell	0.0925858	Acc
different grand	8cell	0.0909984	Acc
different grand	8cell	0.0937603	Acc
same grand	8cell	0.0843274	Acc
same grand	8cell	0.0811123	Acc
same grand	8cell	0.0984431	Acc
same grand	4cell	0.0980993	Acc
same grand	4cell	0.101513	Acc
same grand	4cell	0.118971	Acc
same grand	4cell	0.100327	Acc
same grand	4cell	0.115608	Acc
same grand	4cell	0.13314	Acc
same grand	4cell	0.0916982	Acc
same grand	4cell	0.101248	Acc
same grand	4cell	0.107265	Acc
same grand	4cell	0.134509	Acc

## Sheet: Figure2h_Met
Type	Stage	cor	Data
intraembryo	L4cell	0.617175	Met
intraembryo	L4cell	0.664508	Met
intraembryo	L4cell	0.772782	Met
intraembryo	L4cell	0.698228	Met
intraembryo	L4cell	0.587332	Met
intraembryo	L4cell	0.551295	Met
interembryo	L4cell	0.595593	Met
interembryo	L4cell	0.56359	Met
interembryo	L4cell	0.564195	Met
interembryo	L4cell	0.63165	Met
interembryo	L4cell	0.575818	Met
interembryo	L4cell	0.571712	Met
interembryo	L4cell	0.587299	Met
interembryo	L4cell	0.608276	Met
intraembryo	L4cell	0.741328	Met
interembryo	L4cell	0.617252	Met
interembryo	L4cell	0.635121	Met
interembryo	L4cell	0.639949	Met
interembryo	L4cell	0.658241	Met
intraembryo	L4cell	0.794431	Met
intraembryo	L4cell	0.753866	Met
interembryo	L4cell	0.606723	Met
interembryo	L4cell	0.548698	Met
interembryo	L4cell	0.570578	Met
interembryo	L4cell	0.608393	Met
interembryo	L4cell	0.646898	Met
interembryo	L4cell	0.607706	Met
interembryo	L4cell	0.651385	Met
interembryo	L4cell	0.586834	Met
interembryo	L4cell	0.590628	Met
interembryo	L4cell	0.597098	Met
interembryo	L4cell	0.575746	Met
interembryo	L4cell	0.595261	Met
interembryo	L4cell	0.579583	Met
interembryo	L4cell	0.63227	Met
intraembryo	L4cell	0.481557	Met
interembryo	L4cell	0.650497	Met
interembryo	L4cell	0.495915	Met
interembryo	L4cell	0.529315	Met
interembryo	L4cell	0.627414	Met
interembryo	L4cell	0.645712	Met
interembryo	L4cell	0.601076	Met
interembryo	L4cell	0.660248	Met
intraembryo	L4cell	0.670541	Met
intraembryo	L4cell	0.625959	Met
interembryo	L4cell	0.56911	Met
interembryo	L4cell	0.640414	Met
interembryo	L4cell	0.629642	Met
interembryo	L4cell	0.564115	Met
interembryo	L4cell	0.656968	Met
interembryo	L4cell	0.627969	Met
interembryo	L4cell	0.651156	Met
intraembryo	L4cell	0.638923	Met
intraembryo	L4cell	0.698629	Met
intraembryo	L4cell	0.514968	Met
interembryo	L4cell	0.694299	Met
interembryo	L4cell	0.643246	Met
interembryo	L4cell	0.641471	Met
interembryo	L4cell	0.588927	Met
interembryo	L4cell	0.598608	Met
interembryo	L4cell	0.584088	Met
interembryo	L4cell	0.598935	Met
interembryo	L4cell	0.54874	Met
interembryo	L4cell	0.607702	Met
interembryo	L4cell	0.593313	Met
interembryo	L4cell	0.594862	Met
interembryo	L4cell	0.625328	Met
interembryo	L4cell	0.677791	Met
interembryo	L4cell	0.630661	Met
interembryo	L4cell	0.564114	Met
interembryo	L4cell	0.547957	Met
interembryo	L4cell	0.539391	Met
interembryo	L4cell	0.619197	Met
interembryo	L4cell	0.57943	Met
interembryo	L4cell	0.53622	Met
interembryo	L4cell	0.513238	Met
interembryo	L4cell	0.603415	Met
intraembryo	L4cell	0.520166	Met
interembryo	L4cell	0.674289	Met
interembryo	L4cell	0.671133	Met
interembryo	L4cell	0.643391	Met
interembryo	L4cell	0.601842	Met
interembryo	L4cell	0.566863	Met
interembryo	L4cell	0.58741	Met
interembryo	L4cell	0.603072	Met
interembryo	L4cell	0.545759	Met
interembryo	L4cell	0.628102	Met
interembryo	L4cell	0.549675	Met
interembryo	L4cell	0.66006	Met
intraembryo	L4cell	0.699231	Met
intraembryo	L4cell	0.684703	Met
interembryo	L4cell	0.671914	Met
interembryo	L4cell	0.669422	Met
interembryo	L4cell	0.661097	Met
interembryo	L4cell	0.602189	Met
interembryo	L4cell	0.660476	Met
interembryo	L4cell	0.606317	Met
interembryo	L4cell	0.685794	Met
interembryo	L4cell	0.623343	Met
interembryo	L4cell	0.566521	Met
interembryo	L4cell	0.616754	Met
interembryo	L4cell	0.601592	Met
intraembryo	L4cell	0.709804	Met
intraembryo	L4cell	0.684512	Met
intraembryo	L4cell	0.571404	Met
interembryo	L4cell	0.671779	Met
interembryo	L4cell	0.638773	Met
interembryo	L4cell	0.620461	Met
interembryo	L4cell	0.589602	Met
interembryo	L4cell	0.546238	Met
interembryo	L4cell	0.552343	Met
interembryo	L4cell	0.578503	Met
interembryo	L4cell	0.625818	Met
interembryo	L4cell	0.531975	Met
interembryo	L4cell	0.572807	Met
interembryo	L4cell	0.602506	Met
interembryo	L4cell	0.594244	Met
interembryo	L4cell	0.670013	Met
interembryo	L4cell	0.654041	Met
interembryo	L4cell	0.63222	Met
interembryo	L4cell	0.69772	Met
interembryo	L4cell	0.680888	Met
interembryo	L4cell	0.660309	Met
interembryo	L4cell	0.593516	Met
interembryo	L4cell	0.594224	Met
interembryo	L4cell	0.562334	Met
interembryo	L4cell	0.629851	Met
interembryo	L4cell	0.553864	Met
interembryo	L4cell	0.640783	Met
interembryo	L4cell	0.592184	Met
interembryo	L4cell	0.628217	Met
interembryo	L4cell	0.705277	Met
interembryo	L4cell	0.606609	Met
interembryo	L4cell	0.661497	Met
interembryo	L4cell	0.678874	Met
intraembryo	L4cell	0.635629	Met
interembryo	L4cell	0.638147	Met
interembryo	L4cell	0.653275	Met
interembryo	L4cell	0.610517	Met
interembryo	L4cell	0.575489	Met
interembryo	L4cell	0.562333	Met
interembryo	L4cell	0.553699	Met
interembryo	L4cell	0.593179	Met
interembryo	L4cell	0.565415	Met
interembryo	L4cell	0.5837	Met
interembryo	L4cell	0.533014	Met
interembryo	L4cell	0.645342	Met
interembryo	L4cell	0.623157	Met
interembryo	L4cell	0.60369	Met
interembryo	L4cell	0.664933	Met
interembryo	L4cell	0.587506	Met
intraembryo	L4cell	0.670184	Met
intraembryo	L4cell	0.703338	Met
interembryo	L4cell	0.645186	Met
interembryo	L4cell	0.569038	Met
interembryo	L4cell	0.592687	Met
interembryo	L4cell	0.548442	Met
interembryo	L4cell	0.535904	Met
interembryo	L4cell	0.518397	Met
interembryo	L4cell	0.576812	Met
interembryo	L4cell	0.5496	Met
interembryo	L4cell	0.511162	Met
interembryo	L4cell	0.587174	Met
interembryo	L4cell	0.50171	Met
interembryo	L4cell	0.569286	Met
interembryo	L4cell	0.582837	Met
interembryo	L4cell	0.5359	Met
interembryo	L4cell	0.6498	Met
intraembryo	L4cell	0.667375	Met
intraembryo	L4cell	0.659723	Met
intraembryo	L4cell	0.545569	Met
intraembryo	16cell	0.729049	Met
intraembryo	16cell	0.768436	Met
intraembryo	16cell	0.836438	Met
intraembryo	16cell	0.772126	Met
intraembryo	16cell	0.831257	Met
intraembryo	16cell	0.861079	Met
intraembryo	16cell	0.755834	Met
intraembryo	16cell	0.83676	Met
intraembryo	16cell	0.855203	Met
intraembryo	16cell	0.853949	Met
intraembryo	16cell	0.693416	Met
intraembryo	16cell	0.741769	Met
intraembryo	16cell	0.761852	Met
intraembryo	16cell	0.766844	Met
intraembryo	16cell	0.769696	Met
intraembryo	16cell	0.714488	Met
intraembryo	16cell	0.784075	Met
intraembryo	16cell	0.804351	Met
intraembryo	16cell	0.806857	Met
intraembryo	16cell	0.813342	Met
intraembryo	16cell	0.798761	Met
intraembryo	16cell	0.70109	Met
intraembryo	16cell	0.754113	Met
intraembryo	16cell	0.767002	Met
intraembryo	16cell	0.7859	Met
intraembryo	16cell	0.791116	Met
intraembryo	16cell	0.782233	Met
intraembryo	16cell	0.840549	Met
interembryo	16cell	0.629974	Met
interembryo	16cell	0.599284	Met
interembryo	16cell	0.628443	Met
interembryo	16cell	0.641657	Met
interembryo	16cell	0.637916	Met
interembryo	16cell	0.605535	Met
interembryo	16cell	0.635958	Met
interembryo	16cell	0.657287	Met
interembryo	16cell	0.634191	Met
interembryo	16cell	0.613923	Met
interembryo	16cell	0.641467	Met
interembryo	16cell	0.649834	Met
interembryo	16cell	0.635655	Met
interembryo	16cell	0.617652	Met
interembryo	16cell	0.646244	Met
interembryo	16cell	0.663191	Met
intraembryo	16cell	0.80334	Met
interembryo	16cell	0.574609	Met
interembryo	16cell	0.531898	Met
interembryo	16cell	0.546454	Met
interembryo	16cell	0.584887	Met
interembryo	16cell	0.57496	Met
interembryo	16cell	0.551687	Met
interembryo	16cell	0.587062	Met
interembryo	16cell	0.646393	Met
intraembryo	16cell	0.673104	Met
intraembryo	16cell	0.657369	Met
interembryo	16cell	0.605195	Met
interembryo	16cell	0.568492	Met
interembryo	16cell	0.577568	Met
interembryo	16cell	0.619799	Met
interembryo	16cell	0.605804	Met
interembryo	16cell	0.580256	Met
interembryo	16cell	0.615087	Met
interembryo	16cell	0.667665	Met
intraembryo	16cell	0.709437	Met
intraembryo	16cell	0.695794	Met
intraembryo	16cell	0.79623	Met
interembryo	16cell	0.641822	Met
interembryo	16cell	0.602088	Met
interembryo	16cell	0.630976	Met
interembryo	16cell	0.648708	Met
interembryo	16cell	0.63658	Met
interembryo	16cell	0.610208	Met
interembryo	16cell	0.645735	Met
interembryo	16cell	0.670921	Met
intraembryo	16cell	0.818921	Met
intraembryo	16cell	0.815268	Met
intraembryo	16cell	0.70763	Met
intraembryo	16cell	0.753471	Met
interembryo	16cell	0.634389	Met
interembryo	16cell	0.599025	Met
interembryo	16cell	0.623752	Met
interembryo	16cell	0.641834	Met
interembryo	16cell	0.626761	Met
interembryo	16cell	0.604028	Met
interembryo	16cell	0.631673	Met
interembryo	16cell	0.655342	Met
intraembryo	16cell	0.817239	Met
intraembryo	16cell	0.81702	Met
intraembryo	16cell	0.66716	Met
intraembryo	16cell	0.70535	Met
intraembryo	16cell	0.829557	Met
interembryo	16cell	0.635867	Met
interembryo	16cell	0.538279	Met
interembryo	16cell	0.549642	Met
interembryo	16cell	0.586763	Met
interembryo	16cell	0.58483	Met
interembryo	16cell	0.554718	Met
interembryo	16cell	0.582896	Met
interembryo	16cell	0.635295	Met
intraembryo	16cell	0.725417	Met
intraembryo	16cell	0.686146	Met
intraembryo	16cell	0.758566	Met
intraembryo	16cell	0.776805	Met
intraembryo	16cell	0.748397	Met
intraembryo	16cell	0.711511	Met
interembryo	16cell	0.610172	Met
interembryo	16cell	0.548602	Met
interembryo	16cell	0.546429	Met
interembryo	16cell	0.577886	Met
interembryo	16cell	0.587431	Met
interembryo	16cell	0.563107	Met
interembryo	16cell	0.58932	Met
interembryo	16cell	0.641333	Met
intraembryo	16cell	0.739491	Met
intraembryo	16cell	0.706124	Met
intraembryo	16cell	0.717177	Met
intraembryo	16cell	0.751508	Met
intraembryo	16cell	0.754353	Met
intraembryo	16cell	0.73117	Met
intraembryo	16cell	0.822449	Met
interembryo	16cell	0.616566	Met
interembryo	16cell	0.600602	Met
interembryo	16cell	0.610214	Met
interembryo	16cell	0.61143	Met
interembryo	16cell	0.610314	Met
interembryo	16cell	0.5739	Met
interembryo	16cell	0.597364	Met
interembryo	16cell	0.596248	Met
interembryo	16cell	0.618867	Met
interembryo	16cell	0.646688	Met
interembryo	16cell	0.551926	Met
interembryo	16cell	0.565416	Met
interembryo	16cell	0.624533	Met
interembryo	16cell	0.62942	Met
interembryo	16cell	0.611065	Met
interembryo	16cell	0.618681	Met
interembryo	16cell	0.636155	Met
interembryo	16cell	0.613414	Met
interembryo	16cell	0.625834	Met
interembryo	16cell	0.628755	Met
interembryo	16cell	0.624272	Met
interembryo	16cell	0.596165	Met
interembryo	16cell	0.619272	Met
interembryo	16cell	0.616407	Met
interembryo	16cell	0.641128	Met
interembryo	16cell	0.670315	Met
interembryo	16cell	0.572425	Met
interembryo	16cell	0.578346	Met
interembryo	16cell	0.646772	Met
interembryo	16cell	0.65486	Met
interembryo	16cell	0.637168	Met
interembryo	16cell	0.636379	Met
intraembryo	16cell	0.843586	Met
interembryo	16cell	0.638235	Met
interembryo	16cell	0.596642	Met
interembryo	16cell	0.605155	Met
interembryo	16cell	0.621734	Met
interembryo	16cell	0.623938	Met
interembryo	16cell	0.59353	Met
interembryo	16cell	0.625522	Met
interembryo	16cell	0.648756	Met
interembryo	16cell	0.687785	Met
interembryo	16cell	0.66607	Met
interembryo	16cell	0.615475	Met
interembryo	16cell	0.619425	Met
interembryo	16cell	0.694408	Met
interembryo	16cell	0.671202	Met
interembryo	16cell	0.677261	Met
interembryo	16cell	0.671666	Met
intraembryo	16cell	0.665812	Met
intraembryo	16cell	0.692199	Met
interembryo	16cell	0.634043	Met
interembryo	16cell	0.593555	Met
interembryo	16cell	0.600423	Met
interembryo	16cell	0.625359	Met
interembryo	16cell	0.625373	Met
interembryo	16cell	0.593382	Met
interembryo	16cell	0.623698	Met
interembryo	16cell	0.658063	Met
interembryo	16cell	0.681084	Met
interembryo	16cell	0.644074	Met
interembryo	16cell	0.651165	Met
interembryo	16cell	0.652531	Met
interembryo	16cell	0.688626	Met
interembryo	16cell	0.656973	Met
interembryo	16cell	0.710777	Met
interembryo	16cell	0.693751	Met
intraembryo	16cell	0.650996	Met
intraembryo	16cell	0.675548	Met
intraembryo	16cell	0.854479	Met
interembryo	16cell	0.605088	Met
interembryo	16cell	0.569191	Met
interembryo	16cell	0.571257	Met
interembryo	16cell	0.590043	Met
interembryo	16cell	0.59174	Met
interembryo	16cell	0.563678	Met
interembryo	16cell	0.589871	Met
interembryo	16cell	0.608761	Met
interembryo	16cell	0.639072	Met
interembryo	16cell	0.659288	Met
interembryo	16cell	0.594525	Met
interembryo	16cell	0.607188	Met
interembryo	16cell	0.658902	Met
interembryo	16cell	0.653624	Met
interembryo	16cell	0.667243	Met
interembryo	16cell	0.673241	Met
intraembryo	16cell	0.807696	Met
intraembryo	16cell	0.833767	Met
intraembryo	16cell	0.710094	Met
intraembryo	16cell	0.7008	Met
interembryo	16cell	0.612116	Met
interembryo	16cell	0.58102	Met
interembryo	16cell	0.582166	Met
interembryo	16cell	0.596281	Met
interembryo	16cell	0.597878	Met
interembryo	16cell	0.565408	Met
interembryo	16cell	0.594232	Met
interembryo	16cell	0.606532	Met
interembryo	16cell	0.64668	Met
interembryo	16cell	0.6723	Met
interembryo	16cell	0.584258	Met
interembryo	16cell	0.591488	Met
interembryo	16cell	0.6574	Met
interembryo	16cell	0.656529	Met
interembryo	16cell	0.655101	Met
interembryo	16cell	0.659086	Met
intraembryo	16cell	0.824293	Met
intraembryo	16cell	0.851949	Met
intraembryo	16cell	0.699505	Met
intraembryo	16cell	0.682019	Met
intraembryo	16cell	0.855843	Met
interembryo	16cell	0.664847	Met
interembryo	16cell	0.653613	Met
interembryo	16cell	0.685996	Met
interembryo	16cell	0.682265	Met
interembryo	16cell	0.674183	Met
interembryo	16cell	0.628195	Met
interembryo	16cell	0.666224	Met
interembryo	16cell	0.667337	Met
interembryo	16cell	0.688142	Met
interembryo	16cell	0.696032	Met
interembryo	16cell	0.597122	Met
interembryo	16cell	0.630372	Met
interembryo	16cell	0.686798	Met
interembryo	16cell	0.689947	Met
interembryo	16cell	0.602206	Met
interembryo	16cell	0.597434	Met
intraembryo	16cell	0.583613	Met
intraembryo	16cell	0.598827	Met
intraembryo	16cell	0.685687	Met
intraembryo	16cell	0.665203	Met
intraembryo	16cell	0.547673	Met
intraembryo	16cell	0.565339	Met
interembryo	16cell	0.625448	Met
interembryo	16cell	0.583854	Met
interembryo	16cell	0.608979	Met
interembryo	16cell	0.629113	Met
interembryo	16cell	0.622076	Met
interembryo	16cell	0.590303	Met
interembryo	16cell	0.620172	Met
interembryo	16cell	0.646311	Met
interembryo	16cell	0.664493	Met
interembryo	16cell	0.644382	Met
interembryo	16cell	0.619455	Met
interembryo	16cell	0.655321	Met
interembryo	16cell	0.668437	Met
interembryo	16cell	0.654192	Met
interembryo	16cell	0.636293	Met
interembryo	16cell	0.633715	Met
intraembryo	16cell	0.525432	Met
intraembryo	16cell	0.536268	Met
intraembryo	16cell	0.680567	Met
intraembryo	16cell	0.683663	Met
intraembryo	16cell	0.539777	Met
intraembryo	16cell	0.530225	Met
intraembryo	16cell	0.77738	Met
interembryo	2cell	0.794635	Met
interembryo	2cell	0.803128	Met
intraembryo	2cell	0.89667	Met
interembryo	2cell	0.818309	Met
interembryo	2cell	0.798227	Met
interembryo	2cell	0.803034	Met
interembryo	2cell	0.817675	Met
interembryo	2cell	0.809206	Met
interembryo	2cell	0.811456	Met
intraembryo	2cell	0.881971	Met
interembryo	2cell	0.792706	Met
interembryo	2cell	0.774006	Met
interembryo	2cell	0.777549	Met
interembryo	2cell	0.785302	Met
interembryo	2cell	0.791676	Met
interembryo	2cell	0.822459	Met
interembryo	2cell	0.82299	Met
interembryo	2cell	0.832265	Met
interembryo	2cell	0.806412	Met
interembryo	2cell	0.808308	Met
interembryo	2cell	0.793748	Met
interembryo	2cell	0.663249	Met
interembryo	2cell	0.636381	Met
interembryo	2cell	0.643228	Met
interembryo	2cell	0.644382	Met
interembryo	2cell	0.648044	Met
interembryo	2cell	0.646656	Met
interembryo	2cell	0.660624	Met
interembryo	2cell	0.784614	Met
interembryo	2cell	0.715789	Met
interembryo	2cell	0.724008	Met
interembryo	2cell	0.75009	Met
interembryo	2cell	0.735575	Met
interembryo	2cell	0.754261	Met
interembryo	2cell	0.756035	Met
intraembryo	2cell	0.685786	Met
interembryo	2cell	0.803394	Met
interembryo	2cell	0.791081	Met
interembryo	2cell	0.802486	Met
interembryo	2cell	0.770241	Met
interembryo	2cell	0.768652	Met
interembryo	2cell	0.779865	Met
interembryo	2cell	0.818579	Met
interembryo	2cell	0.646745	Met
interembryo	2cell	0.783265	Met
interembryo	2cell	0.796385	Met
interembryo	2cell	0.789238	Met
interembryo	2cell	0.799502	Met
interembryo	2cell	0.766936	Met
interembryo	2cell	0.766382	Met
interembryo	2cell	0.774927	Met
interembryo	2cell	0.812755	Met
interembryo	2cell	0.643959	Met
interembryo	2cell	0.776399	Met
intraembryo	2cell	0.89441	Met
interembryo	2cell	0.574496	Met
interembryo	2cell	0.558861	Met
interembryo	2cell	0.568021	Met
interembryo	2cell	0.577742	Met
interembryo	2cell	0.578599	Met
interembryo	2cell	0.567133	Met
interembryo	2cell	0.583583	Met
interembryo	2cell	0.609373	Met
interembryo	2cell	0.568198	Met
interembryo	2cell	0.589686	Met
interembryo	2cell	0.581511	Met
interembryo	2cell	0.611066	Met
interembryo	2cell	0.607048	Met
interembryo	2cell	0.610809	Met
interembryo	2cell	0.586032	Met
interembryo	2cell	0.585814	Met
interembryo	2cell	0.588928	Met
interembryo	2cell	0.629453	Met
interembryo	2cell	0.438716	Met
interembryo	2cell	0.598564	Met
interembryo	2cell	0.64325	Met
interembryo	2cell	0.641715	Met
intraembryo	2cell	0.196055	Met
interembryo	2cell	0.816502	Met
interembryo	2cell	0.755984	Met
interembryo	2cell	0.766819	Met
interembryo	2cell	0.796269	Met
interembryo	2cell	0.7964	Met
interembryo	2cell	0.776713	Met
interembryo	2cell	0.791418	Met
interembryo	2cell	0.66615	Met
interembryo	2cell	0.80806	Met
interembryo	2cell	0.783208	Met
interembryo	2cell	0.779028	Met
interembryo	2cell	0.581293	Met
interembryo	2cell	0.613735	Met
interembryo	2cell	0.818461	Met
interembryo	2cell	0.823721	Met
interembryo	2cell	0.827173	Met
interembryo	2cell	0.826526	Met
interembryo	2cell	0.840389	Met
interembryo	2cell	0.789164	Met
interembryo	2cell	0.808253	Met
interembryo	2cell	0.638229	Met
interembryo	2cell	0.703328	Met
interembryo	2cell	0.758334	Met
interembryo	2cell	0.757297	Met
interembryo	2cell	0.565102	Met
interembryo	2cell	0.581933	Met
interembryo	2cell	0.779989	Met
interembryo	2cell	0.807398	Met
interembryo	2cell	0.815062	Met
interembryo	2cell	0.818508	Met
interembryo	2cell	0.814117	Met
interembryo	2cell	0.827702	Met
interembryo	2cell	0.777658	Met
interembryo	2cell	0.795104	Met
interembryo	2cell	0.62883	Met
interembryo	2cell	0.689321	Met
interembryo	2cell	0.74617	Met
interembryo	2cell	0.745757	Met
interembryo	2cell	0.56457	Met
interembryo	2cell	0.565136	Met
interembryo	2cell	0.768244	Met
intraembryo	2cell	0.91646	Met
intraembryo	TE	0.480277	Met
intraembryo	ICM	0.734418	Met
intraembryo	ICM	0.627535	Met
intraembryo	ICM	0.578069	Met
intraembryo	ICM	0.703034	Met
intraembryo	ICM	0.667221	Met
intraembryo	ICM	0.631819	Met
intraembryo	ICM	0.695767	Met
intraembryo	ICM	0.615424	Met
intraembryo	ICM	0.647941	Met
intraembryo	ICM	0.590639	Met
intraembryo	ICM	0.735432	Met
intraembryo	ICM	0.746768	Met
intraembryo	ICM	0.560067	Met
intraembryo	ICM	0.679281	Met
intraembryo	ICM	0.631624	Met
interembryo	TE	0.440653	Met
interembryo	TE	0.458526	Met
interembryo	TE	0.469357	Met
interembryo	TE	0.594737	Met
intraembryo	TE	0.512033	Met
interembryo	TE	0.434108	Met
interembryo	TE	0.421534	Met
intraembryo	TE	0.488684	Met
intraembryo	TE	0.509885	Met
interembryo	TE	0.333643	Met
interembryo	TE	0.411466	Met
intraembryo	TE	0.441533	Met
intraembryo	TE	0.49821	Met
intraembryo	TE	0.353265	Met
interembryo	TE	0.344572	Met
interembryo	TE	0.472678	Met
intraembryo	TE	0.395923	Met
intraembryo	TE	0.502227	Met
intraembryo	TE	0.411439	Met
intraembryo	TE	0.327795	Met
interembryo	ICM	0.523506	Met
interembryo	ICM	0.509849	Met
interembryo	ICM	0.42529	Met
interembryo	ICM	0.454923	Met
interembryo	ICM	0.521343	Met
interembryo	ICM	0.493473	Met
interembryo	TE	0.423093	Met
interembryo	TE	0.45295	Met
intraembryo	TE	0.443408	Met
intraembryo	TE	0.474882	Met
intraembryo	TE	0.366987	Met
intraembryo	TE	0.353667	Met
intraembryo	TE	0.336793	Met
interembryo	ICM	0.610421	Met
interembryo	ICM	0.564038	Met
interembryo	ICM	0.531973	Met
interembryo	ICM	0.570619	Met
interembryo	ICM	0.57356	Met
interembryo	ICM	0.597301	Met
interembryo	ICM	0.464577	Met
interembryo	ICM	0.649551	Met
interembryo	ICM	0.599278	Met
interembryo	ICM	0.652504	Met
interembryo	ICM	0.683101	Met
interembryo	ICM	0.623697	Met
interembryo	ICM	0.609135	Met
interembryo	ICM	0.510576	Met
intraembryo	ICM	0.641241	Met
interembryo	TE	0.498599	Met
interembryo	TE	0.56369	Met
interembryo	TE	0.470481	Met
interembryo	TE	0.605604	Met
interembryo	TE	0.469091	Met
interembryo	TE	0.44004	Met
interembryo	TE	0.458764	Met
interembryo	TE	0.418906	Met
interembryo	TE	0.471595	Met
interembryo	TE	0.346305	Met
interembryo	TE	0.373013	Met
interembryo	TE	0.385786	Met
interembryo	TE	0.291599	Met
interembryo	TE	0.287005	Met
interembryo	TE	0.305591	Met
interembryo	TE	0.308625	Met
intraembryo	TE	0.515235	Met
interembryo	ICM	0.558366	Met
interembryo	ICM	0.531145	Met
interembryo	ICM	0.569463	Met
interembryo	ICM	0.610679	Met
interembryo	ICM	0.546445	Met
interembryo	ICM	0.537434	Met
interembryo	ICM	0.446937	Met
interembryo	ICM	0.525346	Met
interembryo	ICM	0.705615	Met
interembryo	ICM	0.606725	Met
interembryo	ICM	0.566309	Met
interembryo	ICM	0.544099	Met
interembryo	ICM	0.667431	Met
interembryo	ICM	0.524725	Met
interembryo	ICM	0.593868	Met
interembryo	ICM	0.439842	Met
interembryo	ICM	0.571272	Met
interembryo	ICM	0.709349	Met
intraembryo	ICM	0.687869	Met
interembryo	ICM	0.671721	Met
interembryo	ICM	0.647307	Met
interembryo	ICM	0.574085	Met
interembryo	ICM	0.610878	Met
interembryo	ICM	0.648643	Met
interembryo	ICM	0.653449	Met
interembryo	ICM	0.520612	Met
interembryo	ICM	0.613307	Met
interembryo	ICM	0.65708	Met
intraembryo	ICM	0.627856	Met
intraembryo	ICM	0.64914	Met
interembryo	ICM	0.626727	Met
interembryo	ICM	0.582867	Met
interembryo	ICM	0.609178	Met
interembryo	ICM	0.662063	Met
interembryo	ICM	0.57917	Met
interembryo	ICM	0.578174	Met
interembryo	ICM	0.464525	Met
interembryo	ICM	0.525502	Met
interembryo	ICM	0.671555	Met
interembryo	ICM	0.624031	Met
interembryo	ICM	0.628732	Met
interembryo	ICM	0.607523	Met
interembryo	TE	0.444628	Met
interembryo	TE	0.607647	Met
interembryo	TE	0.478144	Met
interembryo	TE	0.602588	Met
interembryo	TE	0.449611	Met
interembryo	TE	0.414589	Met
interembryo	TE	0.459497	Met
interembryo	TE	0.423197	Met
interembryo	TE	0.584396	Met
interembryo	TE	0.417557	Met
interembryo	ICM	0.565773	Met
interembryo	ICM	0.520449	Met
interembryo	ICM	0.659828	Met
interembryo	ICM	0.565852	Met
interembryo	ICM	0.567981	Met
interembryo	ICM	0.517032	Met
interembryo	ICM	0.438194	Met
interembryo	ICM	0.507088	Met
interembryo	ICM	0.66015	Met
interembryo	ICM	0.538807	Met
interembryo	ICM	0.582205	Met
interembryo	ICM	0.542613	Met
intraembryo	ICM	0.600028	Met
interembryo	ICM	0.602866	Met
interembryo	ICM	0.560484	Met
interembryo	ICM	0.581291	Met
interembryo	ICM	0.655017	Met
interembryo	ICM	0.566311	Met
interembryo	ICM	0.571957	Met
interembryo	ICM	0.464717	Met
interembryo	ICM	0.51797	Met
interembryo	ICM	0.688635	Met
interembryo	ICM	0.681301	Met
interembryo	ICM	0.629511	Met
interembryo	ICM	0.589578	Met
interembryo	ICM	0.651413	Met
interembryo	ICM	0.586438	Met
interembryo	ICM	0.654124	Met
interembryo	ICM	0.610916	Met
interembryo	ICM	0.561196	Met
interembryo	ICM	0.646322	Met
interembryo	ICM	0.620806	Met
interembryo	ICM	0.621816	Met
interembryo	ICM	0.500307	Met
interembryo	ICM	0.586073	Met
interembryo	ICM	0.66034	Met
interembryo	ICM	0.547014	Met
interembryo	ICM	0.629013	Met
interembryo	ICM	0.645872	Met
interembryo	ICM	0.641539	Met
interembryo	ICM	0.54511	Met
intraembryo	ICM	0.60649	Met
interembryo	TE	0.468926	Met
interembryo	TE	0.569624	Met
interembryo	TE	0.475937	Met
interembryo	TE	0.587956	Met
interembryo	TE	0.465091	Met
interembryo	TE	0.368849	Met
interembryo	TE	0.444426	Met
interembryo	TE	0.40755	Met
interembryo	TE	0.55854	Met
interembryo	TE	0.360471	Met
interembryo	TE	0.578062	Met
interembryo	ICM	0.656881	Met
interembryo	ICM	0.622015	Met
interembryo	ICM	0.500537	Met
interembryo	ICM	0.545596	Met
interembryo	ICM	0.653619	Met
interembryo	ICM	0.627644	Met
interembryo	ICM	0.524732	Met
interembryo	ICM	0.55871	Met
interembryo	ICM	0.554998	Met
interembryo	ICM	0.535901	Met
interembryo	ICM	0.492558	Met
interembryo	ICM	0.666115	Met
interembryo	ICM	0.561054	Met
interembryo	ICM	0.443241	Met
intraembryo	ICM	0.631332	Met
intraembryo	ICM	0.635493	Met
interembryo	ICM	0.630884	Met
interembryo	ICM	0.612856	Met
interembryo	ICM	0.479666	Met
interembryo	ICM	0.532806	Met
interembryo	ICM	0.601487	Met
interembryo	ICM	0.615067	Met
interembryo	ICM	0.50083	Met
interembryo	ICM	0.54966	Met
interembryo	ICM	0.555468	Met
interembryo	ICM	0.488224	Met
interembryo	ICM	0.508614	Met
interembryo	ICM	0.627724	Met
interembryo	ICM	0.536444	Met
interembryo	ICM	0.43673	Met
intraembryo	ICM	0.553426	Met
intraembryo	ICM	0.643817	Met
intraembryo	ICM	0.718996	Met
interembryo	ICM	0.597535	Met
interembryo	ICM	0.575274	Met
interembryo	ICM	0.590421	Met
interembryo	ICM	0.658847	Met
interembryo	ICM	0.544734	Met
interembryo	ICM	0.563416	Met
interembryo	ICM	0.46119	Met
interembryo	ICM	0.537134	Met
interembryo	ICM	0.701134	Met
interembryo	ICM	0.639211	Met
interembryo	ICM	0.677279	Met
interembryo	ICM	0.601433	Met
interembryo	ICM	0.653693	Met
interembryo	ICM	0.61347	Met
intraembryo	ICM	0.699688	Met
intraembryo	ICM	0.677534	Met
intraembryo	ICM	0.546287	Met
intraembryo	ICM	0.51292	Met
interembryo	ICM	0.634421	Met
interembryo	ICM	0.603004	Met
interembryo	ICM	0.539846	Met
interembryo	ICM	0.586658	Met
interembryo	ICM	0.626849	Met
interembryo	ICM	0.598346	Met
interembryo	ICM	0.499875	Met
interembryo	ICM	0.550015	Met
interembryo	ICM	0.595658	Met
interembryo	ICM	0.549633	Met
interembryo	ICM	0.534165	Met
interembryo	ICM	0.65684	Met
interembryo	ICM	0.586966	Met
interembryo	ICM	0.494801	Met
intraembryo	ICM	0.575404	Met
intraembryo	ICM	0.619382	Met
intraembryo	ICM	0.641294	Met
intraembryo	ICM	0.590499	Met
intraembryo	ICM	0.564603	Met
interembryo	ICM	0.684789	Met
interembryo	ICM	0.634703	Met
interembryo	ICM	0.614899	Met
interembryo	ICM	0.658484	Met
interembryo	ICM	0.651059	Met
interembryo	ICM	0.642945	Met
interembryo	ICM	0.525196	Met
interembryo	ICM	0.583802	Met
interembryo	ICM	0.678533	Met
interembryo	ICM	0.604945	Met
interembryo	ICM	0.654179	Met
interembryo	ICM	0.649648	Met
interembryo	ICM	0.662973	Met
interembryo	ICM	0.611056	Met
intraembryo	ICM	0.646763	Met
intraembryo	ICM	0.678723	Met
intraembryo	ICM	0.627641	Met
intraembryo	ICM	0.604549	Met
intraembryo	ICM	0.651723	Met
intraembryo	ICM	0.692453	Met
interembryo	TE	0.469771	Met
interembryo	TE	0.567735	Met
interembryo	TE	0.470781	Met
interembryo	TE	0.587483	Met
interembryo	TE	0.458698	Met
interembryo	TE	0.395355	Met
interembryo	TE	0.468801	Met
interembryo	TE	0.422245	Met
interembryo	TE	0.55277	Met
interembryo	TE	0.373628	Met
interembryo	TE	0.562857	Met
intraembryo	TE	0.661781	Met
interembryo	ICM	0.585531	Met
interembryo	ICM	0.548774	Met
interembryo	ICM	0.586079	Met
interembryo	ICM	0.639698	Met
interembryo	ICM	0.557048	Met
interembryo	ICM	0.568361	Met
interembryo	ICM	0.464023	Met
interembryo	ICM	0.555457	Met
interembryo	ICM	0.726573	Met
interembryo	ICM	0.68146	Met
interembryo	ICM	0.658567	Met
interembryo	ICM	0.58353	Met
interembryo	ICM	0.601809	Met
interembryo	ICM	0.564136	Met
intraembryo	ICM	0.723269	Met
intraembryo	ICM	0.623841	Met
intraembryo	ICM	0.581114	Met
intraembryo	ICM	0.569244	Met
intraembryo	ICM	0.674737	Met
intraembryo	ICM	0.541984	Met
intraembryo	ICM	0.627436	Met
interembryo	TE	0.478821	Met
interembryo	TE	0.573384	Met
interembryo	TE	0.501663	Met
interembryo	TE	0.601443	Met
interembryo	TE	0.461106	Met
interembryo	TE	0.469337	Met
interembryo	TE	0.399422	Met
interembryo	TE	0.422986	Met
interembryo	TE	0.550117	Met
interembryo	TE	0.384789	Met
interembryo	TE	0.591035	Met
intraembryo	TE	0.611978	Met
intraembryo	TE	0.604877	Met
interembryo	TE	0.481198	Met
interembryo	TE	0.563255	Met
interembryo	TE	0.474258	Met
interembryo	TE	0.574785	Met
interembryo	TE	0.443511	Met
interembryo	TE	0.461968	Met
interembryo	TE	0.40153	Met
interembryo	TE	0.425864	Met
interembryo	TE	0.530445	Met
interembryo	TE	0.360699	Met
interembryo	TE	0.560425	Met
intraembryo	TE	0.566099	Met
intraembryo	TE	0.559716	Met
intraembryo	TE	0.655618	Met
interembryo	TE	0.541694	Met
interembryo	TE	0.542463	Met
interembryo	TE	0.461192	Met
interembryo	TE	0.541213	Met
interembryo	TE	0.4242	Met
interembryo	TE	0.410036	Met
interembryo	TE	0.392399	Met
interembryo	TE	0.423901	Met
interembryo	TE	0.525316	Met
interembryo	TE	0.38367	Met
interembryo	TE	0.510665	Met
intraembryo	TE	0.576637	Met
intraembryo	TE	0.564526	Met
intraembryo	TE	0.58166	Met
intraembryo	TE	0.576428	Met
interembryo	TE	0.433891	Met
interembryo	TE	0.564508	Met
interembryo	TE	0.449213	Met
interembryo	TE	0.581051	Met
interembryo	TE	0.431378	Met
interembryo	TE	0.422936	Met
interembryo	TE	0.399186	Met
interembryo	TE	0.396486	Met
interembryo	TE	0.549015	Met
interembryo	TE	0.380726	Met
interembryo	TE	0.580201	Met
intraembryo	TE	0.597624	Met
intraembryo	TE	0.584478	Met
intraembryo	TE	0.604602	Met
intraembryo	TE	0.598552	Met
intraembryo	TE	0.522088	Met
interembryo	TE	0.370625	Met
interembryo	TE	0.47098	Met
interembryo	TE	0.372736	Met
interembryo	TE	0.473713	Met
interembryo	TE	0.429384	Met
interembryo	TE	0.308956	Met
interembryo	TE	0.319745	Met
interembryo	TE	0.284941	Met
interembryo	TE	0.449509	Met
interembryo	TE	0.164882	Met
interembryo	TE	0.452894	Met
intraembryo	TE	0.556057	Met
intraembryo	TE	0.487427	Met
intraembryo	TE	0.526434	Met
intraembryo	TE	0.497289	Met
intraembryo	TE	0.447318	Met
intraembryo	TE	0.51401	Met
interembryo	ICM	0.589121	Met
interembryo	ICM	0.556949	Met
interembryo	ICM	0.476246	Met
interembryo	ICM	0.623491	Met
interembryo	ICM	0.52749	Met
interembryo	ICM	0.558761	Met
interembryo	ICM	0.456621	Met
interembryo	ICM	0.514826	Met
interembryo	ICM	0.638017	Met
interembryo	ICM	0.54223	Met
interembryo	ICM	0.61924	Met
interembryo	ICM	0.584599	Met
interembryo	ICM	0.599181	Met
interembryo	ICM	0.491107	Met
intraembryo	ICM	0.593299	Met
intraembryo	ICM	0.708202	Met
intraembryo	ICM	0.553337	Met
intraembryo	ICM	0.580386	Met
intraembryo	ICM	0.632485	Met
intraembryo	ICM	0.552377	Met
intraembryo	ICM	0.608421	Met
intraembryo	ICM	0.618978	Met
interembryo	TE	0.491486	Met
interembryo	TE	0.443542	Met
interembryo	TE	0.457253	Met
interembryo	TE	0.499581	Met
interembryo	TE	0.420989	Met
interembryo	TE	0.301755	Met
interembryo	TE	0.390401	Met
interembryo	TE	0.495337	Met
interembryo	TE	0.430772	Met
interembryo	TE	0.371246	Met
interembryo	TE	0.451985	Met
intraembryo	TE	0.488579	Met
intraembryo	TE	0.497709	Met
intraembryo	TE	0.44795	Met
intraembryo	TE	0.440414	Met
intraembryo	TE	0.489285	Met
intraembryo	TE	0.435309	Met
intraembryo	TE	0.349126	Met
interembryo	ICM	0.54633	Met
interembryo	ICM	0.511312	Met
interembryo	ICM	0.566073	Met
interembryo	ICM	0.594633	Met
interembryo	ICM	0.535177	Met
interembryo	ICM	0.514931	Met
interembryo	ICM	0.436	Met
interembryo	ICM	0.492903	Met
interembryo	ICM	0.674303	Met
interembryo	ICM	0.6188	Met
interembryo	ICM	0.608902	Met
interembryo	ICM	0.536705	Met
interembryo	ICM	0.579883	Met
interembryo	ICM	0.546839	Met
intraembryo	ICM	0.667064	Met
intraembryo	ICM	0.608463	Met
intraembryo	ICM	0.526203	Met
intraembryo	ICM	0.53036	Met
intraembryo	ICM	0.642418	Met
intraembryo	ICM	0.515174	Met
intraembryo	ICM	0.585499	Met
intraembryo	ICM	0.744691	Met
intraembryo	ICM	0.588391	Met
interembryo	ICM	0.598297	Met
interembryo	ICM	0.551033	Met
interembryo	ICM	0.594833	Met
interembryo	ICM	0.630934	Met
interembryo	ICM	0.576116	Met
interembryo	ICM	0.545331	Met
interembryo	ICM	0.46157	Met
interembryo	ICM	0.528197	Met
interembryo	ICM	0.695182	Met
interembryo	ICM	0.67287	Met
interembryo	ICM	0.643224	Met
interembryo	ICM	0.599451	Met
interembryo	ICM	0.621546	Met
interembryo	ICM	0.57164	Met
intraembryo	ICM	0.710063	Met
intraembryo	ICM	0.614189	Met
intraembryo	ICM	0.607074	Met
intraembryo	ICM	0.548091	Met
intraembryo	ICM	0.68958	Met
intraembryo	ICM	0.569297	Met
intraembryo	ICM	0.620165	Met
intraembryo	ICM	0.70604	Met
intraembryo	ICM	0.586189	Met
intraembryo	ICM	0.659638	Met
interembryo	ICM	0.618341	Met
interembryo	ICM	0.547374	Met
interembryo	ICM	0.575575	Met
interembryo	ICM	0.636752	Met
interembryo	ICM	0.621241	Met
interembryo	ICM	0.557751	Met
interembryo	ICM	0.482579	Met
interembryo	ICM	0.548252	Met
interembryo	ICM	0.66985	Met
interembryo	ICM	0.568404	Met
interembryo	ICM	0.610033	Met
interembryo	ICM	0.603201	Met
interembryo	ICM	0.627991	Met
interembryo	ICM	0.517461	Met
intraembryo	ICM	0.627636	Met
intraembryo	ICM	0.729888	Met
intraembryo	ICM	0.590203	Met
intraembryo	ICM	0.577845	Met
intraembryo	ICM	0.651084	Met
intraembryo	ICM	0.589231	Met
intraembryo	ICM	0.637935	Met
intraembryo	ICM	0.652476	Met
intraembryo	ICM	0.671259	Met
intraembryo	ICM	0.62471	Met
intraembryo	ICM	0.64824	Met
interembryo	ICM	0.589653	Met
interembryo	ICM	0.538558	Met
interembryo	ICM	0.521129	Met
interembryo	ICM	0.640457	Met
interembryo	ICM	0.549862	Met
interembryo	ICM	0.554008	Met
interembryo	ICM	0.449858	Met
interembryo	ICM	0.53087	Met
interembryo	ICM	0.655747	Met
interembryo	ICM	0.567396	Met
interembryo	ICM	0.651414	Met
interembryo	ICM	0.576826	Met
interembryo	ICM	0.63917	Met
interembryo	ICM	0.53627	Met
intraembryo	ICM	0.630377	Met
intraembryo	ICM	0.708297	Met
intraembryo	ICM	0.534879	Met
intraembryo	ICM	0.526769	Met
intraembryo	ICM	0.699659	Met
intraembryo	ICM	0.548324	Met
intraembryo	ICM	0.646014	Met
intraembryo	ICM	0.628969	Met
intraembryo	ICM	0.648976	Met
intraembryo	ICM	0.596554	Met
intraembryo	ICM	0.619813	Met
intraembryo	ICM	0.682504	Met
interembryo	ICM	0.607664	Met
interembryo	ICM	0.587157	Met
interembryo	ICM	0.536521	Met
interembryo	ICM	0.660374	Met
interembryo	ICM	0.5592	Met
interembryo	ICM	0.591795	Met
interembryo	ICM	0.453272	Met
interembryo	ICM	0.542085	Met
interembryo	ICM	0.662825	Met
interembryo	ICM	0.57944	Met
interembryo	ICM	0.638319	Met
interembryo	ICM	0.598436	Met
interembryo	ICM	0.587129	Met
interembryo	ICM	0.498834	Met
intraembryo	ICM	0.640006	Met
intraembryo	ICM	0.702882	Met
intraembryo	ICM	0.562442	Met
intraembryo	ICM	0.597798	Met
intraembryo	ICM	0.669809	Met
intraembryo	ICM	0.565166	Met
intraembryo	ICM	0.634623	Met
intraembryo	ICM	0.672081	Met
intraembryo	ICM	0.697268	Met
intraembryo	ICM	0.644707	Met
intraembryo	ICM	0.627882	Met
intraembryo	ICM	0.703043	Met
intraembryo	ICM	0.658343	Met
interembryo	ICM	0.665705	Met
interembryo	ICM	0.629742	Met
interembryo	ICM	0.530975	Met
interembryo	ICM	0.599744	Met
interembryo	ICM	0.636974	Met
interembryo	ICM	0.625977	Met
interembryo	ICM	0.508899	Met
interembryo	ICM	0.564028	Met
interembryo	ICM	0.584621	Met
interembryo	ICM	0.517649	Met
interembryo	ICM	0.557607	Met
interembryo	ICM	0.683165	Met
interembryo	ICM	0.59919	Met
interembryo	ICM	0.472344	Met
intraembryo	ICM	0.584118	Met
intraembryo	ICM	0.693196	Met
intraembryo	ICM	0.711931	Met
intraembryo	ICM	0.667075	Met
intraembryo	ICM	0.632106	Met
intraembryo	ICM	0.657875	Met
intraembryo	ICM	0.660005	Met
intraembryo	ICM	0.540324	Met
intraembryo	ICM	0.60772	Met
intraembryo	ICM	0.499923	Met
intraembryo	ICM	0.605836	Met
intraembryo	ICM	0.647421	Met
intraembryo	ICM	0.60899	Met
intraembryo	ICM	0.602565	Met
interembryo	TE	0.53161	Met
interembryo	TE	0.590829	Met
interembryo	TE	0.450856	Met
interembryo	TE	0.595273	Met
interembryo	TE	0.455753	Met
interembryo	TE	0.453861	Met
interembryo	TE	0.426425	Met
interembryo	TE	0.466572	Met
interembryo	TE	0.567497	Met
interembryo	TE	0.386665	Met
interembryo	TE	0.574036	Met
intraembryo	TE	0.583282	Met
intraembryo	TE	0.583369	Met
intraembryo	TE	0.596587	Met
intraembryo	TE	0.655645	Met
intraembryo	TE	0.615305	Met
intraembryo	TE	0.640134	Met
intraembryo	TE	0.496177	Met
intraembryo	TE	0.507119	Met
interembryo	TE	0.535489	Met
interembryo	TE	0.519311	Met
interembryo	TE	0.411137	Met
interembryo	TE	0.515581	Met
interembryo	TE	0.425696	Met
interembryo	TE	0.329971	Met
interembryo	TE	0.420322	Met
interembryo	TE	0.460856	Met
interembryo	TE	0.500378	Met
interembryo	TE	0.385341	Met
interembryo	TE	0.490841	Met
interembryo	TE	0.503741	Met
interembryo	TE	0.475669	Met
interembryo	TE	0.445567	Met
interembryo	TE	0.511968	Met
interembryo	TE	0.553335	Met
interembryo	TE	0.499139	Met
interembryo	TE	0.419392	Met
interembryo	TE	0.559891	Met
interembryo	TE	0.602052	Met
interembryo	ICM	0.658869	Met
interembryo	ICM	0.636039	Met
interembryo	ICM	0.598258	Met
interembryo	ICM	0.566827	Met
interembryo	ICM	0.674496	Met
interembryo	ICM	0.617508	Met
interembryo	ICM	0.525478	Met
interembryo	ICM	0.523037	Met
interembryo	ICM	0.59165	Met
interembryo	ICM	0.524671	Met
interembryo	ICM	0.511247	Met
interembryo	ICM	0.633793	Met
interembryo	ICM	0.59567	Met
interembryo	ICM	0.5412	Met
interembryo	ICM	0.54629	Met
interembryo	ICM	0.603669	Met
interembryo	ICM	0.660364	Met
interembryo	ICM	0.640736	Met
interembryo	ICM	0.521175	Met
interembryo	ICM	0.617159	Met
interembryo	ICM	0.661356	Met
interembryo	ICM	0.533599	Met
interembryo	ICM	0.521678	Met
interembryo	ICM	0.507597	Met
interembryo	ICM	0.540267	Met
interembryo	ICM	0.566422	Met
interembryo	ICM	0.528737	Met
interembryo	ICM	0.541857	Met
interembryo	ICM	0.638998	Met
interembryo	ICM	0.586035	Met
interembryo	ICM	0.526769	Met
interembryo	ICM	0.525262	Met
interembryo	ICM	0.506143	Met
interembryo	ICM	0.626799	Met
interembryo	ICM	0.523371	Met
interembryo	ICM	0.491663	Met
interembryo	ICM	0.55539	Met
interembryo	ICM	0.607586	Met
interembryo	ICM	0.501212	Met
interembryo	ICM	0.520844	Met
interembryo	ICM	0.603611	Met
interembryo	ICM	0.555872	Met
interembryo	ICM	0.526219	Met
interembryo	ICM	0.502821	Met
interembryo	ICM	0.608573	Met
interembryo	ICM	0.579406	Met
interembryo	ICM	0.559554	Met
interembryo	ICM	0.510847	Met
interembryo	ICM	0.603124	Met
interembryo	ICM	0.598387	Met
interembryo	ICM	0.532409	Met
interembryo	ICM	0.560975	Met
interembryo	ICM	0.51119	Met
interembryo	ICM	0.523631	Met
interembryo	ICM	0.581209	Met
interembryo	ICM	0.512857	Met
interembryo	ICM	0.528747	Met
interembryo	ICM	0.572076	Met
intraembryo	ICM	0.65846	Met
interembryo	ICM	0.592662	Met
interembryo	ICM	0.545579	Met
interembryo	ICM	0.522208	Met
interembryo	ICM	0.630378	Met
interembryo	ICM	0.542812	Met
interembryo	ICM	0.577526	Met
interembryo	ICM	0.444334	Met
interembryo	ICM	0.558209	Met
interembryo	ICM	0.692359	Met
interembryo	ICM	0.631685	Met
interembryo	ICM	0.662032	Met
interembryo	ICM	0.582854	Met
interembryo	ICM	0.600141	Met
interembryo	ICM	0.540365	Met
interembryo	ICM	0.646949	Met
interembryo	ICM	0.616794	Met
interembryo	ICM	0.503798	Met
interembryo	ICM	0.508002	Met
interembryo	ICM	0.62519	Met
interembryo	ICM	0.540549	Met
interembryo	ICM	0.633267	Met
interembryo	ICM	0.675929	Met
interembryo	ICM	0.612289	Met
interembryo	ICM	0.617999	Met
interembryo	ICM	0.620537	Met
interembryo	ICM	0.621028	Met
interembryo	ICM	0.616377	Met
interembryo	ICM	0.654246	Met
interembryo	ICM	0.521211	Met
intraembryo	ICM	0.512441	Met
intraembryo	ICM	0.568205	Met
interembryo	ICM	0.567922	Met
interembryo	ICM	0.527563	Met
interembryo	ICM	0.589144	Met
interembryo	ICM	0.613087	Met
interembryo	ICM	0.508733	Met
interembryo	ICM	0.558797	Met
interembryo	ICM	0.429717	Met
interembryo	ICM	0.562947	Met
interembryo	ICM	0.702546	Met
interembryo	ICM	0.598508	Met
interembryo	ICM	0.650693	Met
interembryo	ICM	0.542374	Met
interembryo	ICM	0.580686	Met
interembryo	ICM	0.682835	Met
interembryo	ICM	0.626721	Met
interembryo	ICM	0.561597	Met
interembryo	ICM	0.428089	Met
interembryo	ICM	0.425908	Met
interembryo	ICM	0.654994	Met
interembryo	ICM	0.482591	Met
interembryo	ICM	0.615434	Met
interembryo	ICM	0.651956	Met
interembryo	ICM	0.53936	Met
interembryo	ICM	0.602234	Met
interembryo	ICM	0.604327	Met
interembryo	ICM	0.561406	Met
interembryo	ICM	0.580952	Met
interembryo	ICM	0.561289	Met
interembryo	ICM	0.465123	Met
intraembryo	ICM	0.4878	Met
intraembryo	ICM	0.539471	Met
intraembryo	ICM	0.710728	Met
interembryo	ICM	0.592769	Met
interembryo	ICM	0.563321	Met
interembryo	ICM	0.618906	Met
interembryo	ICM	0.577879	Met
interembryo	ICM	0.547401	Met
interembryo	ICM	0.5816	Met
interembryo	ICM	0.431385	Met
interembryo	ICM	0.512656	Met
interembryo	ICM	0.590887	Met
interembryo	ICM	0.54233	Met
interembryo	ICM	0.521631	Met
interembryo	ICM	0.548419	Met
interembryo	ICM	0.549879	Met
interembryo	ICM	0.543493	Met
interembryo	ICM	0.549001	Met
interembryo	ICM	0.538097	Met
interembryo	ICM	0.537633	Met
interembryo	ICM	0.527496	Met
interembryo	ICM	0.527796	Met
interembryo	ICM	0.52089	Met
interembryo	ICM	0.608665	Met
interembryo	ICM	0.558435	Met
interembryo	ICM	0.467557	Met
interembryo	ICM	0.515424	Met
interembryo	ICM	0.540914	Met
interembryo	ICM	0.515008	Met
interembryo	ICM	0.485819	Met
interembryo	ICM	0.525414	Met
interembryo	ICM	0.526675	Met
intraembryo	ICM	0.62363	Met
intraembryo	ICM	0.503843	Met
intraembryo	ICM	0.584506	Met
intraembryo	ICM	0.61138	Met
interembryo	ICM	0.581323	Met
interembryo	ICM	0.528503	Met
interembryo	ICM	0.605108	Met
interembryo	ICM	0.631056	Met
interembryo	ICM	0.568365	Met
interembryo	ICM	0.516584	Met
interembryo	ICM	0.435034	Met
interembryo	ICM	0.535784	Met
interembryo	ICM	0.698417	Met
interembryo	ICM	0.602798	Met
interembryo	ICM	0.653442	Met
interembryo	ICM	0.576141	Met
interembryo	ICM	0.622676	Met
interembryo	ICM	0.62902	Met
interembryo	ICM	0.631494	Met
interembryo	ICM	0.604554	Met
interembryo	ICM	0.475946	Met
interembryo	ICM	0.463874	Met
interembryo	ICM	0.667724	Met
interembryo	ICM	0.546236	Met
interembryo	ICM	0.638468	Met
interembryo	ICM	0.653813	Met
interembryo	ICM	0.601465	Met
interembryo	ICM	0.619198	Met
interembryo	ICM	0.633459	Met
interembryo	ICM	0.614142	Met
interembryo	ICM	0.619711	Met
interembryo	ICM	0.611475	Met
interembryo	ICM	0.526996	Met
intraembryo	ICM	0.583506	Met
intraembryo	ICM	0.628993	Met
intraembryo	ICM	0.658163	Met
intraembryo	ICM	0.671893	Met
intraembryo	ICM	0.515361	Met
interembryo	ICM	0.562513	Met
interembryo	ICM	0.508449	Met
interembryo	ICM	0.554434	Met
interembryo	ICM	0.624501	Met
interembryo	ICM	0.510171	Met
interembryo	ICM	0.539973	Met
interembryo	ICM	0.425006	Met
interembryo	ICM	0.561358	Met
interembryo	ICM	0.711019	Met
interembryo	ICM	0.63765	Met
interembryo	ICM	0.667565	Met
interembryo	ICM	0.545896	Met
interembryo	ICM	0.590886	Met
interembryo	ICM	0.619634	Met
interembryo	ICM	0.659006	Met
interembryo	ICM	0.574418	Met
interembryo	ICM	0.446641	Met
interembryo	ICM	0.432003	Met
interembryo	ICM	0.673919	Met
interembryo	ICM	0.499323	Met
interembryo	ICM	0.605175	Met
interembryo	ICM	0.687876	Met
interembryo	ICM	0.565188	Met
interembryo	ICM	0.631239	Met
interembryo	ICM	0.646523	Met
interembryo	ICM	0.590081	Met
interembryo	ICM	0.619205	Met
interembryo	ICM	0.596797	Met
interembryo	ICM	0.479476	Met
intraembryo	ICM	0.470791	Met
intraembryo	ICM	0.545061	Met
intraembryo	ICM	0.756762	Met
intraembryo	ICM	0.794194	Met
intraembryo	ICM	0.575846	Met
intraembryo	ICM	0.689908	Met
intraembryo	4cell	0.722104	Met
intraembryo	4cell	0.780936	Met
intraembryo	4cell	0.793743	Met
intraembryo	4cell	0.809462	Met
intraembryo	4cell	0.781202	Met
intraembryo	4cell	0.712836	Met
interembryo	4cell	0.706872	Met
interembryo	4cell	0.675807	Met
interembryo	4cell	0.696251	Met
interembryo	4cell	0.678309	Met
interembryo	4cell	0.650522	Met
interembryo	4cell	0.685349	Met
interembryo	4cell	0.647758	Met
interembryo	4cell	0.683585	Met
intraembryo	4cell	0.529093	Met
interembryo	4cell	0.666461	Met
interembryo	4cell	0.694599	Met
interembryo	4cell	0.690566	Met
interembryo	4cell	0.669421	Met
intraembryo	4cell	0.679832	Met
intraembryo	4cell	0.735961	Met
interembryo	4cell	0.690044	Met
interembryo	4cell	0.674074	Met
interembryo	4cell	0.655739	Met
interembryo	4cell	0.7003	Met
intraembryo	4cell	0.708422	Met
intraembryo	4cell	0.692486	Met
intraembryo	4cell	0.537608	Met
interembryo	4cell	0.648834	Met
interembryo	4cell	0.65126	Met
interembryo	4cell	0.621733	Met
interembryo	4cell	0.673143	Met
interembryo	4cell	0.626328	Met
interembryo	4cell	0.654876	Met
interembryo	4cell	0.657679	Met
interembryo	4cell	0.634218	Met
interembryo	4cell	0.666706	Met
interembryo	4cell	0.65786	Met
interembryo	4cell	0.669313	Met
interembryo	4cell	0.653548	Met
interembryo	4cell	0.641947	Met
interembryo	4cell	0.657634	Met
interembryo	4cell	0.636627	Met
interembryo	4cell	0.67003	Met
intraembryo	4cell	0.578866	Met
interembryo	4cell	0.671117	Met
interembryo	4cell	0.674274	Met
interembryo	4cell	0.687234	Met
interembryo	4cell	0.64596	Met
interembryo	4cell	0.633951	Met
interembryo	4cell	0.640425	Met
interembryo	4cell	0.653137	Met
interembryo	4cell	0.622119	Met
intraembryo	4cell	0.658226	Met
intraembryo	4cell	0.712783	Met
interembryo	4cell	0.662286	Met
interembryo	4cell	0.650993	Met
interembryo	4cell	0.623916	Met
interembryo	4cell	0.677911	Met
interembryo	4cell	0.619798	Met
interembryo	4cell	0.651266	Met
interembryo	4cell	0.607797	Met
interembryo	4cell	0.662217	Met
intraembryo	4cell	0.665664	Met
intraembryo	4cell	0.655656	Met
intraembryo	4cell	0.58011	Met
interembryo	4cell	0.703596	Met
interembryo	4cell	0.712566	Met
interembryo	4cell	0.691893	Met
interembryo	4cell	0.717337	Met
interembryo	4cell	0.677271	Met
interembryo	4cell	0.672505	Met
interembryo	4cell	0.656868	Met
interembryo	4cell	0.693692	Met
interembryo	4cell	0.650259	Met
interembryo	4cell	0.661884	Met
interembryo	4cell	0.654568	Met
interembryo	4cell	0.646999	Met
interembryo	4cell	0.692121	Met
interembryo	4cell	0.647235	Met
interembryo	4cell	0.677027	Met
interembryo	4cell	0.657075	Met
interembryo	4cell	0.647592	Met
interembryo	4cell	0.644527	Met
interembryo	4cell	0.644026	Met
interembryo	4cell	0.64224	Met
interembryo	4cell	0.616016	Met
interembryo	4cell	0.619431	Met
interembryo	4cell	0.626615	Met
interembryo	4cell	0.621068	Met
intraembryo	4cell	0.598508	Met
interembryo	4cell	0.71195	Met
interembryo	4cell	0.684594	Met
interembryo	4cell	0.700232	Met
interembryo	4cell	0.693214	Met
interembryo	4cell	0.664079	Met
interembryo	4cell	0.69115	Met
interembryo	4cell	0.683137	Met
interembryo	4cell	0.671067	Met
interembryo	4cell	0.640886	Met
interembryo	4cell	0.664416	Met
interembryo	4cell	0.667687	Met
interembryo	4cell	0.622375	Met
intraembryo	4cell	0.725621	Met
intraembryo	4cell	0.737573	Met
interembryo	4cell	0.695021	Met
interembryo	4cell	0.699794	Met
interembryo	4cell	0.686529	Met
interembryo	4cell	0.706689	Met
interembryo	4cell	0.676615	Met
interembryo	4cell	0.670556	Met
interembryo	4cell	0.653055	Met
interembryo	4cell	0.686861	Met
interembryo	4cell	0.660258	Met
interembryo	4cell	0.652253	Met
interembryo	4cell	0.650038	Met
interembryo	4cell	0.657032	Met
intraembryo	4cell	0.753789	Met
intraembryo	4cell	0.707451	Met
intraembryo	4cell	0.637207	Met
interembryo	4cell	0.644073	Met
interembryo	4cell	0.575309	Met
interembryo	4cell	0.634807	Met
interembryo	4cell	0.585202	Met
interembryo	4cell	0.595334	Met
interembryo	4cell	0.609437	Met
interembryo	4cell	0.64807	Met
interembryo	4cell	0.577722	Met
interembryo	4cell	0.578807	Met
interembryo	4cell	0.625199	Met
interembryo	4cell	0.608437	Met
interembryo	4cell	0.565554	Met
interembryo	4cell	0.577358	Met
interembryo	4cell	0.604008	Met
interembryo	4cell	0.620743	Met
interembryo	4cell	0.595601	Met
interembryo	4cell	0.575441	Met
interembryo	4cell	0.626262	Met
interembryo	4cell	0.57612	Met
interembryo	4cell	0.621337	Met
interembryo	4cell	0.603513	Met
interembryo	4cell	0.56892	Met
interembryo	4cell	0.54029	Met
interembryo	4cell	0.653919	Met
interembryo	4cell	0.613916	Met
interembryo	4cell	0.595741	Met
interembryo	4cell	0.567021	Met
interembryo	4cell	0.596995	Met
interembryo	4cell	0.594523	Met
interembryo	4cell	0.568269	Met
interembryo	4cell	0.565342	Met
interembryo	4cell	0.617579	Met
intraembryo	4cell	0.483541	Met
interembryo	4cell	0.640231	Met
interembryo	4cell	0.613453	Met
interembryo	4cell	0.612474	Met
interembryo	4cell	0.642041	Met
interembryo	4cell	0.668737	Met
interembryo	4cell	0.562598	Met
interembryo	4cell	0.595312	Met
interembryo	4cell	0.661787	Met
interembryo	4cell	0.651986	Met
interembryo	4cell	0.591199	Met
interembryo	4cell	0.603168	Met
interembryo	4cell	0.605241	Met
interembryo	4cell	0.622027	Met
interembryo	4cell	0.598404	Met
interembryo	4cell	0.606647	Met
interembryo	4cell	0.639796	Met
intraembryo	4cell	0.631334	Met
intraembryo	4cell	0.716045	Met
interembryo	4cell	0.60344	Met
interembryo	4cell	0.612608	Met
interembryo	4cell	0.617457	Met
interembryo	4cell	0.589994	Met
interembryo	4cell	0.551859	Met
interembryo	4cell	0.636384	Met
interembryo	4cell	0.614099	Met
interembryo	4cell	0.587219	Met
interembryo	4cell	0.563396	Met
interembryo	4cell	0.640983	Met
interembryo	4cell	0.585498	Met
interembryo	4cell	0.585816	Met
interembryo	4cell	0.562285	Met
interembryo	4cell	0.599764	Met
interembryo	4cell	0.595872	Met
interembryo	4cell	0.5944	Met
intraembryo	4cell	0.682981	Met
intraembryo	4cell	0.654277	Met
intraembryo	4cell	0.481449	Met
interembryo	4cell	0.653913	Met
interembryo	4cell	0.644134	Met
interembryo	4cell	0.658448	Met
interembryo	4cell	0.638067	Met
interembryo	4cell	0.599582	Met
interembryo	4cell	0.651387	Met
interembryo	4cell	0.639635	Met
interembryo	4cell	0.626046	Met
interembryo	4cell	0.60453	Met
interembryo	4cell	0.620353	Met
interembryo	4cell	0.594321	Met
interembryo	4cell	0.616832	Met
interembryo	4cell	0.629454	Met
interembryo	4cell	0.623907	Met
interembryo	4cell	0.624974	Met
interembryo	4cell	0.646955	Met
interembryo	4cell	0.605968	Met
interembryo	4cell	0.616409	Met
interembryo	4cell	0.623165	Met
interembryo	4cell	0.616454	Met
interembryo	4cell	0.647917	Met
interembryo	4cell	0.65787	Met
interembryo	4cell	0.628124	Met
interembryo	4cell	0.666905	Met
interembryo	4cell	0.637925	Met
interembryo	4cell	0.600671	Met
interembryo	4cell	0.591064	Met
interembryo	4cell	0.649846	Met
interembryo	4cell	0.602393	Met
interembryo	4cell	0.615747	Met
interembryo	4cell	0.608413	Met
interembryo	4cell	0.591627	Met
interembryo	4cell	0.632205	Met
interembryo	4cell	0.592412	Met
interembryo	4cell	0.628453	Met
interembryo	4cell	0.621603	Met
interembryo	4cell	0.594784	Met
interembryo	4cell	0.592266	Met
interembryo	4cell	0.597839	Met
interembryo	4cell	0.595454	Met
intraembryo	4cell	0.552446	Met
interembryo	4cell	0.658281	Met
interembryo	4cell	0.64504	Met
interembryo	4cell	0.665442	Met
interembryo	4cell	0.635966	Met
interembryo	4cell	0.638273	Met
interembryo	4cell	0.618827	Met
interembryo	4cell	0.655036	Met
interembryo	4cell	0.61763	Met
interembryo	4cell	0.615639	Met
interembryo	4cell	0.610555	Met
interembryo	4cell	0.636247	Met
interembryo	4cell	0.568008	Met
interembryo	4cell	0.598998	Met
interembryo	4cell	0.657023	Met
interembryo	4cell	0.649444	Met
interembryo	4cell	0.633109	Met
interembryo	4cell	0.607758	Met
interembryo	4cell	0.606859	Met
interembryo	4cell	0.653674	Met
interembryo	4cell	0.577271	Met
intraembryo	4cell	0.688717	Met
intraembryo	4cell	0.636991	Met
interembryo	4cell	0.629434	Met
interembryo	4cell	0.6497	Met
interembryo	4cell	0.612841	Met
interembryo	4cell	0.658391	Met
interembryo	4cell	0.583682	Met
interembryo	4cell	0.630844	Met
interembryo	4cell	0.574934	Met
interembryo	4cell	0.6479	Met
interembryo	4cell	0.588655	Met
interembryo	4cell	0.610142	Met
interembryo	4cell	0.557175	Met
interembryo	4cell	0.618066	Met
interembryo	4cell	0.648242	Met
interembryo	4cell	0.561808	Met
interembryo	4cell	0.598441	Met
interembryo	4cell	0.635084	Met
interembryo	4cell	0.584398	Met
interembryo	4cell	0.590709	Met
interembryo	4cell	0.558638	Met
interembryo	4cell	0.629632	Met
intraembryo	4cell	0.666641	Met
intraembryo	4cell	0.668108	Met
intraembryo	4cell	0.506048	Met
interembryo	4cell	0.644136	Met
interembryo	4cell	0.60284	Met
interembryo	4cell	0.648776	Met
interembryo	4cell	0.59654	Met
interembryo	4cell	0.62379	Met
interembryo	4cell	0.60188	Met
interembryo	4cell	0.595816	Met
interembryo	4cell	0.656428	Met
interembryo	4cell	0.59427	Met
interembryo	4cell	0.623163	Met
interembryo	4cell	0.549954	Met
interembryo	4cell	0.63648	Met
interembryo	4cell	0.607923	Met
interembryo	4cell	0.600141	Met
interembryo	4cell	0.558208	Met
interembryo	4cell	0.664317	Met
interembryo	4cell	0.608773	Met
interembryo	4cell	0.611758	Met
interembryo	4cell	0.622494	Met
interembryo	4cell	0.606939	Met
interembryo	4cell	0.66383	Met
interembryo	4cell	0.554573	Met
interembryo	4cell	0.587245	Met
interembryo	4cell	0.61574	Met
interembryo	4cell	0.608597	Met
interembryo	4cell	0.658318	Met
interembryo	4cell	0.59696	Met
interembryo	4cell	0.676058	Met
interembryo	4cell	0.61082	Met
interembryo	4cell	0.662428	Met
interembryo	4cell	0.678803	Met
interembryo	4cell	0.618028	Met
interembryo	4cell	0.644462	Met
interembryo	4cell	0.62607	Met
interembryo	4cell	0.659342	Met
interembryo	4cell	0.575667	Met
interembryo	4cell	0.630082	Met
interembryo	4cell	0.611222	Met
interembryo	4cell	0.690742	Met
interembryo	4cell	0.581734	Met
interembryo	4cell	0.594068	Met
interembryo	4cell	0.582188	Met
interembryo	4cell	0.596666	Met
interembryo	4cell	0.586864	Met
interembryo	4cell	0.558878	Met
interembryo	4cell	0.647252	Met
interembryo	4cell	0.633897	Met
interembryo	4cell	0.57284	Met
intraembryo	4cell	0.435977	Met
interembryo	4cell	0.734067	Met
interembryo	4cell	0.719113	Met
interembryo	4cell	0.733961	Met
interembryo	4cell	0.708169	Met
interembryo	4cell	0.684165	Met
interembryo	4cell	0.645836	Met
interembryo	4cell	0.648839	Met
interembryo	4cell	0.671044	Met
interembryo	4cell	0.653798	Met
interembryo	4cell	0.665792	Met
interembryo	4cell	0.679398	Met
interembryo	4cell	0.649059	Met
interembryo	4cell	0.682609	Met
interembryo	4cell	0.68988	Met
interembryo	4cell	0.683507	Met
interembryo	4cell	0.715425	Met
interembryo	4cell	0.629789	Met
interembryo	4cell	0.646787	Met
interembryo	4cell	0.650614	Met
interembryo	4cell	0.651654	Met
interembryo	4cell	0.644371	Met
interembryo	4cell	0.644627	Met
interembryo	4cell	0.650844	Met
interembryo	4cell	0.632576	Met
interembryo	4cell	0.652005	Met
interembryo	4cell	0.602092	Met
interembryo	4cell	0.60542	Met
interembryo	4cell	0.557808	Met
interembryo	4cell	0.576397	Met
interembryo	4cell	0.578775	Met
interembryo	4cell	0.574219	Met
interembryo	4cell	0.495299	Met
interembryo	4cell	0.512421	Met
interembryo	4cell	0.549263	Met
interembryo	4cell	0.535667	Met
interembryo	4cell	0.515813	Met
interembryo	4cell	0.515019	Met
interembryo	4cell	0.540946	Met
interembryo	4cell	0.552707	Met
interembryo	4cell	0.53944	Met
interembryo	4cell	0.572913	Met
interembryo	4cell	0.535264	Met
interembryo	4cell	0.497546	Met
interembryo	4cell	0.503727	Met
interembryo	4cell	0.534002	Met
interembryo	4cell	0.486705	Met
interembryo	4cell	0.511449	Met
interembryo	4cell	0.514505	Met
interembryo	4cell	0.536941	Met
interembryo	4cell	0.490744	Met
interembryo	4cell	0.498883	Met
interembryo	4cell	0.50447	Met
intraembryo	4cell	0.596372	Met
interembryo	4cell	0.737325	Met
interembryo	4cell	0.737624	Met
interembryo	4cell	0.740445	Met
interembryo	4cell	0.723883	Met
interembryo	4cell	0.651538	Met
interembryo	4cell	0.694317	Met
interembryo	4cell	0.65548	Met
interembryo	4cell	0.684299	Met
interembryo	4cell	0.662861	Met
interembryo	4cell	0.672192	Met
interembryo	4cell	0.667083	Met
interembryo	4cell	0.681223	Met
interembryo	4cell	0.673727	Met
interembryo	4cell	0.706126	Met
interembryo	4cell	0.697497	Met
interembryo	4cell	0.711944	Met
interembryo	4cell	0.660005	Met
interembryo	4cell	0.615689	Met
interembryo	4cell	0.635027	Met
interembryo	4cell	0.665152	Met
interembryo	4cell	0.655564	Met
interembryo	4cell	0.653459	Met
interembryo	4cell	0.66168	Met
interembryo	4cell	0.642976	Met
interembryo	4cell	0.661819	Met
interembryo	4cell	0.606178	Met
intraembryo	4cell	0.808278	Met
intraembryo	4cell	0.620036	Met
interembryo	4cell	0.744006	Met
interembryo	4cell	0.717922	Met
interembryo	4cell	0.73175	Met
interembryo	4cell	0.715141	Met
interembryo	4cell	0.72732	Met
interembryo	4cell	0.596868	Met
interembryo	4cell	0.665278	Met
interembryo	4cell	0.655473	Met
interembryo	4cell	0.661926	Met
interembryo	4cell	0.640135	Met
interembryo	4cell	0.6772	Met
interembryo	4cell	0.642703	Met
interembryo	4cell	0.715911	Met
interembryo	4cell	0.652205	Met
interembryo	4cell	0.673108	Met
interembryo	4cell	0.707696	Met
interembryo	4cell	0.610906	Met
interembryo	4cell	0.645825	Met
interembryo	4cell	0.673413	Met
interembryo	4cell	0.606609	Met
interembryo	4cell	0.640139	Met
interembryo	4cell	0.643591	Met
interembryo	4cell	0.662467	Met
interembryo	4cell	0.61482	Met
interembryo	4cell	0.614942	Met
interembryo	4cell	0.625367	Met
intraembryo	4cell	0.788102	Met
intraembryo	4cell	0.642323	Met
intraembryo	4cell	0.756644	Met
interembryo	4cell	0.729615	Met
interembryo	4cell	0.755524	Met
interembryo	4cell	0.719183	Met
interembryo	4cell	0.742914	Met
interembryo	4cell	0.673157	Met
interembryo	4cell	0.702371	Met
interembryo	4cell	0.669251	Met
interembryo	4cell	0.709611	Met
interembryo	4cell	0.663185	Met
interembryo	4cell	0.673892	Met
interembryo	4cell	0.690626	Met
interembryo	4cell	0.661681	Met
interembryo	4cell	0.739728	Met
interembryo	4cell	0.654679	Met
interembryo	4cell	0.694693	Met
interembryo	4cell	0.713074	Met
interembryo	4cell	0.612454	Met
interembryo	4cell	0.572172	Met
interembryo	4cell	0.618939	Met
interembryo	4cell	0.585759	Met
interembryo	4cell	0.641393	Met
interembryo	4cell	0.665114	Met
interembryo	4cell	0.619381	Met
interembryo	4cell	0.670266	Met
interembryo	4cell	0.621532	Met
interembryo	4cell	0.654728	Met
interembryo	4cell	0.710338	Met
interembryo	4cell	0.553571	Met
interembryo	4cell	0.737357	Met
interembryo	4cell	0.690566	Met
interembryo	4cell	0.751966	Met
interembryo	4cell	0.724526	Met
interembryo	4cell	0.728156	Met
interembryo	4cell	0.733431	Met
interembryo	4cell	0.68049	Met
interembryo	4cell	0.681281	Met
interembryo	4cell	0.69289	Met
interembryo	4cell	0.67283	Met
interembryo	4cell	0.64628	Met
interembryo	4cell	0.660468	Met
interembryo	4cell	0.652982	Met
interembryo	4cell	0.670453	Met
interembryo	4cell	0.688888	Met
interembryo	4cell	0.688783	Met
interembryo	4cell	0.704117	Met
interembryo	4cell	0.679111	Met
interembryo	4cell	0.599184	Met
interembryo	4cell	0.600701	Met
interembryo	4cell	0.604118	Met
interembryo	4cell	0.613797	Met
interembryo	4cell	0.670279	Met
interembryo	4cell	0.623962	Met
interembryo	4cell	0.666591	Met
interembryo	4cell	0.623712	Met
interembryo	4cell	0.62346	Met
interembryo	4cell	0.641706	Met
interembryo	4cell	0.695256	Met
interembryo	4cell	0.569745	Met
interembryo	4cell	0.710516	Met
interembryo	4cell	0.712416	Met
intraembryo	4cell	0.738161	Met
interembryo	4cell	0.748042	Met
interembryo	4cell	0.743388	Met
interembryo	4cell	0.714587	Met
interembryo	4cell	0.757102	Met
interembryo	4cell	0.695218	Met
interembryo	4cell	0.663461	Met
interembryo	4cell	0.654726	Met
interembryo	4cell	0.710549	Met
interembryo	4cell	0.645861	Met
interembryo	4cell	0.669052	Met
interembryo	4cell	0.656857	Met
interembryo	4cell	0.669077	Met
interembryo	4cell	0.70074	Met
interembryo	4cell	0.673208	Met
interembryo	4cell	0.68573	Met
interembryo	4cell	0.694857	Met
interembryo	4cell	0.586273	Met
interembryo	4cell	0.617609	Met
interembryo	4cell	0.640825	Met
interembryo	4cell	0.587428	Met
interembryo	4cell	0.647098	Met
interembryo	4cell	0.650292	Met
interembryo	4cell	0.65035	Met
interembryo	4cell	0.64427	Met
interembryo	4cell	0.620531	Met
interembryo	4cell	0.642064	Met
interembryo	4cell	0.694361	Met
interembryo	4cell	0.561256	Met
interembryo	4cell	0.719734	Met
interembryo	4cell	0.707502	Met
intraembryo	4cell	0.79705	Met
intraembryo	4cell	0.800233	Met
interembryo	4cell	0.725974	Met
interembryo	4cell	0.72496	Met
interembryo	4cell	0.717567	Met
interembryo	4cell	0.708469	Met
interembryo	4cell	0.647665	Met
interembryo	4cell	0.705841	Met
interembryo	4cell	0.706273	Met
interembryo	4cell	0.653984	Met
interembryo	4cell	0.659117	Met
interembryo	4cell	0.652791	Met
interembryo	4cell	0.665259	Met
interembryo	4cell	0.648106	Met
interembryo	4cell	0.702442	Met
interembryo	4cell	0.658769	Met
interembryo	4cell	0.697297	Met
interembryo	4cell	0.67188	Met
interembryo	4cell	0.612584	Met
interembryo	4cell	0.554044	Met
interembryo	4cell	0.581481	Met
interembryo	4cell	0.606296	Met
interembryo	4cell	0.647898	Met
interembryo	4cell	0.627727	Met
interembryo	4cell	0.626509	Met
interembryo	4cell	0.640326	Met
interembryo	4cell	0.615405	Met
interembryo	4cell	0.648264	Met
interembryo	4cell	0.682812	Met
interembryo	4cell	0.544437	Met
interembryo	4cell	0.706805	Met
interembryo	4cell	0.677928	Met
intraembryo	4cell	0.800236	Met
intraembryo	4cell	0.777761	Met
intraembryo	4cell	0.72503	Met
interembryo	4cell	0.61519	Met
interembryo	4cell	0.697375	Met
interembryo	4cell	0.630363	Met
interembryo	4cell	0.683255	Met
interembryo	4cell	0.588541	Met
interembryo	4cell	0.689864	Met
interembryo	4cell	0.624884	Met
interembryo	4cell	0.681079	Met
interembryo	4cell	0.650125	Met
interembryo	4cell	0.635235	Met
interembryo	4cell	0.620119	Met
interembryo	4cell	0.63216	Met
interembryo	4cell	0.668843	Met
interembryo	4cell	0.601509	Met
interembryo	4cell	0.616455	Met
interembryo	4cell	0.683279	Met
interembryo	4cell	0.582399	Met
interembryo	4cell	0.639622	Met
interembryo	4cell	0.62705	Met
interembryo	4cell	0.603371	Met
interembryo	4cell	0.610702	Met
interembryo	4cell	0.632442	Met
interembryo	4cell	0.609494	Met
interembryo	4cell	0.62809	Met
interembryo	4cell	0.612142	Met
interembryo	4cell	0.641762	Met
interembryo	4cell	0.650642	Met
interembryo	4cell	0.522055	Met
interembryo	4cell	0.672256	Met
interembryo	4cell	0.645334	Met
interembryo	4cell	0.699338	Met
[truncated: 876 more rows]

## Sheet: Figure4e
TF	Type	CREs	Motif Enrichment -log10(P value)	Differential Expression log2(fold change)	DEG P value
Arnt	distal	neg.sig	0	0.772685	8.17495e-21
Arnt	distal	pos.sig	434	0.772685	8.17495e-21
Arnt	promoter	neg.sig	0.1	0.772685	8.17495e-21
Arnt	promoter	pos.sig	18	0.772685	8.17495e-21
Ascl1	distal	neg.sig	0.001	7.35691	1.20746e-69
Ascl1	distal	pos.sig	22	7.35691	1.20746e-69
Ascl1	promoter	neg.sig	0	7.35691	1.20746e-69
Ascl1	promoter	pos.sig	0	7.35691	1.20746e-69
Bcl6	distal	neg.sig	0	-1.7136	0.000123438
Bcl6	distal	pos.sig	1057	-1.7136	0.000123438
Bcl6	promoter	neg.sig	0	-1.7136	0.000123438
Bcl6	promoter	pos.sig	37	-1.7136	0.000123438
Foxm1	distal	neg.sig	0	0.395995	3.53218e-05
Foxm1	distal	pos.sig	37	0.395995	3.53218e-05
Foxm1	promoter	neg.sig	0	0.395995	3.53218e-05
Foxm1	promoter	pos.sig	0.1	0.395995	3.53218e-05
Hic1	distal	neg.sig	0	0.438526	0.294646
Hic1	distal	pos.sig	31	0.438526	0.294646
Hic1	promoter	neg.sig	0	0.438526	0.294646
Hic1	promoter	pos.sig	0.01	0.438526	0.294646
Klf3	distal	neg.sig	5	4.22347	6.71538e-45
Klf3	distal	pos.sig	65	4.22347	6.71538e-45
Klf3	promoter	neg.sig	0	4.22347	6.71538e-45
Klf3	promoter	pos.sig	6	4.22347	6.71538e-45
Klf4	distal	neg.sig	5	2.92268	4.00792e-36
Klf4	distal	pos.sig	89	2.92268	4.00792e-36
Klf4	promoter	neg.sig	0	2.92268	4.00792e-36
Klf4	promoter	pos.sig	7	2.92268	4.00792e-36
Klf5	distal	neg.sig	6	7.4932	9.63379e-99
Klf5	distal	pos.sig	246	7.4932	9.63379e-99
Klf5	promoter	neg.sig	0	7.4932	9.63379e-99
Klf5	promoter	pos.sig	14	7.4932	9.63379e-99
Klf9	distal	neg.sig	5	5.64495	3.4843e-60
Klf9	distal	pos.sig	18	5.64495	3.4843e-60
Klf9	promoter	neg.sig	0	5.64495	3.4843e-60
Klf9	promoter	pos.sig	0.01	5.64495	3.4843e-60
Nkx3-2	distal	neg.sig	0.1	5.31919	9.89366e-08
Nkx3-2	distal	pos.sig	991	5.31919	9.89366e-08
Nkx3-2	promoter	neg.sig	0	5.31919	9.89366e-08
Nkx3-2	promoter	pos.sig	37	5.31919	9.89366e-08
Npas2	distal	neg.sig	0	-3.30557	9.08588e-57
Npas2	distal	pos.sig	141	-3.30557	9.08588e-57
Npas2	promoter	neg.sig	0	-3.30557	9.08588e-57
Npas2	promoter	pos.sig	0.001	-3.30557	9.08588e-57
Nr5a2	distal	neg.sig	0.1	0.730879	0.000104808
Nr5a2	distal	pos.sig	315	0.730879	0.000104808
Nr5a2	promoter	neg.sig	0	0.730879	0.000104808
Nr5a2	promoter	pos.sig	24	0.730879	0.000104808
Pitx1	distal	neg.sig	0	4.93061	0.000113006
Pitx1	distal	pos.sig	985	4.93061	0.000113006
Pitx1	promoter	neg.sig	0	4.93061	0.000113006
Pitx1	promoter	pos.sig	37	4.93061	0.000113006
Prdm10	distal	neg.sig	0	-0.663651	2.34948e-05
Prdm10	distal	pos.sig	11	-0.663651	2.34948e-05
Prdm10	promoter	neg.sig	0	-0.663651	2.34948e-05
Prdm10	promoter	pos.sig	0.1	-0.663651	2.34948e-05
Rara	distal	neg.sig	0	-0.0273728	0.824972
Rara	distal	pos.sig	562	-0.0273728	0.824972
Rara	promoter	neg.sig	0	-0.0273728	0.824972
Rara	promoter	pos.sig	34	-0.0273728	0.824972
Rarg	distal	neg.sig	0	5.27887	1.42616e-100
Rarg	distal	pos.sig	627	5.27887	1.42616e-100
Rarg	promoter	neg.sig	0	5.27887	1.42616e-100
Rarg	promoter	pos.sig	42	5.27887	1.42616e-100
Smad2	distal	neg.sig	0	-1.24761	2.70972e-34
Smad2	distal	pos.sig	125	-1.24761	2.70972e-34
Smad2	promoter	neg.sig	0	-1.24761	2.70972e-34
Smad2	promoter	pos.sig	9	-1.24761	2.70972e-34
Tcf12	distal	neg.sig	0.01	0.84274	1.99948e-08
Tcf12	distal	pos.sig	31	0.84274	1.99948e-08
Tcf12	promoter	neg.sig	0	0.84274	1.99948e-08
Tcf12	promoter	pos.sig	0	0.84274	1.99948e-08
Tcf3	distal	neg.sig	0.01	0.226802	0.0759029
Tcf3	distal	pos.sig	70	0.226802	0.0759029
Tcf3	promoter	neg.sig	0	0.226802	0.0759029
Tcf3	promoter	pos.sig	0	0.226802	0.0759029
Thrb	distal	neg.sig	0	-0.607205	0.0331702
Thrb	distal	pos.sig	703	-0.607205	0.0331702
Thrb	promoter	neg.sig	0	-0.607205	0.0331702
Thrb	promoter	pos.sig	23	-0.607205	0.0331702
Zbtb12	distal	neg.sig	0	-2.13203	8.50535e-07
Zbtb12	distal	pos.sig	56	-2.13203	8.50535e-07
Zbtb12	promoter	neg.sig	0	-2.13203	8.50535e-07
Zbtb12	promoter	pos.sig	4	-2.13203	8.50535e-07
Zeb1	distal	neg.sig	0	0.417935	0.0201871
Zeb1	distal	pos.sig	75	0.417935	0.0201871
Zeb1	promoter	neg.sig	0	0.417935	0.0201871
Zeb1	promoter	pos.sig	0	0.417935	0.0201871

## Sheet: Figure5g
TF	Type	CREs	Motif Enrichment -log10(P value)	Differential Expression log2(fold change)	DEG P value
Arnt	distal	ICM.CRE.neg.sig	4	0.209168	0.271034
Arnt	distal	TE.CRE.neg.sig	4	0.209168	0.271034
Arnt	distal	ICM.CRE.pos.sig	31	0.209168	0.271034
Arnt	distal	TE.CRE.pos.sig	19	0.209168	0.271034
Arnt	promoter	ICM.CRE.neg.sig	0	0.209168	0.271034
Arnt	promoter	TE.CRE.neg.sig	0	0.209168	0.271034
Arnt	promoter	ICM.CRE.pos.sig	0	0.209168	0.271034
Arnt	promoter	TE.CRE.pos.sig	0.1	0.209168	0.271034
Bcl6	distal	ICM.CRE.neg.sig	4	-1.64916	0.0910842
Bcl6	distal	TE.CRE.neg.sig	13	-1.64916	0.0910842
Bcl6	distal	ICM.CRE.pos.sig	51	-1.64916	0.0910842
Bcl6	distal	TE.CRE.pos.sig	54	-1.64916	0.0910842
Bcl6	promoter	ICM.CRE.neg.sig	0	-1.64916	0.0910842
Bcl6	promoter	TE.CRE.neg.sig	0	-1.64916	0.0910842
Bcl6	promoter	ICM.CRE.pos.sig	0.1	-1.64916	0.0910842
Bcl6	promoter	TE.CRE.pos.sig	4	-1.64916	0.0910842
Crx	distal	ICM.CRE.neg.sig	10	-3.78675	0.0200506
Crx	distal	TE.CRE.neg.sig	15	-3.78675	0.0200506
Crx	distal	ICM.CRE.pos.sig	101	-3.78675	0.0200506
Crx	distal	TE.CRE.pos.sig	73	-3.78675	0.0200506
Crx	promoter	ICM.CRE.neg.sig	0.1	-3.78675	0.0200506
Crx	promoter	TE.CRE.neg.sig	0	-3.78675	0.0200506
Crx	promoter	ICM.CRE.pos.sig	6	-3.78675	0.0200506
Crx	promoter	TE.CRE.pos.sig	5	-3.78675	0.0200506
Ctcf	distal	ICM.CRE.neg.sig	8	-0.104624	0.350977
Ctcf	distal	TE.CRE.neg.sig	12	-0.104624	0.350977
Ctcf	distal	ICM.CRE.pos.sig	32	-0.104624	0.350977
Ctcf	distal	TE.CRE.pos.sig	53	-0.104624	0.350977
Ctcf	promoter	ICM.CRE.neg.sig	0	-0.104624	0.350977
Ctcf	promoter	TE.CRE.neg.sig	0.1	-0.104624	0.350977
Ctcf	promoter	ICM.CRE.pos.sig	0.01	-0.104624	0.350977
Ctcf	promoter	TE.CRE.pos.sig	0	-0.104624	0.350977
Esrra	distal	ICM.CRE.neg.sig	0.01	1.08641	0.00115022
Esrra	distal	TE.CRE.neg.sig	7	1.08641	0.00115022
Esrra	distal	ICM.CRE.pos.sig	35	1.08641	0.00115022
Esrra	distal	TE.CRE.pos.sig	46	1.08641	0.00115022
Esrra	promoter	ICM.CRE.neg.sig	0	1.08641	0.00115022
Esrra	promoter	TE.CRE.neg.sig	0	1.08641	0.00115022
Esrra	promoter	ICM.CRE.pos.sig	6	1.08641	0.00115022
Esrra	promoter	TE.CRE.pos.sig	0.01	1.08641	0.00115022
Esrrb	distal	ICM.CRE.neg.sig	0.01	-6.50653	1.20274e-99
Esrrb	distal	TE.CRE.neg.sig	0.001	-6.50653	1.20274e-99
Esrrb	distal	ICM.CRE.pos.sig	14	-6.50653	1.20274e-99
Esrrb	distal	TE.CRE.pos.sig	16	-6.50653	1.20274e-99
Esrrb	promoter	ICM.CRE.neg.sig	0	-6.50653	1.20274e-99
Esrrb	promoter	TE.CRE.neg.sig	0	-6.50653	1.20274e-99
Esrrb	promoter	ICM.CRE.pos.sig	0.001	-6.50653	1.20274e-99
Esrrb	promoter	TE.CRE.pos.sig	0.1	-6.50653	1.20274e-99
Foxa1	distal	ICM.CRE.neg.sig	4	-4.00858	0.00488826
Foxa1	distal	TE.CRE.neg.sig	14	-4.00858	0.00488826
Foxa1	distal	ICM.CRE.pos.sig	10	-4.00858	0.00488826
Foxa1	distal	TE.CRE.pos.sig	10	-4.00858	0.00488826
Foxa1	promoter	ICM.CRE.neg.sig	0	-4.00858	0.00488826
Foxa1	promoter	TE.CRE.neg.sig	0	-4.00858	0.00488826
Foxa1	promoter	ICM.CRE.pos.sig	0.1	-4.00858	0.00488826
Foxa1	promoter	TE.CRE.pos.sig	0.1	-4.00858	0.00488826
Foxm1	distal	ICM.CRE.neg.sig	5	0.0478153	0.751292
Foxm1	distal	TE.CRE.neg.sig	10	0.0478153	0.751292
Foxm1	distal	ICM.CRE.pos.sig	9	0.0478153	0.751292
Foxm1	distal	TE.CRE.pos.sig	8	0.0478153	0.751292
Foxm1	promoter	ICM.CRE.neg.sig	0	0.0478153	0.751292
Foxm1	promoter	TE.CRE.neg.sig	0	0.0478153	0.751292
Foxm1	promoter	ICM.CRE.pos.sig	0.1	0.0478153	0.751292
Foxm1	promoter	TE.CRE.pos.sig	0.1	0.0478153	0.751292
Gata1	distal	ICM.CRE.neg.sig	6	2.34355	0.00586594
Gata1	distal	TE.CRE.neg.sig	0.1	2.34355	0.00586594
Gata1	distal	ICM.CRE.pos.sig	15	2.34355	0.00586594
Gata1	distal	TE.CRE.pos.sig	34	2.34355	0.00586594
Gata1	promoter	ICM.CRE.neg.sig	0	2.34355	0.00586594
Gata1	promoter	TE.CRE.neg.sig	0	2.34355	0.00586594
Gata1	promoter	ICM.CRE.pos.sig	0.001	2.34355	0.00586594
Gata1	promoter	TE.CRE.pos.sig	4	2.34355	0.00586594
Gata2	distal	ICM.CRE.neg.sig	5	7.16126	2.00942e-34
Gata2	distal	TE.CRE.neg.sig	0.1	7.16126	2.00942e-34
Gata2	distal	ICM.CRE.pos.sig	14	7.16126	2.00942e-34
Gata2	distal	TE.CRE.pos.sig	36	7.16126	2.00942e-34
Gata2	promoter	ICM.CRE.neg.sig	0	7.16126	2.00942e-34
Gata2	promoter	TE.CRE.neg.sig	0	7.16126	2.00942e-34
Gata2	promoter	ICM.CRE.pos.sig	0.001	7.16126	2.00942e-34
Gata2	promoter	TE.CRE.pos.sig	5	7.16126	2.00942e-34
Gata3	distal	ICM.CRE.neg.sig	4	7.07678	2.50111e-106
Gata3	distal	TE.CRE.neg.sig	0.1	7.07678	2.50111e-106
Gata3	distal	ICM.CRE.pos.sig	16	7.07678	2.50111e-106
Gata3	distal	TE.CRE.pos.sig	22	7.07678	2.50111e-106
Gata3	promoter	ICM.CRE.neg.sig	0	7.07678	2.50111e-106
Gata3	promoter	TE.CRE.neg.sig	0	7.07678	2.50111e-106
Gata3	promoter	ICM.CRE.pos.sig	4	7.07678	2.50111e-106
Gata3	promoter	TE.CRE.pos.sig	5	7.07678	2.50111e-106
Gata4	distal	ICM.CRE.neg.sig	5	-6.86528	5.73539e-18
Gata4	distal	TE.CRE.neg.sig	0	-6.86528	5.73539e-18
Gata4	distal	ICM.CRE.pos.sig	12	-6.86528	5.73539e-18
Gata4	distal	TE.CRE.pos.sig	26	-6.86528	5.73539e-18
Gata4	promoter	ICM.CRE.neg.sig	0	-6.86528	5.73539e-18
Gata4	promoter	TE.CRE.neg.sig	0	-6.86528	5.73539e-18
Gata4	promoter	ICM.CRE.pos.sig	0.001	-6.86528	5.73539e-18
Gata4	promoter	TE.CRE.pos.sig	7	-6.86528	5.73539e-18
Gata6	distal	ICM.CRE.neg.sig	5	-0.470287	0.116702
Gata6	distal	TE.CRE.neg.sig	0	-0.470287	0.116702
Gata6	distal	ICM.CRE.pos.sig	14	-0.470287	0.116702
Gata6	distal	TE.CRE.pos.sig	31	-0.470287	0.116702
Gata6	promoter	ICM.CRE.neg.sig	0	-0.470287	0.116702
Gata6	promoter	TE.CRE.neg.sig	0	-0.470287	0.116702
Gata6	promoter	ICM.CRE.pos.sig	4	-0.470287	0.116702
Gata6	promoter	TE.CRE.pos.sig	7	-0.470287	0.116702
Gsc	distal	ICM.CRE.neg.sig	19	-5.31805	3.007e-16
Gsc	distal	TE.CRE.neg.sig	40	-5.31805	3.007e-16
Gsc	distal	ICM.CRE.pos.sig	207	-5.31805	3.007e-16
Gsc	distal	TE.CRE.pos.sig	154	-5.31805	3.007e-16
Gsc	promoter	ICM.CRE.neg.sig	0.001	-5.31805	3.007e-16
Gsc	promoter	TE.CRE.neg.sig	0	-5.31805	3.007e-16
Gsc	promoter	ICM.CRE.pos.sig	11	-5.31805	3.007e-16
Gsc	promoter	TE.CRE.pos.sig	11	-5.31805	3.007e-16
Klf10	distal	ICM.CRE.neg.sig	4	-0.362885	0.381059
Klf10	distal	TE.CRE.neg.sig	0.1	-0.362885	0.381059
Klf10	distal	ICM.CRE.pos.sig	7	-0.362885	0.381059
Klf10	distal	TE.CRE.pos.sig	19	-0.362885	0.381059
Klf10	promoter	ICM.CRE.neg.sig	0	-0.362885	0.381059
Klf10	promoter	TE.CRE.neg.sig	0.01	-0.362885	0.381059
Klf10	promoter	ICM.CRE.pos.sig	9	-0.362885	0.381059
Klf10	promoter	TE.CRE.pos.sig	10	-0.362885	0.381059
Klf3	distal	ICM.CRE.neg.sig	13	-2.67913	7.31632e-15
Klf3	distal	TE.CRE.neg.sig	14	-2.67913	7.31632e-15
Klf3	distal	ICM.CRE.pos.sig	42	-2.67913	7.31632e-15
Klf3	distal	TE.CRE.pos.sig	106	-2.67913	7.31632e-15
Klf3	promoter	ICM.CRE.neg.sig	0.1	-2.67913	7.31632e-15
Klf3	promoter	TE.CRE.neg.sig	5	-2.67913	7.31632e-15
Klf3	promoter	ICM.CRE.pos.sig	18	-2.67913	7.31632e-15
Klf3	promoter	TE.CRE.pos.sig	29	-2.67913	7.31632e-15
Klf4	distal	ICM.CRE.neg.sig	16	-3.47582	1.69932e-24
Klf4	distal	TE.CRE.neg.sig	14	-3.47582	1.69932e-24
Klf4	distal	ICM.CRE.pos.sig	46	-3.47582	1.69932e-24
Klf4	distal	TE.CRE.pos.sig	138	-3.47582	1.69932e-24
Klf4	promoter	ICM.CRE.neg.sig	0.01	-3.47582	1.69932e-24
Klf4	promoter	TE.CRE.neg.sig	5	-3.47582	1.69932e-24
Klf4	promoter	ICM.CRE.pos.sig	17	-3.47582	1.69932e-24
Klf4	promoter	TE.CRE.pos.sig	29	-3.47582	1.69932e-24
Klf5	distal	ICM.CRE.neg.sig	23	1.45752	1.71989e-09
Klf5	distal	TE.CRE.neg.sig	29	1.45752	1.71989e-09
Klf5	distal	ICM.CRE.pos.sig	95	1.45752	1.71989e-09
Klf5	distal	TE.CRE.pos.sig	177	1.45752	1.71989e-09
Klf5	promoter	ICM.CRE.neg.sig	0.1	1.45752	1.71989e-09
Klf5	promoter	TE.CRE.neg.sig	0.001	1.45752	1.71989e-09
Klf5	promoter	ICM.CRE.pos.sig	23	1.45752	1.71989e-09
Klf5	promoter	TE.CRE.pos.sig	46	1.45752	1.71989e-09
Klf6	distal	ICM.CRE.neg.sig	12	1.33667	1.34844e-06
Klf6	distal	TE.CRE.neg.sig	10	1.33667	1.34844e-06
Klf6	distal	ICM.CRE.pos.sig	32	1.33667	1.34844e-06
Klf6	distal	TE.CRE.pos.sig	87	1.33667	1.34844e-06
Klf6	promoter	ICM.CRE.neg.sig	0	1.33667	1.34844e-06
Klf6	promoter	TE.CRE.neg.sig	5	1.33667	1.34844e-06
Klf6	promoter	ICM.CRE.pos.sig	17	1.33667	1.34844e-06
Klf6	promoter	TE.CRE.pos.sig	34	1.33667	1.34844e-06
Klf9	distal	ICM.CRE.neg.sig	7	-0.677861	0.000173437
Klf9	distal	TE.CRE.neg.sig	10	-0.677861	0.000173437
Klf9	distal	ICM.CRE.pos.sig	32	-0.677861	0.000173437
Klf9	distal	TE.CRE.pos.sig	61	-0.677861	0.000173437
Klf9	promoter	ICM.CRE.neg.sig	0.1	-0.677861	0.000173437
Klf9	promoter	TE.CRE.neg.sig	4	-0.677861	0.000173437
Klf9	promoter	ICM.CRE.pos.sig	10	-0.677861	0.000173437
Klf9	promoter	TE.CRE.pos.sig	11	-0.677861	0.000173437
Nr5a2	distal	ICM.CRE.neg.sig	10	-0.2683	0.179803
Nr5a2	distal	TE.CRE.neg.sig	13	-0.2683	0.179803
Nr5a2	distal	ICM.CRE.pos.sig	68	-0.2683	0.179803
Nr5a2	distal	TE.CRE.pos.sig	86	-0.2683	0.179803
Nr5a2	promoter	ICM.CRE.neg.sig	0	-0.2683	0.179803
Nr5a2	promoter	TE.CRE.neg.sig	0	-0.2683	0.179803
Nr5a2	promoter	ICM.CRE.pos.sig	11	-0.2683	0.179803
Nr5a2	promoter	TE.CRE.pos.sig	4	-0.2683	0.179803
Otx2	distal	ICM.CRE.neg.sig	25	-4.9131	1.19743e-08
Otx2	distal	TE.CRE.neg.sig	52	-4.9131	1.19743e-08
Otx2	distal	ICM.CRE.pos.sig	233	-4.9131	1.19743e-08
Otx2	distal	TE.CRE.pos.sig	167	-4.9131	1.19743e-08
Otx2	promoter	ICM.CRE.neg.sig	0.01	-4.9131	1.19743e-08
Otx2	promoter	TE.CRE.neg.sig	0	-4.9131	1.19743e-08
Otx2	promoter	ICM.CRE.pos.sig	11	-4.9131	1.19743e-08
Otx2	promoter	TE.CRE.pos.sig	12	-4.9131	1.19743e-08
Pitx1	distal	ICM.CRE.neg.sig	4	-0.831114	0.0376556
Pitx1	distal	TE.CRE.neg.sig	4	-0.831114	0.0376556
Pitx1	distal	ICM.CRE.pos.sig	39	-0.831114	0.0376556
Pitx1	distal	TE.CRE.pos.sig	18	-0.831114	0.0376556
Pitx1	promoter	ICM.CRE.neg.sig	0	-0.831114	0.0376556
Pitx1	promoter	TE.CRE.neg.sig	0	-0.831114	0.0376556
Pitx1	promoter	ICM.CRE.pos.sig	0.1	-0.831114	0.0376556
Pitx1	promoter	TE.CRE.pos.sig	0.1	-0.831114	0.0376556
Rara	distal	ICM.CRE.neg.sig	9	-2.14543	0.00192232
Rara	distal	TE.CRE.neg.sig	18	-2.14543	0.00192232
Rara	distal	ICM.CRE.pos.sig	94	-2.14543	0.00192232
Rara	distal	TE.CRE.pos.sig	104	-2.14543	0.00192232
Rara	promoter	ICM.CRE.neg.sig	0	-2.14543	0.00192232
Rara	promoter	TE.CRE.neg.sig	0	-2.14543	0.00192232
Rara	promoter	ICM.CRE.pos.sig	8	-2.14543	0.00192232
Rara	promoter	TE.CRE.pos.sig	0.001	-2.14543	0.00192232
Rarg	distal	ICM.CRE.neg.sig	16	1.07085	0.0553753
Rarg	distal	TE.CRE.neg.sig	21	1.07085	0.0553753
Rarg	distal	ICM.CRE.pos.sig	108	1.07085	0.0553753
Rarg	distal	TE.CRE.pos.sig	117	1.07085	0.0553753
Rarg	promoter	ICM.CRE.neg.sig	0	1.07085	0.0553753
Rarg	promoter	TE.CRE.neg.sig	0	1.07085	0.0553753
Rarg	promoter	ICM.CRE.pos.sig	12	1.07085	0.0553753
Rarg	promoter	TE.CRE.pos.sig	5	1.07085	0.0553753
Sfpi1	distal	ICM.CRE.neg.sig	0.01	2.94986	1.09645e-06
Sfpi1	distal	TE.CRE.neg.sig	0	2.94986	1.09645e-06
Sfpi1	distal	ICM.CRE.pos.sig	0.001	2.94986	1.09645e-06
Sfpi1	distal	TE.CRE.pos.sig	18	2.94986	1.09645e-06
Sfpi1	promoter	ICM.CRE.neg.sig	0	2.94986	1.09645e-06
Sfpi1	promoter	TE.CRE.neg.sig	0.1	2.94986	1.09645e-06
Sfpi1	promoter	ICM.CRE.pos.sig	0.1	2.94986	1.09645e-06
Sfpi1	promoter	TE.CRE.pos.sig	15	2.94986	1.09645e-06
Sp1	distal	ICM.CRE.neg.sig	0.1	-0.136906	0.374209
Sp1	distal	TE.CRE.neg.sig	0.1	-0.136906	0.374209
Sp1	distal	ICM.CRE.pos.sig	5	-0.136906	0.374209
Sp1	distal	TE.CRE.pos.sig	10	-0.136906	0.374209
Sp1	promoter	ICM.CRE.neg.sig	0	-0.136906	0.374209
Sp1	promoter	TE.CRE.neg.sig	0.01	-0.136906	0.374209
Sp1	promoter	ICM.CRE.pos.sig	13	-0.136906	0.374209
Sp1	promoter	TE.CRE.pos.sig	15	-0.136906	0.374209
Sp2	distal	ICM.CRE.neg.sig	6	0.207291	0.300161
Sp2	distal	TE.CRE.neg.sig	7	0.207291	0.300161
Sp2	distal	ICM.CRE.pos.sig	9	0.207291	0.300161
Sp2	distal	TE.CRE.pos.sig	41	0.207291	0.300161
Sp2	promoter	ICM.CRE.neg.sig	0	0.207291	0.300161
Sp2	promoter	TE.CRE.neg.sig	0.01	0.207291	0.300161
Sp2	promoter	ICM.CRE.pos.sig	13	0.207291	0.300161
Sp2	promoter	TE.CRE.pos.sig	29	0.207291	0.300161
Tcfap2a	distal	ICM.CRE.neg.sig	4	5.91483	3.15176e-60
Tcfap2a	distal	TE.CRE.neg.sig	0	5.91483	3.15176e-60
Tcfap2a	distal	ICM.CRE.pos.sig	0.01	5.91483	3.15176e-60
Tcfap2a	distal	TE.CRE.pos.sig	12	5.91483	3.15176e-60
Tcfap2a	promoter	ICM.CRE.neg.sig	0	5.91483	3.15176e-60
Tcfap2a	promoter	TE.CRE.neg.sig	0.1	5.91483	3.15176e-60
Tcfap2a	promoter	ICM.CRE.pos.sig	0.1	5.91483	3.15176e-60
Tcfap2a	promoter	TE.CRE.pos.sig	5	5.91483	3.15176e-60
Tead1	distal	ICM.CRE.neg.sig	0.01	-1.0629	3.41623e-09
Tead1	distal	TE.CRE.neg.sig	0	-1.0629	3.41623e-09
Tead1	distal	ICM.CRE.pos.sig	0.001	-1.0629	3.41623e-09
Tead1	distal	TE.CRE.pos.sig	25	-1.0629	3.41623e-09
Tead1	promoter	ICM.CRE.neg.sig	0	-1.0629	3.41623e-09
Tead1	promoter	TE.CRE.neg.sig	0	-1.0629	3.41623e-09
Tead1	promoter	ICM.CRE.pos.sig	0	-1.0629	3.41623e-09
Tead1	promoter	TE.CRE.pos.sig	24	-1.0629	3.41623e-09
Tead2	distal	ICM.CRE.neg.sig	0.01	2.2005	8.24936e-16
Tead2	distal	TE.CRE.neg.sig	0	2.2005	8.24936e-16
Tead2	distal	ICM.CRE.pos.sig	0.01	2.2005	8.24936e-16
Tead2	distal	TE.CRE.pos.sig	21	2.2005	8.24936e-16
Tead2	promoter	ICM.CRE.neg.sig	0	2.2005	8.24936e-16
Tead2	promoter	TE.CRE.neg.sig	0.01	2.2005	8.24936e-16
Tead2	promoter	ICM.CRE.pos.sig	0	2.2005	8.24936e-16
Tead2	promoter	TE.CRE.pos.sig	21	2.2005	8.24936e-16
Tead3	distal	ICM.CRE.neg.sig	0.01	1.87635	0.000138166
Tead3	distal	TE.CRE.neg.sig	0.1	1.87635	0.000138166
Tead3	distal	ICM.CRE.pos.sig	4	1.87635	0.000138166
Tead3	distal	TE.CRE.pos.sig	28	1.87635	0.000138166
Tead3	promoter	ICM.CRE.neg.sig	0	1.87635	0.000138166
Tead3	promoter	TE.CRE.neg.sig	0	1.87635	0.000138166
Tead3	promoter	ICM.CRE.pos.sig	0	1.87635	0.000138166
Tead3	promoter	TE.CRE.pos.sig	21	1.87635	0.000138166
Tead4	distal	ICM.CRE.neg.sig	0.01	1.73548	1.53866e-18
Tead4	distal	TE.CRE.neg.sig	0	1.73548	1.53866e-18
Tead4	distal	ICM.CRE.pos.sig	0.001	1.73548	1.53866e-18
Tead4	distal	TE.CRE.pos.sig	28	1.73548	1.53866e-18
Tead4	promoter	ICM.CRE.neg.sig	0	1.73548	1.53866e-18
Tead4	promoter	TE.CRE.neg.sig	0.01	1.73548	1.53866e-18
Tead4	promoter	ICM.CRE.pos.sig	0	1.73548	1.53866e-18
Tead4	promoter	TE.CRE.pos.sig	19	1.73548	1.53866e-18

## Sheet: Ext.Figure1i
Type	Stage	cor
Endogenous genes	L4cell	0.991051
Endogenous genes	L4cell	0.983174
Endogenous genes	L4cell	0.986202
Endogenous genes	L4cell	0.982896
Endogenous genes	L4cell	0.990555
Endogenous genes	L4cell	0.961278
Endogenous genes	L4cell	0.988838
Endogenous genes	L4cell	0.990602
Endogenous genes	L4cell	0.988171
Endogenous genes	L4cell	0.988978
Endogenous genes	L4cell	0.986532
Endogenous genes	L4cell	0.983612
Endogenous genes	L4cell	0.97604
Endogenous genes	L4cell	0.982562
Endogenous genes	L4cell	0.963272
Endogenous genes	L4cell	0.967713
Endogenous genes	L4cell	0.985623
Endogenous genes	L4cell	0.979435
Endogenous genes	L4cell	0.994107
Endogenous genes	L4cell	0.99341
Endogenous genes	L4cell	0.991589
Endogenous genes	L4cell	0.990909
Endogenous genes	L4cell	0.991131
Endogenous genes	L4cell	0.983838
Endogenous genes	16cell	0.98585
Endogenous genes	16cell	0.992154
Endogenous genes	16cell	0.992358
Endogenous genes	16cell	0.968491
Endogenous genes	16cell	0.989586
Endogenous genes	16cell	0.99073
Endogenous genes	16cell	0.987091
Endogenous genes	16cell	0.989295
Endogenous genes	16cell	0.992895
Endogenous genes	16cell	0.924213
Endogenous genes	16cell	0.98762
Endogenous genes	16cell	0.989687
Endogenous genes	16cell	0.993428
Endogenous genes	16cell	0.991734
Endogenous genes	16cell	0.99049
Endogenous genes	16cell	0.992517
Endogenous genes	16cell	0.987507
Endogenous genes	16cell	0.988803
Endogenous genes	16cell	0.993124
Endogenous genes	16cell	0.990814
Endogenous genes	16cell	0.991673
Endogenous genes	16cell	0.982453
Endogenous genes	16cell	0.989792
Endogenous genes	16cell	0.992519
Endogenous genes	2cell	0.987349
Endogenous genes	2cell	0.989631
Endogenous genes	2cell	0.992534
Endogenous genes	2cell	0.98967
Endogenous genes	2cell	0.995103
Endogenous genes	2cell	0.99631
Endogenous genes	2cell	0.980702
Endogenous genes	2cell	0.996801
Endogenous genes	2cell	0.990765
Endogenous genes	2cell	0.998367
Endogenous genes	2cell	0.98793
Endogenous genes	2cell	0.983851
Endogenous genes	2cell	0.995897
Endogenous genes	2cell	0.967626
Endogenous genes	2cell	0.949674
Endogenous genes	2cell	0.986115
Endogenous genes	2cell	0.987615
Endogenous genes	2cell	0.988273
Endogenous genes	2cell	0.995568
Endogenous genes	2cell	0.995578
Endogenous genes	2cell	0.996886
Endogenous genes	2cell	0.927412
Endogenous genes	2cell	0.805791
Endogenous genes	32cell	0.999094
Endogenous genes	32cell	0.989623
Endogenous genes	32cell	0.974643
Endogenous genes	32cell	0.977423
Endogenous genes	32cell	0.991863
Endogenous genes	32cell	0.984071
Endogenous genes	32cell	0.998399
Endogenous genes	32cell	0.998909
Endogenous genes	32cell	0.988954
Endogenous genes	32cell	0.993494
Endogenous genes	32cell	0.989812
Endogenous genes	32cell	0.979422
Endogenous genes	32cell	0.976287
Endogenous genes	32cell	0.998738
Endogenous genes	32cell	0.990181
Endogenous genes	32cell	0.885702
Endogenous genes	32cell	0.997306
Endogenous genes	4cell	0.973266
Endogenous genes	4cell	0.99097
Endogenous genes	4cell	0.988532
Endogenous genes	4cell	0.987546
Endogenous genes	4cell	0.984805
Endogenous genes	4cell	0.9891
Endogenous genes	4cell	0.965388
Endogenous genes	4cell	0.987786
Endogenous genes	4cell	0.979056
Endogenous genes	4cell	0.973879
Endogenous genes	4cell	0.987087
Endogenous genes	4cell	0.976198
Endogenous genes	4cell	0.985184
Endogenous genes	4cell	0.973909
Endogenous genes	4cell	0.917809
Endogenous genes	4cell	0.95361
Endogenous genes	4cell	0.94255
Endogenous genes	4cell	0.986498
Endogenous genes	4cell	0.988326
Endogenous genes	4cell	0.977099
Endogenous genes	4cell	0.947511
Endogenous genes	4cell	0.870238
Endogenous genes	4cell	0.974149
Endogenous genes	4cell	0.996128
Endogenous genes	4cell	0.961567
Endogenous genes	4cell	0.990445
Endogenous genes	4cell	0.990037
Endogenous genes	4cell	0.986521
Endogenous genes	4cell	0.976978
Endogenous genes	4cell	0.972961
Endogenous genes	4cell	0.957905
Endogenous genes	4cell	0.95482
Endogenous genes	4cell	0.981119
Endogenous genes	4cell	0.981688
Endogenous genes	4cell	0.980965
Endogenous genes	4cell	0.982558
Endogenous genes	4cell	0.99319
Endogenous genes	4cell	0.990197
Endogenous genes	4cell	0.983294
Endogenous genes	4cell	0.993969
Endogenous genes	4cell	0.985924
Endogenous genes	4cell	0.98176
Endogenous genes	4cell	0.986642
Endogenous genes	4cell	0.981691
Endogenous genes	4cell	0.987249
Endogenous genes	4cell	0.990711
Endogenous genes	4cell	0.993925
Endogenous genes	8cell	0.971386
Endogenous genes	8cell	0.976423
Endogenous genes	8cell	0.981071
Endogenous genes	8cell	0.981526
Endogenous genes	8cell	0.975688
Endogenous genes	8cell	0.987171
Endogenous genes	8cell	0.971251
Endogenous genes	8cell	0.974591
Endogenous genes	8cell	0.989403
Endogenous genes	8cell	0.985683
Endogenous genes	8cell	0.989615
Endogenous genes	8cell	0.980633
Endogenous genes	8cell	0.982285
Endogenous genes	8cell	0.989421
Endogenous genes	8cell	0.987181
Endogenous genes	8cell	0.992488
Endogenous genes	8cell	0.990977
Endogenous genes	8cell	0.981235
Endogenous genes	8cell	0.982349
Endogenous genes	8cell	0.977779
Endogenous genes	8cell	0.986439
Endogenous genes	8cell	0.979467
Endogenous genes	8cell	0.984364
Endogenous genes	8cell	0.980925
Endogenous genes	8cell	0.984272
Endogenous genes	8cell	0.987881
Endogenous genes	8cell	0.985397
Endogenous genes	8cell	0.980476
Endogenous genes	8cell	0.988487
Endogenous genes	8cell	0.990246
Endogenous genes	8cell	0.989557
Endogenous genes	8cell	0.991918
Endogenous genes	zygote	0.998843
Endogenous genes	zygote	0.996034
Endogenous genes	zygote	0.998629
Endogenous genes	zygote	0.998698
Endogenous genes	zygote	0.997464
Endogenous genes	zygote	0.994195
Endogenous genes	zygote	0.999498
Endogenous genes	zygote	0.998952
Endogenous genes	zygote	0.998602
Endogenous genes	zygote	0.998905
Endogenous genes	zygote	0.99898
Endogenous genes	zygote	0.997477
Endogenous genes	zygote	0.99834
ERCC Spike-in	L4cell	0.998455
ERCC Spike-in	L4cell	0.998258
ERCC Spike-in	L4cell	0.999574
ERCC Spike-in	L4cell	0.998906
ERCC Spike-in	L4cell	0.999847
ERCC Spike-in	L4cell	0.999426
ERCC Spike-in	L4cell	0.997722
ERCC Spike-in	L4cell	0.999955
ERCC Spike-in	L4cell	0.993892
ERCC Spike-in	L4cell	0.998189
ERCC Spike-in	L4cell	0.999485
ERCC Spike-in	L4cell	0.999281
ERCC Spike-in	L4cell	0.9981
ERCC Spike-in	L4cell	0.998433
ERCC Spike-in	L4cell	0.99301
ERCC Spike-in	L4cell	0.99865
ERCC Spike-in	L4cell	0.993331
ERCC Spike-in	L4cell	0.99916
ERCC Spike-in	L4cell	0.996898
ERCC Spike-in	L4cell	0.994258
ERCC Spike-in	L4cell	0.998746
ERCC Spike-in	L4cell	0.998458
ERCC Spike-in	L4cell	0.999192
ERCC Spike-in	L4cell	0.988491
ERCC Spike-in	16cell	0.999248
ERCC Spike-in	16cell	0.999813
ERCC Spike-in	16cell	0.999619
ERCC Spike-in	16cell	0.984819
ERCC Spike-in	16cell	0.999482
ERCC Spike-in	16cell	0.999927
ERCC Spike-in	16cell	0.999828
ERCC Spike-in	16cell	0.99986
ERCC Spike-in	16cell	0.998688
ERCC Spike-in	16cell	0.945109
ERCC Spike-in	16cell	0.999843
ERCC Spike-in	16cell	0.998566
ERCC Spike-in	16cell	0.999674
ERCC Spike-in	16cell	0.999638
ERCC Spike-in	16cell	0.999073
ERCC Spike-in	16cell	0.999616
ERCC Spike-in	16cell	0.997318
ERCC Spike-in	16cell	0.999388
ERCC Spike-in	16cell	0.999061
ERCC Spike-in	16cell	0.999042
ERCC Spike-in	16cell	0.999705
ERCC Spike-in	16cell	0.997746
ERCC Spike-in	16cell	0.999804
ERCC Spike-in	16cell	0.999967
ERCC Spike-in	2cell	0.999733
ERCC Spike-in	2cell	0.998857
ERCC Spike-in	2cell	0.999574
ERCC Spike-in	2cell	0.99977
ERCC Spike-in	2cell	0.998721
ERCC Spike-in	2cell	0.999896
ERCC Spike-in	2cell	0.985901
ERCC Spike-in	2cell	0.999112
ERCC Spike-in	2cell	0.995287
ERCC Spike-in	2cell	0.999763
ERCC Spike-in	2cell	0.99847
ERCC Spike-in	2cell	0.998825
ERCC Spike-in	2cell	0.999275
ERCC Spike-in	2cell	0.993722
ERCC Spike-in	2cell	0.993026
ERCC Spike-in	2cell	0.993533
ERCC Spike-in	2cell	0.992827
ERCC Spike-in	2cell	0.999824
ERCC Spike-in	2cell	0.999869
ERCC Spike-in	2cell	0.999977
ERCC Spike-in	2cell	0.999774
ERCC Spike-in	2cell	0.988203
ERCC Spike-in	2cell	0.975907
ERCC Spike-in	32cell	0.998768
ERCC Spike-in	32cell	0.999489
ERCC Spike-in	32cell	0.993113
ERCC Spike-in	32cell	0.997818
ERCC Spike-in	32cell	0.99959
ERCC Spike-in	32cell	0.999341
ERCC Spike-in	32cell	0.999481
ERCC Spike-in	32cell	0.999909
ERCC Spike-in	32cell	0.999174
ERCC Spike-in	32cell	0.999691
ERCC Spike-in	32cell	0.998879
ERCC Spike-in	32cell	0.999492
ERCC Spike-in	32cell	0.998811
ERCC Spike-in	32cell	0.999008
ERCC Spike-in	32cell	0.998897
ERCC Spike-in	32cell	0.9804
ERCC Spike-in	32cell	0.999716
ERCC Spike-in	4cell	0.999579
ERCC Spike-in	4cell	0.99992
ERCC Spike-in	4cell	0.999715
ERCC Spike-in	4cell	0.999915
ERCC Spike-in	4cell	0.999526
ERCC Spike-in	4cell	0.999447
ERCC Spike-in	4cell	0.999556
ERCC Spike-in	4cell	0.999509
ERCC Spike-in	4cell	0.999659
ERCC Spike-in	4cell	0.999252
ERCC Spike-in	4cell	0.999388
ERCC Spike-in	4cell	0.999457
ERCC Spike-in	4cell	0.997657
ERCC Spike-in	4cell	0.998577
ERCC Spike-in	4cell	0.995809
ERCC Spike-in	4cell	0.996885
ERCC Spike-in	4cell	0.998689
ERCC Spike-in	4cell	0.999351
ERCC Spike-in	4cell	0.999258
ERCC Spike-in	4cell	0.999759
ERCC Spike-in	4cell	0.999903
ERCC Spike-in	4cell	0.997931
ERCC Spike-in	4cell	0.999654
ERCC Spike-in	4cell	0.999371
ERCC Spike-in	4cell	0.999579
ERCC Spike-in	4cell	0.999161
ERCC Spike-in	4cell	0.999028
ERCC Spike-in	4cell	0.997041
ERCC Spike-in	4cell	0.999507
ERCC Spike-in	4cell	0.999103
ERCC Spike-in	4cell	0.99993
ERCC Spike-in	4cell	0.999577
ERCC Spike-in	4cell	0.997834
ERCC Spike-in	4cell	0.999427
ERCC Spike-in	4cell	0.999722
ERCC Spike-in	4cell	0.99932
ERCC Spike-in	4cell	0.999512
ERCC Spike-in	4cell	0.999546
ERCC Spike-in	4cell	0.999153
ERCC Spike-in	4cell	0.999581
ERCC Spike-in	4cell	0.99808
ERCC Spike-in	4cell	0.999343
ERCC Spike-in	4cell	0.999715
ERCC Spike-in	4cell	0.999439
ERCC Spike-in	4cell	0.999667
ERCC Spike-in	4cell	0.999782
ERCC Spike-in	4cell	0.9993
ERCC Spike-in	8cell	0.99722
ERCC Spike-in	8cell	0.998552
ERCC Spike-in	8cell	0.997244
ERCC Spike-in	8cell	0.998173
ERCC Spike-in	8cell	0.993229
ERCC Spike-in	8cell	0.996945
ERCC Spike-in	8cell	0.997607
ERCC Spike-in	8cell	0.998041
ERCC Spike-in	8cell	0.999552
ERCC Spike-in	8cell	0.998369
ERCC Spike-in	8cell	0.998148
ERCC Spike-in	8cell	0.995922
ERCC Spike-in	8cell	0.998563
ERCC Spike-in	8cell	0.999883
ERCC Spike-in	8cell	0.995339
ERCC Spike-in	8cell	0.999785
ERCC Spike-in	8cell	0.99989
ERCC Spike-in	8cell	0.999866
ERCC Spike-in	8cell	0.998088
ERCC Spike-in	8cell	0.999699
ERCC Spike-in	8cell	0.999979
ERCC Spike-in	8cell	0.999857
ERCC Spike-in	8cell	0.999904
ERCC Spike-in	8cell	0.999906
ERCC Spike-in	8cell	0.999559
ERCC Spike-in	8cell	0.999855
ERCC Spike-in	8cell	0.999531
ERCC Spike-in	8cell	0.998697
ERCC Spike-in	8cell	0.999877
ERCC Spike-in	8cell	0.997998
ERCC Spike-in	8cell	0.999831
ERCC Spike-in	8cell	0.999641
ERCC Spike-in	zygote	0.999321
ERCC Spike-in	zygote	0.999775
ERCC Spike-in	zygote	0.999032
ERCC Spike-in	zygote	0.998841
ERCC Spike-in	zygote	0.996417
ERCC Spike-in	zygote	0.997127
ERCC Spike-in	zygote	0.999375
ERCC Spike-in	zygote	0.998715
ERCC Spike-in	zygote	0.997385
ERCC Spike-in	zygote	0.999814
ERCC Spike-in	zygote	0.99953
ERCC Spike-in	zygote	0.999785
ERCC Spike-in	zygote	0.999684

## Sheet: Ext.Figure1k
Symbol	Marker in clusters	AUC	padj	SC3_Cluster1_1	SC3_Cluster1_2	SC3_Cluster1_3	SC3_Cluster1_4	SC3_Cluster1_5	SC3_Cluster1_6	SC3_Cluster1_7	SC3_Cluster1_8	SC3_Cluster1_9	SC3_Cluster1_10	SC3_Cluster1_11	SC3_Cluster1_12	SC3_Cluster1_13	SC3_Cluster1_14	SC3_Cluster1_15	SC3_Cluster1_16	SC3_Cluster1_17	SC3_Cluster1_18	SC3_Cluster1_19	SC3_Cluster1_20	SC3_Cluster1_21	SC3_Cluster1_22	SC3_Cluster1_23	SC3_Cluster1_24	SC3_Cluster1_25	SC3_Cluster1_26	SC3_Cluster1_27	SC3_Cluster1_28	SC3_Cluster1_29	SC3_Cluster1_30	SC3_Cluster1_31	SC3_Cluster1_32	SC3_Cluster1_33	SC3_Cluster1_34	SC3_Cluster1_35	SC3_Cluster1_36	SC3_Cluster2_1	SC3_Cluster2_2	SC3_Cluster2_3	SC3_Cluster2_4	SC3_Cluster2_5	SC3_Cluster2_6	SC3_Cluster2_7	SC3_Cluster2_8	SC3_Cluster2_9	SC3_Cluster2_10
Fam123b	1	0.850529	0.0586466	6.24378	4.78403	5.49471	5.74169	7.26106	7.36468	5.44507	0	0	0	4.81826	7.51941	7.1582	0	4.87936	0	5.46366	5.82693	5.93454	7.90167	5.17063	4.95847	4.55883	6.10863	6.4872	8.00531	6.04493	4.7296	6.84794	7.80226	5.22406	0	0	5.60222	6.84181	5.12229	0	0	0	0	0	0	0	0	0	0
Gpt2	1	0.85119	0.110199	6.97311	7.65215	5.49471	7.58451	6.25024	6.59107	6.52169	3.98882	2.47211	0	5.0045	4.23282	8.05532	4.44098	7.97818	5.43967	6.12942	3.60324	4.28622	6.14563	5.74217	6.51216	6.32178	6.66132	6.61704	4.41367	7.31213	6.82446	5.41026	7.12806	7.30953	2.05713	7.26071	8.8397	7.2654	6.89976	1.48451	0	0	0	4.46848	4.49395	3.10889	4.5352	3.46935	5.40428
Pkd2	1	0.851852	0.0906597	4.92249	3.72838	6.9931	3.93739	3.79473	1.4855	3.6443	5.72976	6.952	2.33263	4.04876	5.87913	5.51696	4.74956	5.85464	7.24845	5.83461	6.86106	0	5.08091	2.77321	6.87782	6.51217	4.24002	6.26748	6.36198	2.49688	6.27785	2.1572	0	5.84763	4.31973	7.09585	5.0013	0	3.24149	0	0	3.22993	3.48274	0	0	4.02275	2.23196	5.36819	2.36035
Gm14328	1	0.851852	0.0831742	3.29247	2.83332	2.78211	3.39876	2.404	2.20172	3.50506	0	4.2626	4.65669	4.04876	3.30758	4.94766	5.85751	0	3.83294	3.26691	3.60324	2.49256	5.08091	0	4.77244	5.2711	2.1951	4.93405	0	3.90051	4.7296	4.84216	0	3.18327	4.31973	2.93055	4.13329	4.29576	4.16313	0	0	1.92375	2.82934	2.46719	0	2.01823	0	2.59406	2.36035
Sox21	1	0.851852	0.0906597	6.47539	4.6729	0	5.60688	5.77237	5.46608	6.1764	4.54317	5.79656	5.94388	0	4.53932	3.08151	5.00363	4.62609	7.03182	0	6.37137	4.59329	7.17693	4.60555	7.44318	4.77245	5.77316	6.41761	6.43154	0	6.3698	5.81679	2.49297	4.40661	4.31973	8.03699	0	3.99208	7.54743	1.48451	0	3.22993	0	1.32762	1.56439	0	5.3811	0	0
Hhex	1	0.853175	0.0839946	5.39426	3.48695	4.92566	3.93739	2.89511	4.60892	3.6443	3.07694	6.01524	2.33263	0	3.30758	2.2426	4.04791	5.59658	1.86793	5.14988	3.9883	2.49256	5.96777	7.19875	4.00414	3.61878	0	5.12078	3.18986	2.49688	6.45623	4.19396	4.59376	4.87247	6.37853	0	5.09159	2.24126	4.16313	0	2.28988	0	0	3.53222	0	2.82817	3.0696	0	2.36035
Acad11	1	0.853175	0.100988	7.03894	4.8872	4.92566	7.39294	6.12273	5.06188	6.4851	8.39112	5.03738	7.3442	5.68755	7.74567	8.19049	4.74956	6.78126	7.88788	6.87589	7.29593	6.80821	6.90769	6.36995	6.38807	6.57043	7.89013	6.94842	7.27965	6.55294	7.00736	7.12328	3.35878	6.61477	5.28314	6.07125	7.51598	6.93266	7.09089	0	5.09027	1.26125	5.75306	5.94006	5.64206	5.54729	5.61678	5.94147	7.05874
Itpk1	1	0.853836	0.0970181	8.37672	9.3317	9.08169	9.45186	8.28641	9.02081	8.41093	7.07562	6.952	7.15282	6.87805	9.6871	4.54813	0	9.12975	7.32198	8.45264	7.92273	8.68955	8.78239	8.5489	8.14523	8.34204	8.78543	5.69186	8.58077	5.9397	5.83714	7.47155	7.17503	6.67307	5.0275	8.27154	9.48945	9.68156	3.24149	4.98047	5.93775	7.40974	0	6.87358	5.80246	0	7.02702	2.59406	6.58653
Epb4.9	1	0.854497	0.0934497	7.92446	7.68115	9.45234	5.29234	7.17796	8.26221	6.24365	7.15306	8.6647	8.88678	0	7.07163	6.55938	5.21958	8.03141	6.3777	5.83461	5.62439	6.13784	7.50504	6.72863	7.56281	8.92552	6.80679	8.19218	7.27965	8.91898	8.28761	6.97243	8.12289	0	8.40637	6.98705	6.64807	6.20355	7.99283	3.32065	4.71622	0	4.27221	5.82949	0	5.5936	5.72159	4.96475	5.09084
Slc35b3	1	0.854497	0.0777666	3.49367	5.52143	4.22	5.60688	1.65367	1.4855	2.7553	6.08628	5.79656	5.05735	0	2.44639	4.54813	4.04791	2.52075	5.68234	5.31528	3.07645	3.89562	0	4.60555	3.61877	4.30798	5.57076	6.0999	3.18986	3.90051	4.98355	3.8916	4.28669	5.74265	4.31973	2.93055	1.61758	4.42657	0	0	2.28988	1.92375	0	2.00711	0	0	3.0696	0	0
4930447C04Rik	1	0.854497	0.0806115	4.52323	4.55251	3.67323	0	7.32038	6.56388	5.62399	0	4.2626	5.74103	0	7.02309	7.99328	4.74956	4.87936	6.90994	2.4095	5.82693	4.84632	6.4466	4.21014	6.38807	7.31274	5.77316	6.18612	6.21193	6.40264	0	7.52674	5.24925	6.2816	4.07107	6.44481	2.84915	7.2654	5.43591	2.20052	2.28988	4.54551	0	2.46719	0	2.82817	0	4.01023	0
Hoxc4	1	0.854497	0.016675	4.6964	6.92481	3.67323	3.93739	3.79473	6.04012	3.35093	0	2.47211	0	0	3.30758	0	0	2.52075	0	0	3.07645	5.24877	3.73522	3.66363	5.27109	4.55883	5.20133	4.16166	6.56133	6.98191	0	8.02534	3.35878	0	2.05713	6.98705	0	4.85602	6.55512	0	1.5583	0	0	0	0	0	0	0	0
Dock10	1	0.854497	0.0593983	5.66831	6.47285	5.29318	4.14627	7.58514	6.35766	7.35053	3.98882	6.78353	6.203	0	0	7.40056	0	7.16153	7.82183	4.18995	4.75616	6.9227	8.04312	0	6.38807	6.17929	2.1951	8.2732	6.73644	5.56822	6.94893	5.72539	7.46692	0	5.77471	0	1.61758	3.3674	6.79377	3.55941	0	0	0	0	0	3.54572	0	0	0
Mex3a	1	0.855159	0.085484	6.45142	7.59233	8.0367	7.60234	4.95646	5.82793	7.00779	5.919	3.33587	7.19318	6.06797	6.86682	0	6.70877	6.26343	5.68234	5.59819	6.7657	6.47456	3.20343	3.66363	6.57042	5.74581	8.14852	7.25809	5.06613	8.48637	4.7296	6.203	7.22052	2.33395	5.39577	5.09255	7.91263	6.99724	6.67938	1.48451	0	5.75722	0	0	0	0	4.28456	5.18053	5.66162
Rdh10	1	0.855159	0.0892309	6.75543	7.69543	7.4464	7.47264	6.89541	8.15695	5.36679	6.61024	6.898	7.60575	7.69375	5.98429	6.9562	8.83557	0	6.12727	5.14988	5.10681	5.82103	6.5764	5.17063	6.32177	7.05152	3.93705	4.16166	0	6.32118	7.48958	2.1572	4.28669	7.54631	6.07453	3.45102	0	5.57293	5.91179	5.34202	4.71622	1.26125	3.72411	3.09583	5.01437	2.82817	2.23196	0	0
Gm3470	1	0.85582	0.0867963	5.89851	5.81106	1.97793	3.93739	4.62115	6.04012	4.95	3.07694	4.2626	4.87088	5.0045	3.84313	4.54813	4.74956	4.87936	5.25177	6.12942	4.54263	5.82103	3.73522	2.77321	4.77244	4.77245	4.49027	4.46737	4.10856	5.06662	4.42121	5.41026	3.89609	5.05895	5.8557	6.07125	4.69059	5.18654	0	5.0604	2.28988	3.90404	0	2.00711	3.878	2.82817	2.23196	2.59406	2.36035
Chic1	1	0.85582	0.0719885	4.2169	5.23889	6.81625	3.93739	4.95646	5.87294	2.98227	3.07694	3.8724	0	2.2891	3.84313	5.83257	2.62763	4.87936	6.97217	5.83461	6.00451	4.59329	5.86988	2.77321	5.27109	0	7.05995	4.46737	4.10856	5.9397	4.42121	4.84216	5.06202	3.18327	5.16098	5.46127	2.84915	4.76004	3.24149	0	0	0	0	0	0	0	0	0	0
Adat2	1	0.85582	0.0867963	5.34307	5.81106	3.97236	8.11823	7.06687	4.80746	5.62399	7.94522	4.82229	5.05735	6.55918	6.69156	5.63001	6.9086	5.44789	6.33097	7.43893	5.38869	7.26413	6.05944	6.64697	7.05151	5.52789	6.38063	6.26748	6.28891	3.36306	5.38714	4.4438	2.49297	6.83505	0	7.19701	6.07028	3.3674	5.43591	4.103	4.48516	5.27501	5.23439	4.56366	4.72507	2.01823	3.98102	0	4.90423
Cdc20b	1	0.856481	0.0211191	1.30236	3.72838	0	4.63619	4.62115	4.10444	3.88798	3.07694	4.82229	6.203	0	0	0	0	0	0	4.49599	5.38869	4.84632	6.37703	4.91558	3.61877	5.4052	6.80679	3.77324	5.23126	4.2912	0	2.1572	2.49297	3.18327	2.05713	4.59599	2.84915	3.60695	0	0	0	0	1.60209	0	0	0	0	0	0
Adam23	1	0.856481	0.0717986	5.93354	4.78403	6.57072	0	5.45703	6.38899	7.72465	0	7.65203	7.19318	6.49845	8.15903	6.61537	5.57352	6.5816	7.67988	8.69711	7.75906	3.89562	6.14563	6.64697	8.3252	6.68034	6.8962	6.67783	8.23665	6.04493	0	5.90275	6.04026	2.33395	6.14067	0	6.84263	7.64712	0	2.20052	1.5583	4.15092	0	4.56366	0	0	0	0	4.43795
4930513N10Rik	1	0.856481	0.083411	4.6964	3.19684	6.43027	4.14627	6.32938	4.10444	4.44008	5.51189	4.56942	6.48895	6.06797	5.98429	6.16827	5.72249	4.87936	4.47254	5.46366	3.07645	4.28622	0	4.60555	6.62642	6.17929	5.77316	3.77324	4.41367	5.25387	2.61027	5.6278	6.23016	3.7143	2.87247	4.94524	5.09159	4.65722	4.16313	4.24658	2.77299	2.71987	5.45129	1.32762	4.36283	0	2.23196	4.71093	3.21256
Procr	1	0.857804	0.0193791	5.17758	3.93514	4.61555	0	6.92118	4.10444	4.36153	6.08628	3.33587	5.74103	3.66249	0	0	0	5.9682	3.5361	2.4095	5.51135	6.03977	0	5.74217	5.40519	3.09137	3.93705	0	3.18986	6.32118	2.61027	3.8916	6.47505	0	0	5.66335	5.09159	1.51806	0	0	3.13427	1.26125	0	0	0	0	0	0	0
4930452B06Rik	1	0.857804	0.0772784	6.15751	6.43929	6.65729	4.63619	6.81518	6.6697	4.95	7.54656	7.94616	7.1113	5.31741	6.08231	5.73484	6.29832	7.11297	5.89001	5.83461	5.25462	3.89562	3.20343	7.25496	5.40519	5.4052	5.86462	5.56886	6.13061	4.85138	0	6.80394	4.59376	6.93375	4.31973	6.69589	5.17656	5.62834	8.40645	4.80598	4.35408	5.22199	1.60209	0	4.61413	0	5.09927	4.71093	4.68985
Hsd17b11	1	0.859788	0.0264389	6.15751	6.62985	0	5.53444	8.26644	5.87294	7.36067	4.94265	7.10283	0	6.92496	6.49202	2.2426	0	3.92756	4.91414	6.44722	7.07507	0	5.24609	6.46832	5.40519	7.34647	0	6.3445	7.20216	7.68203	0	6.13359	0	0	2.05713	4.3835	6.58729	8.17024	4.721	0	1.5583	0	0	0	0	0	2.23196	0	0
Bmp4	1	0.86045	0.0351124	8.35103	7.70958	0	8.0549	7.4676	7.59705	4.09638	5.72976	0	0	6.29921	10.4311	6.01016	0	9.15395	5.95308	6.82191	8.3418	8.44329	9.63937	6.15046	9.50575	6.92325	2.1951	0	9.79222	0	0	8.61483	3.35878	7.4158	2.05713	9.0159	6.618	4.94602	9.27243	1.48451	0	0	0	1.32762	0	0	0	0	0
Gpc4	1	0.861111	0.0367896	2.43267	4.11595	0	1.7599	5.52585	2.67817	5.51932	0	0	7.72066	6.14924	6.56164	5.73484	4.04791	2.52075	6.90994	6.58322	6.49544	8.57167	0	8.87006	4.77244	0	2.1951	2.38524	6.49789	6.87179	4.42121	7.15865	6.8087	6.03714	0	3.83269	7.34296	7.05905	6.79377	3.03437	0	0	0	0	0	0	0	2.59406	0
Nuak1	1	0.861111	0.0638929	8.60031	5.64435	8.34128	8.86547	10.069	8.42973	7.20064	4.94265	9.26457	6.88361	4.35315	7.4104	9.1122	7.73731	8.77139	9.30315	9.01834	10.4953	6.74737	10.8586	7.01567	9.5426	9.14269	10.1263	6.89821	7.93521	9.53039	6.07426	9.83147	9.56145	8.08641	7.16261	7.75676	10.1052	2.72075	4.16313	0	4.81921	6.56379	5.75306	5.27602	0	2.47931	7.80001	5.36819	2.36035
Pck2	1	0.862434	0.0521689	6.8317	6.85016	0	7.39294	6.47573	5.73346	6.08156	5.51189	6.52311	6.27998	7.79823	3.84313	5.9241	3.50592	5.44789	5.68234	7.11908	7.546	5.56309	7.33203	0	8.46997	3.61878	7.30821	5.43439	3.72114	4.85138	4.7296	7.72853	4.8468	0	3.77044	5.75468	6.02517	6.61369	7.33715	4.89587	4.60531	2.99733	0	3.09583	0	0	3.59612	3.46935	4.13256
Sacs	1	0.863757	0.0409849	6.58962	7.41377	7.93641	8.08056	6.75911	8.12009	6.10586	5.25517	0	7.02449	0	6.56164	6.77139	0	5.73137	0	6.92791	7.45722	6.80821	6.37703	6.15046	8.08655	7.01002	7.8682	6.67783	7.03346	5.82618	2.61027	7.63116	6.39795	8.558	5.8557	6.27009	7.20818	0	5.12229	1.48451	0	0	0	0	0	0	0	5.18053	0
Cotl1	1	0.863757	0.0507476	7.23423	5.70208	0	7.81605	6.12273	7.52837	5.81297	3.07694	7.74673	6.203	6.61747	7.16406	2.2426	0	6.78126	5.89001	5.59819	6.08573	8.51804	6.14563	8.07397	6.57042	5.2711	6.60938	2.38524	8.54983	4.2912	4.42121	6.56122	7.64431	4.65827	3.39022	6.20681	5.4738	4.29576	3.24149	5.0604	0	1.26125	0	0	3.4313	0	0	0	2.36035
Rnd1	1	0.864418	0.0511735	7.44315	7.66672	8.44226	5.20168	7.04359	4.80746	4.95	8.54269	8.52917	8.74465	6.61747	5.00691	6.61537	7.66551	9.11749	4.78141	6.03768	7.60229	5.82103	7.33203	6.94908	8.21993	8.2559	7.99506	3.2401	7.3886	8.55924	8.90984	6.06067	0	5.05895	8.47207	3.83269	6.38791	5.18654	7.48069	6.44815	1.5583	0	0	5.57913	0	0	2.23196	5.36819	5.09084
Syt9	1	0.864418	0.0274491	7.64687	5.96049	0	7.24189	6.40441	6.69499	7.6104	7.22656	6.7227	4.65669	8.1733	6.56164	0	4.74956	6.07346	7.41453	7.54269	7.51701	6.74737	5.52867	7.14027	2.25141	0	5.45781	4.7195	6.21193	6.14301	0	7.94658	0	0	0	5.84057	7.72789	8.09355	8.12982	0	0	0	0	0	0	0	4.9346	0	0
Sema6b	1	0.865079	0.0188608	5.05567	6.05215	7.37156	4.32869	5.77237	7.82029	4.19028	0	7.44166	3.18181	5.89026	2.44639	4.54813	0	7.34092	5.43967	0	6.5537	6.39746	5.52867	0	5.52788	6.73231	8.21953	5.80518	5.06613	0	0	6.56122	0	4.40661	7.62218	0	3.95235	1.51806	7.54743	1.48451	0	1.26125	0	0	0	0	2.23196	0	0
Gm12263	1	0.865079	0.0503381	4.2169	2.34618	4.92566	5.45817	4.95646	4.80746	3.50506	4.54317	6.52311	5.22246	5.79246	5.50795	6.72123	2.62763	5.09473	7.1442	5.72123	3.9883	5.93454	2.35212	4.21014	4.95847	4.77245	3.93705	3.77324	4.41367	6.32118	5.83714	3.8916	0	3.18327	5.68889	5.34852	3.50372	4.65722	3.24149	5.0604	3.6634	2.37604	3.48274	3.33046	2.2972	2.47931	3.59612	0	2.36035
Meis1	1	0.866402	0.0173251	6.45142	6.17957	5.67152	1.7599	6.36738	6.18993	5.10271	8.02978	5.39015	0	2.2891	8.09001	8.45884	0	3.38924	4.63522	4.74833	6.66359	0	5.52867	4.60555	5.27109	0	6.49953	2.38524	6.13061	3.90051	3.48702	6.97243	0	6.2816	6.99394	0	0	6.88795	5.91179	0	0	0	0	0	1.56439	0	0	0	0
1110021L09Rik	1	0.867725	0.0265115	4.61241	3.19684	6.21882	5.00125	2.404	6.22508	2.48582	5.25517	3.33587	5.84602	4.35315	6.41886	5.11239	0	5.85464	4.47254	0	6.2356	3.35833	5.76486	4.91558	6.87782	6.1024	4.70346	5.28609	3.72114	5.06662	5.83714	4.19396	5.24925	0	2.05713	5.46127	4.29406	4.76004	0	0	4.48516	0	4.54808	0	0	0	0	0	0
Gata4	1	0.867725	0.035407	3.49367	6.71646	2.78211	1.7599	8.19427	5.4061	8.86699	3.98882	2.47211	5.50492	0	0	7.40056	0	7.42288	6.63014	5.72123	8.02922	4.28622	7.50504	2.77321	3.09136	2.25142	5.45781	3.77324	4.10856	11.6775	0	11.348	11.6438	8.97208	7.16261	6.07125	9.28936	5.03072	5.12229	3.32065	0	1.26125	0	0	0	0	3.98102	2.59406	0
Slc4a5	1	0.867725	0.0380218	5.53778	6.05215	3.67323	8.22566	8.02628	6.47908	6.03169	8.14798	2.47211	5.94388	5.5744	5.7657	8.6586	6.70877	0	0	2.4095	6.2356	4.28622	5.96777	6.15046	7.13109	5.93509	0	7.54588	5.51377	8.30758	7.68122	7.41416	6.39795	6.67307	7.22491	5.66335	3.95235	6.27474	6.55512	0	1.5583	4.62934	3.72411	3.09583	0	0	6.07807	0	5.66162
Ly6e	1	0.867725	0.0415074	4.851	6.00705	5.829	0	6.5765	7.85436	7.05847	7.36318	6.2051	5.05735	0	5.19393	6.44041	9.67852	6.50839	8.13909	6.7075	7.78361	6.6174	0	4.21014	6.38807	7.67329	7.20699	8.38681	6.49789	8.10346	5.38714	8.28745	6.54824	6.88524	5.68889	8.56442	6.64807	6.43873	0	0	0	1.26125	3.93082	5.15896	0	1.33653	3.0696	6.66901	2.36035
4930566F21Rik	1	0.869048	0.00760349	3.9693	5.45582	3.97236	3.69307	1.65367	3.03572	3.77128	0	0	4.40505	4.04876	0	3.60851	2.62763	3.38924	4.079	3.26691	3.60324	4.84632	3.20343	0	0	3.61878	6.03179	3.77324	3.72114	3.36306	2.61027	0	4.28669	3.7143	0	3.45102	0	2.72075	0	0	0	0	0	0	0	1.33653	0	0	0
S1pr2	1	0.869048	0.0224908	7.02276	4.78403	5.29318	6.76027	4.95646	6.59107	4.83841	3.07694	6.65919	0	0	0	6.66927	0	6.71773	4.28915	2.4095	4.94211	3.89562	7.79902	7.07931	0	4.00415	6.18159	4.16166	8.07217	4.59831	7.448	4.19396	0	6.2816	2.05713	8.20833	5.25681	3.99208	8.08559	0	2.28988	0	0	1.32762	0	0	0	0	0
Gjb4	1	0.869048	0.0244287	3.67022	5.15867	8.02046	5.10494	5.45703	6.00011	5.95351	0	3.8724	6.83342	0	5.19393	0	0	6.5816	6.01351	5.31528	6.90648	7.22003	3.20343	6.15046	6.92324	8.20163	7.57515	2.38524	6.79039	10.4309	0	9.86398	7.70958	8.10771	5.0275	6.20681	0	4.76004	7.4107	0	0	2.71987	0	4.13822	0	2.01823	0	0	0
Oaf	1	0.87037	0.00996587	5.34307	5.07373	6.38024	3.02861	4.85312	5.34352	3.88798	0	5.67339	4.65669	2.2891	6.17409	0	0	6.50839	6.70534	5.31528	4.29193	6.97671	0	5.89148	4.30797	5.84355	5.45781	6.55358	6.04443	4.2912	2.61027	3.8916	0	3.18327	0	5.84057	0	3.08001	0	0	0	0	0	3.70919	0	0	0	0	0
Sdc1	1	0.87037	0.0365252	7.35544	8.40084	7.79081	7.9474	6.9714	8.12939	8.4636	3.07694	7.19529	3.18181	6.06797	6.34179	8.11481	7.02793	9.08008	8.8929	7.07361	10.4691	10.0696	8.75523	9.72665	3.61877	8.2559	2.1951	9.08138	7.31689	7.22523	8.6777	7.84167	8.36494	8.49474	6.37853	8.74231	9.42144	7.17524	3.24149	0	2.77299	4.03276	1.60209	5.79067	0	2.01823	0	5.53423	6.76167
Abi2	1	0.871032	0.0354249	7.05494	7.7783	6.95942	4.76841	6.84242	7.58357	6.6594	6.37192	6.59275	5.74103	7.45892	5.35947	6.44041	0	5.59658	7.0023	7.84288	7.26139	4.84632	5.24609	4.91558	6.78245	7.09186	4.88917	7.67077	5.51377	5.25387	6.07426	7.52674	5.24925	6.35467	3.39022	4.78116	7.12511	7.68682	6.79377	4.60744	4.81921	5.6807	5.51691	3.53222	3.14242	6.73138	3.0696	4.01023	3.21256
2200002K05Rik	1	0.871693	0.0207029	5.89851	5.38707	0	5.00125	6.40441	5.27809	3.50506	5.72976	4.2626	7.41416	5.68755	6.17409	4.29737	2.62763	8.18025	6.07151	6.58322	7.29593	6.54775	6.9562	4.60555	4.77244	0	6.8962	4.7195	7.83609	5.41959	0	5.00649	0	2.33395	4.07107	6.69589	3.7454	3.3674	4.16313	0	0	0	0	0	6.03558	0	0	3.46935	2.36035
Whrn	1	0.871693	0.0339325	7.02276	6.09589	7.47051	0	7.61704	6.69499	7.16639	8.10965	6.29141	7.82708	7.01444	8.18132	5.9241	6.7785	7.71086	7.17098	6.7075	6.37137	0	7.82538	7.79946	2.25141	6.87783	5.45781	5.56886	7.61475	4.59831	8.21509	3.50861	4.28669	7.38124	7.71194	7.49064	8.23336	8.53895	6.89976	4.89587	5.00545	3.606	0	1.32762	3.14242	2.47931	4.5352	4.01023	2.36035
Zdhhc2	1	0.873016	0.0313321	8.04149	6.68816	0	6.79169	7.13455	6.04012	7.16639	6.08628	8.25622	6.83342	6.06797	6.17409	6.31075	4.04791	6.5816	7.0891	6.6467	5.82693	5.82103	6.5764	7.50719	7.31273	6.78246	6.93891	6.67783	7.55367	4.2912	2.61027	2.98567	2.49297	6.98067	6.37853	5.34852	6.15648	6.12866	7.48069	3.76422	3.6634	4.45652	5.06924	5.82949	6.23622	5.68199	3.59612	4.01023	4.43795
Gm2792	1	0.873016	0.0175254	2.43267	5.45582	4.92566	0	5.0529	3.56082	4.58543	0	4.2626	5.22246	3.66249	5.7657	0	3.50592	4.3187	5.52518	5.59819	5.38869	6.13784	4.68001	4.91558	3.09136	4.30798	6.03179	0	5.95278	3.90051	0	3.50861	2.49297	5.62941	2.05713	4.94524	6.35182	3.81233	0	3.94353	0	0	2.34246	0	1.56439	0	0	0	0
BC068281	1	0.873677	0.0294098	5.17758	6.40493	7.15062	5.80465	4.74179	6.61776	5.36679	5.919	5.67339	2.33263	6.22617	5.00691	0	4.04791	5.59658	6.33097	4.18995	6.37137	6.39746	4.12292	7.41152	6.45145	5.93509	5.33526	4.16166	4.41367	4.2912	6.82446	6.80394	5.6983	6.78305	4.8804	6.07125	4.57013	4.15189	4.721	3.55941	0	2.71987	0	0	5.99187	0	3.59612	0	3.74469
Mboat1	1	0.874339	0.0285496	7.52583	6.87548	5.90173	6.62727	5.30867	7.93085	7.74026	8.32573	8.2346	7.02449	7.8719	6.81073	5.26021	5.40738	7.83582	7.73476	5.14988	0	5.06153	8.19233	5.74217	9.033	7.82459	6.8962	7.47914	9.31929	6.32118	7.88194	4.19396	0	8.28642	5.39577	6.98705	5.17656	7.4459	8.08559	4.89587	0	4.26014	2.34246	0	0	2.82817	3.59612	5.81807	4.13256
Dnahc8	1	0.874339	0.0282578	6.56748	7.49768	0	5.20168	6.70077	5.91659	5.81297	7.94522	7.05429	0	4.81826	6.17409	8.09525	0	4.62609	7.93551	7.9724	5.10681	6.03977	8.08735	6.02677	5.40519	6.38808	6.80679	6.84619	8.00531	8.05389	0	5.72539	7.99783	4.10159	4.71659	6.94889	6.67752	7.09883	6.10143	5.91508	1.5583	2.37604	4.27221	2.81548	0	1.33653	3.0696	2.59406	0
Il6ra	1	0.874339	0.0278854	7.07076	5.86261	6.77812	7.02108	7.58514	6.22508	5.92647	5.72976	7.61903	8.28478	7.74693	5.00691	7.08076	7.28913	7.20851	8.36462	8.13617	7.78361	7.99733	6.14563	6.94908	0	4.95848	8.18446	5.12078	6.84239	4.59831	7.448	7.12328	0	3.18327	4.8804	8.7754	6.73468	5.62834	7.09089	5.73196	0	0	0	0	5.0992	0	5.09927	5.94147	3.74469
Sox12	1	0.874339	0.0175331	6.63289	7.18991	5.29318	6.22861	6.51011	7.96243	5.72157	5.72976	0	0	4.60437	5.7657	5.39429	4.04791	5.85464	0	5.46366	6.30508	0	4.42819	6.94908	0	6.02117	5.57076	3.2401	7.03346	4.85138	8.28761	5.6278	5.06202	7.57717	0	2.10836	6.19772	4.76004	4.16313	3.03437	0	4.15092	0	0	0	0	0	0	0
Lmo2	1	0.875661	0.0148182	5.28999	6.6593	0	1.7599	5.65437	6.25938	5.24078	3.98882	2.47211	4.65669	4.35315	0	7.36833	0	6.71773	4.91414	5.46366	5.62439	3.35833	5.52867	4.60555	2.25141	6.1024	6.31728	6.26748	5.06613	0	5.38714	5.72539	0	5.22406	2.87247	5.09255	6.76244	6.91048	0	2.67687	0	0	0	2.00711	0	0	2.23196	2.59406	0
Slc25a48	1	0.876323	0.00783475	3.29247	6.99579	4.61555	0	2.404	5.87294	5.44507	3.07694	6.29141	0	4.60437	3.30758	5.51696	0	2.52075	5.14776	0	5.38869	5.93454	5.39429	3.66363	5.64095	3.61878	5.95063	3.77324	4.87962	5.56822	0	5.98387	5.56358	6.554	2.05713	5.46127	0	3.3674	0	1.48451	0	0	0	0	0	0	0	0	0
5430416N02Rik	1	0.876984	0.0247375	6.06575	6.82439	7.54052	7.07315	7.30088	5.95895	5.28402	6.37192	2.47211	6.03553	7.6101	6.92081	6.72123	5.72249	5.73137	6.18095	7.47435	5.25462	6.54775	5.24609	6.56041	6.38807	8.00441	7.20699	4.46737	5.85491	7.35369	7.00736	5.90275	5.82152	8.71887	5.8557	7.35128	6.07028	7.39887	7.09089	3.55941	4.60531	4.36167	6.40035	5.38429	6.2732	4.97768	6.29741	3.46935	0
Mfsd7b	1	0.878307	0.0167529	4.3264	4.11595	1.97793	2.52944	3.79473	6.18993	4.7792	0	3.33587	4.40505	4.81826	5.7657	5.73484	0	5.28209	4.91414	6.92791	4.54263	5.06153	4.68001	5.57562	4.55882	2.25142	6.03179	6.67783	5.85491	6.40264	3.48702	5.00649	4.28669	5.37219	4.71659	0	0	5.92242	6.67938	2.67687	2.77299	0	0	5.33117	0	0	0	0	3.21256
Hunk	1	0.878307	0.0221917	7.55986	9.30865	7.56311	7.52966	7.80876	8.58657	7.38072	9.66492	7.99842	8.74465	4.35315	8.61708	3.08151	3.50592	8.08275	8.72235	9.27087	7.62963	7.80176	8.71351	8.59318	7.56281	2.25142	8.71345	2.38524	7.61475	8.99974	7.78507	8.38027	9.49821	6.93375	9.01217	9.21396	5.25681	6.74484	8.66878	6.11546	0	5.6807	0	0	0	0	5.72159	4.01023	7.14556
Them4	1	0.87963	0.0206862	6.32519	1.6052	0	6.4015	6.40441	4.37862	6.4851	6.37192	5.53871	6.203	3.66249	7.07163	5.63001	5.57352	6.26343	5.82405	6.82191	6.08573	6.22967	5.39429	5.17063	5.40519	5.64096	6.8962	6.0999	7.42316	5.06662	6.68823	5.98387	6.23016	3.7143	5.0275	6.44481	3.50372	7.29994	6.89976	4.24658	2.77299	3.7627	5.31037	4.13822	1.56439	0	0	3.46935	3.21256
Aspa	1	0.87963	0.0209583	5.70932	5.31488	6.16074	6.13372	5.0529	5.20956	5.87084	6.7161	5.79656	7.06854	3.1334	4.79197	6.44041	0	5.73137	6.46684	6.03768	6.5537	6.316	5.24609	5.57562	4.77244	6.2523	0	5.28609	7.24143	5.06662	5.19941	4.65669	6.39795	6.2816	6.43234	4.94524	5.66238	7.53559	8.51049	0	3.6634	0	1.60209	2.00711	0	2.82817	3.98102	5.18053	3.21256
Cdca7	1	0.880952	0.0194478	8.28475	7.72359	7.752	7.72133	7.97797	8.24519	7.53186	7.8554	6.52311	5.94388	7.63853	6.26038	6.31075	7.66551	4.87936	7.48024	7.60793	6.86106	8.16953	7.17693	6.15046	6.10238	7.9173	7.70456	7.08934	6.98802	7.43338	6.75796	8.71327	7.22052	8.97208	4.71659	8.03699	3.7454	6.88795	7.78725	6.07755	0	4.85503	6.0476	3.33046	5.58437	0	6.98553	6.43705	2.36035
Arntl	1	0.881614	0.0184556	4.6964	5.45582	5.829	5.53444	7.61704	6.94731	5.36679	5.919	3.8724	6.55238	5.98185	7.68456	0	5.21958	7.16153	7.34568	5.72123	6.95051	3.89562	6.22696	7.3612	7.24279	6.02117	6.49953	5.28609	7.27965	7.77674	6.27785	7.25985	8.50021	5.22406	6.76147	6.49864	5.72013	6.12866	6.99849	0	4.48516	5.71947	0	4.36657	0	4.75127	5.09927	4.01023	3.21256
Thy1	1	0.882275	0.00968157	5.70932	4.55251	5.67152	6.22861	7.24073	6.15391	5.81297	0	6.44993	2.33263	5.0045	6.86682	7.08076	0	0	4.91414	6.97813	7.78361	7.22003	4.42819	0	3.61877	8.02539	4.70346	5.69186	5.85491	7.61525	4.7296	7.88455	3.35878	2.33395	0	6.49864	5.17656	4.29576	0	0	0	0	0	0	0	0	0	0	0
Cnpy1	1	0.882275	0.0156097	5.6261	6.21966	5.49471	4.76841	6.12273	3.76564	5.68977	6.496	6.59275	5.94388	6.43504	7.77528	0	0	2.52075	0	7.50892	6.16261	6.39746	6.14563	6.46832	6.25229	7.34647	7.17161	6.4872	4.41367	6.04493	4.42121	6.3932	3.89609	6.2816	4.07107	5.34852	4.43869	3.60695	5.43591	3.55941	0	0	0	0	0	0	0	2.59406	0
Ly6g6e	1	0.882275	0.016508	6.86837	5.23889	5.7524	7.7536	6.25024	4.37862	6.69187	8.02978	6.37285	4.10004	2.2891	5.00691	6.55938	3.50592	6.34979	6.59101	7.78763	8.32517	6.13784	6.69549	5.38729	6.25229	5.74581	7.20699	2.38524	6.62209	7.94933	2.61027	0	6.92319	5.05895	5.0275	4.94524	0	5.03072	7.48069	3.94353	0	3.22993	0	0	6.30926	0	5.50375	2.59406	2.36035
Ephx2	1	0.882275	0.0105676	4.3264	3.72838	3.97236	5.10494	6.47573	6.44967	4.7792	6.7161	6.952	6.27998	6.72741	4.53932	3.60851	0	5.28209	4.91414	6.82191	5.62439	7.91674	7.79902	8.50322	5.12323	4.00415	7.02072	0	6.36198	7.22523	0	5.52313	7.61053	6.12331	0	8.58944	0	0	6.41915	4.24658	3.6634	0	0	2.81548	0	0	0	2.59406	0
Gstm7	1	0.882937	0.00501648	5.44371	4.98348	3.29541	6.76027	5.98285	7.0091	6.1764	6.23616	6.78353	7.19318	0	3.30758	5.73484	0	6.84212	0	2.4095	6.16261	5.41447	5.65159	0	5.40519	2.25142	5.05367	5.80518	6.04443	6.47974	0	3.8916	6.54824	0	7.52647	5.84057	5.66238	2.24126	0	0	0	0	0	3.53222	0	0	0	0	0
Gm6792	1	0.883598	0.00337709	3.9693	3.48695	5.18076	2.52944	4.4895	3.03572	4.89528	5.25517	4.2626	5.6278	0	3.30758	0	2.62763	4.3187	4.47254	4.74833	0	0	2.35212	0	3.09136	5.84355	5.20133	4.7195	2.33988	3.90051	2.61027	2.98567	2.49297	0	0	3.83269	0	4.65722	6.10143	0	0	0	0	0	0	0	0	0	0
Arhgap28	1	0.884259	0.0121465	6.52217	6.71646	8.71876	6.66168	6.86916	6.04012	6.44756	5.51189	6.2051	6.72748	4.60437	6.75238	0	5.21958	6.84212	6.01351	6.82191	4.54263	0	6.4466	4.91558	6.17928	4.77245	4.49027	4.93405	3.18986	8.17476	0	7.57989	7.02926	3.18327	6.00521	3.83269	6.67752	7.29994	4.721	5.6823	0	4.15092	5.80652	0	0	4.02275	0	0	0
Acsl4	1	0.884259	0.0156741	6.92169	6.92481	6.32842	6.4015	4.18354	5.63238	5.326	5.51189	2.47211	6.35305	6.72741	5.87913	7.12	4.04791	5.85464	6.94139	5.83461	7.29593	3.89562	8.64117	7.72182	7.20651	5.52789	8.3199	6.94842	7.78386	6.98191	4.02844	2.98567	5.82152	3.7143	5.16098	7.59318	0	3.81233	5.69338	3.94353	0	0	3.48274	2.46719	0	1.33653	2.23196	2.59406	5.09084
4933430I17Rik	1	0.884921	0.0103532	3.49367	3.48695	5.7524	4.88952	5.45703	3.94496	3.6443	4.94265	3.33587	6.12169	0	3.30758	6.09138	4.74956	5.09473	1.86793	5.93971	4.29193	5.93454	0	4.91558	3.09136	3.09137	2.1951	5.28609	3.18986	4.59831	4.02844	3.50861	4.28669	0	3.39022	5.46127	0	3.08001	6.10143	1.48451	0	1.26125	0	0	0	0	0	2.59406	0
E130309D14Rik	1	0.884921	0.0139957	7.13237	3.93514	4.92566	5.20168	5.22835	6.38899	5.87084	0	7.32373	7.06854	0	5.35947	7.71438	8.42159	6.95663	7.1442	6.03768	7.87783	8.04867	4.42819	6.46832	5.12323	5.64096	6.80679	3.2401	6.56133	6.23484	8.16464	5.41026	5.24925	6.49057	5.16098	6.60063	7.22823	6.27474	3.24149	0	0	5.55772	0	0	0	1.33653	2.23196	5.81807	4.68985
Tub	1	0.884921	0.00737733	5.89851	6.09589	0	5.74169	6.6707	6.11697	5.92647	3.98882	0	7.44791	0	5.19393	3.99367	0	7.42288	7.82183	4.74833	6.08573	6.68385	7.2173	7.76116	8.23802	7.56282	7.20699	6.41761	6.28891	5.06662	2.61027	0	4.59376	4.10159	6.67484	7.71189	0	6.58596	9.25256	0	0	0	0	3.09583	0	0	0	0	0
Gm10033	1	0.884921	0.0151349	5.05567	4.2766	5.29318	3.93739	5.52585	5.13761	5.28402	3.07694	5.79656	6.03553	4.81826	5.50795	5.11239	5.00363	4.87936	6.3777	6.12942	3.60324	4.28622	6.4466	3.66363	5.40519	5.93509	5.67551	5.91026	6.56133	5.25387	2.61027	4.84216	6.47505	6.12331	4.07107	3.83269	3.7454	5.51529	5.69338	3.76422	2.77299	5.22199	4.54808	2.46719	3.67187	2.82817	0	3.46935	0
Enpp3	1	0.885582	0.00853529	4.61241	6.00705	4.43129	5.80465	4.18354	2.20172	4.36153	7.07562	7.68429	3.18181	5.31741	5.7657	7.19542	0	6.84212	6.90994	7.36537	3.9883	0	2.35212	5.38729	6.32177	6.78246	6.25103	0	3.18986	6.98191	0	5.98387	4.8468	0	5.16098	6.49864	5.4738	6.12866	6.10143	2.67687	0	1.26125	0	0	0	0	0	0	0
Zfp819	1	0.886243	0.00676409	4.99062	6.43929	8.17517	6.85255	5.98285	6.35766	5.19621	0	0	5.6278	5.5744	7.83274	4.29737	6.5583	6.65127	7.0023	6.92791	5.91845	2.49256	6.5764	5.74217	7.13109	5.12324	5.77316	5.80518	6.6804	0	3.48702	2.1572	0	5.05895	6.62949	7.06049	0	0	5.12229	1.48451	0	0	0	2.00711	0	0	0	0	0
Oas1a	1	0.887566	0.0103396	5.6261	6.09589	6.32842	6.48074	5.30867	4.7116	3.6443	4.94265	5.53871	7.06854	0	6.34179	4.76168	4.74956	2.52075	6.12727	6.29705	6.60969	4.84632	2.35212	2.77321	5.7458	4.00415	4.88917	6.00819	6.28891	5.41959	4.02844	5.90275	5.41496	5.9455	3.39022	5.75468	0	4.5465	0	0	1.5583	1.92375	5.06924	0	0	0	3.0696	0	0
Prkd3	1	0.887566	0.00873638	5.28999	6.25867	4.22	5.92288	6.1665	6.15391	6.73925	5.25517	4.2626	0	0	4.53932	7.49313	4.44098	6.07346	0	6.29705	5.38869	6.68385	6.05944	4.91558	2.25141	6.02117	5.20133	6.0999	5.37942	6.04493	3.48702	5.6278	7.30741	5.9455	5.0275	0	6.94306	6.61369	7.8937	0	5.31837	2.71987	0	0	5.32734	2.01823	4.5352	0	0
Tcfcp2	1	0.887566	0.0103396	3.05859	5.7576	3.67323	6.03215	5.22835	3.03572	4.7792	5.25517	6.44993	4.40505	5.45162	3.84313	5.9241	5.00363	2.52075	6.94139	6.12942	3.07645	3.89562	4.12292	6.15046	5.7458	6.92325	4.24002	4.93405	4.66538	5.25387	2.61027	3.8916	4.8468	6.61477	6.20391	3.45102	3.50372	5.18654	0	0	5.45258	0	0	0	1.56439	0	0	0	4.13256
1700061G19Rik	1	0.890212	0.0100309	6.97311	6.71646	7.29262	6.13372	5.65437	2.20172	4.65295	6.23616	3.8724	8.22764	0	7.58775	6.66927	2.62763	5.59658	5.34878	7.92198	7.15251	7.91674	5.52867	7.25496	6.92324	4.55883	6.60938	6.73616	6.28891	5.56822	0	5.41026	0	5.84763	4.31973	6.90968	4.13329	5.78286	7.09089	4.24658	3.13427	0	4.27221	4.25691	3.14242	3.34378	0	2.59406	0
Gprc5b	1	0.890212	0.00575966	4.52323	7.10684	4.61555	6.03215	4.74179	6.47908	6.22158	3.98882	0	5.05735	8.00885	4.53932	0	0	0	6.5508	6.44722	6.60969	0	5.24609	5.17063	8.12593	7.72551	6.10863	8.62154	7.98232	4.85138	7.48958	0	2.49297	6.67307	6.14067	7.26071	6.9186	6.55769	5.91179	0	0	0	0	0	0	0	0	0	2.36035
D3Ertd254e	1	0.890212	0.010906	6.63289	6.21966	6.92494	6.31764	6.36738	7.88764	5.81297	7.70923	6.8419	5.74103	6.06797	7.68456	4.29737	7.33613	6.07346	5.43967	5.31528	5.82693	5.69781	7.59969	6.46832	5.84354	6.38808	5.33526	7.94257	7.45691	7.26934	7.53	7.41416	6.13833	8.83834	6.76147	6.33071	4.13329	4.15189	6.10143	4.80598	0	4.70856	4.66846	4.65296	5.46157	6.8314	5.3811	0	0
Stk31	1	0.892196	0.00953102	5.39426	5.81106	2.78211	3.39876	5.98285	5.91659	5.72157	7.54656	5.03738	6.83342	0	5.7657	6.16827	3.50592	3.92756	6.01351	6.6467	6.43474	3.35833	3.20343	6.02677	5.84354	4.00415	3.02829	4.93405	4.66538	5.9397	4.02844	7.94658	6.54824	5.50653	5.16098	6.07125	6.38791	6.74484	6.99849	2.67687	2.28988	3.7627	1.60209	3.09583	2.2972	5.34558	0	0	3.21256
Gsc	1	0.892857	0.00212513	5.05567	5.86261	0	5.37763	4.4895	5.91659	3.17835	5.919	3.8724	4.65669	0	5.7657	0	0	5.09473	4.47254	0	5.82693	3.35833	4.12292	7.01567	5.84354	4.30798	5.95063	6.0999	4.87962	0	5.19941	0	5.24925	5.37219	3.39022	5.75468	1.61758	5.18654	4.721	0	0	0	0	0	0	0	0	0	0
Myod1	1	0.892857	0.003413	5.53778	0	1.97793	6.18194	4.62115	0	3.50506	3.07694	8.4932	4.87088	0	6.41886	6.61537	5.00363	7.74313	10.4651	7.07361	4.29193	2.49256	7.68851	2.77321	8.23802	9.96261	7.05995	0	7.72966	2.49688	4.42121	5.81679	0	6.2816	3.39022	3.83269	6.02517	5.45526	0	0	0	0	0	0	0	0	0	0	0
Stambpl1	1	0.893519	0.00241584	5.53778	7.63742	6.47862	4.76841	4.18354	6.47908	3.50506	8.02978	0	4.87088	2.2891	5.19393	6.86675	0	6.5816	5.14776	4.74833	0	5.93454	4.68001	0	0	6.92325	7.43298	5.43439	5.74991	2.49688	0	2.98567	5.93503	3.18327	0	4.78116	5.09159	7.03874	6.41915	1.48451	0	0	1.60209	0	0	0	0	0	0
Nes	1	0.89418	0.00442487	5.78799	5.23889	7.84715	6.66168	6.36738	7.33282	6.38936	4.54317	7.55068	5.37059	4.04876	7.48398	5.63001	0	4.3187	4.079	5.46366	3.9883	6.22967	4.68001	3.66363	3.61877	2.25142	0	4.16166	6.36198	0	0	0	3.35878	5.84763	4.31973	7.75676	7.10357	6.91048	4.16313	1.48451	0	0	0	2.00711	0	0	0	0	0
Efha2	1	0.89418	0.00734328	6.93904	6.74421	8.52517	7.58451	6.031	7.31662	5.98004	5.25517	5.03738	4.10004	5.5744	7.25093	6.44041	2.62763	6.65127	6.74152	6.92791	3.9883	0	6.14563	6.80592	5.64095	4.95848	5.57076	6.89821	6.21193	4.59831	2.61027	0	3.35878	4.40661	5.28314	2.93055	6.81639	5.51529	7.67232	3.03437	2.77299	0	0	3.70919	0	0	0	0	0
Epb4.1l4a	1	0.89418	0.00811799	6.92169	5.45582	5.7524	4.76841	6.94651	7.76166	5.81297	7.29649	8.41845	6.203	3.1334	6.17409	7.08076	5.21958	6.84212	6.59101	7.20593	7.80775	6.6174	2.35212	0	7.75091	6.68034	7.54782	5.28609	6.98802	6.87179	2.61027	7.12328	6.68434	6.554	6.9577	6.69589	6.49104	6.40739	7.4107	0	0	1.26125	3.19272	4.25691	0	0	4.5352	0	3.74469
Eif2c1	1	0.89418	0.00850919	8.25735	9.14133	8.57049	7.84629	8.81245	7.7854	6.76999	8.75628	8.77367	8.35762	0	8.82957	7.49313	6.84502	8.03141	6.74152	9.04214	9.56165	6.68385	8.68501	7.30906	8.6292	6.17929	8.59826	9.04722	7.91106	8.97332	7.36105	8.54971	8.17003	7.2723	7.34199	8.66201	6.76244	8.2252	9.1489	7.68648	7.25471	4.26014	0	5.79067	1.56439	5.23306	5.91081	6.51858	4.90423
Raet1c	1	0.895503	0.00284754	3.67022	0	1.97793	5.86498	4.74179	4.89735	4.58543	0	6.65919	2.33263	2.2891	4.79197	6.01016	2.62763	6.65127	5.6059	5.59819	5.51135	0	6.14563	2.77321	0	5.74581	3.93705	4.16166	3.18986	6.40264	6.17964	4.65669	7.54051	0	4.71659	2.93055	5.40503	3.99208	0	0	0	1.26125	0	0	0	0	0	0	0
Ccbl2	1	0.895503	0.00716152	6.35133	6.33365	5.29318	3.02861	6.20897	4.49836	7.25598	7.8083	5.22452	7.06854	5.68755	7.86063	7.30163	7.42579	5.28209	5.95308	4.49599	6.71555	6.74737	5.86988	6.94908	0	0	6.9804	4.46737	7.64435	4.59831	7.48958	6.75855	6.9772	8.04286	5.50023	6.86938	7.37927	5.03072	8.47664	0	0	0	0	4.00889	0	0	4.74868	2.59406	5.40428
Ly96	1	0.896825	0.00570166	4.09841	1.6052	4.61555	5.45817	4.18354	2.20172	4.58543	3.07694	2.47211	2.33263	5.16942	2.44639	5.11239	6.09469	4.62609	5.14776	4.74833	3.07645	4.28622	5.39429	5.17063	2.25141	3.09137	5.45781	2.38524	6.28891	3.90051	5.70216	4.4438	0	5.22406	2.87247	0	1.61758	3.99208	3.24149	2.20052	3.86943	0	0	2.81548	0	0	2.23196	0	0
Tcl1	1	0.897487	0.00518827	5.34307	5.23889	5.18076	4.76841	6.92118	6.79192	6.7547	7.60284	8.8889	4.65669	0	2.44639	0	0	5.59658	7.45866	3.26691	5.38869	6.22967	3.20343	2.77321	6.10238	7.41167	6.03179	5.80518	3.18986	5.9397	2.61027	8.8815	5.6983	4.65827	5.68889	8.8601	6.67752	5.25855	5.43591	0	0	0	3.48274	0	0	5.68199	0	0	2.36035
Iffo1	1	0.898148	0.00646919	5.49151	5.07373	3.29541	6.59201	1.65367	4.37862	6.46645	6.08628	7.44166	6.88361	6.97039	6.41886	6.55938	2.62763	7.38248	6.23271	3.26691	7.36263	6.316	6.51296	8.88794	5.93508	7.34647	5.05367	6.61704	7.24143	5.70296	4.7296	6.50736	6.68434	5.9455	5.28314	5.84057	6.42311	6.04967	4.16313	2.67687	5.63305	0	1.60209	2.46719	0	3.34378	3.59612	2.59406	0
Gabbr1	1	0.899471	0.0052178	8.46318	7.52993	8.87143	8.43912	5.0529	6.5079	8.33073	8.35879	7.32373	7.57553	9.45275	9.58212	9.62307	0	7.95081	8.56972	10.0815	8.37449	9.3211	6.05944	9.2057	9.5426	7.80045	8.94062	6.0999	9.40824	2.49688	5.19941	0	3.35878	4.65827	0	7.06049	5.8807	8.75353	9.19126	5.20807	0	0	5.57967	0	2.2972	0	2.23196	4.40271	0
Angptl4	1	0.899471	0.00587125	7.23423	5.96049	8.21853	7.0985	5.22835	4.24803	6.50351	6.37192	7.10283	7.27066	6.97039	7.88799	6.66927	6.29832	7.50044	7.34568	6.6467	8.08953	6.39746	7.04858	6.56041	7.27818	5.2711	5.45781	5.69186	7.78386	8.54137	7.64488	7.29206	6.47505	4.65827	7.91457	8.17565	5.66238	7.64712	6.67938	3.03437	3.13427	0	0	0	0	0	6.22794	5.81807	0
Csrnp2	1	0.900132	0.00562726	8.00901	8.3833	8.44226	7.78516	7.41414	6.07906	7.38072	7.60284	8.45631	7.9963	6.55918	8.51547	5.26021	8.21075	8.86234	5.34878	6.7075	7.75906	8.46234	3.73522	7.41152	7.01001	5.52789	7.62831	5.56886	7.03346	6.81341	6.68823	2.98567	0	6.67307	7.42396	7.35128	5.93048	6.00849	7.33715	4.49689	4.81921	5.42328	0	0	0	0	0	4.01023	4.13256
Klf2	1	0.900794	0.00439896	8.76009	8.6338	8.34128	8.6595	5.93304	6.81517	6.15327	7.48798	7.1498	8.26598	7.55151	7.37216	7.78932	5.21958	7.25401	7.7167	8.06824	8.55645	8.55401	7.4383	6.02677	7.31273	8.20163	8.27059	8.36848	7.35319	0	2.61027	3.8916	0	3.18327	8.49753	8.15903	0	0	8.29432	0	0	1.26125	0	2.46719	3.67187	0	0	2.59406	0
Gm1631	1	0.900794	0.00170377	0	3.19684	4.22	1.7599	5.30867	3.76564	3.77128	5.72976	0	5.05735	0	5.35947	0	0	3.92756	6.12727	5.14988	5.10681	5.06153	5.52867	4.60555	6.38807	4.30798	3.02829	3.77324	4.66538	2.49688	0	4.65669	3.35878	5.50653	4.07107	6.20681	2.36098	5.32715	6.55512	0	0	0	0	0	0	0	0	2.59406	0
Fam189a2	1	0.901455	0.00516564	7.10189	6.85016	2.78211	6.18194	7.88933	7.59705	7.73248	6.99379	7.86404	6.61314	4.04876	7.4104	4.54813	6.39028	7.06271	8.04089	8.30306	6.37137	6.03977	6.80549	5.74217	7.41166	3.09137	6.80679	0	6.21193	8.91898	4.42121	8.00605	9.04644	8.52672	5.28314	8.53895	7.54823	4.94602	4.721	0	3.13427	5.05015	1.60209	3.09583	3.878	2.01823	5.3811	0	3.21256
Cdk20	1	0.903439	0.00187914	5.34307	6.85016	6.16074	5.45817	6.47573	5.63238	5.48267	3.07694	0	6.12169	0	6.08231	6.37704	5.98097	4.87936	2.6554	0	6.86106	7.17454	6.80549	4.21014	7.09185	6.45146	6.66132	3.77324	3.18986	6.04493	0	2.98567	6.86708	7.23407	2.05713	7.71189	6.52384	6.55769	0	0	0	1.26125	0	0	0	0	0	5.68312	0
Oas1g	1	0.907407	0.00252796	5.49151	4.78403	5.49471	5.53444	4.34462	4.24803	3.77128	6.37192	3.33587	6.83342	5.31741	5.50795	3.60851	6.7785	5.44789	6.12727	6.21567	5.10681	2.49256	3.20343	0	5.12323	5.93509	6.03179	7.40915	5.74991	4.59831	0	2.1572	2.49297	3.18327	4.8804	5.34852	5.33282	3.3674	0	0	0	3.7627	0	0	0	0	0	0	0
Gm4798	1	0.908069	0.0019034	4.77577	3.72838	0	3.39876	4.18354	4.10444	4.36153	5.25517	4.56942	5.37059	5.31741	5.19393	4.54813	4.04791	3.38924	4.47254	4.96303	6.08573	5.69781	2.35212	4.21014	5.7458	3.61878	5.33526	0	4.87962	2.49688	4.42121	0	0	4.65827	0	4.59599	5.8807	4.29576	5.43591	1.48451	0	0	0	0	0	0	2.23196	0	0
Gm16513	1	0.90873	0.00320804	4.61241	3.72838	4.43129	3.02861	3.55234	4.10444	4.95	6.496	7.05429	6.72748	6.29921	5.00691	6.86675	7.02793	5.44789	6.33097	4.96303	5.10681	4.84632	6.51296	5.57562	5.93508	6.87783	6.10863	6.18612	6.73644	0	5.19941	2.1572	0	4.40661	5.68889	4.78116	4.13329	2.72075	4.721	0	2.77299	0	2.34246	1.32762	1.56439	0	2.23196	0	2.36035
Shf	1	0.909392	0.00260448	6.67491	7.41377	5.05884	5.29234	5.71458	7.31662	5.24078	5.25517	0	6.35305	0	3.30758	0	4.04791	6.07346	5.52518	3.26691	5.10681	5.41447	4.12292	3.66363	4.55882	5.52789	5.86462	6.00819	5.37942	5.56822	5.83714	5.6278	5.24925	6.554	5.28314	7.16407	7.24799	5.18654	8.17274	0	4.04968	0	3.19272	2.00711	0	1.33653	0	0	0
Apcdd1	1	0.910053	0.00289388	6.61142	8.01312	6.27466	5.74169	8.26644	7.44139	7.74026	9.90769	9.25386	7.74801	0	9.91701	6.91217	0	9.64721	9.05262	5.59819	9.24551	6.80821	8.58058	6.15046	9.41327	7.1693	8.87614	7.3356	6.43154	5.41959	7.97271	9.72931	7.91724	7.54631	4.71659	10.0052	8.07637	8.39458	9.66701	0	0	5.64086	5.06924	0	7.60581	0	2.23196	2.59406	3.21256
Sntb2	1	0.910053	0.0030448	6.85015	6.25867	7.84715	7.78516	6.20897	6.83805	7.13131	8.29189	7.19529	7.54467	7.05718	7.44766	6.44041	5.72249	7.16153	6.94139	8.26311	7.07507	7.17454	7.04858	7.41152	7.05151	6.73231	7.30821	5.28609	6.21193	4.85138	7.16966	5.41026	4.8468	5.9455	6.14067	6.82793	6.31481	6.93266	7.84146	2.20052	6.53011	5.10973	5.23439	6.77758	5.0992	1.33653	4.28456	5.68312	5.09084
Pmepa1	1	0.910053	0.0029764	5.23488	5.52143	5.58582	5.20168	5.93304	6.64397	6.59219	7.90101	6.2051	4.40505	5.98185	7.74567	3.08151	5.85751	7.11297	4.63522	7.47435	7.11431	7.83138	7.17693	7.68137	7.13109	8.27354	7.34043	6.41761	7.12028	5.9397	6.07426	7.47155	8.28155	7.82872	6.53428	7.61772	2.36098	7.85886	8.37004	3.76422	3.86943	3.90404	3.93082	2.46719	0	0	3.98102	0	3.21256
Fbp1	1	0.910053	0.002596	6.09699	5.15867	4.43129	5.80465	7.35862	6.59107	6.73925	5.919	4.82229	5.22246	4.04876	5.50795	6.91217	6.20009	4.87936	4.47254	3.80103	5.25462	6.6174	6.37703	7.14027	0	6.2523	0	5.91026	4.10856	6.32118	5.19941	5.41026	5.24925	5.50653	3.39022	3.83269	6.02517	6.55769	5.43591	4.60744	1.5583	0	4.979	2.46719	0	0	0	0	4.13256
Pcdh19	1	0.911376	0.00137133	5.23488	8.2249	6.43027	5.74169	1.65367	8.51028	7.81586	0	8.2346	4.40505	5.16942	0	6.66927	0	6.26343	0	7.16316	5.10681	3.35833	8.45116	2.77321	7.50424	6.2523	6.38063	7.81306	6.56133	8.78868	5.19941	8.43899	10.0387	7.15445	0	7.98136	9.71215	6.74484	5.43591	0	0	1.26125	0	0	1.56439	0	0	0	0
Lifr	1	0.911376	0.00193254	7.75854	8.30161	1.97793	8.36794	8.45472	7.12526	9.3259	9.25488	0	8.79797	8.23044	8.7423	5.51696	0	7.64407	3.5361	9.59435	9.30607	8.44329	8.91101	8.04238	7.72549	3.61878	8.91944	6.67783	8.21709	6.14301	0	6.45141	0	7.23407	5.39577	8.43233	9.93582	7.72545	7.78725	3.32065	0	0	0	0	0	0	0	4.96475	0
Kndc1	1	0.912037	0.00257799	5.53778	3.72838	6.65729	5.37763	4.95646	6.07906	5.68977	7.60284	4.82229	7.77485	0	7.33287	8.93651	4.04791	7.86544	7.69841	6.87589	6.60969	3.89562	9.3345	9.42978	7.09185	8.92552	8.44371	8.60598	7.75701	5.25387	7.11756	5.00649	4.8468	6.49057	7.42396	8.01869	6.58729	4.15189	4.16313	2.67687	1.5583	0	0	3.33046	0	0	3.0696	4.01023	5.09084
Cachd1	1	0.912698	0.00125086	6.12756	8.32936	5.49471	0	7.26106	7.76166	6.59219	7.48798	4.56942	7.74801	6.82956	7.68456	6.31075	0	6.34979	0	6.03768	6.90648	4.59329	8.08735	5.38729	8.50026	0	7.09814	6.67783	6.28891	6.32118	4.98355	8.48151	7.97146	7.23407	0	4.13423	8.53635	7.53559	7.61123	3.03437	1.5583	0	0	0	0	1.33653	0	0	0
Il17rd	1	0.912698	0.00188171	7.23423	6.85016	9.55738	5.80465	8.33517	7.56997	6.6594	7.94522	8.9565	7.41416	0	5.87913	7.92844	0	7.97818	5.68234	6.44722	6.08573	8.28105	8.38182	7.83677	8.29096	8.92552	7.13535	8.31207	7.45691	9.05117	6.53778	8.1181	9.849	0	8.95817	0	6.02517	6.30907	6.67938	5.57755	0	4.45652	0	4.81649	0	0	2.23196	5.68312	0
Pde8a	1	0.912698	0.00225317	7.34247	9.07731	5.29318	8.16696	7.73801	8.69081	7.7936	8.25724	7.51525	8.3927	7.84776	6.56164	5.51696	0	9.25811	7.93551	4.18995	7.60229	7.80176	7.79902	6.26437	4.77244	7.09186	8.68864	6.94842	8.275	6.87179	2.61027	7.96667	6.13833	0	6.07453	7.92349	8.45365	7.7754	8.60753	0	5.00545	1.26125	3.48274	0	0	0	0	5.68312	0
Tat	1	0.91336	0.00241331	8.99382	6.43929	8.00404	8.61628	8.94401	9.74461	9.5056	11.0605	9.56236	10.0148	9.64714	6.34179	11.8634	6.5583	9.98066	10.1318	9.74697	10.6568	11.3246	9.16943	11.554	8.14523	7.50425	11.2196	7.13342	11.3245	5.82618	8.92507	8.20526	5.93503	10.2641	10.8513	10.3138	2.36098	0	9.91465	1.48451	0	0	2.34246	0	0	0	3.98102	8.01087	2.36035
G630016D24Rik	1	0.914021	0.00212447	6.35133	5.70208	6.47862	1.7599	5.88145	3.56082	4.44008	7.15306	5.91004	6.67144	7.17829	7.37216	7.40056	5.00363	7.60948	7.0891	3.80103	6.30508	5.82103	7.59969	4.91558	7.20651	0	6.10863	3.2401	6.98802	4.85138	7.48958	7.55356	7.64431	7.02612	6.9577	7.40865	2.84915	6.16659	7.54743	2.20052	5.09027	0	0	0	4.36283	0	5.50375	0	4.90423
Scube2	1	0.917328	0.00137369	4.77577	7.59233	2.78211	3.02861	7.80876	6.35766	5.89892	0	6.11329	7.57553	2.2891	4.23282	5.73484	0	7.01065	6.42296	6.76584	6.37137	6.13784	5.39429	6.02677	5.93508	7.75092	8.18446	8.08404	6.79039	7.97619	0	8.04437	7.46692	6.78305	5.28314	5.56585	7.75578	3.60695	6.10143	4.37716	3.42296	0	0	0	0	0	0	2.59406	0
Zfp36l1	1	0.917989	0.00177036	7.95888	8.04694	8.54801	8.43912	8.1294	8.27902	7.53186	5.25517	4.56942	6.12169	5.79246	9.43218	8.05532	6.9695	8.49645	9.06695	8.47029	9.41222	10.6291	9.2397	9.91286	9.3059	7.59124	9.3654	6.61704	9.54005	8.69478	7.26852	10.2392	7.34897	6.72911	4.07107	8.55174	8.85267	7.33367	7.33715	5.0604	0	0	3.72411	0	0	0	7.53827	5.18053	3.21256
Slc1a3	1	0.918651	0.00139517	5.28999	7.0853	0	0	6.54369	7.44139	7.53186	4.54317	6.01524	4.10004	2.2891	6.08231	9.07275	3.50592	8.03141	6.70534	5.14988	5.51135	7.07901	6.37703	7.07931	6.68033	6.83094	8.30365	7.47914	6.79039	6.47974	4.7296	8.36521	8.21568	7.19481	5.28314	7.66557	8.24324	6.91048	0	1.48451	0	0	0	5.94006	0	1.33653	2.23196	0	3.21256
Cacnb1	1	0.919312	0.000959727	7.63628	6.94886	7.37156	8.31487	6.89541	6.04012	7.21188	8.10965	5.53871	7.51313	4.60437	7.51941	0	6.29832	2.52075	6.70534	0	4.29193	7.61004	5.86988	7.83677	7.34646	4.55883	8.01516	2.38524	6.94109	6.98191	0	6.13359	4.59376	7.57717	5.50023	8.09056	5.09159	4.5465	7.25964	0	0	0	0	5.62399	0	0	0	0	0
Anpep	1	0.919312	0.00148771	8.66428	7.30618	6.6987	5.67586	9.21804	8.42973	7.18932	5.25517	8.21265	5.94388	8.30327	7.86063	9.92399	0	8.39855	9.56277	7.20593	8.23903	6.6174	8.53339	8.25023	7.93956	7.44319	7.49154	3.77324	8.46943	7.68203	4.42121	5.98387	3.35878	0	2.05713	6.60063	8.2033	7.78763	6.99849	2.67687	0	1.26125	0	2.46719	1.56439	0	2.23196	5.18053	0
Sfrp1	1	0.919312	0.00160425	7.14737	7.96676	5.58582	7.98866	7.69382	8.35237	8.51441	7.70923	7.94616	7.23244	8.2854	9.29582	4.29737	0	8.00504	8.16596	8.60423	7.98756	8.40441	5.08091	7.94323	7.89466	6.92325	5.86462	7.21772	7.93521	7.22523	6.53778	8.54971	7.0795	5.9455	5.39577	9.00664	9.44732	8.34582	8.51049	0	0	4.92304	0	6.04276	6.11921	1.33653	6.89877	6.73873	5.09084
Add2	1	0.921296	0.000458945	4.61241	5.96049	4.77892	5.10494	4.00219	0	5.8422	6.23616	0	7.57553	0	5.98429	6.61537	0	6.5816	6.5508	6.21567	6.08573	0	6.22696	7.41152	6.51216	7.41167	6.38063	7.94257	8.2938	5.25387	4.7296	5.52313	5.06202	6.42422	2.05713	7.71189	6.89372	5.32715	3.24149	0	0	0	0	0	0	0	0	2.59406	0
Heg1	1	0.921958	0.000725164	4.61241	6.59979	6.27466	5.29234	4.74179	6.71984	5.40646	6.08628	5.79656	7.41416	0	2.44639	0	5.98097	0	6.74152	6.29705	3.07645	3.89562	5.52867	5.38729	3.09136	0	5.77316	7.17618	6.36198	6.23484	8.95507	6.84794	5.6983	6.12331	5.39577	2.93055	2.36098	6.37535	4.16313	2.20052	0	3.90404	1.60209	0	0	0	0	0	0
Triml1	1	0.921958	0.00130305	4.6964	5.96049	7.65013	4.63619	6.51011	6.00011	5.326	3.07694	4.2626	6.78142	5.16942	6.41886	5.26021	6.29832	6.07346	6.46684	7.40262	4.75616	4.59329	6.69549	7.07931	5.40519	5.84355	5.20133	6.18612	3.18986	5.56822	5.19941	5.98387	6.31649	6.49057	4.53176	6.82793	5.25681	5.78286	4.16313	0	0	0	5.51691	2.46719	0	0	4.74868	4.40271	4.13256
Osr2	1	0.921958	0.00137133	8.18651	7.8943	7.29262	6.62727	8.75627	6.76829	7.8877	5.25517	9.86644	7.82708	6.72741	6.56164	5.51696	8.46453	8.00504	4.63522	6.51682	8.97409	3.35833	8.48462	8.10488	7.47403	7.09186	8.78543	6.18612	6.62209	10.3147	8.6777	10.284	9.16752	6.83505	8.94897	8.03699	2.36098	2.24126	3.24149	1.48451	1.5583	1.26125	0	0	0	1.33653	2.23196	6.05514	6.06952
Galnt11	1	0.921958	0.0013651	6.86837	5.70208	4.61555	6.48074	6.78742	4.80746	7.748	8.10965	7.61903	7.3796	6.92496	6.86682	7.36833	5.85751	7.71086	7.45866	7.32713	6.99323	6.54775	6.75153	2.77321	6.73229	7.98312	6.31728	7.91758	7.55367	5.9397	6.07426	7.08702	5.82152	6.20463	6.67484	7.46383	6.31481	6.40739	7.09089	2.20052	5.89123	5.22199	0	6.85489	6.2732	4.27092	0	0	5.09084
Ifitm2	1	0.925265	0.00109527	6.77488	8.03575	7.60728	8.56265	6.29035	7.4112	7.98262	7.42693	4.56942	7.72066	7.55151	6.81073	7.40056	5.00363	5.28209	6.46684	9.54522	8.9526	7.80176	6.30395	6.80592	8.3252	6.2523	7.54782	6.61704	7.27965	6.32118	5.19941	8.04437	5.6983	7.87913	0	8.68541	8.38389	6.64089	6.89976	4.37716	0	2.99733	5.90783	1.32762	4.2186	5.54729	5.24706	6.51858	5.87994
Tnfrsf8	1	0.925926	0.000948156	6.56748	6.68816	8.61443	8.10578	8.1183	6.35766	6.15327	7.48798	6.59275	7.06854	7.39371	9.07551	7.2317	2.62763	3.38924	7.56344	8.86664	8.84007	5.41447	6.4466	3.66363	8.14523	7.09186	4.88917	7.25809	4.87962	6.68904	4.7296	5.41026	6.9772	6.98067	6.99394	7.68891	7.61064	8.77211	8.03996	0	0	0	0	0	7.08819	1.33653	3.0696	2.59406	0
Ccdc88a	1	0.925926	0.000948156	5.96775	5.86261	6.16074	3.93739	4.34462	6.18993	6.3492	6.23616	6.2051	4.65669	0	4.53932	7.90617	5.57352	3.92756	5.89001	7.47435	5.51135	5.41447	6.14563	6.64697	3.61877	5.4052	5.86462	4.46737	5.74991	6.04493	4.02844	5.98387	2.49297	6.78305	5.77471	6.38889	6.27683	6.0897	6.67938	1.48451	0	4.03276	0	1.32762	0	0	0	2.59406	2.36035
Slc4a7	1	0.925926	0.00104218	8.53337	8.32936	5.18076	8.61628	7.69382	8.5524	7.4103	4.54317	6.37285	7.54467	6.06797	7.29248	6.37704	7.46861	6.71773	6.50943	8.48773	6.66359	5.93454	6.80549	5.38729	6.10238	7.2428	7.49154	7.47914	5.85491	8.07889	4.98355	7.81974	7.83187	7.63698	5.0275	4.78116	7.20818	7.56429	7.61123	6.1524	2.28988	3.7627	3.19272	2.46719	3.14242	2.82817	6.29741	6.66901	0
Helb	1	0.925926	0.00105001	8.04149	6.40493	8.41767	9.09058	8.60543	7.74964	7.52287	8.42273	7.51525	4.40505	6.67348	8.56717	6.86675	6.39028	7.95081	5.52518	8.75586	7.90045	8.78345	7.92623	6.56041	8.88016	7.67329	7.13535	7.44457	6.98802	7.13277	8.13873	6.84794	8.57216	7.82872	7.75481	6.86938	7.03696	8.07373	6.89976	6.74275	2.77299	4.70856	7.01411	5.43552	0	0	4.28456	5.94147	2.36035
Snx18	1	0.927249	0.000959204	7.22011	8.34757	8.11527	7.7536	7.33963	8.08226	8.25669	8.78089	6.37285	6.203	7.84776	8.81539	7.55171	4.44098	6.5816	4.47254	8.68203	8.29133	8.98136	8.61119	7.79946	7.56281	7.98312	8.74989	8.38681	8.25595	7.39409	7.21994	9.03213	6.31649	8.52672	6.99394	8.70844	9.50596	7.49144	8.69845	5.46458	5.31837	7.22	5.63981	7.79079	5.90027	4.15216	4.28456	4.96475	5.97784
Dpp4	1	0.927249	0.000691602	5.28999	3.93514	6.16074	6.85255	7.83612	4.98196	7.6104	5.25517	7.74673	4.40505	0	8.49782	0	2.62763	3.92756	7.34568	6.92791	7.39485	6.13784	5.86988	5.38729	6.96728	6.96729	7.05995	5.12078	6.56133	6.55294	4.7296	6.56122	5.93503	8.04286	2.05713	7.09585	7.36123	5.68171	6.41915	0	0	0	0	0	0	0	4.9346	0	0
Abcg1	1	0.92791	0.000800906	8.05746	8.45222	6.8534	4.88952	7.37737	8.01357	6.22158	4.94265	4.56942	4.65669	7.49045	4.79197	9.337	6.84502	6.34979	8.36462	5.46366	5.82693	8.23747	7.2173	9.1175	0	7.82459	6.25103	6.73616	8.36664	8.46757	7.00736	6.93212	7.12806	6.83505	7.47613	6.82793	6.07028	4.65722	3.24149	4.49689	0	0	0	0	3.4313	0	2.23196	3.46935	3.74469
Gm14300	1	0.928571	0.000873497	4.52323	4.55251	4.22	3.02861	3.26083	3.56082	5.40646	4.94265	6.01524	4.40505	4.81826	3.84313	4.94766	4.04791	4.62609	4.78141	4.18995	5.62439	5.93454	5.24609	5.17063	2.25141	5.12324	5.57076	6.18612	3.72114	2.49688	5.38714	2.98567	3.89609	4.87247	5.0275	2.93055	5.09159	4.42657	5.43591	1.48451	3.6634	2.99733	1.60209	3.09583	2.78084	2.47931	3.0696	4.40271	0
Rap1gap2	1	0.929894	0.000574115	6.40224	6.68816	2.78211	5.00125	8.04984	7.44139	5.89892	6.7161	6.8419	5.74103	5.31741	6.34179	6.86675	5.00363	6.43127	7.62284	5.31528	4.94211	6.39746	6.63717	5.89148	8.14523	5.2711	7.37194	6.84619	7.52213	7.83659	2.61027	6.89064	0	0	4.8804	4.78116	2.84915	6.23959	7.17773	1.48451	0	0	0	5.57913	0	0	0	0	0
Sirpa	1	0.931217	0.000295571	6.52217	8.40953	1.97793	7.26446	4.95646	8.59331	7.4488	3.07694	7.10283	0	5.0045	2.44639	8.47406	0	8.41867	3.5361	7.54269	8.14743	7.57545	7.79902	7.50719	6.17928	8.98027	6.38063	9.49856	5.95278	7.86561	0	7.96667	8.32385	6.12331	6.99394	5.56585	7.84933	8.37041	0	0	0	0	0	1.32762	0	0	0	2.59406	0
Rxrg	1	0.931217	0.000374146	4.92249	6.50564	3.29541	3.02861	6.94651	4.7116	4.44008	6.99379	6.29141	6.48895	5.16942	7.62075	0	0	7.34092	8.0263	4.49599	7.07507	6.316	4.42819	5.17063	7.01001	0	6.44131	3.2401	0	4.2912	4.98355	5.41026	5.56358	4.87247	6.07453	7.38025	4.43869	6.71955	6.67938	1.48451	0	0	0	0	0	0	0	2.59406	0
Zscan10	1	0.931217	0.000374146	6.54501	1.6052	6.10021	5.10494	7.17796	6.69499	6.94182	5.25517	4.82229	2.33263	2.2891	4.53932	7.92844	2.62763	0	7.11691	3.80103	4.29193	6.39746	5.24609	5.17063	6.57042	5.64096	3.93705	2.38524	8.64074	8.32858	7.16966	2.1572	6.13833	7.11293	6.62949	7.40865	6.55592	5.39263	0	1.48451	0	0	0	0	0	0	0	6.51858	0
Akap11	1	0.931878	0.000558699	6.40224	7.5139	7.02601	4.14627	7.06687	7.49996	6.44756	3.98882	7.1498	5.6278	5.16942	5.35947	5.26021	5.85751	6.5816	3.83294	6.6467	3.07645	7.02876	5.86988	4.91558	7.72549	7.09186	6.80679	6.73616	6.13061	7.08421	7.78507	7.38459	6.47505	9.18741	7.02929	6.60063	5.8807	0	4.16313	0	0	0	0	0	0	3.54572	4.9346	0	2.36035
Ube2l6	1	0.931878	0.000670873	7.35544	7.49768	5.05884	7.52966	7.84961	6.25938	7.03335	7.29649	5.22452	7.74801	6.14924	8.28788	4.94766	0	8.43851	7.6421	8.11388	9.26307	6.74737	9.14871	8.57121	7.59123	6.83094	8.07383	3.77324	7.67335	6.81341	5.55323	9.58076	7.46692	7.99794	5.28314	9.07025	9.09568	6.79414	3.24149	5.20807	0	0	0	0	0	2.47931	4.5352	6.35062	4.43795
Zfp459	1	0.935185	0.000463216	5.58262	4.98348	7.15062	6.72815	7.78088	4.89735	5.65726	4.54317	2.47211	0	4.35315	4.23282	4.29737	3.50592	6.26343	6.12727	7.07361	5.72921	6.9227	6.51296	6.87928	7.37943	6.57043	6.49953	2.38524	7.27965	5.41959	5.96056	6.93212	4.8468	7.30953	6.76147	7.16407	6.76244	4.15189	5.91179	3.76422	2.77299	0	0	0	0	0	4.5352	0	0
Rpgrip1	1	0.935185	0.000545641	5.93354	4.98348	3.29541	4.76841	7.11234	5.82793	6.19917	7.36318	7.44166	3.71278	6.06797	7.44766	6.16827	7.93348	7.64407	7.83862	8.17974	6.5537	7.50369	7.04858	7.14027	8.16427	7.56282	6.31728	5.80518	6.28891	5.82618	5.70216	3.8916	4.28669	6.98067	6.58267	4.94524	5.66238	5.57293	7.73093	5.87143	2.77299	5.37553	3.72411	1.32762	0	3.10889	4.5352	4.96475	0
Necab2	1	0.935185	0.00052331	7.63628	7.86932	6.47862	6.18194	6.84242	9.22989	5.68977	5.51189	5.67339	6.203	6.14924	6.34179	8.01426	8.42159	7.46218	7.7526	6.82191	7.26139	6.80821	6.63717	8.25023	7.67328	8.27354	6.5555	0	6.43154	6.68904	7.00736	7.29206	6.86708	7.19481	6.99394	2.10836	6.31481	3.3674	6.79377	0	4.35408	0	0	0	5.52428	3.10889	2.23196	0	2.36035
Slc13a5	1	0.936508	0.000421959	5.70932	7.99013	1.97793	7.76947	7.32038	7.24993	7.8877	8.25724	7.32373	8.20807	6.29921	0	5.39429	2.62763	3.92756	5.52518	3.26691	7.78361	9.9733	6.80549	8.3568	4.00414	7.61911	7.77697	8.38681	8.33068	7.43338	6.61497	8.62751	6.13833	8.35926	7.50152	9.4233	6.19772	8.40255	6.41915	1.48451	1.5583	0	0	5.62399	3.67187	0	0	6.05514	0
Dse	1	0.936508	0.000438901	8.19375	6.09589	6.03704	7.87591	7.72343	5.6838	6.15327	5.51189	7.23938	8.5408	5.31741	5.87913	7.12	0	8.08275	6.33097	7.47435	7.39485	0	7.04858	5.89148	6.38807	7.53383	6.10863	6.89821	6.98802	6.98191	2.61027	6.56122	6.74786	7.69441	5.8557	6.78524	5.93048	6.0897	4.721	2.67687	0	0	1.60209	0	0	0	3.59612	3.46935	0
Sox2	1	0.936508	0.000476858	8.97292	8.32936	10.2361	8.78969	8.57327	8.4669	8.77148	9.80347	9.75693	9.28247	7.13904	8.3871	10.2278	8.66195	8.67433	9.18988	8.63586	8.94173	9.47913	10.2772	10.014	10.2612	10.2744	10.3084	7.60968	9.54005	7.08421	8.99893	9.08824	0	9.418	9.34235	8.87035	1.61758	0	7.78725	1.48451	0	0	0	0	0	0	2.23196	5.36819	2.36035
Nrg2	1	0.937831	0.000326571	6.85015	0	6.77812	0	7.24073	5.46608	6.88678	7.36318	8.16771	6.72748	4.04876	6.75238	7.49313	2.62763	6.34979	5.52518	3.26691	7.03473	2.49256	6.37703	5.17063	7.13109	7.37944	4.49027	7.04388	7.35319	8.40963	7.448	7.72853	4.28669	4.65827	5.68889	6.82793	7.12511	6.27474	4.721	3.55941	0	0	0	0	3.67187	0	2.23196	0	2.36035
Zfp57	1	0.937831	0.000460488	9.35852	7.32468	9.23734	11.0073	8.04984	6.69499	9.29717	10.4506	8.77367	9.20563	10.0046	11.2709	10.5629	8.62457	10.1346	10.631	10.519	9.69056	10.351	9.774	10.2605	11.5191	8.79721	10.3682	7.25809	11.0675	6.32118	8.60389	7.57989	8.04916	8.73265	6.20391	10.6265	9.1701	7.88185	10.9818	6.53465	6.40324	4.26014	0	0	0	6.02388	6.70786	4.40271	6.38714
Gm5096	1	0.937831	0.000460488	4.61241	5.91238	4.22	5.53444	7.04359	4.80746	6.03169	6.61024	3.33587	6.203	3.1334	5.50795	7.71438	4.44098	8.08275	5.75494	4.96303	6.16261	6.39746	6.69549	9.3546	6.10238	7.44319	5.95063	6.0999	6.98802	6.40264	7.16966	5.90275	5.41496	7.02612	7.64515	7.61772	4.69059	5.62834	5.69338	3.03437	1.5583	1.92375	0	1.32762	2.2972	0	4.74868	5.18053	0
Kifc2	1	0.939153	0.000333744	6.45142	5.7576	6.38024	5.80465	4.34462	5.91659	4.71746	6.08628	3.8724	4.87088	5.68755	6.17409	4.54813	3.50592	2.52075	6.59101	4.49599	5.51135	6.47456	5.24609	4.60555	4.55882	6.68034	5.77316	5.12078	4.41367	5.56822	2.61027	4.19396	5.06202	5.05895	5.77471	4.3835	7.43207	6.81817	5.12229	0	5.09027	1.92375	0	0	0	0	0	0	4.43795
Atp8a1	1	0.939153	0.000418392	6.03381	6.97252	1.97793	6.82244	8.40077	7.39586	7.22303	5.51189	7.40341	6.72748	7.01444	5.98429	8.36396	6.5583	8.13232	5.82405	6.76584	7.03473	7.07901	6.30395	7.79946	7.31273	8.23803	7.30821	7.3356	7.55367	8.05389	5.83714	7.04983	7.22052	6.20463	7.22491	6.55054	7.5322	7.17524	7.78725	3.32065	4.71622	5.82989	0	3.33046	4.82808	0	3.0696	5.94147	5.66162
Eif4e1b	1	0.945106	0.000135105	1.30236	5.45582	6.03704	4.63619	5.52585	5.46608	2.7553	7.15306	5.67339	7.69278	0	0	9.54593	3.50592	7.38248	5.34878	4.49599	5.62439	3.35833	5.24609	6.46832	3.61877	8.68302	5.77316	5.43439	3.72114	8.59434	7.00736	5.81679	7.0795	6.35467	0	7.54282	3.50372	4.15189	4.721	0	0	0	0	0	0	0	2.23196	2.59406	0
Gm12892	1	0.945767	0.000262538	6.88637	6.33365	5.18076	6.59201	6.70077	5.95895	5.00272	6.7161	6.11329	6.4226	5.98185	5.35947	5.73484	3.50592	5.85464	6.3777	4.96303	5.72921	6.316	6.30395	6.94908	6.45145	7.2428	6.8962	6.73616	6.56133	4.59831	5.83714	7.60575	6.8087	4.65827	6.14067	6.49864	4.90498	5.32715	4.16313	4.103	2.77299	1.26125	0	2.00711	1.56439	0	4.28456	0	3.74469
Axin2	1	0.945767	0.000234701	6.88637	6.47285	8.02046	8.85063	8.07303	7.33282	7.09535	7.98812	2.47211	2.33263	5.5744	9.50468	10.4861	5.40738	8.77139	9.12972	8.58815	9.06702	10.3813	10.0834	11.3658	9.69441	10.1025	9.16409	6.61704	10.6008	5.06662	7.56932	8.20526	3.35878	7.19481	6.00521	10.6295	6.94306	6.0897	9.8098	0	1.5583	4.78365	0	6.22852	0	0	6.85336	3.46935	0
1110002J07Rik	1	0.94709	0.000178102	5.66831	5.15867	7.39694	5.45817	4.74179	2.67817	6.6594	6.61024	4.2626	4.40505	6.49845	4.23282	4.54813	0	5.73137	6.46684	5.93971	4.75616	6.03977	6.05944	7.01567	6.62642	4.55883	6.44131	6.94842	5.74991	3.36306	5.19941	3.50861	4.8468	4.10159	2.05713	5.92163	6.31481	5.68171	7.4107	0	0	0	2.82934	0	0	0	0	0	0
Atp8b2	1	0.948413	0.000215412	8.45717	8.74785	7.02601	8.76616	7.61704	8.573	8.51894	8.42273	7.58526	8.3927	7.01444	10.325	7.46293	7.42579	8.27157	8.91683	9.60237	9.60362	8.25943	6.05944	9.02355	9.5426	6.51217	8.91944	5.91026	9.39959	8.86252	4.7296	7.9262	5.06202	7.44955	6.2645	10.3472	8.97633	7.8704	9.55792	7.16047	5.63305	0	4.66846	5.27602	0	0	5.3811	6.66901	2.36035
Nfatc4	1	0.948413	0.000161747	7.03894	7.95494	1.97793	4.88952	7.87621	8.9905	7.10743	7.65702	8.07342	7.3442	7.45892	0	7.46293	0	8.31515	8.70413	7.47435	7.78361	6.316	8.76887	3.66363	7.27818	6.68034	5.86462	6.89821	7.67335	8.12762	6.82446	7.25985	5.93503	6.12331	6.48421	6.55054	8.89717	7.41471	6.10143	0	1.5583	0	1.60209	0	0	0	0	0	0
Wasf1	1	0.948413	0.000161747	6.42704	5.81106	4.22	7.80069	7.22011	5.87294	6.72363	8.39112	6.7227	7.1113	5.68755	7.20815	7.08076	4.04791	7.67785	5.89001	8.09124	6.49544	6.86659	5.39429	6.46832	6.45145	2.25142	6.66132	6.18612	4.87962	7.54523	7.94308	6.3932	0	6.78305	7.02929	5.09255	8.73153	7.59243	6.41915	1.48451	0	4.36167	0	0	0	0	6.22794	0	4.43795
Ust	1	0.949735	8.47e-05	4.851	4.78403	1.97793	4.76841	6.25024	6.15391	6.10586	8.73125	4.82229	6.48895	4.81826	0	7.52272	0	7.11297	6.63014	8.04487	8.25668	6.9227	5.96777	6.64697	6.68033	7.1693	5.05367	7.13342	7.3886	6.40264	4.7296	4.65669	6.13833	0	5.16098	2.93055	3.50372	7.13754	7.17773	0	2.28988	0	0	0	1.56439	0	0	0	0
Spic	1	0.949735	0.000185794	9.66511	8.19505	9.49997	8.63372	8.70525	8.88459	8.81266	9.83905	10.4056	10.5182	9.12131	8.55014	10.2097	9.78401	9.44627	10.6188	9.23001	8.90863	8.49971	9.57092	9.21989	9.9626	8.8452	9.55581	9.54824	9.58653	2.49688	9.98303	2.1572	0	8.30498	11.4227	9.53056	5.72013	5.9661	8.25492	1.48451	0	0	0	0	0	0	2.23196	0	3.74469
Sh3bp4	1	0.949735	0.000195826	8.63797	9.53998	7.97062	8.54432	8.59746	8.68451	7.34033	8.51362	9.4067	6.88361	2.2891	8.42496	8.38021	2.62763	5.73137	7.32198	7.24747	7.39485	8.9547	8.61119	8.01008	7.64645	7.87169	8.61152	7.60968	8.46943	8.17476	7.53	6.93212	8.57216	7.63698	8.28001	9.32242	7.46622	5.9661	8.03996	2.67687	4.48516	1.92375	0	4.81649	5.75095	3.34378	0	5.18053	0
St3gal4	1	0.950397	9.09e-05	6.65405	6.33365	3.67323	4.63619	5.45703	3.56082	6.12976	6.61024	6.59275	5.6278	6.49845	5.19393	6.50112	0	6.95663	6.70534	5.83461	0	5.93454	7.04858	6.72863	5.64095	6.38808	4.24002	7.40915	6.84239	2.49688	2.61027	2.98567	3.89609	0	4.07107	5.34852	6.78967	7.03874	7.4107	0	0	0	0	0	0	0	0	0	0
Efhb	1	0.951058	9.64e-05	5.34307	7.26845	4.92566	5.74169	5.98285	7.18002	4.51458	6.496	7.71585	6.61314	0	5.50795	6.09138	7.42579	3.92756	3.16193	6.6467	4.75616	6.47456	5.24609	2.77321	0	4.77245	2.1951	5.80518	5.23126	5.9397	6.17964	6.13359	6.39795	6.554	5.59764	6.38889	4.80176	3.3674	5.43591	0	0	0	0	0	0	0	0	2.59406	0
Klf3	1	0.951058	0.000178026	7.08641	7.84389	7.39694	7.35137	6.5765	7.55623	7.3197	7.98812	7.05429	7.44791	0	4.53932	7.95038	6.09469	6.43127	7.45866	7.92198	8.14743	9.3315	6.9562	6.87928	7.31273	8.60154	7.67959	8.31207	6.94109	8.38979	6.07426	6.93212	7.80226	6.35467	7.79643	8.45973	5.9786	7.33367	7.84146	0	4.04968	5.16695	0	6.19917	5.8522	6.55538	3.98102	0	0
Slc6a15	1	0.952381	6.93e-05	6.69546	3.72838	6.21882	7.21896	5.98285	7.08757	3.99594	7.15306	5.79656	6.88361	4.60437	7.20815	7.52272	4.44098	4.3187	6.59101	5.14988	6.7657	5.56309	5.65159	7.3612	7.91729	5.52789	3.93705	6.00819	6.94109	6.40264	3.48702	0	0	6.2816	0	4.78116	5.0013	4.94602	6.67938	0	0	0	0	0	0	0	0	0	0
Fgf10	1	0.952381	6.93e-05	4.92249	5.5842	3.67323	6.18194	7.86297	5.6838	7.5408	8.62654	5.39015	7.57553	4.81826	5.98429	2.2426	0	3.38924	4.78141	7.73018	6.95051	7.02876	8.43414	6.64697	8.0044	7.75092	8.38313	0	6.13061	8.40963	0	9.1155	8.57216	8.10771	7.71194	3.45102	3.7454	5.62834	4.16313	0	0	1.26125	0	0	0	0	0	0	0
Ephb4	1	0.952381	0.000162617	8.32488	8.52602	9.01768	7.4919	8.07303	8.72803	7.43927	9.08744	9.3675	9.36428	6.87805	8.30827	8.50403	6.09469	8.05731	8.8929	9.66503	8.81647	6.13784	9.04039	7.79946	8.70917	9.36472	8.84279	8.7403	8.80699	5.41959	6.88804	7.72853	8.51853	7.23407	8.49753	9.26144	8.16222	5.78286	7.8937	5.6823	8.06326	5.10973	0	5.79067	0	5.39872	5.8193	0	5.25605
Socs2	1	0.954365	0.000129527	7.27578	8.15426	7.79081	8.23711	7.53594	5.82793	6.72363	5.919	3.33587	7.69278	7.13904	5.87913	5.73484	3.50592	6.07346	5.95308	7.92198	5.72921	6.68385	7.36833	7.97704	6.45145	8.02539	7.65418	7.29736	6.6804	5.06662	6.82446	5.28781	2.49297	0	7.16261	5.84057	6.49104	5.03072	7.8937	4.49689	0	2.37604	0	3.09583	2.78084	0	0	3.46935	0
Btk	1	0.954365	9.76e-05	5.82578	6.85016	5.18076	6.62727	6.78742	6.29289	5.65726	6.90703	2.47211	4.10004	3.1334	6.49202	8.27983	7.62822	7.29812	6.8778	6.58322	3.9883	8.02323	7.00313	3.66363	4.00414	4.77245	5.86462	6.4872	6.49789	0	7.97271	5.28781	3.35878	8.69093	4.31973	4.94524	1.61758	5.68171	4.721	3.94353	0	0	0	3.09583	0	0	3.98102	0	0
Casp3	1	0.956349	0.000118823	6.42704	6.74421	6.38024	6.44166	6.86916	7.63673	5.55506	7.22656	6.01524	7.02449	7.29002	8.20327	5.26021	3.50592	7.01065	6.3777	6.7075	6.00451	6.22967	6.85749	8.10488	6.78245	6.78246	7.17161	7.57813	6.13061	5.06662	6.07426	6.97243	6.47505	7.54631	2.87247	7.46383	6.27683	5.8309	6.26902	3.32065	4.71622	4.36167	0	0	3.67187	0	3.0696	0	5.25605
Lepre1	1	0.958333	9.68e-05	6.95617	6.53771	6.03704	7.30857	6.60859	8.00349	6.24365	7.15306	5.03738	6.88361	5.89026	7.11858	7.86056	5.72249	6.65127	5.75494	6.29705	7.36263	5.41447	7.25656	6.15046	7.13109	6.51217	6.5555	8.21286	7.20216	5.70296	0	6.93212	6.92319	7.4158	5.68889	5.92163	6.52384	5.03072	6.89976	2.67687	5.24627	0	3.48274	3.53222	0	0	0	5.81807	2.36035
Fgd1	1	0.958995	9.98e-05	9.10556	9.61329	8.21853	9.26302	8.35422	9.547	8.80896	9.80347	8.16771	8.57175	9.44473	10.3049	6.37704	6.29832	8.58813	8.86857	9.55353	9.28903	10.4545	8.95941	8.87006	9.76471	5.84355	10.131	9.17923	9.23426	6.98191	7.88194	5.00649	4.28669	9.01779	0	10.2603	9.06258	9.06101	9.23242	1.48451	4.04968	2.71987	1.60209	5.03155	1.56439	0	5.50375	0	4.68985
Foxh1	1	0.962302	7.55e-05	8.26425	7.76482	7.2091	7.80069	8.38233	6.81517	7.5047	8.14798	7.61903	8.44378	7.13904	5.98429	7.52272	0	7.95081	8.70413	4.74833	8.37449	7.07901	7.65951	4.60555	7.67328	7.82459	7.70456	7.44457	7.1618	8.48637	7.91283	6.45141	7.0795	6.20463	7.71194	8.03699	6.76244	8.14196	6.26902	5.57755	0	1.26125	4.11159	1.32762	0	4.97768	2.23196	0	5.25605
Tdh	1	0.964947	5.02e-05	7.0064	6.99579	5.829	8.0549	4.00219	6.9682	7.07087	7.42693	5.22452	7.85251	7.5213	8.47994	0	3.50592	6.65127	6.07151	6.82191	7.70867	8.53614	6.69549	7.25496	6.10238	7.1693	5.95063	5.91026	6.79039	2.49688	4.42121	6.61314	3.35878	6.35467	6.2645	8.14222	7.24799	6.43873	8.12982	2.67687	0	0	0	0	0	0	0	0	0
Trps1	1	0.965608	3.19e-05	7.39369	7.7512	3.97236	8.62503	7.76673	7.51423	7.2668	7.42693	8.25622	4.87088	6.87805	8.712	6.09138	0	6.5816	5.03567	9.01834	7.39485	7.07901	9.29733	6.02677	6.02116	6.96729	8.7011	0	6.94109	5.82618	3.48702	7.25985	4.28669	4.40661	2.05713	6.60063	6.15648	9.56568	8.25492	0	0	0	0	2.00711	1.56439	1.33653	0	0	0
Grin1	1	0.966931	5.35e-05	5.78799	7.36098	4.77892	5.67586	7.15642	6.47908	6.26539	8.10965	9.28575	6.83342	8.26731	6.81073	10.0664	8.66195	6.50839	8.69493	10.0815	9.85016	8.49971	7.95038	8.65714	8.10638	8.30819	7.60198	8.19218	8.56538	7.22523	8.23967	7.60575	3.89609	6.61477	7.25509	2.10836	6.81639	3.60695	4.16313	0	3.42296	0	0	4.25691	1.56439	2.01823	0	4.96475	3.21256
Tbx15	1	0.967593	3.6e-05	8.81279	5.31488	7.18016	8.45882	7.84961	8.99559	8.48228	9.46686	9.04612	7.48089	6.22617	8.9897	8.85745	4.74956	9.46574	10.1821	7.70058	8.81647	8.60634	7.47206	7.90861	8.25588	7.67329	7.46256	7.17618	9.43389	5.82618	0	7.98649	2.49297	7.95158	2.05713	7.66557	9.11195	7.85886	9.10526	0	0	0	1.60209	0	6.19826	4.57782	0	0	0
Fam25c	1	0.968254	4.12e-05	6.24378	6.97252	5.29318	7.02108	8.30611	7.42637	7.27753	5.72976	6.52311	5.37059	3.1334	7.68456	4.54813	0	8.00504	9.2539	5.59819	8.45311	9.91917	9.42345	8.88794	9.48318	8.85695	6.44131	6.55358	7.91106	7.92196	4.02844	9.75842	8.5896	3.7143	8.00612	9.0159	7.03696	7.97029	4.721	0	0	0	0	0	2.78084	0	3.59612	2.59406	0
Slc9a5	1	0.968254	4.74e-05	8.56164	7.16959	8.34128	3.69307	7.6636	8.26221	5.51932	6.90703	7.86404	8.18824	7.35997	4.53932	8.6586	5.00363	7.83582	7.62284	5.14988	7.51701	6.68385	6.22696	7.01567	7.98311	7.64646	7.77697	7.57813	7.48989	9.1606	4.02844	8.2387	8.67378	7.07018	6.92053	6.49864	8.98224	5.25855	6.26902	3.03437	0	0	2.34246	2.00711	0	0	0	0	2.36035
Prss35	1	0.968915	4.1e-05	6.73572	7.99013	7.752	7.5109	5.82794	6.79192	6.99483	7.8083	7.94616	7.23244	6.72741	8.44352	5.73484	3.50592	9.0546	9.12288	9.08859	7.83149	6.54775	8.50106	7.25496	8.54453	7.72551	7.97467	8.78243	7.48989	9.9652	0	9.45836	6.6179	8.54244	9.18669	8.69697	6.07028	6.00849	7.48069	6.25787	0	0	0	0	0	0	3.0696	2.59406	0
Slc24a5	1	0.969577	4.57e-05	6.65405	6.97252	6.77812	7.47264	6.5765	5.34352	6.40902	6.23616	7.1498	7.82708	5.16942	8.06625	5.83257	5.98097	6.26343	8.20536	8.34193	7.60229	7.34848	7.68851	7.87314	7.89466	8.92552	7.54782	9.11474	7.93521	3.90051	6.61497	5.154	4.28669	7.38124	7.16261	7.51697	6.78967	6.66759	6.79377	3.55941	2.28988	0	2.82934	4.65296	2.2972	0	0	4.01023	3.74469
Snai1	1	0.970238	3.71e-05	8.61117	8.23472	9.04202	6.96706	7.86297	7.55623	3.50506	7.48798	7.8356	5.37059	0	4.79197	8.31407	7.24053	9.63005	7.41453	3.80103	8.29133	6.97671	6.63717	7.3612	7.13109	7.80045	7.82331	7.17618	7.20216	8.10346	2.61027	8.43899	10.8518	8.24858	9.17884	7.88358	7.16724	6.61369	6.10143	0	1.5583	0	0	0	5.25523	0	2.23196	0	2.36035
Mdk	1	0.971561	3.78e-05	7.39369	8.32936	7.47051	7.63735	5.88145	7.72531	7.08316	7.15306	6.52311	5.94388	7.82321	7.77528	7.60799	6.9695	6.78126	7.29788	8.13617	8.06971	7.42817	7.4383	7.19875	6.62642	6.83094	6.5555	7.60968	6.43154	7.86561	0	8.02534	9.23558	6.67307	7.3136	7.77869	7.90019	8.24306	7.09089	1.48451	4.81921	4.36167	4.88273	0	0	3.88058	6.42706	0	0
Hnf4a	1	0.971561	3.88e-05	8.74538	6.17957	8.16043	8.47826	9.11571	8.51028	8.32038	9.82729	9.83085	10.789	10.0263	9.69487	11.1175	9.63219	9.45603	9.47953	10.2079	10.1903	8.6402	6.80549	9.13258	9.08389	8.43904	9.90185	8.47509	10.7443	0	9.60203	7.60575	7.70958	10.2923	8.93039	9.0251	9.13337	9.08101	8.03996	0	2.28988	3.90404	5.06924	4.96337	0	1.33653	0	0	4.43795
Tcf23	1	0.972884	3.26e-05	7.23423	6.79816	7.51756	4.14627	8.30611	8.28736	7.48631	7.60284	8.04885	6.88361	6.06797	7.25093	8.27983	6.9695	8.78695	7.34568	7.20593	8.0496	9.17859	8.02049	8.13515	8.3252	7.64646	5.33526	8.01503	8.58077	8.48637	6.88804	7.57989	6.68434	8.97208	7.16261	7.22921	7.2675	7.49144	0	3.94353	1.5583	4.36167	0	0	0	0	3.0696	0	0
Dram1	1	0.973545	2.89e-05	7.07076	6.09589	6.10021	6.85255	6.9714	5.46608	6.12976	7.07562	6.59275	5.37059	4.04876	6.17409	8.03493	6.9695	7.83582	3.16193	6.37409	3.9883	5.06153	7.53728	4.21014	6.25229	5.4052	6.66132	6.4872	5.95278	6.62259	7.36105	6.06067	7.64431	5.62941	5.68889	6.38889	4.13329	7.81176	6.26902	0	0	0	0	0	0	0	0	4.01023	5.53868
Ppp1r14d	1	0.974206	2.75e-05	5.82578	7.12806	7.4464	7.26446	7.64824	7.84309	6.40902	6.496	8.47487	6.03553	7.35997	6.08231	7.08076	0	6.34979	6.46684	7.50892	7.36263	7.38888	6.4466	4.21014	7.89466	6.62643	5.77316	5.91026	6.56133	7.77674	6.07426	7.65612	6.39795	4.10159	6.62949	7.64184	6.96712	6.0897	6.67938	3.94353	3.86943	0	2.34246	0	3.67187	0	3.98102	0	0
Gm5648	1	0.974868	2.71e-05	4.6964	4.2766	4.61555	5.20168	4.18354	5.82793	4.19028	5.919	0	4.65669	6.06797	5.00691	5.26021	3.50592	5.44789	4.28915	4.74833	4.54263	5.41447	5.65159	4.60555	4.95847	5.64096	6.49953	3.77324	5.95278	4.59831	4.42121	2.98567	4.59376	5.22406	3.77044	4.3835	5.09159	4.5465	4.721	0	3.42296	2.37604	2.82934	2.46719	2.78084	2.01823	0	0	0
Pou2f3	1	0.974868	2.99e-05	8.10434	10.0428	8.27438	9.86022	8.08448	8.56616	8.4158	9.9625	10.0385	9.62252	8.6064	10.205	6.99893	0	9.11749	10.5869	9.18795	8.0496	9.31062	8.38182	8.04238	10.81	9.49075	7.91174	10.0049	9.79222	8.78868	7.21994	7.25985	5.56358	6.42422	8.88287	10.387	7.82322	8.4949	7.09089	3.55941	0	0	0	2.00711	0	0	2.23196	3.46935	5.09084
Cdc42ep3	1	0.97619	2.76e-05	8.12722	8.07998	6.9931	7.04735	7.22011	8.21054	6.76999	7.90101	7.1498	7.94995	6.92496	7.58775	6.37704	7.19025	7.46218	6.97217	7.9724	6.5537	7.99733	8.08735	8.3568	7.13109	7.72551	7.65418	8.19218	7.3886	8.19776	5.19941	7.72853	8.32385	6.83505	8.36547	7.66557	5.33282	4.29576	7.73093	5.87143	5.31837	4.15092	0	0	0	1.33653	2.23196	3.46935	6.45671
1500009L16Rik	1	0.978836	2.27e-05	7.45525	5.45582	5.97097	7.84629	7.60118	4.7116	7.22303	7.94522	9.31696	7.44791	7.25373	7.29248	8.60429	7.99336	7.74313	6.81127	6.87589	7.11431	7.99733	8.25184	8.19383	7.37943	8.50027	7.43298	8.80985	8.11508	6.9279	7.64488	6.3932	6.8087	6.93375	6.76147	7.71189	6.70639	6.55769	8.54357	4.37716	1.5583	1.26125	0	2.46719	0	2.01823	0	5.68312	5.87994
Ssbp4	1	0.978836	2.28e-05	8.21527	6.87548	8.40522	6.55586	7.32038	8.51739	7.81586	8.25724	5.39015	7.1113	7.49045	7.9671	7.12	5.40738	6.5816	8.53921	7.32713	8.08953	8.14616	7.53728	8.50322	8.23802	7.82459	7.75324	8.63693	8.05023	6.47974	9.18761	8.08171	7.42867	9.11564	7.59885	9.43715	7.62583	8.434	7.73093	0	0	5.64086	5.85807	4.81649	2.78084	2.47931	4.74868	5.94147	2.36035
Cd109	1	0.980159	1.25e-05	8.56164	7.24921	4.92566	6.59201	8.25635	8.12939	7.08316	8.32573	9.78696	5.05735	8.47071	6.56164	5.83257	0	5.44789	8.84382	9.18795	6.7657	7.34848	8.08735	8.10488	6.87782	6.1024	8.07383	7.67077	9.54005	6.68904	6.68823	5.6278	2.49297	7.4158	6.76147	7.26071	6.67752	8.15145	7.54743	1.48451	0	0	0	0	0	0	0	0	0
Ppap2a	1	0.981481	1.57e-05	7.30282	8.8599	4.43129	6.27381	7.30088	6.22508	6.96857	7.8554	6.65919	7.69278	8.73043	7.37216	5.63001	4.04791	7.86544	7.19727	5.83461	6.30508	7.83138	7.40374	5.57562	7.56281	7.31274	6.60938	8.2732	7.58453	6.14301	6.3698	5.98387	6.6179	7.74965	7.34199	6.78524	6.38791	7.11831	8.37004	0	3.13427	4.78365	4.66846	0	4.92423	4.48259	0	0	5.25605
Rec8	1	0.981481	1.73e-05	6.75543	7.84389	4.77892	5.86498	8.23595	9.41627	6.85846	8.96394	5.91004	5.22246	5.98185	7.88799	8.22689	6.5583	7.92291	7.0023	4.96303	5.62439	8.34405	7.77218	7.97704	8.9586	7.41167	6.38063	9.53187	7.61475	7.43338	5.70216	6.89064	7.0795	6.78305	7.50152	8.56442	6.35182	3.81233	9.12724	4.49689	2.28988	0	1.60209	0	0	0	0	4.71093	2.36035
Spp1	1	0.981481	1.84e-05	9.90684	10.5548	8.75847	10.4825	8.89282	8.98025	9.09046	10.4959	8.27753	9.77656	10.4557	9.67144	7.99328	4.44098	8.65749	8.17921	11.0102	10.0095	9.45079	9.85298	8.77715	10.2117	8.68302	10.7323	7.40915	10.6527	8.05389	7.26852	9.30105	9.72822	9.50081	9.32823	10.4047	10.7148	9.07105	10.6281	1.48451	1.5583	4.03276	0	0	0	0	3.0696	4.40271	0
Ddr2	1	0.981481	1.85e-05	9.42773	9.80005	8.4544	10.3303	10.2272	9.85529	9.17041	10.3055	9.64664	8.75817	9.37041	9.0271	8.01426	8.39963	9.00223	10.7084	11.5686	10.8581	11.1767	7.56882	8.3568	6.38807	10.5525	9.47104	9.92568	9.27267	11.6917	8.37895	11.1022	11.0972	8.30498	10.2543	11.9387	9.32237	7.92675	11.4731	5.6823	0	3.606	0	0	0	4.27092	3.0696	4.40271	5.25605
P4ha1	1	0.984127	1.5e-05	7.72893	7.43095	7.73219	7.67153	7.79489	7.02912	7.83052	7.36318	8.09758	7.15282	7.98691	7.11858	8.4279	7.62822	7.25401	7.19727	7.16316	6.90648	5.82103	8.13026	7.19875	8.48519	7.09186	7.34043	7.04388	6.84239	8.32858	7.448	8.27138	7.30741	8.18988	7.06379	7.19701	8.80676	7.28277	4.721	5.2766	5.38704	5.89907	0	0	1.56439	4.27092	4.5352	0	5.66162
Mep1b	1	0.984127	5.71e-06	6.8317	3.48695	4.77892	6.4015	7.61704	7.2154	6.96857	7.8554	6.29141	7.69278	5.16942	3.84313	6.37704	5.72249	7.38248	7.58351	2.4095	7.42638	6.68385	6.85749	6.64697	6.17928	4.55883	5.05367	0	5.06613	4.2912	4.02844	5.72539	6.8087	6.83505	6.99394	5.22621	7.69946	5.25855	6.67938	0	0	0	0	0	0	0	0	2.59406	0
Etv5	1	0.98545	1.37e-05	10.1271	9.72544	7.69174	10.1451	10.3414	8.92789	10.0784	10.6373	9.63017	9.95146	9.7221	10.9096	11.1931	9.03395	10.1223	10.8456	10.8064	10.7717	10.6206	9.73977	10.3599	11.2672	8.74757	10.7078	7.29736	11.0259	5.06662	9.12302	8.40993	3.35878	10.1761	8.57134	10.5425	9.87355	9.36823	10.9202	4.103	2.28988	5.55772	1.60209	2.00711	4.82808	2.01823	3.59612	0	3.21256
Il6st	1	0.988095	1.04e-05	7.82535	8.15426	7.49423	7.19566	9.43935	8.91718	7.83779	9.18285	6.2051	7.41416	9.83694	9.43218	4.76168	6.70877	9.23561	9.05262	9.9866	9.48138	8.8858	9.53145	9.61297	6.96728	8.65637	9.89644	7.99128	10.2762	7.35369	6.07426	9.85323	7.9446	9.75814	2.05713	10.0374	8.76621	8.52441	8.63848	0	0	0	1.60209	0	1.56439	2.01823	0	0	3.21256
Rnd3	1	0.988095	1.09e-05	8.51614	8.76827	9.74697	7.4919	8.30611	9.14068	8.09006	8.70578	7.9193	7.19318	4.60437	8.44352	8.33089	6.9695	9.11749	8.2437	7.47435	8.27411	9.34183	7.97413	7.3612	6.17928	9.42911	9.38869	9.48161	8.5182	9.84648	7.53	8.93348	9.21325	8.73265	6.9577	8.48662	7.76952	6.99724	9.10526	3.32065	5.45258	0	5.57967	3.70919	0	0	0	2.59406	2.36035
Jak3	1	0.988095	1.11e-05	9.67808	9.36336	8.91601	8.70971	9.2641	9.16351	9.01548	9.32348	9.93508	8.87442	9.33611	9.66354	9.16943	8.21075	10.2569	9.00132	9.76138	9.91271	10.0126	10.3963	10.453	10.0002	10.767	11.0953	9.67294	9.8249	7.83659	8.23967	7.63116	6.31649	9.11564	8.33754	9.29225	8.77305	8.72839	8.9658	5.6823	4.48516	4.03276	0	0	0	0	3.0696	7.20066	4.90423
Plod2	1	0.989418	9.87e-06	8.08888	7.0187	5.18076	5.80465	8.03811	8.3603	8.68137	6.08628	10.0385	8.24694	9.20921	5.98429	9.59549	9.29414	9.70569	8.60941	7.67035	9.20972	8.46234	9.05159	5.74217	7.24279	9.16177	8.14852	8.7962	9.25359	9.46553	8.78179	8.93348	9.99359	9.11564	10.1776	7.09585	8.71031	8.4262	5.69338	0	0	0	3.93082	1.32762	1.56439	2.01823	0	0	4.13256
Tpst1	1	0.990741	7.6e-06	6.86837	6.71646	6.43027	6.72815	6.94651	7.54237	6.73925	6.496	6.898	8.66079	7.49045	8.06625	7.1582	7.93348	6.78126	7.19727	6.7075	6.7657	4.84632	7.47206	7.50719	7.9615	6.32178	6.93891	6.73616	8.00531	4.85138	6.53778	5.90275	4.28669	6.20463	2.87247	5.99838	6.23782	5.62834	8.29432	2.67687	4.71622	0	0	0	0	0	0	2.59406	0
Fam46c	1	0.990741	8.79e-06	8.7054	8.37445	7.15062	6.22861	8.68282	8.54546	6.6594	6.90703	9.35754	7.77485	9.64013	5.00691	8.78606	9.14372	7.34092	7.36899	6.12942	6.43474	8.55401	7.92623	7.01567	7.13109	7.9173	7.60198	7.89215	8.13607	8.93276	6.53778	9.3781	7.17503	6.35467	9.31397	5.56585	6.23782	7.7381	6.67938	5.95744	2.28988	5.27501	0	3.70919	1.56439	1.33653	2.23196	0	5.25605
Dennd2c	1	0.992063	8.15e-06	8.17923	8.72017	8.91601	8.59862	8.58138	8.26221	8.4158	9.42063	8.07342	8.97044	8.2854	9.38495	9.68326	9.62274	8.87695	8.20536	8.86664	8.84007	8.30236	8.45116	8.3045	6.73229	8.79721	9.91795	8.01503	8.78058	8.10346	8.40092	7.25985	8.42447	8.58861	8.55929	8.81837	7.03696	7.98098	9.69672	2.20052	0	5.99699	4.88273	0	0	2.01823	5.09927	6.1605	6.70562
Rnf130	1	0.993386	6.66e-06	7.96736	6.6593	8.18977	7.58451	6.51011	7.67536	7.48631	5.72976	7.19529	6.35305	7.25373	7.65301	7.7398	3.50592	6.50839	7.0891	6.6467	6.49544	6.22967	7.90167	7.90861	7.27818	7.61911	7.09814	6.99694	7.67335	5.70296	5.96056	5.41026	6.54824	7.19481	6.92053	6.86938	5.77567	5.45526	8.33268	5.57755	3.6634	1.26125	0	4.25691	2.78084	1.33653	0	0	2.36035
Smarca2	1	0.994709	6.58e-06	8.98549	8.90363	7.82861	8.32564	9.43488	9.89947	8.66511	7.54656	10.8692	7.44791	8.00885	7.58775	9.10244	8.91513	9.44627	8.20536	9.45058	8.75572	8.98136	9.85938	10.4226	9.00159	10.0675	9.25985	9.9628	9.1335	9.33673	8.46486	9.1155	9.89883	7.97495	7.77577	8.41843	9.42144	8.63678	7.09089	6.76677	2.28988	5.79401	0	4.73704	0	0	0	7.04425	0
Wnk3-ps	1	0.994709	6.65e-06	9.50837	10.054	9.47636	10.6926	9.9981	9.80972	9.42821	8.29189	9.88737	8.67511	7.25373	10.0257	8.86901	7.58994	9.21274	8.5289	9.91106	9.83262	8.89984	10.3242	9.26164	9.78331	8.99097	10.131	8.62154	8.82002	9.75639	7.448	9.34777	7.50419	9.43494	8.18916	9.19777	9.48945	10.4367	8.99	3.03437	3.6634	5.79401	5.63981	0	1.56439	1.33653	3.59612	6.35062	2.36035
Tdgf1	1	0.997354	5.13e-06	9.53142	10.4742	10.499	11.1368	7.92799	9.06512	11.0396	10.5963	7.9193	10.5221	10.3263	10.4077	8.61806	6.29832	10.1527	9.76964	11.8522	10.6198	11.285	10.405	10.8945	10.7948	10.7001	11.3361	8.90191	10.2428	9.66854	6.45623	8.91291	3.89609	8.67675	9.50812	10.4047	9.53441	10.1285	10.3102	0	0	0	0	0	0	0	2.23196	2.59406	2.36035
Plekhg5	1	0.998677	4.84e-06	9.59845	9.36782	8.53664	9.62756	8.86652	10.1509	7.82321	8.48396	7.68429	9.24456	7.2165	9.28557	9.337	8.26034	8.4774	9.22863	8.75586	9.05698	8.58911	8.95941	9.41752	9.73318	9.98421	8.30365	9.00039	8.69831	9.20669	9.18761	9.03213	9.61354	8.94867	9.91481	9.82206	9.27498	8.31237	8.17274	3.94353	6.3697	4.62934	0	0	1.56439	5.49945	3.0696	2.59406	4.13256
Pecam1	1	0.998677	4.86e-06	9.77784	9.69732	9.20896	9.40692	10.2298	9.62143	9.93999	10.7966	10.4902	11.1041	8.7823	10.0501	9.1411	9.06218	8.51526	11.2443	10.2494	9.7163	9.84125	9.4148	9.3546	10.0624	9.67464	9.73616	9.9131	9.5712	9.91749	9.10975	8.74852	6.47505	9.13651	8.8925	10.9257	9.74382	10.6758	10.115	3.32065	0	4.15092	1.60209	0	0	3.88058	2.23196	3.46935	2.36035
Pdgfra	1	0.998677	4.86e-06	10.2948	8.34757	9.74203	5.10494	11.1025	9.76266	9.36166	9.38897	7.86404	6.55238	7.13904	7.71544	11.267	9.51451	9.73807	10.6477	4.49599	10.8141	9.07098	11.5675	11.2321	9.75846	11.3042	10.3125	9.31937	10.3854	10.684	10.3134	12.0153	12.2596	11.1449	10.1295	9.40931	10.579	9.85129	6.67938	3.55941	1.5583	3.7627	3.19272	0	1.56439	0	0	3.46935	2.36035
Upp1	1	1	4.33e-06	9.83222	10.1479	9.52896	10.8408	9.91073	9.50115	10.2298	9.58334	8.98268	9.69458	9.53821	8.89846	8.60429	6.9086	8.58813	8.793	9.92393	9.87893	9.17859	9.76041	9.5128	8.37509	8.57332	9.01237	8.01503	8.36664	9.94494	8.16464	10.292	9.16752	9.33013	9.55131	9.75728	10.14	9.51144	8.12982	1.48451	0	0	0	1.32762	1.56439	1.33653	3.59612	3.46935	3.21256
Jam2	1	1	4.33e-06	9.18403	8.55764	8.3543	9.35528	9.47459	9.13608	9.47794	10.0359	10.0571	10.2766	8.59194	9.63152	9.40212	8.35467	9.48495	9.61246	9.54522	9.59671	9.74338	8.72755	9.94738	9.71392	8.66975	9.91795	9.54824	8.76719	8.80375	7.78507	8.40993	8.34454	8.10771	8.69755	9.18961	10.0158	9.37634	10.2614	1.48451	5.00545	4.62934	0	1.32762	1.56439	4.38063	0	0	0
Esrrb	1	1	4.36e-06	10.6445	11.0943	11.5714	10.9631	10.7804	10.8615	10.1821	10.1536	10.4008	9.7016	9.04903	10.6901	12.0891	11.3248	11.4074	11.6873	10.1974	11.5096	11.5169	11.7929	11.7328	11.2584	11.4911	11.568	11.4146	11.0061	9.14884	10.6751	11.2834	10.9797	9.49274	9.57543	11.1314	9.67247	8.4262	10.0474	4.60744	0	0	0	0	1.56439	2.01823	5.99687	4.40271	4.43795
Epha4	1	1	4.38e-06	10.2294	10.0787	11.0797	10.8427	9.78299	9.97108	10.1906	10.0359	10.7137	10.2289	10.6978	9.74062	10.1822	9.01962	10.1406	10.1788	10.2545	9.92379	11.0659	9.95796	10.2877	10.6333	11.1504	10.2879	10.773	11.0343	9.53943	9.58295	9.85861	8.21568	9.62417	10.5165	9.97707	8.68152	8.89017	10.4822	3.32065	0	0	2.34246	3.53222	1.56439	1.33653	3.59612	4.71093	6.15572
Aim1	2	0.850529	0.109498	5.78799	2.34618	5.7524	6.13372	4.85312	2.67817	4.44008	0	3.33587	4.87088	5.0045	0	8.15314	9.35247	5.73137	7.93551	3.26691	0	0	3.20343	3.66363	3.61877	5.74581	3.02829	7.89215	0	3.36306	8.28761	0	0	6.35467	4.8804	0	0	0	0	8.01204	7.89663	7.74649	6.68358	6.71675	6.5987	6.40767	7.59456	7.83104	7.64009
Magi3	2	0.850529	0.114462	6.18684	7.0187	6.61466	0	6.20897	6.47908	5.15022	3.07694	7.28217	0	3.66249	0	5.9241	6.9695	6.34979	5.34878	7.20593	6.60969	0	5.52867	4.21014	7.05151	6.83094	2.1951	0	7.61475	7.43338	0	6.97243	0	0	6.76147	2.10836	3.95235	6.43873	6.55512	8.45801	6.18919	7.74649	5.69755	8.0511	6.83966	7.89143	8.28359	6.9881	6.81563
Zfp947	2	0.851852	0.0593795	0	3.19684	0	0	0	0	0	0	0	0	0	0	3.99367	4.04791	2.52075	1.86793	0	4.29193	0	0	0	0	2.25142	3.02829	2.38524	0	2.49688	7.26852	2.1572	4.28669	5.37219	0	2.93055	0	0	4.721	5.2766	4.71622	4.54551	4.77957	6.4688	3.14242	4.66715	4.28456	6.1605	3.74469
Pi4k2b	2	0.851852	0.104901	4.61241	4.78403	5.7524	0	3.55234	5.63238	4.19028	0	4.2626	2.33263	4.81826	2.44639	3.08151	5.21958	0	1.86793	0	0	0	4.42819	4.21014	3.61877	0	3.02829	0	0	4.85138	4.98355	4.4438	5.06202	5.37219	5.68889	5.09255	5.77567	2.24126	3.24149	6.18842	3.13427	5.37553	5.90783	6.81675	6.50852	4.02275	3.98102	4.01023	5.77491
Eps8l2	2	0.851852	0.108731	5.53778	6.21966	1.97793	3.39876	7.11234	6.38899	4.71746	0	2.47211	5.50492	4.35315	0	8.05532	6.29832	7.64407	5.34878	3.26691	5.38869	3.35833	0	6.26437	5.40519	7.01002	5.95063	5.28609	7.12028	4.2912	5.83714	5.72539	7.02926	0	4.71659	6.44481	4.69059	2.72075	4.16313	7.6482	8.32189	5.59989	7.30158	7.69943	7.82091	4.75127	7.35491	6.9881	8.26203
Trmt2b	2	0.851852	0.0870544	4.6964	4.42114	0	5.37763	4.18354	2.20172	3.99594	0	2.47211	0	0	3.84313	0	0	0	3.16193	5.72123	0	0	4.42819	0	4.77244	5.64096	0	4.16166	0	2.49688	0	3.50861	0	5.84763	2.05713	4.59599	5.09159	0	0	5.34202	3.86943	2.71987	6.29208	5.485	6.68357	4.38063	4.9346	5.18053	6.31405
Plcd3	2	0.851852	0.0906597	4.77577	6.6593	0	0	5.14329	3.56082	4.36153	3.07694	0	2.33263	4.35315	6.26038	2.2426	3.50592	0	0	0	0	0	0	0	5.52788	5.64096	0	0	5.74991	0	5.83714	0	4.8468	2.33395	0	6.14062	1.61758	5.9661	6.41915	5.82642	4.48516	4.78365	6.92022	8.04286	4.2186	4.02275	5.61678	8.6219	6.76167
Arhgap9	2	0.851852	0.108934	6.00116	4.11595	2.78211	0	5.52585	4.37862	2.48582	5.25517	2.47211	5.05735	4.35315	4.23282	5.63001	5.21958	4.62609	5.34878	6.87589	3.60324	5.24877	4.89434	5.17063	2.25141	7.34647	5.20133	5.12078	4.87962	3.36306	5.38714	5.6278	0	4.87247	5.8557	0	1.61758	3.3674	5.69338	6.85906	5.84316	6.1749	6.84557	6.10737	4.61413	4.15216	6.70786	7.29624	6.81563
Parva	2	0.854497	0.00208812	0	3.93514	0	0	0	3.03572	0	0	0	0	4.04876	0	0	0	0	4.079	0	0	0	0	0	0	0	0	0	0	0	0	0	0	0	0	0	0	0	0	4.60744	6.64672	3.7627	7.64754	6.77758	4.72507	1.33653	5.8193	4.40271	6.23705
Klc4	2	0.854497	0.0934497	5.6261	2.83332	5.97097	5.20168	6.5765	1.4855	5.40646	4.94265	0	6.4226	3.66249	5.64257	0	5.00363	6.07346	0	2.4095	6.08573	6.22967	2.35212	4.21014	5.93508	6.32178	4.88917	4.16166	5.06613	5.56822	6.07426	6.3932	5.56358	0	6.32264	2.10836	2.84915	4.29576	3.24149	5.57755	5.98282	7.03259	6.73962	7.52118	7.08819	6.38151	7.6219	7.38588	7.22746
Pnp	2	0.854497	0.0934497	5.6261	5.91238	4.43129	4.88952	4.95646	4.10444	5.44507	4.94265	0	4.10004	4.60437	6.34179	6.86675	0	4.62609	6.5508	4.96303	5.72921	6.22967	5.52867	0	6.10238	5.2711	3.55307	4.7195	5.95278	5.25387	5.19941	3.8916	4.28669	5.84763	2.05713	4.94524	6.89372	5.8309	0	5.9986	7.14002	7.24679	6.62527	7.14384	5.39602	5.63847	6.36369	6.8688	6.58653
Ccdc90a	2	0.854497	0.0936073	4.42817	3.48695	3.97236	2.52944	1.65367	5.06188	5.10271	3.07694	6.44993	4.10004	3.66249	3.30758	0	2.62763	3.38924	4.28915	3.80103	5.38869	4.84632	4.89434	2.77321	6.17928	3.09137	3.55307	2.38524	3.72114	2.49688	3.48702	0	6.13833	0	4.8804	3.83269	5.8807	3.81233	6.79377	5.95744	6.99356	6.96966	7.52533	7.66764	5.75095	7.14302	5.99687	7.29624	6.52308
Rps6ka4	2	0.85582	0.0807943	4.99062	0	6.8534	0	4.34462	4.49836	6.8149	6.496	0	0	6.43504	2.44639	0	0	6.90051	4.63522	6.44722	4.94211	6.54775	6.30395	0	6.68033	6.45146	5.86462	4.93405	3.72114	7.58067	6.68823	4.4438	7.74114	4.40661	7.09749	0	0	0	0	6.61624	7.65351	6.79917	5.95594	4.13822	7.51609	7.29089	6.75801	8.76243	7.34219
Tmem45b	2	0.85582	0.00747261	0	0	0	0	0	0	2.15418	0	3.8724	0	0	2.44639	0	2.62763	0	0	0	0	0	0	0	0	0	0	0	0	0	4.7296	0	0	4.10159	0	0	3.21325	0	0	2.67687	6.87903	6.42994	5.75306	5.79067	2.2972	5.29042	5.99687	5.53423	7.579
Snx7	2	0.85582	0.0381631	1.30236	0	0	0	0	2.20172	3.50506	4.54317	0	4.87088	0	0	2.2426	2.62763	3.38924	2.6554	0	0	0	0	0	0	0	0	0	4.66538	5.82618	0	3.50861	0	2.33395	5.0275	0	0	0	0	4.80598	4.60531	5.6807	5.06924	3.33046	4.72507	3.88058	4.28456	0	3.74469
Pgc	2	0.85582	0.0587539	3.29247	3.19684	0	4.76841	5.38475	4.89735	2.7553	0	0	0	0	0	0	0	2.52075	0	5.14988	0	0	2.35212	2.77321	5.40519	4.55883	2.1951	2.38524	0	5.25387	0	4.19396	4.28669	0	0	4.59599	4.43869	0	0	5.34202	7.07906	7.64945	7.28284	6.07543	3.14242	5.88182	6.85336	2.59406	6.81563
Nbeal2	2	0.85582	0.0853315	7.11721	6.87548	7.69174	6.13372	6.9714	5.13761	6.76999	0	0	7.02449	0	5.19393	6.01016	8.05086	0	2.6554	6.7075	2.23808	0	2.35212	6.26437	0	7.41167	4.88917	7.54588	7.98232	4.85138	2.61027	7.77485	2.49297	5.62941	5.68889	0	7.03696	7.98098	6.79377	5.57755	8.69801	8.59984	8.8102	8.35374	9.02707	1.33653	8.19534	8.58453	9.32625
Zfp516	2	0.858466	0.0741237	7.41863	7.83101	7.73219	5.74169	6.84242	7.89856	4.65295	3.07694	0	5.05735	0	6.81073	7.2317	6.7785	5.85464	7.27338	7.73018	5.10681	7.07901	6.14563	0	0	6.51217	6.25103	5.56886	7.31689	4.59831	7.36105	5.41026	7.70958	6.61477	7.1941	5.22621	0	4.94602	7.09089	7.736	7.39469	6.93714	7.92638	9.1931	6.91179	6.86954	8.35049	9.36844	9.17965
Bend4	2	0.858466	0.0743683	8.23646	9.59436	6.03704	8.27095	8.36365	9.51896	6.62619	3.98882	0	6.203	7.91901	7.07163	2.2426	6.63549	8.51526	4.78141	7.99696	6.66359	2.49256	8.64117	2.77321	2.25141	5.2711	0	0	7.52213	8.19776	8.44386	5.6278	0	8.39434	5.59764	8.05507	9.25558	8.10337	8.29432	8.82703	9.102	9.1922	8.51339	9.77351	8.55782	9.56532	8.23129	9.32377	9.10578
Snx22	2	0.858466	0.0716835	5.74919	3.19684	5.39746	0	5.65437	6.07906	4.7792	0	3.33587	5.37059	0	5.7657	0	4.44098	6.65127	4.47254	6.82191	4.54263	0	5.65159	4.60555	6.45145	4.95848	5.67551	0	6.04443	7.22523	2.61027	6.13359	0	2.33395	5.28314	3.45102	0	2.24126	3.24149	7.28214	5.51528	3.90404	7.47669	5.15896	6.30926	7.73495	5.99687	0	5.40428
Slc13a2	2	0.859788	0.0626686	6.47539	6.82439	4.43129	5.92288	6.89541	7.0091	4.65295	5.25517	6.37285	4.10004	0	4.23282	0	0	4.62609	1.86793	0	0	0	5.39429	2.77321	0	7.34647	3.02829	5.80518	4.66538	0	4.02844	0	0	2.33395	0	0	5.4738	5.57293	3.24149	8.45062	6.40324	5.99699	5.51691	7.37136	2.2972	7.37284	6.9428	5.94147	6.52308
H2-D1	2	0.859788	0.0686662	6.93904	7.32468	9.26517	5.29234	5.0529	6.94731	6.64289	6.23616	3.8724	6.03553	7.58111	3.30758	2.2426	8.1594	7.11297	4.28915	4.18995	5.10681	3.35833	3.20343	6.36995	0	0	6.18159	3.2401	6.04443	0	6.27785	0	3.35878	4.10159	5.28314	6.98705	7.36123	5.62834	0	7.46945	6.83054	7.57741	6.79357	9.03598	8.40791	7.95489	8.92303	7.24924	7.66969
Tcea3	2	0.859788	0.0520302	2.43267	3.93514	0	0	1.65367	1.4855	0	0	0	2.33263	5.89026	0	5.73484	6.9086	3.92756	3.5361	0	3.60324	3.35833	0	0	0	3.09137	0	5.80518	5.23126	2.49688	2.61027	0	3.89609	0	3.39022	2.93055	0	0	0	4.37716	4.48516	0	1.60209	4.00889	4.05833	5.91867	6.48776	6.80523	4.43795
D5Ertd577e	2	0.861111	0.00123913	0	0	0	0	0	0	1.7228	0	0	0	0	0	0	0	2.52075	0	0	3.07645	0	0	0	0	0	0	0	0	0	0	0	0	0	0	0	1.61758	0	0	4.98047	2.77299	4.03276	3.72411	3.33046	2.78084	3.10889	0	2.59406	0
Anxa9	2	0.861111	0.0579895	3.49367	4.11595	5.05884	0	2.89511	4.60892	3.17835	0	5.39015	2.33263	3.1334	5.7657	0	4.04791	4.3187	4.47254	3.26691	4.75616	0	0	0	2.25141	0	2.1951	5.69186	0	0	6.68823	0	3.35878	2.33395	4.71659	6.27009	0	0	6.41915	5.2766	4.48516	5.64086	4.979	6.00933	4.82808	6.48341	7.59456	7.58828	7.14556
Tead3	2	0.861111	0.0604489	4.6964	4.42114	0	3.02861	6.1665	2.67817	1.7228	0	0	0	4.04876	4.23282	3.99367	0	6.5816	1.86793	3.26691	0	3.35833	6.05944	0	4.30797	2.25142	0	2.38524	2.33988	4.2912	0	2.98567	7.34897	6.35467	4.53176	0	1.61758	3.60695	6.79377	6.69347	4.71622	6.38241	4.88273	2.46719	6.81479	4.66715	7.4495	6.25869	6.23705
Zfp667	2	0.862434	0.0252289	2.77931	0	0	3.02861	1.65367	3.76564	3.17835	0	0	3.71278	0	0	0	0	0	0	0	4.75616	0	0	0	0	4.00415	0	2.38524	3.72114	2.49688	0	2.98567	6.39795	0	0	0	0	5.03072	0	5.91508	4.60531	1.26125	0	4.13822	3.878	0	5.3811	6.05514	2.36035
Pdxp	2	0.862434	0.0486976	4.09841	1.6052	4.61555	5.20168	1.65367	3.56082	1.10459	0	0	0	2.2891	0	0	0	2.52075	3.16193	0	4.54263	3.89562	2.35212	0	3.09136	2.25142	0	0	0	0	4.98355	3.8916	4.59376	0	3.77044	0	4.69059	4.76004	0	6.53465	3.86943	3.90404	4.11159	4.73704	4.2186	5.49945	5.99687	5.36819	2.36035
Sh3tc2	2	0.862434	0.0536236	3.82749	5.64435	5.49471	0	4.34462	0	2.7553	0	4.82229	0	2.2891	6.49202	0	4.44098	0	0	0	2.23808	0	5.08091	6.87928	3.09136	5.2711	0	4.16166	2.33988	5.56822	6.82446	2.1572	6.68434	6.20463	6.32264	2.10836	0	6.37535	0	6.18842	5.24627	7.17886	4.27221	4.81649	1.56439	7.49985	7.4495	8.3596	5.97784
Npepl1	2	0.862434	0.0588082	3.67022	5.81106	6.03704	0	2.89511	5.6838	4.58543	0	6.952	6.12169	2.2891	6.81073	4.54813	6.29832	5.28209	4.079	5.93971	6.60969	0	3.73522	3.66363	6.38807	5.2711	5.33526	7.3356	4.87962	6.14301	7.06351	5.72539	6.74786	3.7143	0	0	5.09159	6.40739	3.24149	6.90307	7.98789	7.32429	7.50929	7.4103	8.29555	6.9607	6.9428	7.58828	8.5436
Mtmr1	2	0.863095	0.0537849	2.43267	4.55251	5.18076	4.32869	0	3.76564	4.27844	3.07694	3.8724	4.65669	0	3.30758	0	5.57352	0	3.16193	0	0	0	2.35212	2.77321	2.25141	0	3.02829	3.2401	2.33988	2.49688	4.7296	2.1572	3.89609	0	4.07107	3.83269	2.36098	3.60695	3.24149	5.4046	4.48516	6.05877	5.90783	5.75077	4.49395	5.49945	0	5.18053	6.31405
Npr2	2	0.863095	0.0537849	6.03381	6.36973	0	6.66168	7.22011	0	4.09638	3.98882	2.47211	6.61314	6.49845	0	6.99893	8.56662	7.77469	1.86793	0	4.94211	0	2.35212	5.17063	5.52788	4.00415	3.55307	0	2.33988	5.56822	0	0	6.68434	6.20463	4.71659	3.83269	0	3.99208	3.24149	9.53851	6.49942	7.33681	6.17501	7.61306	9.64325	9.15092	7.10659	0	7.30495
Fam83b	2	0.863757	0.00422864	0	4.78403	3.29541	0	0	0	1.10459	0	0	0	0	0	0	0	0	0	0	0	0	0	0	0	0	3.02829	0	4.66538	0	0	0	2.49297	3.7143	0	0	0	0	0	2.67687	3.86943	6.20253	5.38255	1.32762	4.82808	4.75127	4.5352	6.1605	4.90423
Ets2	2	0.863757	0.0363627	5.93354	3.48695	4.92566	6.31764	1.65367	4.49836	4.51458	4.54317	0	3.18181	0	0	0	0	0	0	0	4.75616	2.49256	5.65159	0	0	4.00415	4.88917	0	0	3.90051	0	0	0	5.50653	0	4.3835	8.44511	0	0	5.91508	5.38704	7.22	5.45129	8.10747	7.1884	6.12194	5.91081	5.94147	5.40428
Rnf208	2	0.863757	0.0537318	5.70932	6.6593	7.58536	5.67586	4.4895	3.32203	2.7553	6.23616	5.79656	6.203	0	5.64257	2.2426	5.85751	5.59658	4.28915	6.03768	0	5.41447	5.96777	0	3.09136	6.62643	6.49953	6.0999	4.10856	2.49688	3.48702	0	0	0	5.50023	6.78524	0	4.42657	3.24149	7.84156	6.49942	6.90386	6.87089	7.38446	6.23622	7.59398	5.09927	7.73196	7.86145
Slc25a14	2	0.864418	0.0413799	3.82749	3.48695	0	0	2.89511	3.94496	4.27844	3.98882	5.67339	0	0	0	0	0	0	0	2.4095	3.9883	4.84632	4.42819	0	0	3.61878	0	5.28609	0	3.36306	2.61027	4.19396	0	2.33395	4.8804	2.93055	2.84915	2.72075	0	5.0604	3.6634	4.26014	4.27221	5.6675	3.67187	6.40767	5.24706	4.01023	5.66162
Dysf	2	0.865079	0.0497137	6.18684	5.45582	4.77892	3.93739	1.65367	6.18993	5.40646	5.51189	7.44166	6.48895	5.68755	5.87913	5.26021	5.00363	6.43127	6.63014	0	7.80775	6.6174	6.30395	0	4.30797	0	0	0	7.12028	5.70296	5.19941	5.00649	2.49297	0	6.53428	2.93055	5.72013	0	3.24149	6.76677	7.07906	6.83491	7.10225	3.53222	7.78294	7.77569	7.4797	6.66901	7.34219
Samd10	2	0.865079	0.00649302	3.29247	6.09589	0	0	0	0	1.10459	0	0	0	0	0	0	3.50592	0	0	2.4095	0	0	0	0	0	0	0	0	4.66538	4.85138	0	0	0	0	0	2.10836	0	0	0	6.03861	3.6634	2.37604	5.95594	5.27602	5.9468	5.63847	4.74868	0	3.21256
Pstpip2	2	0.865079	0.0288084	3.29247	0	0	4.14627	0	0	3.50506	0	4.56942	4.65669	2.2891	0	3.60851	0	3.38924	0	0	2.23808	0	2.35212	0	3.09136	0	0	3.77324	0	2.49688	0	4.19396	4.28669	0	0	3.83269	0	3.81233	0	0	5.63305	4.85503	3.93082	5.43552	5.80246	6.30007	3.59612	6.9881	5.53868
Oxct1	2	0.865079	0.0492347	5.82578	5.86261	2.78211	1.7599	6.54369	6.04012	5.65726	5.72976	7.05429	4.87088	5.98185	2.44639	5.39429	0	6.17157	0	5.46366	3.60324	6.54775	2.35212	0	2.25141	0	0	0	6.13061	4.59831	0	4.84216	2.49297	6.98067	2.87247	4.13423	5.0013	6.04967	0	7.48401	6.64672	7.20642	6.50107	6.04276	8.26833	6.35487	7.84711	7.29624	7.69869
Ablim2	2	0.865741	0.0381931	4.3264	4.6729	0	0	4.74179	5.87294	2.7553	0	7.1498	0	0	0	0	2.62763	0	5.14776	3.80103	2.23808	4.28622	0	0	2.25141	7.2428	5.33526	0	7.07752	0	4.42121	0	6.6179	5.05895	8.04117	4.78116	0	2.24126	0	5.34202	5.74193	6.45313	7.9384	7.08087	9.57454	6.8314	5.50375	7.47028	8.95767
Myo18a	2	0.866402	0.0465513	6.06575	5.70208	5.18076	0	6.031	7.88764	6.42842	6.496	5.22452	6.72748	0	5.19393	6.91217	5.00363	6.17157	7.58351	0	0	6.22967	3.73522	4.60555	2.25141	8.02539	3.02829	5.69186	7.1618	4.2912	7.16966	2.1572	5.06202	3.7143	0	2.10836	5.40503	6.37535	7.09089	7.67384	8.11479	5.99699	7.20535	7.1127	7.35292	8.88374	7.72635	7.24924	7.86145
Kcnu1	2	0.866402	0.0129686	0	3.48695	0	0	3.55234	2.20172	1.10459	0	0	0	0	0	0	0	0	4.079	0	0	2.49256	0	0	0	0	0	0	0	2.49688	0	5.00649	3.35878	0	2.05713	2.93055	1.61758	0	0	1.48451	0	4.15092	5.63981	7.53299	0	6.9067	4.28456	0	5.53868
Elf5	2	0.867725	0.000728196	1.30236	0	0	1.7599	0	0	0	0	0	0	0	0	0	0	0	0	0	0	0	0	0	0	0	0	0	2.33988	0	0	0	2.49297	0	0	0	0	0	0	4.60744	3.13427	6.64659	5.63981	6.10737	6.19826	6.40767	6.80647	2.59406	5.25605
Jag2	2	0.867725	0.0367841	3.82749	5.38707	4.77892	0	4.34462	6.9682	3.77128	0	4.2626	2.33263	0	2.44639	7.08076	5.98097	0	0	0	3.60324	2.49256	5.08091	0	4.55882	0	7.46256	0	0	0	7.16966	0	6.8087	5.50653	2.05713	5.22621	0	0	5.12229	5.20807	8.18396	6.14673	6.0476	7.43569	4.92423	4.90608	4.74868	5.81807	8.59078
Wnt6	2	0.868386	0.0132583	4.52323	0	0	0	0	3.94496	4.19028	0	0	0	0	0	4.29737	0	4.87936	1.86793	0	0	0	0	0	0	0	0	0	2.33988	6.47974	0	3.50861	6.39795	0	0	2.10836	0	0	0	5.91508	3.6634	5.22199	5.51691	6.25728	3.4313	6.05731	3.98102	4.71093	4.13256
Prex1	2	0.869048	0.03989	7.30282	4.78403	0	6.82244	6.44051	3.94496	4.71746	0	5.91004	4.10004	5.16942	0	6.44041	5.57352	5.9682	8.78436	5.72123	6.7657	5.06153	4.89434	6.64697	6.45145	2.25142	2.1951	0	6.43154	5.70296	6.53778	6.45141	7.38937	2.33395	3.39022	7.32172	5.33282	2.24126	4.16313	7.63521	7.88481	5.05015	6.71187	7.70987	4.92423	7.01275	7.80001	7.04425	7.14556
Pip5k1b	2	0.87037	0.0324208	2.43267	6.92481	4.61555	1.7599	2.404	1.4855	4.19028	4.94265	4.2626	0	6.22617	0	0	6.47673	4.87936	4.47254	5.83461	0	3.89562	4.42819	0	4.30797	3.09137	5.67551	0	4.66538	3.36306	0	0	0	0	0	5.75468	3.50372	6.12866	0	3.76422	7.53747	7.06306	7.05885	6.16922	7.16891	8.01568	7.56669	6.35062	6.06952
Rgma	2	0.87037	0.00134012	0	0	3.29541	0	0	6.18993	0	0	0	0	0	0	0	0	0	0	0	0	5.24877	0	0	2.25141	0	0	0	0	0	0	4.4438	0	0	0	0	0	0	0	0	7.83652	5.4695	6.62527	5.62399	8.32227	8.03259	4.9346	4.40271	7.18709
Tesc	2	0.871032	0.0181044	1.97549	0	3.67323	0	3.26083	0	4.36153	0	0	0	0	0	4.29737	4.44098	2.52075	0	4.96303	0	0	0	0	0	0	2.1951	0	0	2.49688	0	0	0	3.18327	2.05713	2.10836	2.36098	2.24126	0	4.37716	2.77299	2.99733	0	4.8918	4.05833	4.90608	4.28456	2.59406	4.43795
Gm8425	2	0.871032	0.000340583	1.30236	0	0	0	0	0	0	0	0	0	0	0	0	0	0	1.86793	0	0	0	0	0	0	0	0	0	0	0	0	0	0	0	0	0	1.61758	0	0	0	3.13427	4.988	0	3.86681	5.0992	4.66715	3.0696	4.71093	4.13256
Cdk6	2	0.871032	0.00180708	0	0	2.78211	0	0	0	0	0	0	5.6278	0	0	0	0	0	0	0	0	2.49256	0	0	0	3.09137	0	4.46737	0	0	0	0	0	0	0	0	0	0	0	1.48451	0	1.92375	0	2.46719	0	5.34558	4.28456	5.18053	5.09084
9430020K01Rik	2	0.871693	0.0334933	5.93354	6.77143	8.52517	6.93927	7.58514	7.14375	5.98004	3.07694	6.52311	0	2.2891	3.30758	6.16827	6.09469	3.92756	0	6.7075	2.23808	0	3.20343	0	0	8.00441	4.49027	6.26748	0	7.17974	7.68122	7.08702	5.6983	8.42859	5.8557	5.56585	0	6.93266	3.24149	7.66107	7.44387	7.37374	7.82641	7.97522	6.23622	7.90985	8.30061	7.62556	8.26203
Trpv6	2	0.871693	0.00171904	0	4.11595	1.97793	0	0	2.20172	3.88798	0	0	0	0	0	0	0	0	0	0	0	0	0	0	0	0	0	0	0	2.49688	4.7296	0	0	0	0	0	0	0	0	6.53465	6.87903	5.37553	5.85807	3.86681	1.56439	5.34558	7.06736	5.68312	5.66162
Dhrs13	2	0.871693	0.0331556	4.61241	6.33365	5.58582	4.32869	5.71458	5.06188	4.19028	3.07694	2.47211	5.05735	5.79246	3.84313	5.83257	4.74956	0	0	2.4095	3.07645	0	0	2.77321	3.61877	6.87783	0	0	5.85491	0	5.96056	2.1572	3.35878	5.22406	5.59764	0	3.95235	5.78286	6.26902	6.25787	5.68851	5.79401	6.65472	7.09687	6.83966	4.27092	6.42706	6.92968	5.09084
Mapre3	2	0.871693	0.0339325	5.93354	4.6729	5.29318	2.52944	4.95646	2.67817	2.48582	0	6.78353	5.37059	6.43504	3.30758	7.76477	7.42579	6.43127	6.01351	5.46366	3.9883	3.35833	6.30395	2.77321	0	6.78246	0	5.56886	2.33988	6.55294	5.19941	2.98567	7.26462	5.22406	6.14067	5.56585	6.42311	0	0	7.80723	6.87903	6.90386	6.0025	6.16922	7.56164	7.48764	6.9428	5.36819	7.30495
Dnajc3	2	0.871693	0.0340494	6.49897	7.0853	3.67323	5.53444	5.30867	7.08757	5.8422	5.72976	3.33587	7.02449	2.2891	6.17409	3.08151	5.40738	0	4.28915	3.26691	5.38869	6.03977	3.20343	0	4.00414	6.2523	0	2.38524	4.87962	7.92196	6.45623	7.79747	7.22052	6.78305	5.8557	0	2.36098	3.81233	6.41915	6.74275	8.12487	7.71806	8.72946	6.99809	8.33106	6.43336	7.6219	7.55001	8.51126
Fgd3	2	0.871693	0.00120962	3.29247	4.11595	0	0	3.26083	0	0	0	0	0	0	0	0	0	0	0	0	0	0	0	0	0	0	0	0	0	0	0	0	2.49297	0	0	0	3.7454	0	0	2.20052	7.32639	0	5.80652	4.13822	4.49395	5.54729	5.91081	2.59406	4.90423
Zbtb5	2	0.871693	0.0340494	4.99062	1.6052	6.38024	4.49062	4.18354	5.57905	5.28402	0	2.47211	5.74103	4.60437	4.23282	4.94766	4.74956	3.92756	5.43967	0	5.51135	5.93454	2.35212	2.77321	5.84354	6.96729	4.88917	4.93405	0	5.70296	6.3698	6.56122	2.49297	6.78305	2.05713	3.83269	7.97326	1.51806	0	6.94579	7.74791	7.51266	7.60292	8.65871	5.69753	7.41213	5.72159	8.31465	7.579
Cdc42ep2	2	0.872354	0.00299401	0	0	0	3.69307	2.404	0	0	0	0	0	0	0	0	6.09469	0	0	0	0	2.49256	0	2.77321	0	0	0	2.38524	0	2.49688	0	0	0	0	0	0	0	0	0	6.38747	0	5.89907	3.19272	2.00711	5.46157	0	2.23196	2.59406	0
Arhgef26	2	0.873016	0.0297138	4.92249	4.8872	0	1.7599	4.74179	1.4855	3.17835	3.98882	0	0	7.79823	6.26038	0	0	3.38924	2.6554	4.74833	5.62439	3.35833	6.4466	0	0	0	0	2.38524	6.21193	4.2912	0	3.8916	2.49297	3.7143	4.8804	6.86938	2.84915	7.38284	3.24149	6.66818	2.28988	8.14569	6.0476	2.00711	8.39118	5.44996	7.72635	8.01087	8.09754
Lgals3	2	0.873016	0.0256568	5.23488	5.15867	2.78211	3.69307	5.71458	5.4061	1.7228	0	0	0	0	4.23282	0	5.00363	0	0	3.80103	6.2356	0	2.35212	0	0	4.95848	3.02829	0	0	0	6.27785	0	2.49297	3.7143	4.53176	4.13423	0	2.24126	6.26902	7.28214	5.63305	1.26125	3.72411	5.38429	5.0992	5.68199	4.9346	6.35062	7.80921
Limd1	2	0.873016	0.0306129	3.82749	6.85016	5.829	5.10494	2.89511	5.52367	6.05684	3.07694	7.55068	3.18181	0	0	2.2426	3.50592	0	0	2.4095	2.23808	3.35833	2.35212	4.21014	0	6.1024	0	6.00819	5.74991	6.23484	6.07426	5.154	6.23016	7.07018	6.32264	6.55054	0	6.40739	0	7.21388	7.01541	8.0727	6.89577	8.00944	6.30926	6.53179	7.70094	8.3373	6.15572
Rims3	2	0.873016	0.031444	5.82578	6.53771	8.57049	0	6.5765	3.56082	5.15022	4.54317	7.1498	6.61314	2.2891	8.11338	6.09138	6.29832	7.50044	0	6.82191	4.29193	5.41447	2.35212	0	7.31273	4.30798	5.05367	6.41761	6.28891	6.40264	3.48702	4.84216	6.39795	6.20463	5.77471	4.13423	0	6.79414	6.55512	7.58204	8.51835	6.72489	6.87089	7.72024	7.43681	6.18379	7.25367	7.4287	6.70562
Cfc1	2	0.873677	8.25e-05	0	1.6052	0	0	0	0	0	0	0	0	0	0	0	0	0	0	0	0	0	0	0	0	0	0	0	0	0	0	0	0	0	0	0	0	0	0	1.48451	1.5583	1.92375	1.60209	2.46719	3.14242	2.47931	4.5352	0	3.74469
5730469M10Rik	2	0.874339	0.02547	3.82749	5.64435	2.78211	0	4.74179	6.83805	5.24078	0	5.67339	2.33263	7.09869	0	0	0	2.52075	5.34878	5.72123	4.29193	0	3.73522	0	3.61877	3.61878	3.02829	2.38524	4.41367	4.2912	5.96056	5.41026	2.49297	7.07018	0	0	0	0	5.91179	7.31509	8.18396	6.74382	8.70152	6.71675	0	7.52397	8.10135	7.58828	6.91784
Cdc25b	2	0.874339	0.0117454	3.49367	2.34618	0	0	0	3.03572	1.10459	3.07694	0	0	3.66249	7.25093	0	3.50592	0	0	0	0	0	0	2.77321	0	2.25142	3.55307	0	3.72114	0	0	0	0	3.18327	0	0	7.44924	0	0	3.03437	4.35408	3.606	4.27221	6.444	3.878	0	5.91081	4.40271	6.58653
Cpne8	2	0.874339	0.0290333	6.37701	8.50994	4.43129	7.1479	7.08979	6.29289	6.85846	6.81473	7.19529	5.37059	6.72741	5.00691	7.49313	6.39028	6.07346	6.63014	8.02112	7.226	7.22003	6.69549	0	5.64095	4.77245	5.20133	7.64055	7.07752	0	0	5.90275	3.35878	3.18327	4.07107	5.09255	7.86222	6.55769	0	8.26911	7.84874	8.21515	7.92638	8.60378	7.12911	7.34603	5.61678	6.73873	6.38714
Hsd17b6	2	0.874339	0.0025907	2.77931	0	4.22	1.7599	0	1.4855	1.10459	0	0	0	0	3.84313	0	0	0	0	0	0	0	0	0	0	2.25142	0	0	6.04443	0	0	0	0	0	0	0	0	0	0	7.37883	4.71622	6.78095	0	8.00096	0	5.11101	0	0	4.90423
Gm13256	2	0.875	7.31e-05	1.97549	0	0	0	0	0	0	0	0	0	0	0	0	0	0	0	0	0	0	0	0	0	0	0	0	0	0	0	0	0	0	0	0	0	0	0	2.20052	0	2.37604	3.19272	3.09583	2.2972	3.10889	0	2.59406	4.13256
Zfp185	2	0.876984	0.00866571	1.30236	0	0	3.39876	4.4895	4.10444	4.58543	0	0	0	0	0	3.99367	2.62763	0	3.16193	2.4095	0	0	0	0	0	0	0	0	0	0	0	2.1572	0	0	0	0	6.55592	5.78286	3.24149	4.103	6.72838	6.30805	7.33834	4.00889	6.2732	6.18379	3.98102	5.36819	5.40428
Acpp	2	0.876984	0.0245095	5.39426	5.07373	0	5.67586	0	4.49836	5.89892	6.08628	5.22452	5.84602	3.66249	4.79197	0	6.20009	4.3187	5.89001	6.7075	5.51135	6.80821	5.24609	0	7.16929	4.00415	7.75324	0	6.94109	6.55294	5.83714	4.65669	2.49297	5.62941	6.00521	7.40865	0	4.65722	7.17773	7.49843	6.06894	7.43326	6.89577	6.69589	7.46904	7.60533	7.25367	6.8688	7.22746
Dennd3	2	0.876984	0.00534815	4.09841	6.94886	6.92494	5.37763	0	4.7116	1.7228	0	0	0	0	0	0	0	0	0	0	0	0	0	0	0	6.1024	0	0	5.23126	0	0	0	0	0	0	0	2.36098	5.18654	0	6.35615	7.50694	6.42994	6.43471	5.62399	0	3.88058	6.15495	5.36819	5.87994
Sox6	2	0.876984	0.00988229	1.30236	0	0	0	0	0	4.7792	5.72976	0	5.84602	2.2891	0	0	6.7785	0	1.86793	4.49599	2.23808	0	2.35212	0	5.40519	0	0	0	0	0	0	0	3.35878	0	5.0275	0	0	5.45526	0	6.66818	8.00983	6.1749	5.80652	5.43552	7.2821	4.57782	7.50928	0	6.06952
Olfm1	2	0.876984	0.0191842	4.61241	0	0	0	0	3.56082	6.12976	3.07694	5.22452	0	4.35315	2.44639	4.29737	2.62763	0	2.6554	0	5.72921	0	4.89434	0	2.25141	3.61878	0	0	0	3.36306	0	6.26923	0	5.62941	4.53176	0	2.84915	5.73317	0	3.32065	7.09967	6.35805	7.81341	8.0511	6.30926	6.64606	5.24706	5.53423	6.23705
Rufy3	2	0.878307	0.0224256	5.34307	5.96049	4.22	0	4.85312	3.94496	4.7792	3.98882	4.2626	0	0	4.23282	0	4.44098	6.17157	0	2.4095	4.54263	2.49256	3.73522	0	5.12323	4.55883	4.70346	5.80518	2.33988	6.14301	4.42121	5.28781	3.89609	5.37219	3.39022	0	5.4738	7.53559	6.99849	6.22356	6.92594	4.62934	6.17501	5.03155	5.75095	6.66787	5.24706	7.79876	5.97784
Hepacam	2	0.878968	0.000986881	0	0	0	0	0	0	2.48582	0	0	0	0	0	0	0	0	3.83294	0	0	3.89562	0	2.77321	0	0	0	0	0	5.41959	0	0	0	0	0	0	0	0	0	2.20052	4.71622	0	4.77957	2.46719	4.05833	4.15216	5.3811	4.71093	5.77491
Ocm	2	0.878968	0.00656211	1.97549	3.48695	0	3.69307	1.65367	1.4855	2.7553	0	0	3.71278	2.2891	0	0	0	0	1.86793	0	2.23808	2.49256	0	0	0	0	0	0	0	2.49688	0	2.1572	0	0	0	0	0	0	0	5.20807	4.04968	3.7627	0	4.36657	4.49395	3.72284	4.28456	2.59406	3.74469
Hapln4	2	0.87963	0.0072697	3.05859	3.48695	0	1.7599	4.18354	7.31662	5.75269	0	2.47211	0	0	0	2.2426	6.47673	0	0	2.4095	0	0	4.89434	0	0	0	0	0	0	2.49688	0	0	0	0	0	0	0	4.15189	0	4.37716	0	7.03259	6.89577	9.89058	5.90027	4.57782	7.38713	7.15038	4.13256
Sdk1	2	0.87963	0.0206862	5.74919	5.91238	6.32842	0	5.30867	5.87294	5.58994	6.496	4.82229	7.77485	8.30327	0	0	8.05086	7.11297	7.0891	5.93971	8.85172	2.49256	5.86988	0	7.31273	7.67329	5.67551	0	0	5.25387	6.3698	4.65669	2.49297	8.54244	3.77044	0	7.22823	6.49944	5.12229	6.94579	8.16453	6.02821	7.39179	8.13098	6.88815	6.66787	7.6219	8.72856	8.22264
Baiap2l1	2	0.87963	0.0208414	6.54501	7.32468	6.88961	4.49062	2.89511	6.25938	5.72157	0	5.39015	5.22246	5.31741	0	6.37704	4.04791	5.73137	4.47254	0	5.38869	5.82103	0	6.02677	4.95847	3.09137	5.86462	6.4872	0	6.87179	6.82446	5.28781	7.02926	2.33395	5.16098	5.09255	1.61758	6.58596	0	7.46945	7.82419	6.62633	7.50929	7.67832	7.14915	7.09554	6.36369	7.4287	7.69869
B2m	2	0.880291	0.0156097	3.29247	4.98348	0	0	3.26083	3.56082	5.05358	0	0	0	0	3.84313	3.60851	3.50592	2.52075	3.16193	0	4.29193	2.49256	0	0	0	3.09137	2.1951	2.38524	4.66538	0	0	3.50861	2.49297	3.7143	4.31973	0	0	1.51806	0	7.23125	5.00545	5.86489	5.06924	3.86681	0	3.54572	3.0696	4.96475	4.13256
Gm9992	2	0.880952	0.0179114	4.42817	6.77143	2.78211	5.10494	6.031	2.20172	4.44008	6.08628	0	0	3.1334	0	3.08151	0	3.38924	0	0	4.29193	5.24877	5.39429	0	0	0	4.24002	2.38524	0	6.47974	2.61027	4.84216	2.49297	5.22406	2.05713	2.10836	3.7454	3.60695	0	7.77205	5.38704	3.22993	5.23439	8.56979	7.57651	6.27187	5.61678	4.96475	5.09084
Efemp1	2	0.880952	2e-05	0	0	0	0	0	0	0	0	0	0	0	0	0	0	0	0	0	0	0	0	0	0	0	0	0	0	0	0	0	0	0	0	0	0	0	0	5.13612	7.23621	6.64659	6.96793	7.21887	6.93506	6.05731	5.91081	4.01023	5.40428
Zdhhc21	2	0.880952	0.0194478	5.66831	7.14897	7.05818	3.93739	6.47573	6.53616	4.65295	5.51189	6.52311	2.33263	6.06797	4.23282	5.51696	6.20009	2.52075	1.86793	6.51682	4.29193	3.35833	0	0	6.25229	7.67329	6.38063	6.00819	4.87962	6.75256	4.42121	4.84216	4.59376	2.33395	0	4.78116	6.27683	6.40739	6.67938	6.76677	7.62536	7.49042	7.28284	7.55632	6.91179	7.11154	5.8193	6.9881	4.90423
Zfp280c	2	0.880952	0.0186101	4.09841	5.81106	6.95942	4.32869	0	5.4061	3.6443	6.23616	3.8724	6.78142	3.1334	5.7657	3.08151	0	3.38924	5.34878	0	4.75616	2.49256	6.90769	0	0	3.61878	4.88917	6.26748	0	2.49688	5.19941	4.19396	0	5.84763	3.77044	0	2.36098	2.24126	6.79377	7.24841	6.78036	8.03478	8.56083	8.02625	5.46157	7.49985	7.70094	6.25869	6.58653
H2-Oa	2	0.882275	0.00242303	0	0	0	1.7599	1.65367	0	0	0	0	6.203	0	0	0	3.50592	0	0	0	0	0	0	0	0	0	0	0	0	0	0	2.98567	0	2.33395	0	3.83269	0	0	6.79377	6.94579	1.5583	5.93245	4.88273	6.56397	4.92423	2.47931	7.38713	4.71093	7.05874
Slc16a13	2	0.882275	0.0173916	5.70932	6.77143	1.97793	0	4.18354	6.53616	5.28402	0	0	3.18181	5.5744	6.17409	3.60851	8.1594	2.52075	6.07151	4.74833	4.94211	7.07901	5.24609	6.36995	0	0	2.1951	7.13342	4.41367	6.04493	4.98355	5.90275	0	4.65827	4.53176	6.49864	5.40503	0	0	7.736	8.52599	7.63937	7.22512	6.87358	6.23622	6.48341	7.14479	6.05514	6.81563
Nwd1	2	0.882275	0.000526407	2.43267	0	1.97793	0	0	2.20172	0	0	2.47211	0	0	0	0	0	0	0	0	0	0	0	0	0	0	0	0	0	4.2912	0	0	0	0	0	0	0	0	0	6.7904	5.79343	4.988	1.60209	0	5.52428	6.18379	7.35491	0	4.90423
Prkaa2	2	0.882275	0.016858	4.42817	6.36973	4.92566	0	0	5.57905	5.87084	0	0	4.87088	0	8.09001	4.29737	5.21958	4.62609	5.14776	5.46366	0	0	6.85749	0	5.40519	6.02117	6.10863	6.4872	6.21193	5.56822	5.96056	0	5.24925	0	2.05713	4.78116	5.66238	6.52886	5.91179	7.16047	6.83054	7.24679	7.40917	6.07543	7.26384	7.27676	6.22794	7.58828	8.60617
Gm7665	2	0.882937	0.00137369	0	0	0	0	0	0	1.7228	0	0	0	3.1334	0	0	0	0	0	0	3.07645	3.35833	0	0	0	0	0	0	0	0	0	0	0	0	2.05713	2.10836	1.61758	0	0	4.49689	4.2099	3.90404	3.72411	3.33046	3.14242	3.10889	3.0696	2.59406	0
Fgd6	2	0.883598	0.0164284	6.12756	0	8.18977	7.30857	7.19919	7.08757	6.08156	3.07694	6.29141	0	3.66249	6.81073	5.39429	0	4.62609	2.6554	5.83461	5.72921	5.69781	0	3.66363	5.64095	4.77245	5.33526	5.56886	0	7.74586	4.42121	7.81974	7.46692	5.74265	6.32264	5.92163	7.96134	7.17524	6.89976	8.35085	7.01541	7.20642	7.92638	6.67472	7.06728	7.27676	6.48776	7.79876	7.75501
Naalad2	2	0.883598	0.0165271	4.99062	0	3.67323	3.39876	4.4895	2.20172	5.05358	4.94265	6.11329	6.61314	4.35315	3.84313	2.2426	9.20831	2.52075	5.52518	6.7075	5.25462	6.22967	6.14563	2.77321	5.84354	2.25142	4.24002	0	3.18986	0	7.68122	5.41026	3.35878	7.02612	5.68889	2.10836	6.02517	6.04967	5.91179	6.07755	6.46807	6.70571	8.19044	6.54076	5.75095	5.54729	6.6559	7.4287	6.86764
Slc25a43	2	0.884259	0.00610522	2.77931	0	0	0	2.404	2.67817	3.88798	0	2.47211	2.33263	0	0	0	0	0	0	6.6467	0	0	6.5764	3.66363	0	0	3.02829	0	0	3.90051	0	0	0	0	3.39022	0	0	3.60695	0	3.76422	7.11998	2.71987	6.32908	6.39307	5.0992	5.34558	6.29741	6.35062	5.09084
Hsbp1l1	2	0.884921	0.000872637	0	2.83332	0	0	0	0	3.50506	0	0	3.18181	0	0	0	0	0	0	0	3.07645	0	0	0	0	3.09137	0	0	0	0	0	0	0	0	0	0	0	3.60695	0	5.6823	0	2.37604	3.93082	4.25691	4.05833	4.15216	4.74868	3.46935	2.36035
Cebpa	2	0.884921	0.00307733	1.97549	0	0	0	2.404	2.20172	0	0	0	5.84602	0	0	2.2426	5.21958	0	0	0	0	0	0	0	0	3.61878	0	0	0	0	0	2.1572	0	0	2.05713	0	0	0	6.26902	6.83653	5.00545	3.22993	2.82934	4.25691	5.46157	6.66787	6.70786	6.25869	3.21256
Cyp4f39	2	0.884921	0.00737733	2.43267	0	4.77892	3.93739	0	0	4.27844	0	0	0	0	0	3.99367	5.21958	0	1.86793	3.26691	4.75616	0	5.96777	2.77321	2.25141	2.25142	0	0	0	3.90051	0	0	2.49297	0	4.31973	0	0	0	0	6.74275	5.45258	5.42328	4.66846	0	3.878	4.15216	8.31743	6.80523	6.52308
Tmsb4x	2	0.884921	0.00815004	2.43267	0	0	1.7599	1.65367	1.4855	0	0	7.00405	0	3.1334	4.79197	4.94766	0	0	2.6554	3.26691	0	0	6.80549	6.15046	4.55882	0	0	0	0	0	4.7296	4.19396	0	2.33395	0	0	0	2.24126	0	8.28583	9.63759	9.01654	9.69625	10.2104	9.54082	9.58264	7.18201	6.80523	9.26938
Mpzl3	2	0.884921	0.0116504	3.82749	6.85016	0	0	4.00219	5.63238	5.48267	0	0	0	0	5.19393	0	3.50592	0	0	4.49599	4.94211	0	0	0	3.09136	0	0	0	3.72114	5.41959	4.7296	2.1572	4.59376	6.35467	2.87247	4.59599	5.40503	5.45526	0	5.13612	7.53747	5.79401	6.0025	4.73704	4.72507	6.05731	7.21828	7.09829	6.76167
Tada1	2	0.884921	0.0152264	6.00116	6.47285	3.97236	5.74169	4.74179	5.6838	5.19621	0	6.2051	4.65669	0	6.17409	3.60851	4.04791	5.44789	4.78141	5.31528	4.75616	6.13784	5.76486	7.07931	5.40519	6.62643	2.1951	3.2401	5.06613	3.36306	6.94893	5.72539	6.54824	2.33395	3.39022	6.74126	3.95235	4.29576	4.721	7.10502	7.03694	7.56682	7.05885	6.58681	7.38706	5.91867	7.97982	7.62556	6.45671
Itih5	2	0.886905	0.000531704	0	0	0	0	0	0	0	0	0	0	0	0	0	0	0	0	0	2.23808	0	0	0	0	2.25142	6.9804	0	0	0	3.48702	0	0	0	0	5.22621	0	0	0	4.89587	6.97137	4.92304	0	5.6675	5.90027	5.80518	4.74868	7.20066	6.58653
Gpr4	2	0.887566	0.0103396	3.05859	3.72838	3.29541	0	1.65367	3.56082	4.51458	3.98882	3.8724	3.18181	4.35315	0	5.39429	0	4.3187	0	0	3.07645	0	6.30395	0	0	2.25142	3.55307	5.56886	0	2.49688	6.17964	0	5.41496	0	0	3.83269	0	0	4.16313	5.95744	6.18919	3.606	0	6.34028	2.2972	5.23306	6.07807	6.51858	6.96635
Arl6ip5	2	0.887566	0.0128769	5.74919	5.45582	1.97793	6.48074	3.55234	0	3.17835	6.61024	3.33587	5.74103	0	4.53932	4.54813	2.62763	6.07346	5.43967	4.49599	3.9883	4.59329	5.24609	0	2.25141	3.09137	6.60938	0	6.79039	6.14301	4.98355	2.98567	6.13833	2.33395	5.28314	4.3835	5.09159	6.20355	6.67938	5.87143	7.09967	5.32614	6.65472	6.63143	6.65583	6.64606	7.35491	7.55001	7.579
Sfpi1	2	0.888889	0.00447183	1.30236	0	0	0	4.85312	4.24803	4.71746	0	0	0	0	0	0	0	0	0	2.4095	3.9883	6.22967	4.12292	0	0	4.95848	4.88917	0	0	3.36306	5.55323	0	0	0	0	3.45102	0	1.51806	0	6.41813	6.64672	5.05015	0	5.57913	6.5987	7.14302	5.3811	7.62556	4.90423
Lyn	2	0.888889	0.0109032	4.77577	3.19684	0	3.02861	4.34462	5.57905	4.95	6.90703	0	4.65669	4.81826	2.44639	3.08151	6.29832	6.07346	5.75494	5.14988	5.62439	5.41447	3.20343	6.56041	5.7458	6.45146	0	4.16166	0	4.2912	0	0	0	0	0	0	6.42311	6.23959	0	7.36316	6.61844	6.05877	6.46827	3.33046	7.00269	5.63847	5.09927	6.73873	4.90423
1110003E01Rik	2	0.888889	0.0118503	3.67022	5.96049	0	1.7599	5.14329	4.10444	5.98004	5.72976	7.05429	5.05735	6.55918	2.44639	4.29737	2.62763	4.62609	5.34878	0	5.82693	3.35833	5.39429	0	0	5.52789	4.24002	3.2401	4.66538	7.08421	4.7296	4.4438	3.89609	5.84763	5.28314	4.13423	6.23782	4.15189	7.17773	7.66107	6.67446	8.67573	7.26386	7.95781	7.79571	6.64606	6.80647	5.36819	6.23705
Tbc1d2b	2	0.888889	0.0113464	5.78799	5.7576	6.38024	0	5.14329	7.08757	6.0061	6.37192	0	6.4226	0	5.98429	3.60851	0	3.92756	0	5.83461	3.07645	5.82103	2.35212	0	0	4.55883	0	5.43439	6.04443	7.03397	5.83714	2.98567	6.74786	6.78305	6.32264	2.93055	6.11402	6.64089	0	6.38747	7.66738	7.22	8.72253	8.13098	7.53143	7.48764	8.21343	6.51858	7.05874
Frmd4b	2	0.888889	0.0118503	5.70932	5.91238	6.32842	0	7.24073	7.12526	4.44008	7.22656	7.00405	7.87749	4.60437	3.30758	3.08151	8.05086	0	6.01351	0	6.16261	4.28622	5.76486	0	7.13109	5.12324	2.1951	6.61704	5.23126	5.25387	7.85036	6.75855	6.39795	3.7143	5.50023	6.90968	9.88937	5.87739	8.54357	8.55777	7.88481	8.0876	8.03115	6.94604	7.50057	10.3966	8.65839	9.43296	7.60987
Kremen1	2	0.888889	0.0118045	4.52323	7.18991	5.18076	6.99433	5.22835	6.07906	6.4851	4.54317	0	2.33263	2.2891	7.55398	3.60851	6.47673	5.09473	0	4.74833	7.07507	6.86659	5.86988	5.17063	5.84354	0	6.5555	7.57813	5.85491	6.32118	5.19941	2.1572	6.68434	3.7143	2.05713	5.56585	0	7.72545	7.25964	7.69902	7.76091	6.70571	8.28763	8.85964	8.44889	9.05901	8.04187	9.61081	7.30495
Gm16439	2	0.88955	0.00543459	2.43267	2.34618	0	4.14627	1.65367	0	1.10459	3.07694	3.8724	3.18181	0	3.30758	0	0	0	1.86793	2.4095	0	0	0	3.66363	0	0	0	0	0	3.90051	0	0	0	0	2.05713	2.93055	0	0	0	3.03437	3.6634	3.43019	3.72411	4.81649	3.14242	3.54572	3.98102	5.36819	3.21256
Gm8822	2	0.890212	0.0102545	3.49367	3.19684	2.78211	3.02861	3.55234	3.76564	3.50506	3.07694	0	2.33263	4.35315	3.30758	0	4.44098	3.38924	1.86793	0	2.23808	4.28622	4.12292	0	3.09136	0	0	0	3.72114	0	2.61027	5.00649	3.35878	4.87247	0	2.93055	2.84915	3.3674	0	4.71013	4.91534	5.10973	4.979	5.70974	4.61413	5.23306	4.9346	3.46935	5.25605
Fgfr4	2	0.890212	0.00105489	2.43267	2.34618	3.67323	0	1.65367	0	3.6443	3.07694	0	0	0	0	5.11239	0	0	0	0	0	0	0	0	0	0	0	0	0	0	0	0	0	0	2.05713	0	0	0	0	1.48451	6.3697	6.68627	0	1.32762	6.37878	0	7.4797	7.38588	5.77491
Sh3rf1	2	0.890212	0.010906	6.00116	7.49768	5.7524	5.53444	6.25024	7.52837	6.92826	4.94265	7.00405	6.4226	7.49045	6.17409	4.94766	0	5.85464	7.22309	5.72123	6.37137	0	6.05944	0	6.38807	5.2711	6.60938	5.69186	7.78386	6.04493	0	5.52313	6.54824	7.74965	6.62949	5.56585	6.9186	5.9661	5.12229	5.63087	8.88769	8.18084	8.70855	9.08494	8.81144	8.38173	7.82375	6.1605	9.01645
Atg16l2	2	0.891534	0.0100363	6.71573	4.55251	6.16074	7.67153	0	4.37862	6.42842	7.90101	3.33587	7.02449	8.95045	5.19393	7.63534	6.9695	6.07346	6.59101	0	6.00451	6.03977	4.89434	4.91558	3.09136	7.44319	3.55307	7.70037	5.06613	0	6.53778	0	2.49297	7.4158	3.77044	4.3835	7.22823	7.03874	7.78725	7.91864	8.61456	4.92304	8.30631	8.55248	6.98049	9.01289	7.28821	8.4245	8.16145
Ptk2b	2	0.891534	0.00675987	7.08641	1.6052	0	0	6.20897	4.49836	5.36679	0	0	0	7.01444	5.19393	4.94766	0	0	6.23271	0	0	8.23747	4.68001	0	6.17928	7.50425	0	6.73616	8.23665	2.49688	0	0	0	0	0	5.75468	0	0	5.43591	8.03201	8.20313	6.30805	6.53314	7.1127	7.16891	7.80551	7.06736	6.8688	7.41391
Rin1	2	0.891534	0.00156079	1.97549	0	0	0	1.65367	0	2.48582	0	0	0	0	5.64257	5.26021	0	0	0	0	0	0	0	0	0	0	5.77316	0	2.33988	0	0	0	2.49297	0	0	0	1.61758	5.78286	0	5.52217	6.70167	6.25626	6.56451	0	6.078	4.38063	5.3811	0	7.01328
Dok1	2	0.892857	0.00661909	1.97549	3.19684	1.97793	4.14627	1.65367	1.4855	0	0	0	0	0	0	4.94766	0	2.52075	0	0	0	2.49256	3.20343	5.17063	2.25141	6.96729	2.1951	0	3.18986	5.41959	6.3698	0	0	2.33395	0	2.10836	0	0	4.721	5.91508	6.67446	6.90386	5.45129	1.32762	0	3.34378	7.56669	6.43705	4.13256
Tmem38b	2	0.892857	0.0082525	3.05859	3.93514	5.05884	4.32869	3.26083	5.13761	4.65295	0	2.47211	3.18181	3.1334	0	0	0	3.92756	4.28915	4.49599	3.07645	0	3.20343	5.74217	0	0	4.70346	0	3.18986	3.36306	0	2.1572	0	3.18327	0	2.10836	0	6.0897	6.55512	5.73196	6.18919	5.93245	5.63981	7.12835	6.68357	5.39872	5.24706	5.68312	4.90423
Anxa5	2	0.892857	0.00736924	3.9693	0	0	1.7599	0	0	3.6443	0	2.47211	5.37059	4.04876	3.84313	2.2426	3.50592	0	0	0	0	4.59329	2.35212	0	2.25141	4.00415	3.93705	0	0	4.59831	0	4.4438	0	2.33395	0	3.83269	2.36098	1.51806	5.12229	4.71013	5.38704	5.16695	5.31037	5.21868	6.68357	7.01275	2.23196	5.68312	5.40428
Rassf1	2	0.892857	0.0089583	5.23488	6.36973	5.97097	6.51879	5.14329	6.64397	5.68977	5.72976	3.8724	2.33263	2.2891	3.84313	5.26021	0	2.52075	5.34878	4.96303	4.29193	0	2.35212	0	0	3.61878	3.55307	0	5.23126	3.90051	4.02844	4.4438	3.89609	5.22406	0	5.46127	0	5.62834	0	7.63521	5.57537	6.64659	7.60292	6.94604	6.50852	7.99857	5.91081	4.71093	8.00769
Cib2	2	0.893519	0.000314655	3.67022	0	1.97793	0	0	0	2.48582	0	0	0	0	0	0	0	0	0	0	0	0	0	2.77321	0	0	0	0	0	0	0	0	0	0	2.87247	0	0	0	0	4.24658	3.86943	5.22199	2.34246	0	3.14242	4.57782	4.5352	5.68312	4.13256
Echdc3	2	0.893519	0.000314655	0	0	0	0	0	0	0	0	3.33587	0	0	0	0	2.62763	0	4.47254	0	0	0	0	0	0	0	0	0	0	0	2.61027	0	0	0	0	2.10836	0	0	0	0	2.28988	5.42328	6.0025	6.10737	7.04607	7.54769	4.28456	5.53423	4.68985
Kcnv2	2	0.89418	2.44e-05	0	0	0	0	0	0	0	0	0	0	0	0	0	0	0	0	0	0	0	0	0	0	0	0	0	0	0	0	0	0	0	0	0	0	4.42657	0	1.48451	8.10463	4.36167	7.9384	1.32762	7.38706	8.10632	3.0696	0	5.25605
C2	2	0.895503	0.00117025	1.30236	0	0	0	0	0	1.10459	0	0	0	0	0	3.08151	0	2.52075	0	0	0	0	0	0	0	0	3.02829	0	0	2.49688	0	0	0	2.33395	2.05713	0	0	1.51806	0	2.20052	3.6634	1.92375	2.82934	3.86681	4.36283	0	2.23196	0	4.43795
Stard4	2	0.895503	0.00732477	4.61241	4.6729	5.58582	5.37763	3.26083	0	5.15022	4.54317	7.32373	6.35305	6.49845	2.44639	5.39429	0	0	0	0	4.54263	2.49256	0	4.21014	0	0	2.1951	2.38524	3.18986	3.90051	5.83714	0	5.41496	5.84763	2.05713	3.83269	5.53944	1.51806	0	5.57755	7.56736	7.68905	7.7466	6.99809	7.33554	4.83075	7.82375	6.73873	7.14556
Hspb2	2	0.895503	4.04e-05	0	0	0	0	0	1.4855	0	0	0	0	0	0	0	0	0	0	0	0	0	0	0	2.25141	0	0	0	0	0	0	0	0	0	0	0	0	0	0	3.55941	5.63305	2.37604	0	2.00711	4.49395	1.33653	3.0696	4.01023	0
Ppfibp1	2	0.896825	0.00714565	6.00116	4.11595	2.78211	5.92288	7.48499	7.6626	5.92647	6.08628	6.52311	0	3.66249	2.44639	3.99367	4.44098	3.92756	4.079	4.49599	5.10681	0	6.4466	7.14027	2.25141	4.00415	5.05367	0	6.13061	5.70296	0	5.90275	7.30741	6.554	5.8557	2.93055	6.07028	4.85602	0	7.33129	8.12487	8.12418	8.64394	7.98385	7.82091	6.38151	6.22794	7.92375	6.91784
Acot7	2	0.896825	0.0071738	6.98985	7.49768	5.67152	7.91923	5.77237	5.46608	7.05847	6.23616	7.32373	7.23244	8.35557	6.75238	0	5.85751	0	6.12727	0	6.16261	5.24877	7.36833	5.38729	6.02116	8.40743	6.03179	7.37284	5.23126	7.03397	6.07426	5.81679	6.92319	0	7.42396	5.66335	4.90498	6.23959	3.24149	8.32681	6.97137	7.28606	8.01987	6.39307	7.26384	8.16883	8.912	9.26592	8.22264
Sh2d4a	2	0.896825	3.59e-05	0	0	0	0	0	0	0	0	0	0	0	0	0	0	2.52075	0	0	0	0	0	0	0	0	0	0	0	0	0	0	0	0	0	0	0	1.51806	0	0	5.00545	5.64086	3.19272	3.70919	0	1.33653	0	4.01023	5.97784
C330013F16Rik	2	0.897487	0.000228724	0	0	0	0	0	0	3.17835	0	0	2.33263	0	0	0	0	0	3.16193	0	0	0	0	0	3.09136	0	0	0	0	0	0	0	0	0	0	0	0	1.51806	0	4.103	4.60531	1.26125	3.72411	1.32762	4.2186	3.72284	3.98102	0	6.45671
Gm9855	2	0.898148	0.00652475	5.05567	0	6.16074	4.63619	3.26083	0	4.36153	0	0	3.71278	5.45162	4.23282	5.11239	5.21958	4.3187	0	6.37409	4.54263	4.84632	0	3.66363	5.12323	4.55883	2.1951	4.7195	5.51377	4.2912	5.70216	5.6278	2.49297	5.22406	5.16098	5.66335	3.50372	4.29576	3.24149	6.22356	5.63305	5.75722	6.32908	6.22852	5.39602	6.02388	5.61678	5.18053	5.40428
Vgll1	2	0.898148	1.69e-05	0	0	0	0	0	0	0	0	0	0	0	0	0	0	0	0	0	0	0	0	0	0	0	0	0	0	0	0	3.50861	0	0	0	0	0	0	0	6.35615	1.5583	3.7627	0	4.8918	4.2186	5.23306	6.70786	4.71093	3.21256
Dpep3	2	0.89881	0.00291272	1.30236	3.48695	0	0	0	4.7116	1.10459	4.94265	0	0	0	0	0	4.04791	3.92756	4.63522	0	0	0	0	0	0	2.25142	3.93705	4.16166	3.18986	0	5.83714	0	0	0	2.05713	0	3.7454	0	0	4.60744	5.09027	4.54551	5.15418	3.09583	4.05833	4.48259	6.07807	0	5.66162
Ldoc1	2	0.89881	0.000205488	3.49367	0	0	0	0	2.20172	0	0	0	0	0	0	0	2.62763	0	0	0	0	0	0	0	0	0	0	0	0	0	0	2.1572	0	0	6.07453	0	0	0	0	3.94353	4.81921	5.93245	7.01411	5.8673	2.78084	6.64606	4.74868	2.59406	0
Eepd1	2	0.899471	0.000524761	0	0	3.29541	0	0	3.32203	4.19028	0	0	0	0	4.23282	5.11239	0	0	0	0	0	0	3.73522	0	0	0	0	0	3.18986	0	0	3.50861	0	0	0	0	0	0	0	6.32413	6.11015	5.37553	7.08071	7.53299	7.66266	6.32773	6.29741	4.40271	7.80921
Usp53	2	0.899471	0.00603046	4.61241	6.97252	6.88961	3.39876	5.14329	7.49996	5.78314	5.51189	4.56942	4.10004	7.09869	5.19393	0	8.21075	0	5.52518	5.14988	6.90648	2.49256	5.76486	5.89148	4.77244	6.1024	0	6.0999	4.10856	6.47974	5.19941	4.19396	0	7.48253	4.31973	2.93055	7.56409	4.76004	0	6.98727	6.90267	5.93245	8.70855	7.88595	7.48489	7.7857	8.04187	7.73196	7.69869
Cdc42ep1	2	0.899471	0.00479818	6.93904	5.38707	0	1.7599	4.4895	2.67817	3.17835	3.07694	0	0	0	3.30758	0	0	8.51526	3.5361	0	2.23808	0	5.65159	2.77321	0	8.46998	2.1951	5.80518	0	4.2912	8.98445	0	0	4.40661	8.57134	0	7.67046	0	0	9.06843	6.33536	8.4864	7.4601	8.23586	6.81479	6.9067	6.54601	7.76574	6.76167
Mid1ip1	2	0.900132	0.000184569	0	0	0	0	0	0	1.10459	0	0	0	0	0	0	0	0	6.23271	0	0	0	0	0	0	3.09137	2.1951	0	0	0	2.61027	0	0	0	0	0	0	0	0	0	5.63305	6.72489	4.27221	6.49319	7.1884	7.31872	7.53827	5.53423	5.87994
Marveld2	2	0.900794	0.00393271	5.53778	1.6052	4.77892	0	0	0	2.98227	0	2.47211	0	0	4.53932	6.61537	6.09469	4.87936	5.89001	0	3.9883	0	5.76486	0	0	7.05152	5.95063	5.43439	0	0	0	0	0	2.33395	0	5.56585	0	1.51806	5.69338	5.20807	5.98282	7.40974	6.73962	6.31314	7.80836	6.73138	5.8193	5.68312	6.52308
E2f8	2	0.903439	0.00369406	4.77577	6.33365	4.43129	0	3.79473	5.82793	5.326	0	4.56942	2.33263	6.36872	0	0	0	4.62609	0	0	2.23808	2.49256	6.80549	0	0	0	0	0	0	5.25387	2.61027	6.89064	4.28669	8.08641	0	4.94524	6.35182	1.51806	0	4.80598	9.25681	8.59984	8.11828	7.33135	8.93198	8.64625	7.02702	6.51858	8.18213
Man2b2	2	0.903439	0.00453983	5.34307	5.70208	7.23748	0	0	4.49836	6.67573	7.48798	6.44993	4.40505	6.72741	0	5.9241	8.13302	0	6.66823	5.31528	5.38869	5.41447	6.30395	4.21014	4.30797	7.37944	6.44131	6.18612	6.36198	7.26934	0	5.154	6.74786	2.33395	6.07453	0	4.13329	0	0	7.6221	5.84316	5.64086	8.05343	7.48516	7.50057	6.45861	6.36369	7.38588	8.52752
Mmgt2	2	0.904101	0.00156795	3.82749	4.98348	0	0	1.65367	3.03572	3.77128	0	0	0	3.1334	0	0	0	0	0	2.4095	4.54263	0	6.05944	0	0	0	0	0	2.33988	0	0	0	2.49297	3.7143	0	0	0	3.3674	0	5.73196	6.02652	5.22199	4.41673	5.94006	0	3.54572	3.59612	4.40271	5.77491
Gm11836	2	0.904762	0.00425389	2.77931	0	1.97793	3.39876	2.89511	3.76564	3.35093	3.98882	2.47211	3.71278	5.68755	3.30758	2.2426	3.50592	2.52075	0	2.4095	2.23808	3.35833	3.73522	4.60555	0	0	2.1951	2.38524	4.41367	4.2912	4.02844	3.8916	3.35878	3.18327	2.87247	0	3.95235	3.08001	0	4.98047	4.48516	4.85503	5.15418	5.15896	5.01437	4.90608	5.24706	5.18053	5.66162
Abhd14b	2	0.904762	4.34e-06	0	0	0	0	0	0	0	0	0	0	0	0	0	0	0	0	0	0	0	0	0	0	0	0	0	0	0	0	0	0	0	0	0	0	0	0	6.25787	5.93775	2.99733	3.19272	0	6.41233	5.72423	7.4797	3.46935	2.36035
Cdk5	2	0.904762	0.00428097	5.70932	6.68816	3.67323	5.53444	5.93304	2.20172	4.71746	5.72976	0	6.27998	2.2891	5.19393	6.24127	5.98097	5.09473	0	3.26691	5.51135	0	3.20343	5.74217	6.25229	6.78246	5.33526	0	5.37942	5.9397	5.55323	5.81679	5.56358	6.35467	4.53176	6.14062	5.0013	5.73317	0	8.11856	7.81175	7.42155	7.03665	6.9636	6.56926	7.63884	6.9428	7.47028	7.44847
Tmem144	2	0.904762	0.00429896	5.39426	4.42114	1.97793	3.02861	0	3.32203	4.09638	4.94265	6.65919	5.50492	5.5744	4.23282	2.2426	5.72249	6.17157	5.52518	4.96303	3.9883	0	4.42819	2.77321	0	4.00415	0	6.00819	5.51377	5.41959	6.88804	5.6278	6.23016	4.40661	3.77044	5.75468	5.60222	5.68171	3.24149	5.63087	6.06894	7.13652	4.979	7.66764	8.11379	7.12737	8.26637	7.24924	6.96635
2310030G06Rik	2	0.906085	0.000824269	1.30236	0	0	2.52944	4.34462	3.94496	3.17835	0	0	0	0	3.30758	0	0	0	0	0	0	0	0	0	3.09136	0	3.02829	0	0	3.36306	0	2.98567	0	0	0	3.83269	0	0	0	5.13612	5.17038	3.7627	4.41673	6.07543	4.92423	5.29042	5.61678	0	4.68985
Lats2	2	0.906085	0.00395327	7.47916	6.68816	7.86545	7.33013	6.5765	7.80875	5.92647	6.7161	5.91004	6.48895	5.45162	6.49202	3.60851	2.62763	5.73137	7.99667	6.58322	7.65646	0	8.10897	4.60555	6.73229	7.93957	8.4288	5.80518	7.93521	2.49688	6.27785	0	0	6.42422	6.32264	6.07125	9.20085	7.57843	6.89976	8.52293	8.08409	8.11693	8.59161	8.22133	7.46904	9.6554	7.67507	8.48661	9.40755
BC055004	2	0.906746	0.000639254	0	0	0	0	0	2.67817	0	0	0	6.35305	4.04876	0	0	4.04791	2.52075	6.18095	0	0	0	0	0	0	0	0	0	4.10856	2.49688	0	0	0	4.10159	0	0	0	0	0	6.74275	6.11015	5.59989	5.51691	5.485	0	6.53179	4.28456	4.01023	6.06952
Fgfr2	2	0.90873	0.00324741	7.23423	0	1.97793	4.88952	5.45703	3.94496	6.80008	0	0	3.18181	5.16942	5.19393	10.3729	7.70185	5.9682	5.43967	2.4095	7.87783	2.49256	8.48462	0	0	5.12324	0	4.7195	4.66538	7.94933	7.36105	9.67538	8.91425	7.90369	7.02929	2.10836	7.69946	4.65722	0	9.21533	9.2476	8.30711	9.9725	9.04426	8.25914	8.47746	9.78309	9.09037	7.44847
Cbfa2t3	2	0.909392	0.00173858	2.77931	0	3.29541	0	2.404	6.69499	1.10459	3.07694	2.47211	0	0	0	2.2426	6.7785	6.50839	5.25177	2.4095	5.72921	0	0	0	0	0	0	0	5.63667	0	3.48702	0	0	0	0	2.10836	2.84915	0	0	7.51271	5.68851	5.27501	3.93082	5.94006	7.1088	6.21375	7.93693	7.38588	0
Sema3b	2	0.909392	0.00108046	4.61241	3.48695	0	0	0	6.5079	2.7553	0	0	0	0	0	5.51696	0	2.52075	0	2.4095	0	0	3.20343	0	0	4.77245	0	0	3.72114	0	0	0	0	0	0	0	7.37927	4.76004	3.24149	7.37883	7.58208	5.27501	5.63981	6.71675	0	4.27092	7.35491	7.98241	6.6473
Fam190a	2	0.910053	0.000231697	1.30236	0	0	0	0	0	1.10459	0	0	0	4.04876	0	0	5.21958	0	0	0	0	0	0	0	0	0	5.95063	0	0	0	0	0	0	6.2816	0	0	0	0	0	5.20807	4.35408	6.64659	5.15418	5.03155	5.52428	6.2431	5.3811	4.01023	3.21256
Trim36	2	0.910053	0.000883554	2.43267	4.78403	0	5.00125	5.45703	0	2.15418	0	0	4.65669	0	0	0	0	0	0	0	0	0	0	5.89148	0	0	0	0	2.33988	0	5.55323	3.8916	4.8468	0	0	3.45102	0	0	0	6.22356	7.05815	6.88693	6.40035	7.01503	4.05833	6.9607	5.3811	4.71093	6.23705
Tmem109	2	0.910053	0.00211425	4.09841	4.55251	0	0	0	5.63238	3.6443	0	0	5.22246	2.2891	0	4.29737	0	0	0	5.83461	6.00451	0	0	0	4.95847	2.25142	0	0	4.66538	6.14301	4.02844	6.33255	5.06202	6.61477	0	5.34852	1.61758	0	3.24149	8.12787	8.64292	7.73708	6.09133	7.23342	8.51985	8.43358	8.44537	0	6.81563
Tmem50b	2	0.910053	0.0030448	5.44371	5.86261	5.7524	4.14627	4.18354	3.56082	5.62399	3.98882	3.33587	5.22246	8.74357	5.64257	7.1582	7.02793	3.38924	5.52518	5.31528	6.37137	5.69781	0	6.02677	4.30797	3.61878	0	3.2401	0	3.90051	7.97271	5.28781	2.49297	7.07018	5.59764	2.10836	6.45748	5.32715	5.91179	8.45062	6.72838	8.08017	6.09133	7.83916	7.99705	7.06299	8.23129	8.50673	7.72712
St3gal6	2	0.911376	0.00193254	0	1.6052	0	0	4.4895	4.10444	3.77128	0	0	5.6278	0	0	0	5.85751	3.92756	3.16193	0	5.10681	0	5.86988	0	5.27109	0	4.24002	0	0	4.85138	5.83714	2.1572	6.23016	6.2816	4.07107	0	0	1.51806	4.16313	8.20901	7.76091	6.74382	7.90203	9.08894	8.35713	7.15851	8.12064	7.34176	6.45671
Lhpp	2	0.912037	0.00144961	0	3.19684	0	0	0	4.37862	5.05358	3.07694	0	0	6.97039	0	2.2426	0	0	3.5361	0	3.07645	0	0	0	0	0	0	4.16166	3.18986	4.85138	0	5.00649	3.89609	4.65827	2.87247	0	0	2.72075	3.24149	5.4046	6.06894	5.59989	5.51691	5.82949	6.71078	6.88824	4.5352	4.40271	4.68985
Acer1	2	0.912037	6.92e-05	0	0	0	0	0	3.32203	0	0	0	0	0	0	0	0	0	0	0	0	0	2.35212	2.77321	0	0	0	5.69186	0	0	2.61027	0	0	0	0	0	0	0	0	4.98047	0	7.19271	2.82934	7.1127	5.90027	3.88058	7.91499	7.29624	6.86764
Faah	2	0.912037	0.00257799	6.45142	7.0187	6.03704	1.7599	6.63998	7.33282	4.65295	0	4.56942	6.12169	0	3.84313	6.16827	5.40738	7.42288	0	5.59819	3.07645	0	6.63717	3.66363	6.78245	6.2523	7.54782	7.3356	7.03346	0	7.00736	0	0	4.65827	3.77044	2.93055	6.49104	5.51529	3.24149	7.34731	7.78655	7.34923	6.43471	7.70987	7.98595	7.39915	8.46059	8.4455	8.28134
Tesk1	2	0.912698	0.00255649	6.47539	5.70208	7.2091	6.08383	4.34462	6.56388	6.19917	6.37192	5.03738	4.40505	3.66249	6.34179	0	6.39028	0	4.47254	7.07361	5.72921	5.06153	3.73522	2.77321	4.00414	6.1024	6.03179	2.38524	4.66538	6.23484	6.61497	0	2.49297	6.12331	6.58267	6.33071	6.31481	6.49944	6.67938	6.44815	6.78036	6.42994	6.84557	6.41876	6.47716	7.09554	6.85336	6.66901	7.26673
Gng2	2	0.915344	0.0014755	3.05859	2.34618	1.97793	0	3.26083	5.52367	5.10271	0	4.56942	0	5.68755	0	0	0	3.38924	0	0	3.07645	0	5.08091	0	0	4.55883	6.18159	0	0	3.90051	4.42121	2.1572	0	0	0	4.13423	5.53944	1.51806	0	5.77996	6.26412	5.86489	6.40035	5.33117	6.34444	7.204	6.15495	6.43705	5.97784
Plat	2	0.916667	0.00125292	1.97549	6.74421	1.97793	0	0	0	1.10459	0	0	0	0	0	0	3.50592	0	3.83294	0	2.23808	0	4.42819	5.57562	3.09136	0	0	6.18612	0	0	4.98355	5.154	4.59376	3.18327	2.05713	5.75468	4.13329	0	0	4.24658	6.70167	4.54551	3.72411	5.03155	4.36283	4.97768	4.74868	8.4245	5.87994
Mgat4a	2	0.916667	0.00182355	4.6964	5.31488	0	0	7.17796	5.63238	5.40646	6.496	5.22452	0	4.81826	7.71544	4.29737	0	5.85464	5.14776	5.31528	0	0	0	2.77321	3.09136	5.4052	5.20133	5.69186	6.28891	3.36306	2.61027	0	0	5.22406	5.68889	0	6.23782	5.39263	7.25964	7.63521	8.07371	7.17886	7.24462	6.67472	8.05129	5.80518	7.50928	5.94147	6.91784
Mdfic	2	0.916667	6.97e-05	0	0	0	0	0	2.20172	0	0	2.47211	0	0	0	0	0	0	0	0	0	0	0	0	0	0	0	0	0	2.49688	4.02844	2.98567	0	0	0	0	0	0	0	2.20052	3.13427	5.51429	3.48274	2.00711	3.878	6.18379	4.5352	4.71093	3.21256
Nxf7	2	0.917989	0.000863565	4.99062	0	0	0	0	5.78147	5.48267	0	2.47211	2.33263	5.16942	0	0	0	0	5.82405	4.96303	6.66359	0	0	5.17063	0	0	0	0	2.33988	7.74586	6.17964	7.19318	0	0	5.68889	6.49864	0	0	0	9.31237	9.11724	8.93653	9.55892	9.36811	6.7375	9.58837	8.67154	0	6.91784
Cd55	2	0.917989	0.00166852	5.28999	4.11595	0	0	1.65367	3.76564	4.58543	0	5.53871	0	5.68755	5.50795	7.12	7.62822	6.5816	6.12727	0	7.18972	6.68385	6.69549	0	0	7.34647	6.75991	8.01503	7.55367	0	5.70216	5.00649	7.26462	0	7.13041	3.83269	1.61758	0	3.24149	7.40967	7.62536	7.00147	7.32008	7.21887	7.79571	7.34603	6.70786	7.79876	7.78236
Dlg3	2	0.917989	0.00177036	5.23488	7.26845	5.67152	7.17197	6.32938	6.38899	5.326	0	0	4.65669	7.09869	5.19393	4.76168	7.08409	0	4.28915	0	6.71555	7.17454	5.39429	4.91558	6.02116	6.87783	0	4.7195	6.84239	6.04493	5.38714	3.50861	0	2.33395	4.71659	7.66557	5.17656	4.94602	3.24149	7.77205	7.05815	6.52054	6.9912	7.92233	7.54662	8.08216	6.98553	7.04425	8.16145
Csrp2	2	0.919312	0.00163843	5.23488	5.31488	4.77892	5.29234	6.36738	3.76564	4.09638	6.08628	3.33587	4.65669	6.22617	2.44639	0	4.44098	5.59658	0	6.58322	4.75616	2.49256	6.22696	0	6.68033	5.12324	4.24002	5.56886	5.37942	5.82618	2.61027	5.52313	2.49297	5.9455	5.0275	3.83269	6.42311	5.39263	0	7.60887	6.18919	6.28239	7.24462	6.91027	7.90579	7.86335	5.8193	6.35062	6.52308
Cited4	2	0.919312	0.00011135	0	0	3.97236	0	0	0	2.48582	0	0	0	0	0	0	3.50592	2.52075	0	0	0	0	0	0	0	0	0	0	0	0	0	0	4.8468	2.33395	0	2.10836	0	0	0	5.0604	5.09027	7.53457	0	0	1.56439	2.01823	6.07807	5.53423	4.13256
Rltpr	2	0.919312	0.00148771	2.43267	5.31488	4.61555	1.7599	4.95646	6.59107	4.95	3.07694	3.33587	2.33263	0	0	6.01016	6.5583	6.50839	0	0	5.38869	0	0	0	2.25141	4.55883	0	0	2.33988	3.36306	3.48702	2.98567	3.35878	3.18327	3.39022	2.93055	6.31481	8.54616	0	6.44815	7.62536	0	5.57967	6.65324	6.71078	6.18379	8.12064	9.47442	7.64009
Il17rc	2	0.919312	0.00158381	3.29247	3.19684	1.97793	3.39876	2.89511	0	4.51458	8.32573	3.33587	7.57553	3.66249	2.44639	5.11239	3.50592	6.50839	4.079	4.18995	3.9883	0	4.12292	3.66363	3.09136	4.95848	4.88917	0	6.62209	3.90051	5.19941	3.8916	0	0	0	0	6.15648	0	7.8937	7.60887	6.97137	5.75722	7.18531	6.99809	6.47716	8.07401	7.75133	8.56547	5.97784
Phf19	2	0.920635	2.14e-05	0	0	0	0	0	0	3.6443	0	0	0	0	0	0	0	0	0	0	0	0	0	0	0	0	0	0	0	3.36306	0	0	0	0	0	4.94524	0	0	0	7.21388	6.75461	4.45652	1.60209	5.90414	5.69753	3.88058	6.22794	6.59576	5.97784
Aldh3b2	2	0.920635	2.14e-05	0	0	0	0	0	0	0	0	0	0	3.1334	0	0	0	2.52075	0	0	0	2.49256	0	0	0	0	0	0	0	0	0	0	2.49297	0	0	0	0	0	0	7.00758	7.39469	6.38241	6.2151	6.25728	8.58749	6.92492	8.15848	4.96475	5.40428
Fosl2	2	0.920635	0.000716145	4.09841	5.23889	0	5.00125	3.55234	0	4.27844	0	3.33587	2.33263	0	2.44639	6.50112	2.62763	4.87936	0	0	6.08573	3.35833	0	2.77321	0	0	0	0	0	0	0	0	2.49297	0	0	2.93055	0	4.65722	0	9.00925	6.02652	7.75585	8.34295	8.68541	5.8522	7.14302	8.67154	8.3373	8.5436
Osbpl3	2	0.920635	0.00144916	5.49151	0	4.77892	1.7599	3.55234	2.67817	4.7792	3.07694	3.33587	0	6.55918	6.81073	3.99367	0	0	6.01351	0	2.23808	0	6.51296	2.77321	6.38807	6.32178	0	6.73616	4.66538	3.36306	4.42121	5.81679	5.41496	5.9455	4.71659	4.13423	0	4.85602	6.41915	8.13711	7.37792	7.47916	5.38255	5.97511	7.77006	8.51404	7.95853	7.38588	6.06952
Slc35e4	2	0.920635	0.00144916	6.47539	0	7.62886	2.52944	0	1.4855	0	0	7.19529	0	3.1334	3.30758	7.97199	9.13044	5.73137	8.11171	3.26691	0	2.49256	4.42819	4.60555	2.25141	7.96151	2.1951	2.38524	4.10856	2.49688	7.31553	2.98567	3.35878	5.84763	6.43234	0	0	1.51806	3.24149	8.18247	6.11015	7.36154	1.60209	7.65689	7.94069	6.9067	8.67154	8.29164	8.80599
Krt7	2	0.921958	0.000159229	1.97549	0	0	2.52944	3.55234	4.80746	3.77128	0	0	0	0	0	0	0	0	0	0	0	0	0	0	0	0	0	0	0	5.9397	0	0	2.49297	0	0	3.83269	0	1.51806	0	5.46458	8.94005	4.85503	6.46827	7.53299	5.0992	6.68935	5.50375	7.86261	5.09084
Pon2	2	0.921958	0.000253705	3.29247	1.6052	0	0	0	1.4855	0	3.07694	5.79656	0	0	0	0	2.62763	0	0	0	0	0	0	4.91558	0	0	0	0	4.10856	0	5.38714	0	4.28669	2.33395	0	0	0	0	0	6.35615	6.18919	6.62633	7.54118	4.73704	8.15401	7.62776	7.64873	7.55001	4.43795
Exph5	2	0.921958	0.000868126	5.39426	6.09589	0	0	7.13455	6.04012	0	3.98882	0	0	6.82956	5.35947	0	3.50592	0	0	0	0	0	0	0	0	2.25142	0	2.38524	0	7.22523	7.81809	2.98567	2.49297	6.88524	6.99394	4.13423	4.43869	0	0	6.96668	8.33933	9.7555	8.49722	8.86899	6.93506	8.94753	7.50928	9.83426	7.83556
Myo1a	2	0.921958	0.000253705	1.97549	1.6052	0	0	0	4.10444	3.6443	0	0	0	0	3.84313	0	0	0	0	0	0	0	0	0	0	4.77245	0	0	0	4.85138	0	0	2.49297	0	0	0	0	5.68171	0	4.49689	5.45258	6.52054	3.72411	2.46719	2.2972	3.34378	3.0696	6.9881	6.76167
2310016C08Rik	2	0.922619	0.00115223	3.49367	6.05215	0	4.76841	5.38475	5.27809	1.7228	0	0	2.33263	4.60437	5.64257	3.60851	4.74956	3.38924	0	5.14988	4.29193	0	3.73522	2.77321	5.40519	0	0	2.38524	4.10856	2.49688	4.7296	2.1572	0	2.33395	2.87247	0	0	3.3674	0	6.29138	6.22714	4.92304	4.41673	6.39307	5.9468	7.33244	5.99687	4.96475	6.76167
Gm694	2	0.92328	0.00106127	3.67022	3.19684	0	5.53444	1.65367	4.7116	1.7228	0	0	0	0	0	5.11239	3.50592	5.9682	3.83294	3.26691	4.75616	2.49256	4.42819	0	3.09136	2.25142	0	0	0	0	4.02844	2.98567	3.35878	2.33395	2.87247	4.13423	0	5.25855	0	6.85906	4.71622	6.45313	3.19272	6.51717	4.92423	4.97768	6.54601	4.71093	6.31405
Mon1b	2	0.92328	0.00125699	6.12756	6.6593	1.97793	3.39876	0	6.11697	6.12976	4.54317	4.56942	7.82708	2.2891	6.97286	7.08076	5.57352	3.38924	7.06075	5.14988	6.95051	5.82103	5.86988	6.87928	3.09136	7.01002	3.02829	8.19218	7.1618	3.36306	6.07426	7.49941	5.56358	7.07018	0	3.83269	0	5.9661	4.16313	8.88306	7.88481	8.19466	5.45129	9.20422	8.13404	8.99143	7.4797	8.71132	9.50929
Gm12623	2	0.92328	5.81e-06	1.30236	0	0	0	0	0	1.10459	0	0	0	0	0	0	0	0	0	0	0	0	0	0	0	0	0	0	0	0	0	0	0	0	0	0	0	0	0	3.55941	5.24627	3.90404	2.82934	3.53222	5.0992	4.27092	4.74868	0	0
AC115767.1	2	0.92328	1.02e-05	0	0	0	0	0	0	0	0	0	0	0	0	0	4.44098	0	0	0	0	0	0	0	0	2.25142	0	0	0	0	0	0	0	0	0	0	0	0	0	3.94353	3.86943	1.26125	1.60209	1.32762	5.17932	2.82817	2.23196	4.40271	3.21256
Lin28a	2	0.924603	0.00100592	6.06575	0	6.73896	0	4.18354	2.67817	6.82957	5.919	3.8724	0	6.06797	0	0	4.44098	4.87936	4.91414	3.80103	5.82693	0	0	0	4.30797	2.25142	0	0	0	9.91055	2.61027	0	4.28669	8.02057	6.62949	6.78524	4.43869	5.11073	7.09089	7.86401	7.15977	7.19271	8.06444	7.61306	6.7375	5.84401	7.25367	8.74559	6.38714
Cdc14a	2	0.924603	0.00110664	3.67022	5.7576	3.29541	5.00125	0	4.49836	6.0061	6.7161	3.33587	2.33263	0	2.44639	6.9562	7.93348	5.44789	5.03567	5.14988	5.38869	0	5.96777	0	2.25141	5.52789	6.10863	4.93405	5.23126	4.59831	0	5.81679	5.41496	2.33395	4.53176	0	0	0	4.16313	7.72378	6.78036	6.42994	8.35197	3.33046	6.68357	8.02416	8.02148	7.38588	7.05874
Mospd1	2	0.924603	0.00114587	5.23488	1.6052	5.39746	1.7599	4.74179	2.20172	5.05358	3.98882	2.47211	0	2.2891	5.00691	4.54813	4.74956	0	3.5361	4.74833	4.94211	5.41447	4.89434	0	5.40519	5.52789	3.02829	4.46737	5.06613	2.49688	6.53778	3.50861	5.06202	4.65827	5.68889	4.13423	3.50372	5.62834	0	6.41813	6.06894	7.28606	6.0476	6.69589	7.84567	6.88824	6.9428	7.69736	5.87994
Dapk1	2	0.924603	0.001149	3.82749	5.15867	3.67323	2.52944	0	6.41965	4.58543	3.07694	6.2051	6.03553	7.72058	3.30758	8.81025	7.93348	4.3187	6.81127	4.49599	6.43474	8.79852	0	9.24786	2.25141	8.8452	7.27525	8.57435	4.41367	6.32118	6.17964	6.33255	7.26462	5.9455	4.8804	2.10836	0	4.85602	3.24149	7.84156	7.81175	7.58792	8.93546	8.00096	7.57651	9.54189	8.24894	9.36844	9.72906
Glrb	2	0.924603	5.14e-06	1.97549	0	1.97793	0	0	0	0	0	0	0	0	0	0	0	0	0	0	0	0	0	0	0	0	0	0	0	0	0	0	0	0	0	0	0	0	0	2.67687	3.13427	5.27501	0	5.62399	3.4313	4.15216	5.50375	5.18053	5.40428
Lactb	2	0.924603	0.000831813	3.29247	3.19684	0	0	4.00219	2.67817	4.83841	3.98882	0	0	0	3.84313	0	0	0	4.079	4.49599	0	0	3.20343	4.60555	2.25141	2.25142	5.33526	0	2.33988	0	0	0	4.28669	0	3.39022	0	2.84915	1.51806	6.41915	6.25787	6.58959	6.05877	5.90783	5.15896	5.80246	6.48341	6.29741	4.71093	5.09084
Ovol1	2	0.925926	4.67e-05	0	0	0	0	0	0	0	0	0	0	0	0	0	5.85751	0	3.5361	0	0	0	0	2.77321	0	0	0	0	0	0	0	2.1572	0	6.49057	5.68889	0	0	0	0	3.76422	7.44387	7.39784	7.64754	4.73704	7.1884	6.27187	8.61823	6.92968	7.41391
Cldn6	2	0.925926	0.00018763	4.61241	1.6052	1.97793	1.7599	0	2.20172	3.88798	0	0	0	0	0	6.66927	0	0	0	0	0	0	0	0	4.00414	5.74581	0	0	0	0	0	0	0	0	2.05713	0	0	0	6.10143	6.58955	9.70974	8.24867	8.5373	6.4688	6.91179	6.9607	7.32194	6.51858	7.98432
Akt3	2	0.925926	0.00102463	6.00116	4.42114	6.27466	3.39876	4.34462	5.27809	6.22158	5.25517	4.82229	5.05735	6.43504	5.87913	6.61537	6.5583	0	3.5361	5.83461	0	6.6174	4.12292	0	0	0	4.24002	5.28609	6.56133	5.82618	6.88804	5.41026	0	5.22406	2.05713	0	1.61758	5.78286	5.43591	7.31509	7.79921	7.57741	7.20535	7.70987	8.6021	7.30487	7.38713	7.24924	5.09084
Ypel2	2	0.927249	0.000956655	6.63289	6.97252	8.05276	6.27381	8.1294	7.9094	6.12976	0	5.39015	6.72748	0	3.30758	3.99367	7.70185	2.52075	3.5361	8.43477	4.54263	7.54002	5.52867	5.57562	6.32177	5.93509	6.71146	3.2401	5.06613	7.22523	7.36105	2.98567	6.54824	6.67307	6.80291	0	5.93048	5.03072	0	8.50161	8.7769	8.65588	9.15228	7.56785	7.20764	7.95489	8.04187	6.43705	8.57522
BC046404	2	0.927249	0.000344624	0	2.34618	0	2.52944	0	0	2.48582	0	0	0	0	0	0	4.74956	2.52075	1.86793	0	0	4.59329	0	0	5.27109	5.64096	0	2.38524	3.72114	0	0	0	5.56358	0	0	0	0	5.03072	6.79377	7.68648	7.88481	7.49042	7.76021	7.43569	7.88204	3.72284	4.28456	0	5.97784
Ptprk	2	0.927249	0.000956655	6.81301	6.33365	3.67323	7.7536	7.39587	6.61776	7.55852	8.18533	7.47892	7.1113	8.24899	4.23282	3.60851	8.10615	6.50839	5.82405	5.14988	6.16261	0	8.29019	3.66363	6.96728	7.44319	5.05367	6.0999	6.62209	4.85138	6.53778	5.41026	0	0	5.59764	0	4.57013	7.28277	5.43591	8.72036	9.18148	9.10704	9.30403	9.32121	8.70042	8.82186	8.24894	7.4287	9.31692
Cdcp1	2	0.928571	0.000828863	5.34307	5.31488	5.67152	0	4.34462	1.4855	5.89892	3.98882	6.11329	0	6.77939	6.75238	3.08151	0	4.87936	4.91414	7.40262	6.2356	4.28622	5.24609	6.80592	6.25229	7.1693	0	6.55358	6.84239	5.82618	0	6.33255	3.35878	7.90369	0	0	0	5.92242	0	7.91864	7.58208	8.0652	8.43917	7.04832	7.59123	4.83075	7.64873	6.43705	8.03068
Larp1b	2	0.928571	0.000736393	3.82749	3.93514	4.61555	1.7599	4.34462	4.7116	3.77128	0	0	5.22246	4.60437	0	0	5.57352	3.92756	4.28915	4.49599	2.23808	0	0	4.91558	3.09136	0	4.49027	4.16166	0	0	4.98355	0	0	3.18327	4.71659	2.93055	3.50372	4.15189	0	6.18842	6.3697	5.64086	6.76685	6.19917	5.80246	5.17333	5.61678	4.96475	5.53868
Pdzk1ip1	2	0.929894	6.45e-05	1.30236	0	4.43129	0	0	4.24803	0	0	0	0	0	0	4.94766	0	0	4.91414	0	0	0	0	0	2.25141	0	0	0	0	0	0	0	0	0	0	0	0	1.51806	3.24149	6.74275	7.7348	4.54551	1.60209	5.6675	7.1884	6.8314	4.9346	0	6.23705
Kctd15	2	0.929894	0.000697871	3.05859	6.79816	3.67323	5.53444	0	5.87294	3.17835	0	3.33587	0	5.31741	0	0	7.08409	7.86544	1.86793	6.87589	0	5.69781	4.68001	0	5.52788	5.74581	2.1951	0	4.41367	0	6.3698	0	2.49297	5.9455	0	2.10836	6.07028	3.81233	0	8.29412	6.94883	7.58792	7.37419	8.31323	6.83966	1.33653	7.75133	7.95338	8.18213
Pwwp2b	2	0.929894	0.000739989	5.96775	7.56147	5.90173	5.67586	3.26083	7.2154	4.44008	0	5.03738	2.33263	0	2.44639	2.2426	5.98097	3.38924	3.83294	0	5.62439	0	5.39429	0	6.02116	0	5.20133	0	4.87962	3.90051	0	4.84216	0	6.12331	5.39577	0	6.70639	4.15189	4.16313	7.40967	6.75461	5.71947	2.82934	6.25728	6.078	6.55538	7.32194	7.4287	6.58653
Slc44a2	2	0.929894	0.000780137	4.61241	6.09589	0	5.20168	7.76673	6.79192	6.60929	5.72976	6.37285	0	0	5.35947	6.01016	0	2.52075	1.86793	2.4095	5.51135	6.54775	6.5764	0	5.12323	4.55883	2.1951	2.38524	2.33988	5.06662	0	7.38459	6.39795	0	2.87247	4.78116	4.13329	6.12866	6.79377	8.37449	7.7348	7.90625	8.71556	7.8006	7.35292	5.23306	8.24894	8.22032	9.1899
Tmtc2	2	0.931217	0.000724493	6.37701	1.6052	5.29318	0	1.65367	4.24803	4.19028	4.94265	4.56942	6.88361	8.73043	0	3.99367	4.04791	5.9682	0	6.37409	7.60229	4.84632	5.08091	5.57562	6.10238	5.2711	4.88917	2.38524	6.43154	3.36306	5.55323	0	5.6983	0	5.68889	6.69589	7.46622	3.3674	7.09089	7.54084	7.34377	8.12418	7.95033	8.13873	7.51609	8.0493	8.63174	7.4287	8.49482
Sft2d2	2	0.93254	0.000664272	6.67491	6.47285	5.90173	4.76841	5.77237	3.56082	6.19917	3.07694	3.33587	7.3796	0	4.79197	7.52272	4.04791	4.87936	1.86793	3.80103	5.25462	5.06153	5.86988	4.91558	0	7.05152	2.1951	6.73616	5.85491	3.36306	3.48702	5.41026	5.24925	6.72911	5.50023	6.14062	4.57013	0	0	9.25408	8.37357	9.10704	9.10506	8.86433	6.56926	7.09554	6.54601	7.76574	9.01645
Ppp1r3b	2	0.933862	0.000584206	4.09841	3.72838	5.90173	3.02861	3.79473	7.10654	3.77128	3.07694	2.47211	0	0	0	6.31075	6.63549	5.44789	0	0	2.23808	4.28622	3.73522	0	2.25141	6.78246	0	3.2401	2.33988	6.75256	4.7296	5.72539	7.70958	5.84763	7.36984	4.94524	7.08171	1.51806	0	8.92102	8.8936	7.68905	8.98847	7.26208	8.51985	8.94307	8.08179	8.58453	7.72712
Vrk2	2	0.933862	0.000584206	4.52323	5.38707	0	4.63619	4.74179	4.10444	4.44008	5.51189	5.53871	4.87088	3.66249	0	2.2426	2.62763	0	1.86793	3.26691	2.23808	0	0	0	5.7458	3.61878	3.55307	5.56886	4.87962	6.14301	4.02844	3.50861	3.35878	4.10159	4.8804	0	0	5.25855	5.43591	6.18842	6.90267	6.14673	6.53314	4.46848	7.26384	5.54729	6.36369	7.20066	6.81563
Aktip	2	0.933862	0.000602796	5.66831	5.86261	5.7524	0	4.74179	5.06188	5.51932	5.51189	6.01524	0	5.0045	5.00691	5.11239	4.04791	4.62609	0	2.4095	3.60324	4.28622	6.4466	0	6.17928	6.02117	7.30821	4.93405	3.72114	3.90051	2.61027	5.00649	5.56358	6.03714	5.28314	5.34852	7.99682	3.60695	0	7.12374	8.04212	6.90386	5.69755	6.444	8.4162	7.60533	7.38713	7.4287	7.80921
Cilp	2	0.935185	0.000310476	3.67022	1.6052	0	1.7599	6.07759	1.4855	1.7228	0	2.47211	0	0	0	6.01016	6.29832	0	3.83294	2.4095	0	0	3.20343	0	0	0	5.05367	0	5.06613	0	6.68823	0	0	0	0	0	3.50372	5.73317	0	6.66818	3.86943	6.08869	8.00851	5.33117	4.05833	5.29042	7.4495	5.68312	6.76167
Nudt22	2	0.935185	0.00039457	3.29247	0	0	3.39876	0	0	3.99594	0	3.33587	4.65669	6.77939	4.23282	0	2.62763	4.62609	5.43967	2.4095	3.9883	2.49256	3.73522	0	4.77244	4.95848	0	0	0	3.36306	0	0	0	0	5.0275	2.93055	4.57013	0	0	5.4046	6.02652	5.6807	6.17501	6.54076	5.99187	3.34378	7.35491	5.81807	6.45671
Celf2	2	0.935185	0.000481702	5.8626	2.34618	6.92494	1.7599	5.38475	0	4.89528	3.07694	0	5.74103	2.2891	0	3.08151	7.08409	0	4.78141	2.4095	3.60324	0	2.35212	0	0	0	7.54782	0	0	2.49688	2.61027	0	4.59376	0	2.05713	5.09255	3.95235	6.55769	3.24149	6.61624	6.92594	7.47916	7.50929	7.53299	6.23622	7.47533	4.5352	5.53423	7.51521
Mypop	2	0.935847	0.000267323	2.77931	1.6052	0	0	0	2.67817	0	0	0	4.65669	5.89026	4.79197	3.60851	0	0	0	5.14988	3.9883	0	4.89434	0	2.25141	2.25142	3.55307	0	0	5.06662	0	0	5.24925	0	0	3.83269	3.50372	0	0	4.24658	5.17038	6.02821	5.75306	5.70974	5.64206	6.64606	6.07807	6.8688	6.52308
Chmp2b	2	0.936508	0.000497429	5.34307	4.55251	7.58536	4.88952	6.031	4.10444	5.75269	0	6.2051	6.4226	5.16942	0	0	2.62763	5.85464	0	3.26691	4.94211	3.89562	6.69549	0	2.25141	4.00415	5.67551	4.46737	0	6.23484	7.00736	6.33255	6.23016	6.03714	4.53176	5.75468	5.40503	6.0897	4.721	7.67384	6.40324	7.23346	6.56451	8.21402	7.62023	7.5594	7.59456	7.79876	8.51126
Gyltl1b	2	0.936508	0.000381841	5.17758	6.56908	6.03704	6.62727	5.77237	8.14782	2.98227	3.07694	3.8724	0	5.89026	0	0	2.62763	2.52075	6.84491	4.49599	2.23808	0	0	0	5.84354	0	2.1951	7.40915	2.33988	6.68904	0	0	0	0	0	0	0	2.24126	7.4107	8.7387	10.3955	6.38241	10.0043	10.1541	10.1502	9.36962	9.25532	8.4662	6.38714
Anxa3	2	0.937831	7.52e-06	0	0	0	0	0	0	1.7228	0	0	0	0	0	0	0	0	0	0	0	0	2.35212	0	0	0	0	0	0	0	0	0	0	0	0	0	4.80176	1.51806	0	4.89587	3.86943	6.79917	2.34246	6.65324	6.50852	5.88182	5.3811	4.96475	7.05874
Extl1	2	0.937831	0.000366783	3.67022	2.83332	4.77892	1.7599	5.22835	2.20172	2.15418	7.70923	0	0	0	4.23282	7.08076	6.47673	5.09473	4.079	2.4095	6.08573	0	0	4.60555	6.32177	0	5.20133	2.38524	0	4.2912	0	0	4.59376	0	0	0	0	3.99208	0	6.56236	7.86086	7.79267	6.73962	6.19917	5.75095	5.39872	4.5352	7.66191	7.05874
Cct6b	2	0.937831	0.000424834	4.2169	4.11595	0	0	0	5.13761	4.51458	6.7161	0	5.22246	6.72741	4.79197	0	0	4.62609	1.86793	0	3.60324	3.89562	4.42819	0	3.61877	4.55883	4.70346	3.2401	6.13061	4.59831	2.61027	2.1572	0	5.84763	2.87247	0	3.7454	1.51806	4.721	6.35615	6.15021	5.16695	7.52533	6.77758	5.80246	5.80518	6.89877	6.25869	5.87994
Cln6	2	0.937831	0.000460488	5.74919	7.18991	2.78211	5.10494	5.71458	7.34884	6.10586	5.51189	3.8724	5.37059	2.2891	4.23282	5.83257	2.62763	5.59658	5.75494	2.4095	5.38869	5.93454	4.89434	4.60555	4.30797	4.00415	4.88917	5.80518	3.72114	7.22523	0	5.154	6.39795	5.74265	0	7.49064	4.69059	6.37535	0	6.35615	6.61844	8.21515	7.42635	7.67832	7.42041	7.34603	7.91499	7.58828	6.76167
Errfi1	2	0.939153	0.000419614	5.49151	4.55251	4.92566	4.63619	3.55234	1.4855	4.19028	0	3.33587	0	6.72741	4.53932	6.77139	4.44098	4.87936	6.59101	4.18995	6.00451	4.28622	5.76486	6.26437	4.00414	4.77245	7.54782	5.56886	4.66538	6.04493	6.61497	6.3932	7.17503	6.35467	4.8804	3.45102	6.38791	4.42657	0	8.56463	9.35863	7.44487	7.26386	8.34036	7.43681	9.50299	8.90088	5.68312	6.6473
Reps2	2	0.939815	0.000283162	4.3264	3.19684	0	0	0	6.00011	2.48582	6.37192	0	0	5.79246	3.84313	0	5.57352	0	5.75494	0	5.38869	4.84632	0	4.60555	0	6.02117	0	3.2401	5.06613	3.36306	0	0	5.24925	7.19481	4.31973	6.07125	4.29406	0	0	7.12374	5.79343	6.74382	7.14438	7.17432	7.22662	0	6.54601	7.8935	8.68075
AI661453	2	0.940476	0.00036711	6.32519	7.04124	6.73896	1.7599	3.79473	6.69499	4.7792	4.54317	3.33587	4.65669	0	0	2.2426	8.52665	5.59658	7.83862	0	3.9883	6.13784	3.20343	3.66363	2.25141	7.1311	0	2.38524	0	2.49688	9.22502	0	2.49297	0	5.16098	5.75468	1.61758	0	3.24149	8.6446	8.22205	8.62558	8.82969	8.42519	9.67815	7.81531	7.75133	9.4846	9.55758
Sorbs3	2	0.940476	0.000287481	4.42817	0	0	4.76841	2.89511	3.32203	3.35093	5.919	0	2.33263	0	2.44639	7.08076	8.05086	6.90051	5.34878	0	0	4.28622	0	0	0	6.38808	0	2.38524	0	5.41959	4.02844	4.65669	2.49297	3.18327	0	6.07125	0	0	0	6.58955	6.94883	7.44487	6.87089	6.13863	5.46157	8.10632	8.04187	8.06615	8.22264
Prrg4	2	0.940476	0.000342588	1.30236	5.70208	1.97793	0	5.38475	6.25938	4.19028	0	3.33587	0	5.89026	0	8.73642	0	5.09473	4.91414	2.4095	3.60324	4.59329	5.86988	8.04238	2.25141	3.09137	3.55307	7.47914	4.10856	0	4.02844	0	2.49297	3.7143	0	0	0	4.94602	0	8.76875	6.53011	6.45313	6.2541	7.08087	7.22662	8.13791	6.48776	8.38156	7.69869
Gm16136	2	0.944444	7.76e-07	0	0	0	0	0	0	0	0	0	0	0	0	0	3.50592	0	0	0	0	0	0	0	0	0	0	0	0	0	0	0	0	0	0	0	0	0	0	3.03437	4.35408	4.03276	2.82934	4.8918	4.61413	3.34378	3.98102	0	5.53868
Myo1e	2	0.944444	0.000288466	5.78799	6.29664	8.09989	7.52966	5.45703	7.2669	6.64289	6.61024	6.78353	6.72748	5.79246	7.91485	5.11239	5.98097	7.01065	5.25177	8.17974	4.29193	6.80821	7.95038	2.77321	6.02116	6.83094	5.67551	5.43439	8.38429	6.81341	0	0	2.49297	5.50653	3.77044	2.10836	1.61758	5.18654	0	8.65107	9.43359	8.65087	9.59354	9.10881	10.6084	9.76822	8.57692	8.40319	9.40755
Rhbdl2	2	0.945106	0.000105123	1.30236	2.83332	1.97793	3.02861	1.65367	1.4855	1.10459	0	0	0	0	0	0	0	0	1.86793	0	3.60324	3.35833	0	0	0	0	0	2.38524	2.33988	2.49688	0	0	0	0	0	0	5.40503	2.72075	0	4.89587	7.68112	6.74382	8.19044	6.81675	7.12911	5.80518	5.3811	4.71093	5.09084
Fam83g	2	0.945767	0.00025838	3.29247	5.31488	0	5.20168	6.031	3.94496	3.99594	0	7.1498	2.33263	0	2.44639	6.31075	5.21958	2.52075	6.28268	5.46366	4.75616	2.49256	3.20343	5.57562	3.09136	4.00415	6.75991	5.28609	0	6.68904	2.61027	5.28781	0	3.18327	0	2.10836	1.61758	5.78286	3.24149	7.91864	6.92594	7.39784	5.38255	7.79079	7.78294	7.89143	5.3811	7.38588	7.18709
Steap3	2	0.945767	0.000262538	7.63628	7.0853	7.49423	1.7599	9.27413	9.01078	7.92915	8.94229	8.91632	6.67144	8.09342	7.02309	2.2426	8.91513	10.1223	6.12727	2.4095	3.07645	8.09823	8.46799	5.57562	6.57042	8.66975	4.70346	7.44457	7.64435	0	0	7.55356	0	6.98067	6.14067	8.84978	7.37927	8.96741	6.26902	9.83967	10.3251	10.0249	9.81186	9.38776	10.071	9.77326	9.98609	10.3783	7.93642
Ppp1r9b	2	0.945767	0.000262538	5.89851	6.90036	7.05818	5.60688	5.82794	4.37862	6.05684	3.07694	5.79656	0	6.06797	7.4104	4.54813	4.04791	0	2.6554	5.14988	2.23808	7.22003	5.96777	7.14027	5.52788	7.1693	7.17161	2.38524	6.62209	6.81341	6.53778	5.90275	6.13833	6.42422	6.43234	5.84057	7.97326	7.57843	0	8.20901	8.33933	8.0876	5.80652	8.55248	6.65583	8.53198	9.42012	8.40319	8.87114
Obfc2a	2	0.94709	0.000238829	5.53778	5.38707	6.9931	5.97855	5.30867	6.98879	5.05358	3.07694	2.47211	4.87088	5.5744	5.87913	2.2426	4.04791	6.07346	3.16193	4.18995	2.23808	0	6.14563	0	3.61877	3.09137	3.02829	3.77324	0	5.41959	6.45623	5.28781	4.8468	4.87247	2.87247	4.78116	5.66238	5.45526	7.54743	8.47998	8.19358	7.65945	8.79043	6.81675	6.65583	7.15851	5.91081	5.81807	7.48223
Grhl1	2	0.948413	4.96e-05	4.09841	0	1.97793	0	2.404	3.32203	0	0	0	2.33263	4.35315	0	0	0	0	1.86793	0	0	0	0	4.21014	0	0	0	0	3.18986	0	0	0	0	2.33395	5.16098	0	4.69059	0	0	5.20807	5.84316	5.64086	7.63282	6.65324	7.82091	5.84401	6.6559	8.29164	5.97784
Mtmr6	2	0.948413	0.000161747	3.05859	4.8872	0	0	4.00219	3.94496	4.44008	0	5.91004	0	0	4.23282	0	5.00363	0	1.86793	0	0	0	0	0	5.12323	2.25142	6.10863	4.46737	2.33988	5.06662	3.48702	4.4438	0	2.33395	3.77044	0	0	5.45526	3.24149	6.98727	6.64672	4.70856	7.4601	5.57913	6.56926	5.23306	4.5352	6.51858	4.68985
Plekhb2	2	0.948413	0.000213745	4.851	7.26845	3.97236	4.63619	4.18354	6.41965	5.326	0	0	6.03553	7.49045	3.84313	4.76168	7.58994	0	4.079	2.4095	6.08573	3.35833	7.25656	4.60555	0	7.34647	0	6.94842	3.72114	5.06662	7.26852	2.1572	0	3.18327	4.31973	6.90968	6.70639	3.99208	3.24149	7.6482	7.59665	7.63937	6.81981	7.65689	8.2123	6.21375	8.46059	8.3373	8.33774
Nav2	2	0.948413	0.000216522	4.3264	6.05215	1.97793	1.7599	6.6707	5.73346	6.36942	0	4.82229	0	7.17829	6.41886	2.2426	8.94576	6.43127	7.06075	6.21567	8.10909	4.59329	2.35212	8.13515	0	8.70919	3.02829	7.47914	7.70178	4.2912	5.83714	6.13359	7.70958	7.60739	5.39577	7.68891	7.91263	0	4.721	7.48401	8.24997	7.59836	7.87726	9.07689	8.08288	9.05901	8.46059	9.76076	8.5595
Prss32	2	0.949735	4.61e-07	0	0	0	0	0	0	0	0	0	0	0	0	0	0	2.52075	0	0	0	0	0	0	0	0	0	0	0	0	0	0	0	0	0	0	0	0	0	4.71013	6.64672	5.27501	0	6.49319	5.75095	0	5.99687	4.40271	6.96635
P2rx3	2	0.949735	0.000117154	3.05859	4.11595	0	0	0	0	1.7228	0	0	0	4.04876	0	0	6.09469	0	0	3.26691	3.07645	0	2.35212	0	2.25141	2.25142	0	3.2401	0	6.40264	0	6.06067	5.24925	4.40661	2.05713	0	1.61758	0	5.43591	7.24841	7.65351	7.16489	7.40917	7.21887	8.10356	8.06582	6.29741	4.96475	7.34219
Pdzd2	2	0.949735	0.000163149	4.42817	0	4.61555	0	4.34462	6.38899	2.7553	0	5.67339	0	0	0	0	6.7785	0	4.079	3.80103	0	2.49256	3.20343	0	2.25141	2.25142	0	2.38524	6.84239	3.36306	4.7296	5.41026	0	2.33395	7.36984	0	6.78967	7.11831	4.16313	7.77205	6.11015	6.79917	8.07537	8.52318	5.39602	9.44102	7.95853	8.4662	7.44847
Chdh	2	0.949735	0.000194302	6.18684	5.64435	4.61555	1.7599	6.75911	7.89856	5.87084	3.07694	8.27753	0	2.2891	7.33287	0	4.04791	3.38924	7.17098	2.4095	7.45722	5.69781	6.51296	4.21014	5.7458	8.02539	7.8682	4.7195	5.74991	0	7.40518	7.19318	2.49297	0	6.80291	8.19208	0	2.72075	0	9.1889	9.03939	7.62923	9.34976	8.41246	9.28422	8.09026	9.56802	10.0137	8.84543
Adap2	2	0.951058	0.000148178	4.3264	5.38707	0	4.49062	6.60859	4.60892	4.36153	4.54317	0	0	0	3.84313	4.29737	6.09469	4.3187	1.86793	3.80103	0	2.49256	4.42819	0	0	2.25142	2.1951	0	2.33988	0	6.07426	0	0	0	4.71659	5.46127	0	1.51806	3.24149	7.1785	6.22714	7.68905	7.35638	6.58681	7.1088	6.62392	5.99687	3.46935	6.31405
Mgst3	2	0.951058	0.000168822	5.28999	2.83332	4.61555	4.32869	3.79473	0	5.36679	4.54317	3.33587	0	3.1334	2.44639	0	0	5.09473	5.14776	2.4095	3.9883	0	5.08091	6.02677	0	3.61878	2.1951	4.7195	0	5.06662	2.61027	4.19396	6.8087	0	0	3.45102	5.33282	3.08001	5.43591	7.69902	6.11015	6.70571	7.16499	7.59063	7.22662	7.30487	6.42706	6.25869	7.14556
Chst3	2	0.951058	7.66e-05	1.30236	0	0	5.10494	0	0	2.15418	0	0	0	0	0	4.76168	0	4.62609	4.47254	0	3.60324	0	3.73522	0	6.10238	0	4.24002	0	5.06613	0	0	2.1572	0	4.87247	0	0	0	6.12866	6.99849	6.11546	8.23142	7.79267	9.48706	9.23346	8.0619	9.409	8.30061	2.59406	8.11916
Lif	2	0.951058	8.65e-05	4.3264	0	4.22	0	0	0	2.15418	0	0	0	0	0	6.37704	3.50592	0	0	0	0	2.49256	3.20343	4.21014	0	3.09137	0	5.12078	3.18986	4.59831	4.42121	0	4.59376	0	0	4.3835	0	1.51806	0	5.77996	7.05815	4.45652	5.69755	6.49319	3.4313	7.14302	6.36369	6.05514	6.81563
Parp4	2	0.952381	0.000145392	3.9693	0	6.38024	5.20168	4.4895	1.4855	2.48582	4.54317	2.47211	2.33263	0	5.64257	7.36833	6.09469	6.17157	5.25177	0	4.75616	0	2.35212	6.36995	0	4.77245	3.55307	6.00819	2.33988	0	5.38714	3.50861	3.35878	0	0	0	0	5.45526	0	6.29138	6.99356	6.56379	8.18035	7.63514	5.64206	7.06299	3.98102	6.66901	7.64009
Gm16026	2	0.953704	0.000122024	3.05859	1.6052	0	0	4.18354	2.20172	2.98227	3.07694	3.33587	3.18181	0	2.44639	0	2.62763	2.52075	3.16193	0	3.07645	0	2.35212	0	0	2.25142	0	2.38524	2.33988	0	4.98355	2.1572	0	5.50653	3.39022	0	3.50372	1.51806	0	4.89587	4.48516	6.33327	3.48274	5.38429	6.2732	4.38063	6.6559	4.71093	4.68985
Tnks1bp1	2	0.953704	0.000148223	6.12756	6.85016	7.91899	5.45817	6.40441	5.6838	5.48267	4.54317	5.91004	0	0	6.41886	5.11239	2.62763	5.59658	3.83294	4.18995	4.94211	5.06153	5.65159	0	4.30797	6.38808	2.1951	7.37284	2.33988	7.31213	7.78507	6.97243	7.57595	5.37219	6.07453	2.93055	5.53944	7.36664	5.12229	7.76013	8.12487	8.30711	7.64754	8.74755	7.14915	8.70544	9.42789	8.1453	8.70954
Cldn3	2	0.954365	8.56e-06	4.99062	4.8872	3.97236	0	1.65367	0	1.10459	0	0	0	0	0	0	0	2.52075	1.86793	0	0	0	0	0	0	0	0	0	0	0	0	0	0	0	0	0	0	0	0	7.66107	5.68851	5.51429	4.66846	2.00711	6.95796	4.97768	6.75801	4.01023	8.44434
Gpha2	2	0.955026	7.15e-05	1.30236	3.72838	0	2.52944	1.65367	0	0	0	0	2.33263	2.2891	0	0	0	2.52075	0	0	0	0	4.68001	2.77321	0	0	3.02829	0	3.18986	0	0	2.1572	4.28669	2.33395	4.07107	0	2.84915	2.24126	0	5.73196	5.51528	3.43019	4.88273	4.46848	3.67187	5.9546	4.28456	4.71093	5.66162
Rab6b	2	0.955026	9.29e-05	5.11791	4.78403	1.97793	6.4015	0	3.56082	5.15022	4.54317	0	5.94388	3.66249	6.56164	0	0	4.87936	0	0	0	5.06153	2.35212	0	0	3.09137	0	2.38524	4.10856	2.49688	0	0	0	0	0	2.10836	0	2.72075	5.12229	6.66818	4.04968	5.22199	6.09133	5.38429	7.33554	5.5936	6.54601	5.68312	8.20253
Arhgef5	2	0.955026	0.00012645	2.43267	7.62255	0	2.52944	4.74179	5.20956	4.95	0	6.59275	2.33263	0	5.64257	4.29737	0	5.85464	5.03567	0	6.60969	5.82103	4.12292	0	3.61877	3.09137	0	0	2.33988	8.12762	5.55323	5.00649	4.59376	7.54631	4.53176	2.93055	5.17656	5.51529	0	8.98897	9.25221	8.71463	8.95335	9.47299	7.35292	8.11428	8.59082	8.01087	7.579
Fam132b	2	0.955688	3.38e-05	4.52323	5.38707	0	0	1.65367	1.4855	1.7228	6.81473	0	0	5.45162	0	0	2.62763	0	0	0	0	2.49256	0	0	0	0	0	4.16166	0	0	0	0	2.49297	0	0	0	3.21325	6.6938	0	8.34288	7.88481	6.68627	7.70498	6.31314	6.83966	7.5594	6.48776	7.24924	7.72712
Ppp1r9a	2	0.956349	0.000100417	5.28999	5.52143	5.29318	1.7599	1.65367	3.03572	5.19621	3.98882	9.24307	4.10004	0	0	0	2.62763	0	0	2.4095	3.60324	2.49256	0	0	5.52788	2.25142	0	6.41761	3.72114	5.06662	2.61027	0	0	0	4.53176	0	2.84915	4.94602	0	6.69347	8.55612	7.07805	6.40035	6.85489	6.5987	8.43993	8.73551	6.05514	8.76544
Oat	2	0.957672	0.000106216	3.67022	1.6052	5.05884	4.32869	4.00219	4.60892	5.40646	5.72976	0	5.22246	0	2.44639	3.60851	5.57352	0	3.5361	3.26691	3.9883	0	6.22696	0	4.55882	5.12324	0	3.2401	3.18986	7.13277	2.61027	5.28781	4.28669	2.33395	0	2.10836	4.43869	4.94602	0	4.98047	6.94883	6.88693	6.09133	7.38446	7.66266	6.99561	8.47565	7.55001	7.01328
Map3k9	2	0.957672	0.000107846	4.52323	6.33365	8.28801	3.69307	2.404	7.24993	4.44008	6.37192	2.47211	0	0	3.30758	9.26005	5.00363	2.52075	0	5.31528	5.91845	0	2.35212	6.36995	0	2.25142	6.75991	8.12827	4.87962	3.36306	4.7296	0	6.74786	8.58861	5.28314	2.10836	1.61758	1.51806	0	9.19776	9.75266	8.11693	7.98552	9.58784	8.93775	8.65173	8.06197	7.20066	9.0506
Epb4.1l5	2	0.957672	0.000110577	4.61241	6.36973	6.95942	2.52944	3.26083	6.04012	5.65726	0	7.23938	2.33263	4.81826	6.17409	0	8.73393	6.84212	5.43967	6.12942	0	5.69781	5.96777	7.19875	5.93508	7.20652	5.86462	7.57813	6.49789	4.85138	6.45623	6.84794	6.86708	7.15445	6.32264	0	4.13329	8.02294	4.16313	7.40967	8.35655	8.72419	8.38749	8.17686	8.60935	7.53588	7.87009	8.50673	8.26203
Peli2	2	0.958333	1.12e-05	0	2.34618	0	0	0	0	0	3.07694	2.47211	0	0	0	0	0	0	0	0	0	2.49256	0	0	0	0	0	0	0	0	3.48702	3.50861	5.82152	0	0	5.66335	0	0	4.16313	6.98727	6.30018	7.20642	7.9384	7.5447	6.93506	6.62392	7.70094	5.18053	8.0756
Bspry	2	0.958995	5.29e-05	4.42817	6.77143	5.90173	0	0	5.27809	4.36153	4.94265	3.33587	0	3.1334	0	3.08151	3.50592	0	0	3.26691	2.23808	0	0	6.36995	0	0	0	3.2401	0	0	0	0	0	0	4.71659	0	5.33282	4.76004	0	6.53465	7.21748	6.76251	6.50107	7.37136	7.22662	5.5936	5.72159	5.18053	5.40428
Elf1	2	0.958995	0.000100679	4.42817	2.83332	5.39746	3.39876	6.44051	1.4855	5.58994	4.54317	3.33587	4.10004	0	0	4.29737	6.09469	4.62609	1.86793	6.58322	4.94211	3.89562	6.22696	0	3.09136	4.00415	3.55307	3.2401	4.10856	2.49688	3.48702	5.00649	5.82152	6.42422	4.71659	2.10836	5.17656	4.76004	5.12229	5.57755	7.09967	8.0652	7.9384	6.56397	6.95796	7.54769	7.32194	8.11939	7.48223
Mycbpap	2	0.960317	2.8e-05	0	0	0	0	0	1.4855	1.10459	0	0	2.33263	0	0	0	6.63549	0	0	2.4095	0	2.49256	2.35212	0	0	2.25142	0	0	0	0	4.7296	0	0	3.18327	0	4.3835	5.09159	4.15189	0	6.35615	5.79343	6.45313	5.23439	6.10737	7.98595	5.11101	4.28456	6.73873	6.70562
B3gnt5	2	0.960317	7.48e-05	2.43267	5.45582	4.61555	3.69307	4.62115	4.37862	2.7553	0	3.33587	0	0	3.84313	2.2426	0	6.26343	3.16193	2.4095	0	2.49256	2.35212	2.77321	0	3.61878	2.1951	0	0	2.49688	2.61027	2.98567	2.49297	0	0	0	0	6.88795	4.16313	8.7142	8.84561	9.00874	8.86162	9.14389	9.78764	9.93262	8.61823	7.79876	8.69521
Crip1	2	0.96164	8.05e-05	5.11791	4.55251	3.67323	0	2.404	5.13761	4.95	0	5.22452	4.10004	5.31741	4.53932	0	4.44098	3.38924	0	2.4095	4.75616	4.84632	5.08091	0	0	6.38808	5.45781	3.2401	0	4.2912	3.48702	2.1572	2.49297	2.33395	3.77044	5.34852	5.40503	4.15189	4.721	7.1785	7.23621	6.54233	6.09133	7.30404	5.8522	5.72423	6.48776	6.66901	6.58653
Csta	2	0.96164	3.23e-06	0	0	0	0	1.65367	0	0	0	2.47211	0	0	0	0	4.04791	0	0	0	0	0	0	0	0	0	0	0	0	0	0	0	0	3.7143	4.07107	0	0	3.60695	0	6.32413	5.09027	5.10973	5.06924	5.27602	7.54662	6.08999	4.5352	6.66901	0
Syne1	2	0.96164	4.78e-05	3.29247	4.98348	3.97236	0	0	0	5.28402	0	5.03738	0	5.31741	0	4.94766	5.21958	2.52075	7.54308	0	4.54263	2.49256	0	0	0	0	7.05995	7.29736	2.33988	2.49688	0	2.98567	5.56358	0	0	0	0	0	0	7.34731	9.24298	7.07805	8.20046	8.08358	6.83966	7.73495	3.98102	6.25869	8.76544
Myo5b	2	0.96164	8.26e-05	7.75854	7.16959	1.97793	6.18194	7.87621	7.96243	5.92647	3.07694	7.28217	4.65669	2.2891	0	6.91217	5.85751	8.18025	6.12727	3.26691	5.62439	0	5.08091	5.38729	4.30797	6.68034	0	8.38681	6.98802	5.06662	7.16966	6.13359	6.74786	6.03714	4.8804	0	8.92199	6.55769	4.16313	9.41474	10.2556	8.95695	10.5792	9.728	9.33321	10.4047	10.3348	9.28934	8.72372
Frmpd1	2	0.96164	8.26e-05	3.9693	7.0853	2.78211	4.14627	8.1183	4.49836	5.00272	6.37192	4.2626	4.65669	3.66249	5.19393	7.40056	7.24053	5.28209	1.86793	0	7.42638	6.47456	7.04858	6.02677	3.09136	3.61878	6.80679	6.0999	6.21193	8.28628	0	7.3544	8.25992	2.33395	0	5.09255	0	1.51806	4.721	8.99406	7.1985	8.17388	7.85206	8.02625	7.35292	8.33479	8.60459	8.06615	9.45082
Gm12622	2	0.96164	8.26e-05	4.61241	4.2766	3.67323	5.00125	4.74179	4.89735	4.09638	3.07694	2.47211	5.6278	5.45162	4.53932	3.99367	6.70877	3.92756	4.47254	4.18995	5.91845	3.35833	5.52867	0	4.30797	4.00415	0	4.16166	3.72114	3.36306	5.55323	5.00649	4.28669	4.87247	5.16098	6.07125	0	4.29576	0	5.4046	6.15021	5.59989	6.32908	5.90414	7.20764	5.63847	6.70786	5.81807	6.15572
Dusp3	2	0.964286	3.91e-05	5.11791	5.81106	6.65729	0	0	0	4.89528	0	0	5.6278	0	4.53932	7.30163	2.62763	0	1.86793	0	0	0	0	5.57562	0	7.1693	2.1951	5.28609	2.33988	0	7.26852	0	0	0	0	2.10836	4.69059	1.51806	0	7.60887	8.07371	7.74649	4.54808	8.50531	8.57273	6.55538	7.4495	7.73196	9.21018
Spata13	2	0.964286	6.7e-05	6.09699	6.00705	0	4.49062	3.55234	2.20172	4.27844	0	5.53871	0	6.29921	3.30758	2.2426	8.83557	8.15648	6.90994	2.4095	4.94211	2.49256	4.42819	2.77321	4.30797	5.4052	3.02829	6.4872	4.66538	0	6.07426	0	0	4.87247	7.69002	7.35128	4.57013	4.76004	4.16313	7.86401	9.35863	8.33858	5.38255	7.23342	10.1773	8.53198	8.08179	9.66553	8.68075
Acot2	2	0.964286	4.63e-05	2.43267	1.6052	1.97793	0	1.65367	2.20172	1.10459	3.07694	2.47211	0	0	2.44639	4.29737	5.57352	2.52075	0	3.80103	4.94211	2.49256	0	0	0	0	0	0	2.33988	2.49688	0	0	5.6983	0	2.05713	0	0	4.5465	0	4.98047	6.87903	6.25626	6.94427	5.57913	4.49395	6.21375	6.48776	5.36819	7.44847
Cdc42ep4	2	0.964286	6.76e-05	6.73572	6.09589	6.9931	0	4.34462	3.56082	5.24078	3.98882	8.14471	5.50492	3.1334	5.00691	0	4.44098	6.5816	5.52518	3.26691	0	3.89562	2.35212	3.66363	5.84354	6.78246	5.20133	4.7195	4.10856	5.9397	7.16966	0	6.04026	0	7.85671	6.20681	4.69059	1.51806	5.12229	8.07112	7.55249	7.33681	6.32908	7.2762	7.71736	8.3618	8.0008	8.09302	8.39202
Trpv5	2	0.964947	1.62e-05	4.3264	0	0	0	4.34462	4.24803	2.7553	3.07694	0	0	0	0	0	6.29832	0	2.6554	2.4095	0	0	0	0	0	0	2.1951	0	4.10856	0	0	0	0	5.84763	2.05713	5.66335	0	0	0	7.16047	9.20068	8.39356	9.28061	8.03458	7.78294	9.93936	7.72635	9.61081	8.99322
Gata2	2	0.964947	2.28e-05	0	3.48695	0	1.7599	0	0	1.10459	0	2.47211	0	0	3.30758	0	0	0	0	0	0	2.49256	0	0	2.25141	4.55883	0	0	0	0	0	6.80394	0	2.33395	2.05713	2.10836	1.61758	1.51806	3.24149	10.1147	10.0407	9.37633	10.1354	9.97741	10.4639	10.5111	10.3472	9.8422	9.54166
Vgll3	2	0.965608	4.53e-06	0	0	0	0	0	0	0	0	0	0	0	2.44639	0	0	2.52075	0	2.4095	2.23808	0	0	0	0	0	0	2.38524	2.33988	0	2.61027	0	3.35878	0	0	0	0	0	0	7.48401	0	6.70571	6.96793	6.91027	6.56926	6.40767	8.30061	8.54615	7.54746
Mbnl3	2	0.965608	1.84e-05	1.97549	2.83332	0	0	2.404	4.60892	2.7553	0	4.2626	0	0	0	0	0	2.52075	0	0	0	2.49256	0	0	0	0	0	2.38524	0	3.36306	2.61027	5.41026	2.49297	0	0	0	0	6.55769	0	8.21775	9.88022	9.13599	9.65677	9.97309	9.59295	9.73503	8.74797	8.4245	9.21018
Fam59a	2	0.965608	6e-05	6.03381	5.23889	4.22	6.79169	4.18354	6.86058	6.6594	3.07694	7.36412	3.71278	4.60437	7.02309	0	0	0	1.86793	7.20593	3.60324	5.06153	4.42819	0	6.10238	3.09137	6.9804	0	3.18986	6.68904	4.42121	0	8.65734	6.12331	0	7.66557	6.84263	6.37535	8.33268	7.736	8.96272	8.65588	9.15743	8.87364	9.5024	10.2846	8.63174	7.24924	8.93347
Irf6	2	0.96627	1.46e-05	3.49367	0	0	0	0	0	0	0	0	2.33263	0	0	0	0	2.52075	0	0	3.9883	0	0	2.77321	2.25141	0	2.1951	4.16166	0	0	0	2.98567	0	0	3.77044	5.56585	0	4.5465	3.24149	6.64245	5.51528	6.74382	7.85206	0	6.23622	6.2431	7.67507	8.1453	7.22746
Pgm2	2	0.966931	1.13e-05	1.30236	0	0	0	2.89511	0	3.35093	0	4.56942	0	0	0	0	0	2.52075	0	0	0	0	0	0	0	0	3.55307	0	0	0	0	2.1572	4.59376	0	0	5.22621	2.36098	4.76004	0	5.0604	6.85499	5.82989	6.29208	6.39307	7.37009	6.94292	7.14479	6.05514	4.13256
Dapp1	2	0.966931	1.95e-05	0	5.45582	1.97793	0	1.65367	3.32203	0	0	5.53871	3.71278	0	5.64257	0	4.04791	0	0	0	4.54263	0	0	0	0	0	0	0	2.33988	2.49688	6.07426	0	4.28669	2.33395	0	0	0	0	0	4.98047	7.05815	6.66657	6.81981	6.73731	7.43681	6.2431	7.06736	7.34176	6.6473
Zfp248	2	0.966931	3.5e-05	4.92249	2.34618	4.43129	0	0	0	3.88798	3.98882	0	3.18181	6.43504	0	3.08151	2.62763	0	0	0	4.54263	4.59329	4.12292	0	0	0	0	4.7195	4.87962	0	3.48702	3.50861	4.59376	0	0	5.09255	1.61758	0	0	6.38747	4.81921	7.33681	4.77957	7.26208	6.98049	7.5594	5.24706	4.40271	7.30495
Mycn	2	0.966931	3.79e-05	7.38105	1.6052	6.27466	4.14627	0	2.20172	0	0	0	0	0	4.53932	6.81986	0	3.92756	4.47254	3.80103	2.23808	6.03977	0	0	4.55882	2.25142	6.44131	0	0	0	7.36105	0	3.35878	0	0	2.10836	0	1.51806	6.10143	6.76677	7.61108	5.05015	7.52533	7.92233	7.98595	10.4463	8.28359	7.29624	7.66969
Efnb1	2	0.966931	4.32e-05	1.30236	0	0	0	3.79473	2.20172	3.77128	5.919	0	0	4.35315	0	0	7.19025	7.74313	6.33097	0	3.07645	4.28622	2.35212	0	4.77244	3.09137	0	6.26748	0	6.55294	0	6.13359	2.49297	3.18327	7.13041	2.10836	6.78967	0	0	6.94579	8.77049	7.50158	7.35638	8.19184	9.69187	9.28749	5.24706	8.92078	4.43795
Ndrg1	2	0.966931	5.24e-05	5.82578	7.85666	5.18076	7.70492	4.85312	9.21249	1.7228	3.07694	3.33587	2.33263	2.2891	3.84313	0	5.57352	7.97818	0	0	0	4.28622	3.73522	0	2.25141	4.95848	0	4.16166	5.37942	5.25387	2.61027	0	7.30741	2.33395	0	2.93055	3.50372	2.24126	0	11.3076	10.8972	8.71463	9.51543	7.55632	9.87444	9.9483	8.72294	7.62556	8.37416
Vill	2	0.966931	5.35e-05	3.82749	0	3.97236	5.00125	5.82794	4.49836	4.36153	0	0	0	6.49845	0	6.55938	7.42579	3.38924	6.50943	0	3.07645	6.6174	5.65159	6.56041	0	6.2523	5.05367	4.46737	4.66538	2.49688	6.3698	4.65669	4.59376	2.33395	4.07107	2.93055	0	3.3674	3.24149	8.02206	6.83054	6.42994	7.10225	6.69589	6.47716	6.68935	8.26637	7.4287	7.579
Slc6a14	2	0.967593	2.75e-06	0	0	0	0	0	0	3.50506	0	0	0	3.66249	3.30758	0	0	2.52075	0	0	0	0	0	0	0	2.25142	0	0	2.33988	3.36306	0	0	0	0	0	0	0	0	0	4.89587	5.57537	6.49842	7.03665	7.33135	7.78294	6.38151	7.35491	5.94147	4.90423
5730559C18Rik	2	0.967593	5.15e-06	0	0	0	1.7599	0	0	0	0	0	0	0	0	0	3.50592	2.52075	1.86793	0	0	0	2.35212	0	0	0	0	0	0	3.36306	0	4.84216	0	0	0	0	1.61758	0	3.24149	6.41813	3.6634	5.89907	5.45129	7.26208	6.76372	8.66263	8.97696	4.71093	5.53868
Rin3	2	0.967593	5.15e-06	0	1.6052	1.97793	0	0	0	1.10459	0	2.47211	0	0	0	0	0	2.52075	0	0	0	0	0	0	0	0	0	0	0	0	0	2.1572	0	4.10159	2.87247	0	4.80176	0	0	8.58505	8.96833	7.88082	9.7888	8.32006	9.12643	7.96374	9.91603	9.32377	8.73776
Hs3st3b1	2	0.968254	3.91e-05	5.34307	6.82439	1.97793	3.39876	5.30867	5.13761	1.10459	5.919	6.52311	4.65669	0	5.98429	0	4.44098	0	0	0	4.54263	0	4.89434	0	0	5.74581	0	0	0	3.36306	2.61027	3.50861	6.74786	0	0	4.59599	0	3.08001	3.24149	7.97128	8.55612	6.62633	6.89577	7.91332	6.5987	7.57102	7.75133	7.38588	8.6214
Ccdc42	2	0.969577	9.14e-06	1.30236	5.23889	0	0	4.34462	5.34352	0	4.54317	0	0	0	0	0	0	0	0	4.96303	5.10681	0	0	0	5.40519	0	0	0	0	3.90051	0	5.81679	0	0	0	0	0	1.51806	0	7.46945	5.84316	4.36167	6.62527	6.87358	6.65583	7.17383	7.93693	7.09829	8.40967
Lrrn4	2	0.969577	3.32e-05	4.09841	1.6052	5.05884	0	4.34462	7.42637	4.83841	0	4.82229	0	5.79246	0	7.2317	7.46861	4.87936	5.82405	5.59819	0	0	7.4383	0	0	2.25142	0	0	2.33988	0	3.48702	2.1572	0	0	2.05713	0	0	8.05363	4.16313	8.958	8.47957	8.83426	9.11569	9.14003	9.69868	8.76229	9.16527	9.58265	9.24992
Rbms1	2	0.969577	3.9e-05	5.17758	1.6052	6.10021	2.52944	4.34462	0	4.95	4.54317	3.8724	0	2.2891	4.79197	0	5.21958	2.52075	0	0	3.07645	0	3.20343	0	0	2.25142	4.70346	0	2.33988	6.14301	0	0	3.35878	5.37219	4.07107	3.45102	5.72013	5.32715	0	6.92459	6.43602	7.09289	5.63981	8.31323	7.54662	5.76527	6.54601	8.22032	7.54746
Lamb2	2	0.970238	1e-06	0	0	0	0	0	0	0	0	2.47211	0	0	0	5.83257	2.62763	0	0	0	0	0	0	0	0	0	0	0	0	0	2.61027	0	0	0	0	0	0	1.51806	0	6.1524	5.93775	6.42994	5.90783	7.18932	6.19826	9.07133	6.9428	6.66901	7.83556
Clmn	2	0.970899	4.16e-05	6.03381	7.37879	4.43129	5.60688	5.45703	7.2669	7.03335	3.07694	7.05429	5.6278	5.79246	5.87913	0	6.29832	5.09473	5.75494	0	5.91845	7.42817	0	6.02677	3.09136	5.12324	6.60938	4.93405	6.6804	5.41959	7.21994	2.1572	4.59376	5.22406	5.68889	4.94524	5.8807	6.84181	7.61123	8.07112	9.55047	8.25529	7.76021	9.29371	9.15643	8.9341	9.26402	9.93422	9.77063
Pdzd3	2	0.972222	1.48e-05	1.30236	0	6.43027	0	0	2.67817	2.48582	0	0	0	2.2891	3.30758	0	0	3.38924	0	0	0	0	0	0	2.25141	0	0	4.16166	0	6.62259	2.61027	4.19396	6.23016	3.18327	2.05713	0	0	0	0	5.9986	7.95434	5.55772	3.72411	6.25728	5.32734	6.99561	7.77587	7.92375	7.60987
Tom1l1	2	0.972222	3.32e-05	4.2169	2.83332	6.16074	0	5.77237	5.78147	6.10586	3.07694	4.2626	3.18181	0	2.44639	0	2.62763	0	1.86793	0	0	0	5.96777	0	0	2.25142	0	5.43439	3.72114	5.82618	5.19941	6.203	5.56358	6.49057	4.53176	0	4.90498	5.73317	4.721	7.98158	7.41127	7.81074	8.18035	7.03177	7.43681	5.63847	7.18201	7.62556	7.18709
Gm12169	2	0.972222	3.52e-05	4.77577	3.19684	0	1.7599	0	0	0	3.98882	4.82229	5.22246	7.01444	2.44639	3.08151	8.13302	0	5.34878	4.96303	5.91845	4.84632	5.65159	5.38729	2.25141	3.09137	0	5.91026	4.41367	0	5.96056	2.98567	2.49297	2.33395	6.88238	0	0	2.24126	3.24149	7.81876	7.07906	7.83742	7.61795	7.26208	6.8641	8.74701	8.30061	5.94147	9.02792
Chrna1	2	0.972884	2.98e-07	0	0	0	0	0	0	0	0	0	0	0	0	0	3.50592	0	0	0	0	0	2.35212	0	2.25141	0	0	0	0	0	0	0	0	0	0	0	0	0	0	5.73196	2.77299	5.05015	0	4.25691	6.71078	5.04588	5.99687	5.36819	5.40428
Clic3	2	0.973545	1.91e-05	1.97549	4.98348	4.22	1.7599	0	3.32203	1.7228	0	0	0	4.35315	3.30758	0	4.74956	0	0	2.4095	0	0	2.35212	0	0	4.30798	0	0	0	4.85138	0	4.19396	0	0	3.39022	4.3835	4.90498	0	5.69338	7.42485	5.98282	4.15092	5.31037	5.09666	4.36283	6.27187	6.9428	5.68312	7.05874
Enpp1	2	0.973545	2.61e-05	7.38105	0	0	0	5.0529	4.10444	0	3.07694	3.33587	2.33263	8.2854	0	6.55938	6.7785	0	6.66823	2.4095	5.62439	4.84632	5.24609	2.77321	2.25141	0	2.1951	0	0	3.36306	0	0	0	4.65827	0	0	1.61758	2.24126	3.24149	9.31237	7.07906	8.75717	8.91126	9.05249	9.21937	9.28043	8.76033	6.59576	7.579
Arhgap22	2	0.974868	1.37e-05	4.3264	4.98348	0	1.7599	4.18354	3.76564	3.50506	0	0	4.40505	0	5.19393	0	0	4.3187	6.12727	0	4.29193	3.35833	4.12292	2.77321	0	5.4052	0	0	2.33988	0	0	0	0	0	0	0	0	0	0	6.53465	6.11015	6.54233	4.66846	5.8673	3.67187	6.8314	7.10659	6.43705	7.72712
Serpinb6c	2	0.974868	2.71e-05	4.99062	4.42114	1.97793	3.02861	0	4.10444	4.27844	3.98882	4.56942	4.10004	3.66249	0	0	7.70185	0	0	0	3.9883	4.28622	4.42819	0	2.25141	5.2711	4.49027	3.2401	4.66538	5.70296	3.48702	5.72539	0	3.7143	5.77471	0	0	4.29576	0	6.71832	6.85499	6.96966	6.81981	8.02625	7.62023	7.43774	7.14479	7.4287	6.6473
Tmem79	2	0.974868	2.94e-05	6.00116	5.7576	0	6.72815	4.74179	6.22508	4.71746	3.98882	0	2.33263	0	5.00691	8.33089	8.10615	5.28209	0	6.97813	0	5.06153	5.39429	5.57562	7.59123	0	4.49027	6.4872	0	3.90051	3.48702	0	2.49297	6.83505	4.8804	3.83269	1.61758	5.39263	7.84146	8.94753	8.82719	7.70845	8.456	9.56789	8.31342	9.17015	8.02148	8.22032	9.10578
A230005M16Rik	2	0.97619	3.14e-08	0	0	0	0	0	0	0	0	0	0	0	0	0	0	0	0	0	0	0	0	0	0	0	0	0	0	0	0	0	0	0	0	0	0	0	0	5.46458	4.04968	1.26125	3.48274	1.32762	5.32734	2.82817	5.09927	4.40271	3.21256
Slc22a5	2	0.97619	1.86e-05	4.42817	2.34618	0	0	1.65367	6.69499	3.6443	5.25517	6.11329	0	0	4.79197	5.39429	8.50624	0	0	0	5.62439	4.28622	0	0	0	2.25142	0	0	0	4.59831	5.19941	5.6278	3.89609	0	6.37853	3.83269	7.41468	0	0	10.124	8.81478	8.86916	8.82323	8.37358	7.1088	7.62776	7.35491	7.47028	9.37198
2810405K02Rik	2	0.978836	4.27e-06	0	0	6.21882	3.02861	0	0	2.48582	0	0	0	0	2.44639	3.99367	2.62763	0	0	0	0	0	3.20343	0	0	0	3.55307	4.93405	0	0	0	3.50861	4.28669	0	0	0	0	0	0	7.55471	6.99356	5.6807	5.80652	6.13863	6.47716	7.72458	7.21828	5.81807	5.53868
Serpinb9b	2	0.978836	2.13e-05	2.77931	6.68816	0	7.19566	1.65367	6.53616	2.15418	6.23616	5.67339	2.33263	0	5.35947	2.2426	6.7785	3.38924	1.86793	5.31528	0	6.6174	6.5764	5.17063	0	3.61878	4.88917	0	5.37942	0	4.7296	5.00649	0	4.40661	0	0	1.61758	2.72075	6.67938	7.58204	7.49143	7.52366	5.63981	7.15916	7.16891	7.53588	7.06736	8.69388	7.86145
2610528J11Rik	2	0.978836	2.28e-05	5.28999	5.64435	5.829	5.86498	5.65437	7.162	4.95	7.07562	5.39015	0	4.81826	4.23282	4.94766	7.33613	5.73137	5.6059	0	5.62439	0	3.20343	6.26437	4.77244	7.1693	5.57076	5.69186	7.24143	5.06662	5.70216	4.19396	3.35878	6.35467	6.00521	6.69589	5.77567	4.15189	3.24149	8.6446	7.81175	7.71806	6.53314	7.89513	7.91752	8.15345	8.69747	8.60334	7.98432
C130026I21Rik	2	0.980159	1.36e-05	1.30236	4.55251	3.29541	0	1.65367	3.32203	3.35093	0	2.47211	0	0	2.44639	0	0	0	2.6554	2.4095	0	0	3.20343	2.77321	0	2.25142	0	0	4.10856	0	0	3.50861	0	3.7143	4.31973	0	3.21325	1.51806	3.24149	5.52217	6.92594	5.10973	5.75306	5.90414	6.8641	3.10889	5.3811	4.40271	4.43795
Mbnl2	2	0.980159	1.74e-05	2.77931	3.19684	1.97793	4.14627	0	4.37862	4.7792	5.51189	5.79656	0	5.0045	0	6.91217	0	3.38924	5.43967	0	5.62439	0	0	0	4.55882	0	0	2.38524	5.06613	5.70296	5.70216	2.98567	5.24925	2.33395	0	0	5.4738	3.60695	4.16313	8.1463	9.6163	7.26	8.82323	9.11275	8.37426	8.88374	7.97982	7.09829	7.34219
2310046K01Rik	2	0.981481	9.18e-06	0	0	0	5.45817	0	1.4855	0	3.98882	0	0	0	5.98429	0	0	0	2.6554	0	0	0	2.35212	5.74217	0	5.2711	5.33526	4.93405	6.62209	2.49688	2.61027	0	0	2.33395	0	7.19701	2.36098	0	5.43591	8.82131	7.01541	7.20642	4.41673	7.65689	8.47294	8.68419	8.44537	8.1453	8.31918
Igsf9	2	0.981481	9.18e-06	4.61241	1.6052	0	0	5.0529	7.34884	3.99594	0	4.56942	2.33263	0	0	0	4.04791	0	3.16193	2.4095	0	0	2.35212	0	5.27109	6.83094	0	0	0	0	6.82446	0	5.6983	2.33395	0	2.10836	0	0	0	8.57827	7.53747	6.79917	5.15418	7.55632	9.27514	8.38173	9.36456	8.77907	7.64009
Lmo7	2	0.981481	1.84e-05	7.43094	5.96049	6.27466	4.49062	5.14329	6.5079	5.48267	7.54656	4.82229	6.03553	4.35315	7.86063	7.1582	7.19025	4.62609	7.22309	0	0	5.93454	5.86988	2.77321	3.61877	5.64096	4.70346	7.3356	6.13061	0	7.36105	0	3.89609	7.15445	4.71659	2.10836	0	1.51806	7.8937	8.36665	8.37357	8.27494	7.96215	8.61493	7.73072	7.82505	9.06923	8.82787	8.69521
Tmem171	2	0.982804	1.01e-06	0	0	0	0	0	2.20172	2.7553	0	0	0	0	0	0	0	0	0	0	4.54263	4.59329	0	0	0	5.4052	0	0	0	0	0	0	0	0	0	0	0	2.72075	4.721	4.89587	5.98282	6.47595	7.14438	5.57913	6.03558	4.27092	7.18201	7.04425	7.3785
AU021092	2	0.982804	1.86e-06	2.77931	0	0	0	0	3.76564	0	0	0	5.22246	3.66249	2.44639	0	0	0	0	0	3.9883	0	0	0	0	0	2.1951	0	0	0	0	0	2.49297	2.33395	0	0	0	0	0	5.87143	3.86943	5.05015	6.2151	6.00933	8.11379	3.54572	7.06736	3.46935	7.66969
Adh1	2	0.982804	4.59e-06	2.77931	3.72838	0	0	0	4.7116	2.15418	3.07694	0	0	0	0	2.2426	0	0	0	0	2.23808	2.49256	4.12292	0	0	0	2.1951	2.38524	0	3.36306	0	2.1572	0	0	0	0	0	0	0	7.55471	8.43162	7.09289	6.92022	8.64245	8.56529	7.80551	3.0696	8.69388	2.36035
Crb3	2	0.982804	7.3e-06	0	4.78403	2.78211	0	0	0	1.7228	3.07694	0	0	0	0	4.54813	0	0	3.5361	2.4095	2.23808	3.35833	2.35212	0	0	6.32178	7.20699	6.73616	0	0	4.02844	0	0	0	0	0	4.13329	0	5.43591	7.29871	6.67446	7.44487	5.95594	7.99243	7.94069	6.88824	8.38282	7.4287	6.52308
Tmem139	2	0.982804	9.22e-06	3.29247	4.11595	0	0	0	3.94496	2.15418	3.07694	0	4.65669	0	0	2.2426	2.62763	2.52075	0	0	0	0	3.73522	2.77321	0	0	0	0	2.33988	0	4.98355	2.1572	0	3.18327	2.87247	6.07125	1.61758	0	0	6.18842	6.33536	6.22965	5.38255	7.74075	6.91179	7.12737	5.99687	7.8935	7.22746
Atp11a	2	0.982804	1.42e-05	2.43267	0	6.43027	6.85255	3.26083	7.59705	5.78314	3.98882	5.67339	0	0	5.64257	0	0	2.52075	0	0	7.39485	5.06153	5.39429	2.77321	6.10238	2.25142	5.20133	0	0	3.36306	2.61027	5.72539	0	0	0	3.83269	5.0013	5.39263	5.91179	8.19137	9.89798	8.67573	9.70331	9.30408	8.55782	8.71594	8.51993	8.50673	8.42711
S100a10	2	0.982804	1.47e-05	1.30236	3.93514	0	3.39876	4.4895	4.80746	3.50506	3.07694	3.8724	0	4.81826	4.23282	3.60851	4.44098	0	3.5361	0	5.10681	3.35833	4.42819	5.17063	3.61877	6.38808	0	2.38524	3.72114	4.59831	3.48702	2.98567	0	0	0	4.3835	0	0	0	6.88123	7.11998	6.88693	5.80652	7.09687	7.77006	6.57859	6.48776	7.69736	6.58653
Susd2	2	0.982804	1.52e-05	1.30236	4.8872	0	5.60688	5.14329	5.20956	5.326	6.37192	0	0	5.89026	0	0	0	2.52075	3.16193	4.18995	2.23808	4.84632	3.73522	0	7.27818	3.09137	2.1951	0	3.18986	6.81341	2.61027	7.44314	7.17503	0	0	6.90968	3.95235	3.60695	3.24149	8.93698	8.69124	8.35098	5.38255	7.8006	9.19549	7.66076	8.69747	7.73196	6.70562
Khdc1c	2	0.982804	1.57e-05	3.29247	5.23889	0	3.69307	2.89511	3.32203	3.35093	4.94265	0	3.71278	3.66249	2.44639	2.2426	2.62763	3.38924	4.91414	0	3.60324	0	4.42819	2.77321	0	2.25142	4.88917	2.38524	0	2.49688	5.19941	4.84216	0	3.18327	5.16098	4.13423	0	0	4.721	6.44815	6.53011	7.39784	7.40917	7.8006	6.2732	7.77569	7.28821	4.96475	7.01328
Cd82	2	0.984127	9.99e-06	3.29247	3.48695	3.67323	0	3.26083	6.83805	4.44008	0	0	0	4.35315	5.35947	0	5.85751	2.52075	0	2.4095	0	0	4.42819	0	0	5.4052	0	0	4.66538	0	0	2.1572	4.28669	0	2.87247	2.93055	0	1.51806	3.24149	8.32681	7.96561	7.52366	6.43471	8.8921	7.95214	7.95489	8.82057	8.40319	6.6473
Smpdl3a	2	0.984127	1.33e-05	5.49151	3.48695	0	0	2.404	0	3.6443	0	0	5.37059	5.89026	6.49202	0	6.9086	5.28209	5.25177	2.4095	3.07645	0	6.51296	0	2.25141	5.74581	4.88917	5.80518	0	5.82618	8.74792	2.1572	2.49297	4.87247	7.89554	5.66335	1.61758	0	0	8.65107	8.24997	7.44487	8.37869	8.31323	8.97751	8.75212	8.93398	9.67445	8.35606
Dsc2	2	0.984127	1.33e-05	5.8626	6.40493	6.03704	1.7599	6.51011	7.23277	4.51458	3.98882	0	0	7.69375	0	0	0	5.85464	4.28915	4.96303	4.75616	0	4.42819	0	0	5.52789	3.55307	5.12078	4.66538	6.14301	0	5.28781	2.49297	7.57717	0	3.83269	6.8684	5.8309	0	7.23125	8.98504	9.3301	8.28763	9.21525	8.88497	8.68953	8.64513	9.66553	8.68075
Pik3cd	2	0.984127	1.47e-05	5.05567	1.6052	5.97097	5.74169	3.79473	4.10444	5.95351	3.98882	3.8724	0	0	2.44639	7.78932	6.5583	2.52075	5.25177	4.49599	4.29193	0	0	0	0	7.82459	0	5.12078	6.6804	5.06662	6.94893	6.3932	4.28669	2.33395	5.50023	2.93055	4.69059	5.57293	3.24149	8.67665	7.17927	8.22192	7.96215	8.53497	8.18345	8.05759	9.31516	8.67622	7.72712
Gab2	2	0.984127	1.49e-05	5.6261	2.34618	4.92566	1.7599	0	6.41965	5.75269	5.25517	0	3.18181	6.77939	6.56164	7.43208	8.80248	7.25401	6.94139	0	0	3.35833	7.29479	6.02677	0	7.61911	6.25103	6.4872	5.37942	6.75256	6.17964	3.8916	2.49297	4.87247	7.45028	6.20681	0	5.25855	4.16313	9.1665	9.25681	7.85494	9.72429	8.51129	8.72732	9.38287	8.02148	8.24449	10.1835
Dmkn	2	0.984127	1.24e-06	0	0	0	0	0	4.10444	0	0	0	0	0	2.44639	0	0	0	0	0	0	2.49256	0	0	0	0	0	0	0	3.36306	2.61027	0	0	0	2.87247	2.10836	2.84915	0	0	6.32413	3.13427	4.85503	5.90783	1.32762	7.92915	6.02388	8.24894	5.53423	6.31405
Mab21l3	2	0.984127	3.4e-06	0	0	0	0	0	0	0	3.07694	0	0	0	0	0	6.29832	0	5.34878	0	2.23808	6.22967	2.35212	0	0	5.64096	0	0	0	2.49688	0	2.1572	0	2.33395	0	0	4.69059	0	3.24149	7.34731	8.99608	7.71806	8.80364	7.62414	7.16891	8.19159	9.57503	8.67622	8.94562
Pcbp4	2	0.98545	7.48e-06	0	1.6052	4.92566	0	1.65367	5.27809	2.48582	0	0	0	0	2.44639	2.2426	0	6.07346	0	0	0	0	3.20343	2.77321	2.25141	0	0	0	0	5.25387	4.98355	0	5.41496	4.10159	0	2.10836	0	1.51806	4.16313	9.18445	7.50694	8.8948	8.55303	7.69943	9.43871	9.14315	9.50333	7.4287	7.48223
Entpd1	2	0.98545	7.48e-06	1.97549	1.6052	0	0	0	3.32203	2.48582	0	0	0	6.29921	0	0	0	2.52075	4.47254	2.4095	0	0	0	0	0	4.77245	2.1951	0	2.33988	2.49688	0	4.65669	3.35878	0	2.05713	3.83269	5.60222	2.24126	0	5.63087	6.40324	5.22199	6.9912	8.10747	7.12911	7.07936	9.08896	7.4287	5.66162
Cdk14	2	0.98545	8.25e-06	4.61241	4.11595	3.97236	0	0	0	1.7228	0	5.22452	3.18181	0	0	6.77139	5.40738	2.52075	0	0	2.23808	0	0	0	0	3.09137	0	0	2.33988	3.36306	0	2.1572	0	2.33395	3.77044	2.93055	4.13329	0	4.721	8.35085	5.68851	7.78355	7.76021	7.83916	7.48489	8.3142	7.50928	6.25869	8.00769
Pard6b	2	0.98545	1.33e-05	6.24378	6.36973	6.9931	6.36018	3.26083	4.98196	5.78314	4.54317	0	3.71278	0	6.62806	7.58012	7.62822	6.34979	0	6.44722	5.38869	2.49256	5.96777	0	5.12323	0	5.67551	0	4.41367	5.70296	4.02844	2.98567	6.04026	0	6.53428	2.10836	6.45748	3.99208	5.69338	9.34465	6.11015	8.86485	8.77711	8.74755	7.87002	9.03823	8.19534	8.09302	8.31918
Slc38a1	2	0.98545	1.36e-05	5.74919	4.11595	4.92566	1.7599	5.30867	1.4855	5.78314	3.07694	2.47211	2.33263	0	0	6.9562	2.62763	5.85464	2.6554	2.4095	2.23808	2.49256	7.40374	3.66363	2.25141	7.1693	2.1951	6.41761	7.67335	6.40264	6.68823	4.65669	0	7.85414	6.37853	2.10836	5.09159	0	3.24149	9.70006	8.50297	8.33234	8.05343	7.03177	7.62023	8.09026	9.30677	7.69736	9.24992
Slc15a2	2	0.98545	3.04e-06	2.43267	3.93514	0	0	1.65367	0	4.7792	0	2.47211	0	0	0	0	0	0	0	0	4.54263	2.49256	0	0	0	2.25142	0	0	0	0	2.61027	0	0	6.42422	2.05713	0	0	3.60695	0	8.08073	8.80854	8.64585	7.92638	7.97522	8.57273	9.26262	9.78309	5.81807	9.50929
Lpcat4	2	0.986772	1.22e-05	5.53778	3.93514	0	4.76841	5.65437	4.49836	6.52169	0	5.79656	4.65669	5.5744	4.79197	6.81986	4.74956	6.43127	0	2.4095	3.9883	5.93454	6.14563	7.19875	3.61877	6.73231	0	7.47914	5.74991	6.81341	4.7296	5.52313	7.38937	7.60739	2.05713	0	7.36123	4.15189	5.12229	9.83967	9.58741	8.31978	9.02839	7.87672	8.92619	9.16248	9.74007	9.16824	8.49482
Eomes	2	0.986772	1.22e-05	6.69546	6.92481	1.97793	4.63619	7.04359	8.15695	6.3287	0	5.67339	0	5.31741	5.35947	8.2624	8.46453	8.03141	7.17098	0	5.51135	6.316	5.96777	3.66363	5.40519	6.17929	6.75991	4.93405	8.21709	3.36306	6.88804	0	3.35878	6.554	0	5.75468	6.31481	4.15189	4.721	9.61329	9.42545	9.40337	9.66402	9.94242	10.0338	9.83721	10.2758	9.80206	8.03068
Foxred2	2	0.988095	1.11e-05	5.49151	0	8.16043	5.60688	0	6.35766	6.88678	5.51189	4.56942	4.87088	0	6.69156	4.76168	7.96373	8.00504	2.6554	5.72123	6.71555	5.41447	6.22696	7.19875	6.45145	5.52789	5.20133	6.89821	4.41367	6.14301	8.16464	0	7.9446	6.78305	2.05713	7.54282	7.92496	8.08368	4.16313	9.08286	9.0553	9.28235	8.52141	8.46888	10.0684	8.1222	9.76481	8.58453	8.89639
Vtcn1	2	0.989418	1.05e-06	0	3.48695	0	0	0	1.4855	1.10459	0	0	0	0	0	0	4.04791	0	0	2.4095	0	0	2.35212	0	0	0	0	0	0	0	0	2.1572	0	2.33395	0	0	0	0	3.24149	5.82642	5.63305	5.59989	6.84557	7.56785	6.78948	5.91867	6.48776	7.29624	7.3785
Tpi1	2	0.989418	9.96e-06	6.37701	6.50564	2.78211	6.79169	4.85312	6.22508	5.58994	0	5.22452	3.18181	7.2165	2.44639	3.60851	3.50592	3.92756	5.14776	6.12942	5.51135	0	5.08091	6.26437	4.55882	5.2711	6.18159	0	4.87962	6.47974	2.61027	5.00649	6.8087	0	6.32264	6.27009	4.43869	7.21198	0	8.87755	9.02868	8.50871	9.47473	8.39315	9.35924	9.49996	7.67507	7.15038	9.09491
Slc6a13	2	0.990741	4.89e-06	1.97549	3.48695	4.77892	1.7599	0	3.56082	0	0	0	0	4.04876	0	0	7.24053	2.52075	0	2.4095	2.23808	0	0	2.77321	0	4.00415	2.1951	0	0	0	7.00736	0	2.49297	5.9455	2.05713	0	0	1.51806	0	7.89703	7.3088	8.61534	7.24462	8.66409	6.2732	7.01275	7.50928	7.98241	9.50929
Tmem62	2	0.990741	8.63e-06	4.09841	4.2766	0	3.02861	5.45703	6.18993	2.7553	3.07694	5.91004	2.33263	7.09869	6.34179	4.76168	7.70185	0	5.14776	5.46366	3.07645	0	2.35212	0	6.57042	6.02117	5.20133	0	4.10856	2.49688	7.26852	0	0	4.10159	6.99394	0	4.13329	4.42657	3.24149	9.12992	9.35005	9.52599	9.3179	8.9461	9.79083	8.38832	9.52522	8.89047	9.11656
Dok4	2	0.990741	8.44e-06	4.09841	1.6052	6.16074	3.39876	1.65367	3.76564	3.50506	4.54317	0	3.18181	2.2891	0	2.2426	4.74956	2.52075	0	3.80103	5.51135	0	4.89434	0	5.7458	5.52789	0	5.43439	0	5.56822	4.98355	5.72539	6.39795	0	6.99394	0	5.8807	3.08001	4.16313	6.07755	9.09175	7.83742	7.82641	7.83916	7.74395	6.45861	8.21343	7.73196	9.07292
Ppargc1b	2	0.990741	8.79e-06	6.77488	8.01312	8.06864	6.6953	5.65437	3.03572	6.3492	6.23616	0	0	5.98185	2.44639	0	0	6.95663	5.68234	4.74833	0	0	2.35212	7.19875	4.95847	7.09186	3.55307	5.12078	7.03346	5.25387	7.56932	2.1572	7.74114	6.12331	7.93335	2.10836	4.29406	2.24126	0	8.08073	8.55612	7.78355	8.13927	8.43151	7.62023	8.3551	9.05927	9.33507	9.43367
Prss8	2	0.990741	8.98e-06	7.35544	7.62255	6.16074	5.10494	6.78742	8.15695	6.03169	0	0	3.71278	4.35315	5.35947	7.1582	0	2.52075	6.42296	0	2.23808	5.41447	4.12292	0	5.93508	6.73231	5.57076	7.08934	5.51377	8.30758	4.02844	5.154	5.82152	3.7143	7.551	7.32172	6.38791	4.15189	7.78725	9.19334	8.6776	7.83742	8.41356	9.10881	8.22179	8.56722	8.87839	9.20565	8.95767
Gprc5a	2	0.990741	9.04e-06	5.74919	8.42676	1.97793	0	6.60859	7.19782	5.75269	3.98882	2.47211	0	0	8.0421	4.29737	8.86792	9.1659	4.63522	7.11908	7.32966	4.28622	8.06541	3.66363	5.52788	8.02539	7.49154	8.59025	9.45909	7.17974	3.48702	6.89064	7.67731	4.65827	8.29461	6.90968	1.61758	0	3.24149	9.12063	10.0056	9.69113	10.2771	10.0996	10.515	9.8468	11.3487	10.5481	9.76378
Cish	2	0.992063	4.4e-06	0	0	5.39746	0	0	4.98196	0	0	2.47211	3.18181	0	0	3.08151	4.44098	3.92756	2.6554	6.51682	5.72921	0	2.35212	0	5.52788	3.61878	0	4.46737	2.33988	0	0	0	4.59376	0	2.05713	2.10836	0	0	0	7.04735	8.25916	7.9558	8.05343	8.55827	5.25523	8.42079	8.99798	8.76243	9.57333
Fgd4	2	0.992063	5.75e-06	5.23488	5.64435	1.97793	0	5.0529	0	3.50506	5.25517	0	2.33263	0	5.64257	6.09138	4.44098	0	0	4.74833	6.08573	0	0	0	0	0	3.93705	4.93405	3.72114	4.2912	4.02844	4.4438	5.24925	3.18327	0	0	4.80176	0	0	7.85283	6.33536	8.66087	6.29208	8.17686	5.69753	8.69485	6.80647	8.85951	8.22264
Pkp2	2	0.992063	6.52e-06	3.29247	5.70208	1.97793	2.52944	0	0	4.44008	4.54317	2.47211	5.50492	0	0	6.01016	2.62763	0	0	4.74833	3.60324	4.84632	5.76486	0	0	0	0	0	3.18986	3.36306	2.61027	4.65669	0	5.84763	4.31973	2.10836	7.483	0	3.24149	8.42065	6.75461	8.78028	7.42635	9.36811	9.37208	8.95642	8.67154	7.34176	8.95767
Cnksr1	2	0.993386	7.41e-07	3.29247	4.55251	6.21882	1.7599	0	0	2.7553	0	0	0	0	2.44639	0	0	0	5.82405	0	0	0	0	0	0	0	0	5.28609	0	0	0	0	0	0	0	0	0	1.51806	0	8.28583	6.94883	7.26	7.32008	7.95781	5.80246	5.63847	7.50928	7.83104	7.60987
Dkkl1	2	0.993386	5.87e-06	5.44371	0	2.78211	4.32869	0	0	2.98227	0	5.39015	4.40505	7.69375	5.00691	2.2426	6.29832	3.92756	5.25177	0	5.25462	2.49256	5.39429	4.60555	0	2.25142	5.33526	2.38524	0	0	5.70216	0	0	0	5.59764	2.10836	0	0	3.24149	8.79235	7.17927	8.0727	6.65472	7.73053	6.62755	7.95489	8.38282	7.34176	8.77908
Rab17	2	0.993386	6.66e-06	1.30236	5.07373	1.97793	0	2.89511	2.20172	2.98227	0	3.8724	2.33263	0	3.30758	2.2426	3.50592	3.38924	4.78141	2.4095	3.07645	4.28622	5.24609	5.89148	0	7.41167	4.70346	6.79223	0	3.36306	0	2.1572	4.8468	0	0	6.07125	4.57013	0	0	6.96668	7.69473	7.69879	7.7737	7.34481	8.11379	7.45038	7.77587	7.34176	8.18213
Smtn	2	0.993386	6.85e-06	5.05567	4.6729	0	1.7599	4.4895	6.38899	5.48267	0	4.2626	5.05735	2.2891	3.84313	6.66927	8.23576	0	4.78141	3.80103	5.62439	0	0	0	0	2.25142	0	6.0999	7.12028	6.62259	7.31553	5.72539	6.13833	5.22406	5.0275	0	1.61758	6.79414	4.721	9.30419	7.9989	8.81201	8.08622	8.39315	9.17609	6.8314	10.3224	10.5912	10.1099
Phldb3	2	0.993386	7.35e-06	5.89851	6.87548	7.65013	3.69307	7.19919	6.61776	5.00272	5.72976	7.58526	4.40505	0	5.00691	5.39429	8.23576	5.85464	4.47254	2.4095	4.94211	0	7.25656	0	6.17928	4.00415	6.31728	5.80518	6.79039	4.2912	4.7296	2.98567	6.47505	6.20463	7.28464	6.86938	6.11402	0	6.41915	8.7568	8.57095	8.69531	8.47263	8.77764	8.23122	8.32796	8.51993	8.29164	8.51126
Frk	2	0.994709	1.6e-07	2.77931	0	0	0	0	0	0	0	0	0	0	2.44639	0	0	0	0	0	0	0	2.35212	0	0	3.09137	0	0	0	0	0	0	0	0	4.71659	0	0	0	0	3.55941	8.00983	7.09289	7.66212	7.47295	6.68357	7.21885	6.85336	7.47028	4.13256
Aqp9	2	0.994709	4.65e-06	3.49367	0	1.97793	5.97855	1.65367	0	1.10459	5.51189	2.47211	5.37059	0	4.23282	5.63001	5.40738	0	0	2.4095	0	0	0	0	0	0	0	3.77324	2.33988	2.49688	7.88194	2.98567	2.49297	6.12331	0	5.22621	3.7454	0	0	9.13915	7.14002	8.4864	8.81673	9.36481	8.77967	8.33479	8.04187	8.9357	7.80921
Cdc42ep5	2	0.994709	5.28e-06	4.52323	0	0	0	2.404	3.03572	2.98227	3.98882	6.11329	3.18181	5.31741	0	0	7.46861	4.87936	0	0	0	0	3.20343	0	2.25141	2.25142	0	2.38524	0	4.2912	5.55323	4.84216	2.49297	4.10159	5.28314	5.34852	5.17656	6.12866	0	8.37449	6.06894	7.63937	7.99706	8.63699	7.89397	6.64606	9.4433	8.92078	8.49482
Slc44a4	2	0.994709	6.17e-06	5.11791	1.6052	0	0	0	0	4.19028	0	3.33587	3.71278	6.14924	4.53932	6.24127	5.00363	2.52075	6.01351	3.26691	2.23808	4.28622	0	3.66363	3.09136	8.10639	3.93705	6.18612	5.63667	0	0	3.50861	0	2.33395	2.05713	7.49064	5.17656	2.72075	5.43591	8.59849	8.44778	8.83867	8.06444	9.35819	8.39957	8.42079	9.42789	8.3596	8.51126
Erbb3	2	0.994709	6.65e-06	6.86837	7.57698	7.23748	6.99433	6.60859	0	2.7553	6.23616	3.8724	5.05735	7.13904	6.56164	5.73484	10.1556	3.92756	7.11691	6.29705	7.62963	6.39746	4.89434	6.87928	5.84354	6.78246	6.60938	7.44457	7.58453	6.04493	7.00736	5.98387	4.59376	4.65827	0	0	6.96712	2.24126	6.67938	10.3173	9.58376	11.0922	10.0741	9.91561	10.4089	11.1037	10.6357	11.1083	10.5645
Fam84b	2	0.996032	9.92e-07	3.05859	2.34618	1.97793	0	0	1.4855	1.10459	0	2.47211	0	0	0	0	0	0	1.86793	0	0	0	2.35212	2.77321	0	0	0	0	0	0	0	0	0	0	2.05713	0	1.61758	0	0	7.10502	8.20313	8.43491	6.81981	5.38429	7.91752	7.57102	6.85336	7.95338	7.88687
Arhgef16	2	0.996032	5.93e-06	5.74919	5.23889	5.7524	1.7599	1.65367	6.35766	5.44507	4.94265	6.11329	0	6.49845	6.08231	2.2426	6.5583	4.3187	2.6554	2.4095	0	2.49256	6.30395	5.38729	5.27109	6.57043	6.71146	6.0999	4.66538	0	6.94893	0	3.89609	6.554	7.16261	6.90968	0	3.99208	4.16313	8.35085	7.81175	7.96389	8.31556	7.95781	8.18345	6.94292	7.77587	9.16824	7.88687
Wipf1	2	0.996032	5.96e-06	5.96775	7.12806	3.97236	6.22861	7.06687	6.94731	4.44008	5.51189	4.82229	5.94388	0	6.62806	6.01016	4.04791	4.3187	4.78141	6.44722	5.25462	5.82103	4.42819	5.57562	6.32177	0	3.93705	0	6.6804	5.82618	4.98355	7.19318	5.56358	5.74265	6.7188	2.10836	4.57013	6.30907	0	8.74476	9.15219	9.12881	9.53931	9.57647	8.63088	9.84201	9.92154	9.2179	8.70954
Gm3788	2	0.996032	5.96e-06	3.9693	3.48695	0	3.39876	2.404	2.67817	2.98227	4.94265	3.33587	0	4.60437	3.30758	3.08151	5.72249	4.62609	3.16193	3.80103	4.75616	4.59329	0	2.77321	2.25141	0	3.55307	4.46737	2.33988	3.36306	2.61027	4.4438	4.28669	2.33395	2.05713	2.93055	3.7454	3.08001	4.721	6.7904	5.79343	6.118	5.95594	5.97511	6.078	5.91867	6.22794	5.53423	6.06952
Tinagl1	2	0.996032	5.99e-06	6.58962	6.17957	5.18076	4.49062	6.29035	6.69499	4.65295	6.23616	0	6.12169	4.81826	2.44639	0	5.85751	6.84212	7.52244	5.46366	5.51135	0	6.9562	2.77321	4.95847	7.69963	6.5555	5.69186	7.55367	6.68904	6.53778	2.1572	2.49297	3.18327	6.62949	5.99838	6.31481	2.72075	4.721	9.12528	9.07624	8.26187	7.54118	8.9896	9.29775	8.47746	10.1453	9.93422	7.60987
Cryab	2	0.997354	4.74e-08	0	0	0	0	0	0	0	0	0	0	0	0	0	0	0	0	0	0	0	0	0	0	2.25142	0	0	0	2.49688	0	0	0	0	0	2.10836	0	0	0	6.96668	5.38704	6.14673	6.13378	7.06469	7.46904	5.76527	6.54601	4.71093	8.0756
Spsb4	2	0.997354	2.23e-06	3.49367	0	4.22	3.39876	0	0	1.10459	3.98882	0	4.87088	0	0	6.16827	0	2.52075	2.6554	0	0	0	0	2.77321	0	0	3.93705	0	0	0	3.48702	0	0	5.37219	0	4.13423	5.93048	1.51806	0	6.96668	6.15021	8.45228	6.53314	7.47295	7.14915	7.66076	7.59456	6.05514	7.66969
Cnn2	2	0.997354	4.7e-06	5.96775	2.83332	0	7.78516	2.404	5.06188	3.77128	0	0	6.35305	6.14924	0	2.2426	2.62763	4.87936	0	5.93971	0	3.35833	3.73522	0	5.7458	4.30798	2.1951	0	3.18986	4.59831	2.61027	3.50861	0	0	5.16098	2.10836	0	4.29576	3.24149	9.42987	10.1235	8.36938	9.66402	9.72285	9.48674	9.77577	8.92303	7.69736	9.34472
Gm9844	2	0.997354	5.22e-06	4.09841	1.6052	3.29541	1.7599	0	1.4855	2.7553	0	4.2626	3.71278	5.0045	3.30758	3.99367	4.74956	3.38924	3.83294	3.80103	3.07645	5.06153	4.12292	2.77321	3.09136	0	2.1951	3.77324	0	2.49688	3.48702	4.65669	2.49297	0	2.05713	4.59599	1.61758	0	0	5.95744	5.31837	5.59989	5.23439	5.6675	6.15928	5.54729	5.09927	5.53423	5.66162
Emp2	2	0.997354	5.29e-06	6.67491	6.68816	3.29541	5.60688	7.39587	6.04012	6.40902	3.98882	6.952	0	2.2891	6.08231	6.81986	7.38166	3.38924	5.6059	2.4095	6.86106	5.93454	6.14563	4.60555	6.57042	6.51217	2.1951	0	0	8.4292	3.48702	7.32357	0	0	0	5.46127	7.36123	5.62834	3.24149	9.70317	8.69801	9.35802	8.54519	9.03598	8.85479	9.19289	8.35049	8.79552	9.70781
Cgnl1	2	0.997354	5.39e-06	4.851	5.64435	6.73896	1.7599	6.60859	6.61776	7.69292	3.07694	0	3.18181	0	3.30758	4.76168	5.21958	5.9682	6.01351	6.21567	6.16261	5.93454	2.35212	3.66363	4.95847	0	3.55307	4.46737	5.95278	5.9397	2.61027	4.84216	7.9446	6.2816	2.05713	2.93055	8.27249	5.39263	3.24149	9.58991	9.21019	9.42698	8.98847	9.95345	9.41408	9.39926	10.1687	8.77907	9.25968
Endod1	2	0.997354	1.11e-06	0	5.38707	0	0	0	0	2.48582	0	2.47211	3.18181	4.35315	2.44639	0	0	0	1.86793	0	0	0	0	0	0	4.55883	0	0	4.66538	2.49688	0	2.1572	0	4.87247	0	0	0	0	0	6.61624	6.75461	7.69879	6.84557	7.18932	5.80246	6.73138	7.50928	6.1605	7.98432
Dppa1	2	0.998677	3.41e-07	1.97549	0	0	0	0	0	2.15418	0	2.47211	0	0	0	0	0	0	0	0	0	2.49256	0	0	0	0	0	2.38524	0	0	0	0	2.49297	0	0	0	0	2.24126	5.43591	8.09028	8.34796	8.13138	8.69444	7.99243	8.0619	7.93705	6.80647	7.38588	7.48223
Tmem125	2	0.998677	7.89e-07	1.30236	0	0	0	0	0	0	0	2.47211	0	0	0	0	2.62763	2.52075	0	0	4.54263	2.49256	0	0	0	4.00415	0	2.38524	5.37942	0	0	0	0	2.33395	2.05713	0	0	0	0	8.11856	5.24627	7.12212	6.46827	7.37136	8.31342	8.86498	7.50928	7.24924	8.11916
D4Bwg0951e	2	0.998677	2.28e-06	0	1.6052	2.78211	0	3.79473	1.4855	1.10459	0	0	0	6.06797	0	4.29737	2.62763	2.52075	4.47254	0	0	2.49256	0	0	0	0	5.05367	0	0	4.2912	2.61027	3.50861	0	0	2.05713	0	0	1.51806	0	8.61843	7.90836	8.01153	8.18035	7.24782	7.71736	8.75721	7.32194	6.43705	8.47819
Trpm6	2	0.998677	2.57e-06	3.05859	0	0	2.52944	6.99587	0	2.15418	3.07694	0	0	5.89026	3.30758	0	0	4.62609	0	4.96303	2.23808	2.49256	2.35212	0	6.02116	0	0	0	2.33988	2.49688	0	5.6278	0	2.33395	0	0	1.61758	0	0	8.24366	7.69473	8.59984	8.69444	9.21891	8.6021	9.73503	8.99798	10.2469	9.0618
Atp12a	2	0.998677	9.9e-07	3.05859	1.6052	0	0	0	4.24803	0	0	0	0	2.2891	0	0	0	0	0	2.4095	0	2.49256	5.24609	0	0	0	0	2.38524	0	0	2.61027	0	0	0	2.05713	2.10836	0	0	3.24149	7.6482	7.81175	8.58941	7.18531	8.00096	8.29555	6.99561	7.82375	7.51069	8.85834
Bmyc	2	0.998677	4.38e-06	4.42817	4.55251	4.22	0	0	0	3.6443	0	2.47211	3.71278	3.66249	2.44639	2.2426	5.00363	2.52075	4.63522	3.26691	4.54263	3.35833	4.89434	3.66363	0	3.61878	4.49027	3.2401	2.33988	2.49688	0	3.50861	0	4.65827	3.39022	0	0	1.51806	0	7.37883	6.94883	6.33327	5.23439	7.38446	7.00269	6.55538	8.10135	7.86261	7.1028
Slco2a1	2	0.998677	4.76e-06	4.99062	0	6.43027	0	1.65367	6.11697	0	3.07694	6.11329	6.67144	5.16942	4.53932	2.2426	7.02793	3.38924	3.83294	3.26691	4.29193	0	5.76486	6.02677	0	5.2711	6.31728	5.43439	2.33988	0	8.08549	5.28781	2.49297	5.37219	7.16261	6.38889	7.10357	1.51806	5.12229	9.96436	8.47957	9.01654	7.7466	8.77267	9.82237	8.86969	10.517	10.3838	9.38988
Ggta1	2	0.998677	4.76e-06	3.05859	0	3.67323	0	1.65367	6.00011	6.0061	0	5.39015	2.33263	2.2891	6.41886	7.76477	4.04791	2.52075	7.32198	0	4.54263	4.59329	3.20343	2.77321	2.25141	7.20652	6.38063	6.89821	2.33988	4.2912	6.07426	4.19396	5.06202	2.33395	4.8804	2.10836	0	0	3.24149	8.93168	9.61987	9.33323	9.83456	9.728	9.85628	8.30727	8.68456	9.12983	8.68075
Pdzk1	2	1	3.65e-08	1.30236	0	0	0	3.79473	0	0	0	0	0	0	0	0	0	0	0	0	0	0	0	0	0	0	0	0	0	0	0	0	0	0	0	0	3.21325	0	0	6.29138	6.11015	6.45313	7.24462	5.8673	7.16891	5.91867	5.09927	6.25869	6.23705
Prom2	2	1	1.47e-07	1.30236	0	0	0	0	0	0	3.07694	0	0	0	0	0	0	0	1.86793	0	0	2.49256	0	0	2.25141	0	0	0	0	0	0	0	0	0	0	0	0	0	3.24149	8.94753	4.48516	6.52054	5.38255	5.38429	8.20275	6.79222	7.75133	7.15038	8.00769
Wnt3a	2	1	3.03e-07	2.43267	0	0	0	0	0	0	0	4.2626	0	0	0	0	0	2.52075	1.86793	0	2.23808	0	0	0	2.25141	0	0	0	2.33988	0	0	0	0	0	2.05713	0	0	0	0	6.81365	7.11998	5.42328	6.89577	6.87358	4.49395	6.60143	7.50928	6.25869	7.22746
Tmprss2	2	1	4.12e-07	1.97549	0	0	0	0	1.4855	0	0	0	2.33263	0	0	0	0	2.52075	1.86793	0	0	0	0	2.77321	0	2.25142	0	0	0	0	0	0	0	0	0	0	4.29406	3.08001	0	9.86215	8.17428	9.53688	9.87265	9.73568	9.11628	10.0883	9.8482	9.52462	8.57522
Il17re	2	1	4.12e-07	0	0	0	0	0	0	0	0	0	0	0	0	3.60851	0	0	1.86793	0	2.23808	0	4.89434	0	2.25141	0	0	0	0	0	3.48702	0	0	2.33395	0	0	5.53944	2.72075	0	7.98158	7.97679	6.02821	9.3721	8.7012	9.29775	8.08216	8.74797	8.06615	8.90886
Tacstd2	2	1	8.83e-07	3.82749	0	0	0	0	0	1.10459	0	0	0	5.16942	0	2.2426	0	2.52075	0	2.4095	2.23808	0	2.35212	2.77321	0	0	0	0	0	0	0	0	2.49297	4.87247	0	2.10836	0	0	0	8.55777	8.21262	7.29892	8.01987	7.65689	10.0815	9.02139	9.04923	6.25869	7.54746
Acsl6	2	1	1.09e-06	2.77931	1.6052	0	0	0	3.76564	3.88798	0	0	0	0	4.53932	0	5.72249	5.59658	0	2.4095	2.23808	0	0	0	0	6.32178	0	0	0	4.2912	2.61027	0	5.06202	0	0	0	0	0	0	6.81365	7.07906	7.61901	8.11828	7.1127	7.82091	7.3595	8.21343	8.77907	8.05332
Id2	2	1	1.09e-06	0	2.34618	0	2.52944	0	1.4855	0	3.07694	0	2.33263	2.2891	2.44639	0	0	0	0	2.4095	0	0	0	0	2.25141	0	0	0	2.33988	0	0	0	2.49297	0	0	0	0	1.51806	3.24149	10.2422	9.05001	7.79267	8.52141	8.30636	7.35292	9.62507	9.85973	8.52658	7.86145
[truncated: 30 more rows]
[truncated: 11 more columns]

## Sheet: Ext.Figure2f
Type	Stage	Acc level	Met level
Normal	zygote	0.2949	0.3453
PG	zygote	0.4683	0.299
Normal	zygote	0.3585	0.3904
PG	zygote	0.3775	0.2788
[truncated: 206 more rows]

## Sheet: Ext.Figure3b
Type	Stage	Acc level	Met level	Acc vs Expr TSS correlation	Met vs Expr TSS correlation	Met vs Expr Genebody correlation
[truncated: 210 more rows]

[truncated: 3 more sheets: Ext.Figure10a, Ext.Figure10b, Ext.Figure10c]
